# Supplementary material for: Impairment of value-based decision-making in morphine-dependent rats is partly related to neural connectivity between the anterior cingulate cortex and basolateral amygdala
Source: EXCLI J. 2024 Jan 3;23:1–17. doi: 10.17179/excli2023-6442 (PMC10853632; doi:10.17179/excli2023-6442)
Supplement: Supplementary data ACC-10th day of morphine dependence [file EXCLI-23-1-s-002.xlsx]

## Sheet: Rat1-Decision making
Trial 1	Trial 2	Trial 3	Trial 4	Trial 5	Trial 6
-0.0269756	0.106593	0.00101018	-0.00662229	0.0124589	-0.00280606
-0.0307918	0.0938719	-0.000261901	-0.000261901	0.0111868	-0.00280606
-0.0307918	0.0913278	-0.00407814	-0.00535022	-0.000261901	-0.00280606
-0.0257035	0.102776	0.00101018	-0.00280606	0.0188193	0.00228226
-0.0257035	0.104049	0.00101018	-0.00280606	0.0340842	0.00101018
-0.0244314	0.102776	-0.00662229	-0.00407814	0.0251797	0.00101018
-0.0257035	0.107865	-0.00407814	-0.00153398	0.0277238	0.00101018
-0.0206152	0.100232	-0.00407814	-0.0104385	0.0340842	-0.00280606
-0.0282476	0.0938719	-0.0117106	-0.0155268	0.0289959	0.00101018
-0.0257035	0.0964161	-0.00789437	-0.00916645	0.0277238	0.00609849
-0.0244314	0.0964161	-0.00535022	-0.00662229	0.0340842	-0.000261901
-0.0333359	0.095144	-0.00662229	-0.00662229	0.0251797	-0.00789437
-0.0257035	0.0900557	0.00101018	-0.00280606	0.0162751	-0.00153398
-0.0206152	0.095144	0.00228226	-0.00407814	0.0175472	-0.00662229
-0.0282476	0.0964161	0.00228226	-0.00662229	0.013731	-0.0155268
-0.0244314	0.0989602	0.00864265	-0.00280606	0.0239076	-0.0167989
-0.0155268	0.0964161	0.013731	-0.00280606	0.0213634	-0.0129827
-0.0231593	0.0964161	0.00864265	-0.00280606	0.0111868	-0.0155268
-0.0244314	0.102776	0.0111868	0.00228226	0.00991473	-0.0104385
-0.0257035	0.095144	0.0162751	0.00101018	0.015003	-0.0104385
-0.0269756	0.0862395	0.00991473	0.00101018	0.013731	-0.00916645
-0.0295197	0.0862395	0.0111868	0.00101018	0.0175472	-0.00916645
-0.0358801	0.0849674	0.0111868	-0.00280606	0.00737057	-0.0104385
-0.0396963	0.0760628	0.0111868	0.00101018	0.00991473	-0.0117106
-0.0320639	0.0824232	0.0162751	0.00609849	0.0175472	-0.00662229
-0.0269756	0.0811511	0.013731	-0.000261901	0.00482641	-0.00535022
-0.0307918	0.0760628	0.00864265	-0.00789437	0.00991473	-0.0104385
-0.0307918	0.078607	0.0111868	-0.00153398	0.0251797	-0.00407814
-0.0282476	0.0722466	0.00737057	-0.00662229	0.0162751	0.00101018
-0.0307918	0.0607979	0.00482641	-0.0155268	0.0175472	-0.0117106
-0.0218872	0.0658862	0.00864265	-0.0167989	0.013731	-0.0142548
-0.0155268	0.0747907	0.013731	-0.0129827	-0.00280606	-0.0167989
-0.0244314	0.0773349	0.00609849	-0.0155268	-0.0129827	-0.0142548
-0.0206152	0.0862395	0.00609849	-0.0104385	-0.0206152	-0.0142548
-0.0167989	0.0964161	0.00101018	-0.0104385	-0.0244314	-0.0155268
-0.0244314	0.095144	-0.00153398	-0.00916645	-0.0193431	-0.0193431
-0.0295197	0.0887836	0.00228226	-0.00916645	-0.0244314	-0.0193431
-0.0257035	0.0913278	0.00355434	-0.0104385	-0.0282476	-0.0142548
-0.0231593	0.0925999	0.00864265	-0.0117106	-0.0142548	-0.0193431
-0.0193431	0.095144	0.00864265	-0.00662229	-0.0129827	-0.0142548
-0.0155268	0.0773349	0.00737057	-0.00535022	-0.0206152	-0.00662229
-0.0155268	0.0709745	-0.00153398	-0.0104385	-0.0104385	-0.00407814
-0.0193431	0.0798791	0.00228226	-0.00407814	-0.00789437	-0.00280606
-0.0104385	0.0722466	-0.00280606	0.00101018	-0.00535022	-0.00153398
-0.00916645	0.0722466	-0.00916645	-0.0117106	-0.00280606	-0.00916645
-0.00789437	0.0773349	-0.00916645	-0.0142548	0.00991473	-0.00789437
0.00101018	0.0747907	-0.0117106	-0.0167989	-0.00153398	0.00228226
-0.000261901	0.0709745	-0.0142548	-0.0142548	-0.00662229	0.00101018
-0.0155268	0.0658862	-0.00535022	-0.0142548	-0.000261901	-0.00407814
-0.0142548	0.0557096	-0.00916645	-0.0155268	-0.000261901	-0.00535022
-0.00407814	0.06207	-0.00662229	-0.0193431	-0.00662229	-0.00789437
-0.000261901	0.06207	-0.00916645	-0.0193431	-0.00916645	-0.00789437
-0.00280606	0.0646141	-0.00535022	-0.0142548	-0.0104385	-0.000261901
0.00355434	0.0671583	-0.00535022	-0.0193431	-0.00535022	0.00355434
0.00228226	0.0773349	-0.00407814	-0.0142548	-0.0155268	-0.000261901
-0.000261901	0.0773349	-0.00916645	-0.00662229	-0.0206152	0.00482641
-0.00280606	0.0824232	-0.00407814	-0.00407814	-0.0129827	0.00609849
-0.00153398	0.0887836	0.00101018	-0.00280606	-0.0155268	0.00228226
-0.00153398	0.0913278	-0.000261901	-0.00153398	-0.0206152	0.0111868
0.00991473	0.0887836	-0.00153398	-0.00916645	-0.0193431	0.0124589
0.015003	0.0836953	0.00355434	-0.00789437	-0.0142548	0.0111868
0.00991473	0.0658862	-0.00280606	0.00228226	-0.0142548	0.00991473
0.00609849	0.0735187	-0.000261901	0.00101018	-0.0104385	0.00991473
0.00609849	0.0824232	0.00355434	-0.00407814	-0.00662229	0.00864265
0.00355434	0.0798791	0.00101018	-0.00535022	-0.00407814	0.0175472
0.00101018	0.0722466	-0.000261901	-0.00789437	0.00609849	0.015003
-0.0167989	0.063342	-0.00535022	-0.00789437	0.00609849	0.013731
-0.0104385	0.0646141	-0.0104385	-0.000261901	0.00991473	0.0162751
-0.000261901	0.0684304	-0.00789437	0.00355434	0.00991473	0.015003
-0.00280606	0.0646141	-0.0142548	-0.000261901	-0.00535022	0.0111868
-0.00407814	0.0671583	-0.018071	0.00482641	-0.0142548	0.00737057
-0.00280606	0.0697024	-0.0142548	0.00609849	-0.00662229	0.00737057
-0.00407814	0.06207	-0.00916645	0.00228226	-0.00407814	0.00355434
-0.00280606	0.0658862	-0.00916645	0.0111868	-0.00789437	0.00482641
0.00228226	0.0607979	-0.00407814	0.0124589	-0.0142548	0.00101018
-0.00789437	0.046805	-0.00280606	0.0111868	-0.0142548	0.00101018
-0.0167989	0.046805	-0.00407814	0.00991473	-0.0142548	-0.00280606
-0.0129827	0.0493492	-0.00535022	0.00991473	-0.00407814	-0.00407814
-0.0129827	0.0391725	-0.0129827	0.00864265	-0.00407814	-0.00407814
-0.0167989	0.0340842	-0.0155268	0.0175472	-0.00662229	0.00228226
-0.018071	0.030268	-0.0104385	0.015003	0.00101018	0.0111868
-0.0142548	0.0328121	-0.0193431	0.013731	0.00228226	0.00991473
-0.0167989	0.0417167	-0.0231593	0.0162751	0.00737057	0.0124589
-0.00916645	0.0493492	-0.0142548	0.015003	0.0162751	0.00228226
-0.00662229	0.046805	-0.0167989	0.0111868	0.0200914	-0.00407814
-0.00280606	0.0417167	-0.0167989	0.00737057	0.0162751	0.00101018
0.00609849	0.0391725	-0.00916645	0.00737057	0.0162751	-0.000261901
0.00864265	0.0315401	-0.00916645	0.00355434	0.0162751	-0.00280606
0.00737057	0.0340842	-0.0142548	0.00482641	0.0188193	0.00991473
0.0111868	0.0328121	-0.0155268	0.00101018	0.0239076	0.0111868
0.00991473	0.0239076	-0.0257035	0.00101018	0.0162751	0.00737057
-0.00280606	0.0239076	-0.0257035	-0.00280606	-0.00153398	0.00482641
-0.00280606	0.0251797	-0.0244314	-0.00407814	-0.000261901	-0.000261901
0.00101018	0.0239076	-0.0257035	-0.00407814	-0.00662229	-0.00280606
-0.00916645	0.0391725	-0.0206152	0.00228226	-0.00535022	0.00355434
-0.0104385	0.0480771	-0.0104385	0.0111868	0.00991473	-0.00153398
-0.00407814	0.0417167	-0.00916645	0.00991473	0.00355434	-0.00280606
-0.00153398	0.0366284	-0.0104385	0.0124589	0.00101018	0.00609849
0.00482641	0.0353563	-0.00153398	0.00228226	0.00482641	0.00482641
0.0111868	0.0239076	-0.00535022	-0.00407814	-0.000261901	0.00864265
0.0162751	0.0124589	-0.00407814	0.00101018	0.00101018	0.015003
0.0200914	0.00991473	-0.00280606	-0.000261901	0.00482641	0.013731
0.0175472	0.015003	-0.0117106	-0.00280606	0.00101018	0.015003
0.0200914	0.0188193	-0.0117106	0.00991473	0.00609849	0.0213634
0.00864265	0.0162751	-0.00407814	0.0111868	0.0111868	0.013731
0.00991473	0.013731	-0.00662229	0.00737057	0.015003	0.0111868
0.00864265	0.0111868	-0.00535022	0.00482641	0.0213634	0.015003
0.015003	0.00609849	-0.000261901	-0.000261901	0.0340842	-0.000261901
0.015003	0.00355434	-0.00407814	-0.00280606	0.0251797	-0.00535022
0.00864265	0.015003	-0.0117106	0.00355434	0.015003	-0.00407814
0.00355434	0.00609849	-0.00662229	-0.00153398	0.00737057	-0.0104385
0.00737057	0.00737057	-0.00916645	-0.00280606	0.00609849	-0.0129827
0.0111868	0.015003	-0.00662229	0.00609849	0.013731	-0.0104385
0.0111868	0.00609849	-0.00153398	0.00482641	0.0213634	-0.0129827
0.00864265	0.0111868	-0.00916645	0.00864265	0.0111868	-0.0117106
0.00864265	0.0213634	-0.00407814	0.015003	0.00609849	-0.0142548
0.00991473	0.00609849	0.00609849	0.013731	0.013731	-0.018071
0.00991473	0.00355434	0.00355434	0.015003	0.00991473	-0.0129827
0.013731	0.00355434	-0.000261901	0.0213634	0.015003	-0.00407814
0.015003	0.00355434	0.00609849	0.013731	0.0124589	-0.0104385
0.00228226	0.00101018	0.00609849	0.0111868	0.00737057	-0.00407814
0.00482641	0.0111868	0.00737057	0.015003	0.0213634	-0.00153398
0.00864265	0.0111868	0.00355434	-0.000261901	0.0239076	-0.0104385
0.00101018	0.00355434	-0.00407814	-0.00535022	0.0200914	-0.00280606
-0.00153398	-0.000261901	0.00101018	-0.00407814	0.0315401	0.00482641
0.00609849	-0.00535022	0.00101018	-0.0104385	0.0379005	0.00482641
0.00864265	-0.000261901	-0.000261901	-0.0129827	0.0379005	0.00355434
0.00864265	-0.00662229	0.00355434	-0.0104385	0.0404446	0.00737057
0.015003	-0.0129827	0.00482641	-0.0129827	0.0417167	0.00609849
0.0162751	-0.00407814	-0.00535022	-0.0117106	0.0366284	0.013731
0.013731	-0.00407814	-0.00153398	-0.0142548	0.0442609	0.015003
0.0239076	-0.00280606	0.00355434	-0.018071	0.0417167	0.00864265
0.0251797	-0.00153398	0.00101018	-0.0129827	0.0404446	0.00228226
0.0124589	-0.00407814	0.00355434	-0.00407814	0.0404446	-0.00407814
0.00482641	-0.00916645	0.00737057	-0.0104385	0.046805	-0.00535022
0.00864265	-0.00916645	0.00609849	-0.00407814	0.0404446	-0.00789437
0.00737057	-0.00789437	0.013731	-0.00153398	0.0455329	-0.00789437
0.00737057	-0.0142548	0.013731	-0.0104385	0.0480771	-0.0129827
0.00991473	-0.000261901	0.0124589	-0.00280606	0.0455329	-0.00916645
0.00355434	0.00355434	0.0111868	0.00482641	0.0506213	-0.00535022
-0.00535022	0.00228226	0.00482641	0.00482641	0.0569816	-0.00916645
-0.00407814	0.00355434	0.00355434	0.00355434	0.0646141	-0.00789437
0.00101018	0.0111868	0.00228226	0.00737057	0.0722466	0.00101018
0.00609849	0.00737057	-0.000261901	0.00609849	0.0862395	-0.00662229
0.0213634	0.013731	-0.0104385	0.013731	0.0913278	-0.0142548
0.0251797	0.0239076	-0.0104385	0.015003	0.0875115	-0.0244314
0.00991473	0.0315401	-0.0155268	0.00864265	0.0925999	-0.0244314
0.00228226	0.0366284	-0.0155268	0.00228226	0.0925999	-0.0193431
0.00482641	0.0366284	-0.0104385	-0.00407814	0.0887836	-0.0129827
-0.00535022	0.030268	-0.0155268	-0.00535022	0.0925999	-0.00153398
-0.0142548	0.0251797	-0.0129827	-0.00789437	0.095144	0.00482641
-0.00280606	0.0226355	-0.00789437	-0.00789437	0.095144	0.0111868
0.0111868	0.0239076	-0.0142548	-0.0129827	0.0925999	0.015003
0.013731	0.0213634	-0.0142548	-0.00916645	0.0849674	0.00737057
0.013731	0.0251797	-0.0142548	-0.00535022	0.0887836	0.00101018
0.013731	0.0226355	-0.0142548	-0.00916645	0.0875115	0.00609849
0.0162751	0.0289959	-0.00662229	-0.00789437	0.0849674	0.00609849
0.0111868	0.0391725	-0.00153398	0.00101018	0.0875115	0.0111868
0.0175472	0.0340842	-0.00662229	-0.00662229	0.0875115	0.0188193
0.0162751	0.0315401	-0.000261901	-0.0142548	0.0824232	0.0175472
0.0124589	0.0379005	0.00101018	-0.0244314	0.0836953	0.0175472
0.013731	0.0379005	0.00609849	-0.0244314	0.0862395	0.0162751
0.00991473	0.0442609	0.00864265	-0.0193431	0.0836953	0.00991473
0.00355434	0.0340842	0.00101018	-0.0129827	0.0875115	0.0162751
0.0111868	0.0251797	-0.00280606	-0.00153398	0.0836953	0.0111868
0.0200914	0.0277238	-0.00280606	0.00482641	0.0824232	0.00737057
0.0162751	0.0289959	-0.00662229	0.0111868	0.0849674	0.0124589
0.0175472	0.0239076	0.00609849	0.015003	0.0862395	0.015003
0.00991473	0.0289959	0.00991473	0.00737057	0.0862395	0.00737057
0.00101018	0.0315401	0.00228226	0.00101018	0.0849674	0.00101018
0.00609849	0.0251797	0.00355434	0.00609849	0.0811511	-0.00662229
0.00355434	0.0353563	0.00737057	0.00609849	0.0824232	-0.0142548
-0.0142548	0.0379005	0.00355434	0.0111868	0.0862395	-0.00662229
-0.0167989	0.030268	0.00609849	0.0188193	0.0836953	-0.00407814
-0.00916645	0.0328121	0.00355434	0.0175472	0.078607	-0.00407814
-0.00535022	0.0315401	0.00991473	0.0175472	0.0862395	-0.00280606
0.00609849	0.0200914	0.0124589	0.0162751	0.0824232	0.00228226
0.013731	0.0162751	0.013731	0.00737057	0.0773349	0.00355434
0.015003	0.0188193	0.0200914	0.00228226	0.0849674	0.00991473
0.00991473	0.00737057	0.013731	0.00991473	0.0887836	0.013731
0.00737057	0.0124589	0.015003	0.00482641	0.0836953	0.0111868
-0.00407814	0.015003	0.0213634	0.00355434	0.0824232	0.0162751
-0.00662229	0.00991473	0.0200914	0.00355434	0.0887836	0.013731
0.00101018	0.0213634	0.0200914	0.00737057	0.0849674	0.013731
0.00991473	0.0264518	0.0175472	-0.000261901	0.0849674	0.0162751
-0.00153398	0.0315401	0.00991473	0.00101018	0.0875115	0.0277238
-0.00662229	0.0366284	0.00737057	-0.00407814	0.0849674	0.0213634
-0.00407814	0.0315401	-0.00916645	-0.0142548	0.0862395	0.0213634
-0.00280606	0.0264518	-0.0104385	-0.00916645	0.0964161	0.0213634
0.00991473	0.0239076	-0.0104385	-0.0142548	0.0913278	0.0162751
0.00737057	0.0239076	-0.0167989	-0.0269756	0.0913278	0.0289959
0.00737057	0.0239076	-0.0155268	-0.0269756	0.095144	0.030268
0.00101018	0.0239076	-0.0117106	-0.0257035	0.0938719	0.0226355
-0.00407814	0.0175472	-0.0129827	-0.0307918	0.0875115	0.0213634
-0.00662229	0.0251797	-0.00789437	-0.0244314	0.0824232	0.030268
-0.000261901	0.0277238	-0.00662229	-0.0295197	0.0798791	0.0328121
-0.00916645	0.0200914	-0.0117106	-0.0295197	0.0760628	0.0366284
-0.0142548	0.0239076	-0.00916645	-0.0218872	0.0773349	0.0442609
-0.0155268	0.0213634	-0.00789437	-0.0206152	0.0747907	0.0417167
-0.00535022	0.0175472	-0.0104385	-0.0231593	0.0671583	0.0442609
-0.00535022	0.0175472	-0.0129827	-0.0295197	0.0735187	0.0391725
-0.00153398	0.0277238	-0.0142548	-0.034608	0.0773349	0.0353563
0.00864265	0.0340842	-0.0104385	-0.0396963	0.0773349	0.0366284
0.00737057	0.0251797	-0.00916645	-0.0396963	0.0824232	0.0379005
0.00991473	0.0226355	-0.00535022	-0.0409684	0.0811511	0.0366284
0.0124589	0.0251797	0.00609849	-0.0435126	0.0773349	0.0366284
0.00355434	0.0162751	0.00609849	-0.049873	0.0849674	0.0366284
0.00609849	0.015003	-0.000261901	-0.049873	0.0862395	0.0340842
0.0111868	0.0162751	-0.00153398	-0.0562334	0.0811511	0.0340842
0.00609849	0.0226355	-0.00280606	-0.0638658	0.0773349	0.0264518
0.00609849	0.030268	-0.00535022	-0.0562334	0.0773349	0.0200914
0.00737057	0.0417167	-0.00535022	-0.0562334	0.0760628	0.0239076
0.00482641	0.0391725	-0.0104385	-0.0575054	0.078607	0.0251797
0.00609849	0.0340842	-0.00535022	-0.0524171	0.0735187	0.0188193
0.015003	0.0200914	-0.00280606	-0.0511451	0.0671583	0.0239076
0.00228226	0.0188193	-0.00407814	-0.0562334	0.0709745	0.0200914
-0.00535022	0.0213634	0.00482641	-0.0549613	0.0697024	0.015003
0.00737057	0.0188193	0.0111868	-0.0600496	0.0646141	0.013731
0.00991473	0.0289959	0.015003	-0.0524171	0.0671583	0.00991473
0.00609849	0.030268	0.0200914	-0.049873	0.0697024	0.013731
0.00609849	0.0277238	0.015003	-0.0587775	0.0671583	0.015003
0.00864265	0.0404446	0.015003	-0.0562334	0.0709745	0.00991473
0.0162751	0.0442609	0.0124589	-0.0562334	0.0684304	0.00991473
0.0251797	0.0366284	0.00864265	-0.0562334	0.0646141	0.0175472
0.0188193	0.0391725	0.00737057	-0.0625938	0.0658862	0.0239076
0.0239076	0.0379005	0.00991473	-0.049873	0.0709745	0.0417167
0.0315401	0.030268	0.00355434	-0.0511451	0.0671583	0.0366284
0.0213634	0.0277238	0.00101018	-0.0536892	0.0697024	0.0340842
0.0162751	0.030268	0.00101018	-0.0511451	0.063342	0.0353563
0.0340842	0.0264518	-0.000261901	-0.0549613	0.0595258	0.030268
0.0429888	0.0328121	0.00482641	-0.0613217	0.0671583	0.0315401
0.0417167	0.0366284	-0.00280606	-0.06641	0.06207	0.0379005
0.0480771	0.0340842	0.00101018	-0.0651379	0.0557096	0.0404446
0.0480771	0.0417167	0.00101018	-0.0651379	0.0518933	0.0366284
0.0506213	0.0366284	0.00101018	-0.06641	0.0455329	0.0353563
0.046805	0.0366284	0.00609849	-0.0575054	0.0417167	0.0162751
0.030268	0.0442609	0.0111868	-0.0600496	0.0404446	0.0200914
0.0226355	0.0455329	0.00991473	-0.0600496	0.0404446	0.0289959
0.0353563	0.0213634	0.0162751	-0.0536892	0.0379005	0.0251797
0.0251797	0.0213634	0.0200914	-0.0511451	0.046805	0.0188193
0.0315401	0.0239076	0.0200914	-0.0562334	0.0455329	0.0200914
0.0340842	0.0162751	0.0251797	-0.049873	0.046805	0.015003
0.0289959	0.0200914	0.0200914	-0.0511451	0.0506213	0.0175472
0.0366284	0.0239076	0.015003	-0.0625938	0.0493492	0.0200914
0.046805	0.0124589	0.0213634	-0.0638658	0.046805	0.0251797
0.0340842	0.0213634	0.0175472	-0.0625938	0.0480771	0.030268
0.0366284	0.0213634	0.0162751	-0.0676821	0.0506213	0.0213634
0.0366284	0.0239076	0.0124589	-0.0702262	0.0531654	0.013731
0.0353563	0.0340842	0.00737057	-0.0765866	0.0455329	0.0162751
0.0455329	0.0315401	0.0111868	-0.0778587	0.0328121	0.00228226
0.0442609	0.0277238	0.00101018	-0.0676821	0.0353563	-0.00535022
0.0213634	0.0251797	-0.000261901	-0.0676821	0.0366284	0.00101018
0.015003	0.0366284	0.00609849	-0.0740425	0.0404446	-0.00662229
0.0200914	0.0455329	0.00101018	-0.0638658	0.0404446	-0.0104385
0.015003	0.0506213	0.00864265	-0.0651379	0.0366284	-0.00407814
0.0239076	0.0353563	0.013731	-0.0714983	0.0366284	-0.0142548
0.0315401	0.0289959	0.00864265	-0.0753146	0.0366284	-0.0218872
0.0340842	0.0379005	0.0111868	-0.0727704	0.0404446	-0.00407814
0.0353563	0.0455329	0.015003	-0.0740425	0.0315401	0.00609849
0.0379005	0.0442609	0.013731	-0.0638658	0.030268	0.00101018
0.0379005	0.0455329	0.015003	-0.0562334	0.0340842	-0.000261901
0.0379005	0.046805	0.0111868	-0.0625938	0.0328121	0.00355434
0.0366284	0.0442609	0.00737057	-0.06641	0.0315401	0.00991473
0.0366284	0.0429888	0.00737057	-0.0575054	0.0315401	0.00737057
0.0429888	0.030268	0.00101018	-0.0600496	0.0239076	0.00609849
0.0557096	0.0315401	0.00355434	-0.0638658	0.0162751	0.00228226
0.0531654	0.0340842	0.00482641	-0.0562334	0.0264518	0.00228226
0.046805	0.030268	0.00228226	-0.0638658	0.030268	-0.00153398
0.046805	0.030268	0.00101018	-0.0638658	0.0175472	0.0124589
0.046805	0.0213634	-0.00280606	-0.0689542	0.0175472	0.0239076
0.046805	0.0213634	0.00101018	-0.0753146	0.0175472	0.0251797
0.0557096	0.030268	0.00737057	-0.0753146	0.00991473	0.0213634
0.0671583	0.0366284	-0.000261901	-0.0702262	0.00609849	0.0213634
0.0646141	0.0366284	-0.000261901	-0.0727704	0.00864265	0.0175472
0.0646141	0.0417167	0.0111868	-0.0676821	0.0162751	0.015003
0.063342	0.0353563	0.00991473	-0.0613217	0.0213634	0.015003
0.0582537	0.0277238	0.00864265	-0.0638658	0.0162751	0.015003
0.0569816	0.0315401	0.0124589	-0.0613217	0.00101018	0.015003
0.0518933	0.0315401	0.00737057	-0.0600496	0.00101018	0.00609849
0.0455329	0.0226355	0.00991473	-0.06641	0.00101018	0.0124589
0.0493492	0.013731	0.00991473	-0.0702262	-0.00407814	0.0162751
0.046805	0.00482641	0.00609849	-0.0600496	-0.00535022	0.013731
0.0518933	0.015003	0.00609849	-0.0613217	0.00101018	0.0200914
0.0646141	0.0162751	-0.000261901	-0.0651379	-0.000261901	0.0162751
0.0709745	0.015003	-0.00280606	-0.0638658	0.00228226	0.015003
0.06207	0.0213634	-0.00280606	-0.0625938	0.00609849	0.0162751
0.0569816	0.015003	-0.00280606	-0.06641	0.00991473	0.015003
0.0646141	0.00864265	0.00101018	-0.0651379	0.0200914	0.00355434
0.0658862	0.0175472	-0.00407814	-0.0753146	0.0251797	0.00482641
0.0658862	0.0213634	-0.00662229	-0.0854912	0.0162751	-0.00535022
0.06207	0.0226355	-0.00535022	-0.0727704	0.00991473	-0.0129827
0.0569816	0.0239076	-0.00916645	-0.0740425	0.0188193	-0.0104385
0.0569816	0.0277238	-0.00280606	-0.0816749	0.015003	-0.0206152
0.0518933	0.0264518	0.00355434	-0.0765866	0.00737057	-0.0155268
0.0493492	0.0226355	-0.00153398	-0.0702262	0.00355434	-0.00789437
0.06207	0.013731	0.00609849	-0.0676821	-0.00407814	-0.0104385
0.0709745	0.0162751	0.00864265	-0.0613217	-0.0142548	-0.000261901
0.0773349	0.0188193	0.00609849	-0.0562334	-0.0193431	0.00991473
0.0722466	0.0162751	0.00864265	-0.0600496	-0.0231593	0.00609849
0.0671583	0.0239076	0.0111868	-0.0600496	-0.0193431	0.0111868
0.0658862	0.0188193	0.0111868	-0.0511451	-0.0206152	0.00101018
0.0595258	0.0175472	0.0162751	-0.0511451	-0.0269756	-0.00916645
0.0569816	0.0264518	0.0124589	-0.0511451	-0.0307918	-0.00662229
0.0531654	0.030268	0.00609849	-0.0511451	-0.0257035	-0.0142548
0.0607979	0.0353563	0.00101018	-0.0613217	-0.0257035	-0.0104385
0.0569816	0.0340842	-0.00280606	-0.0638658	-0.0307918	-0.0104385
0.0518933	0.0213634	-0.00153398	-0.06641	-0.0231593	-0.0104385
0.06207	0.0175472	0.00101018	-0.0689542	-0.018071	0.00101018
0.0684304	0.0188193	-0.00662229	-0.0600496	-0.0206152	-0.00280606
0.0607979	0.00991473	-0.00407814	-0.0435126	-0.0206152	-0.0155268
0.0607979	0.015003	-0.00662229	-0.0511451	-0.018071	-0.0206152
0.06207	0.0251797	-0.000261901	-0.0511451	-0.0155268	-0.0218872
0.0595258	0.0200914	0.00101018	-0.0447847	-0.0155268	-0.0231593
0.0557096	0.013731	-0.00407814	-0.0422405	-0.0142548	-0.0104385
0.06207	0.013731	0.00355434	-0.0396963	-0.0193431	-0.0104385
0.0569816	0.00864265	0.00609849	-0.0435126	-0.0269756	-0.0104385
0.0506213	0.0111868	0.00609849	-0.049873	-0.0269756	-0.00662229
0.0493492	0.0239076	0.0175472	-0.0409684	-0.0307918	-0.00407814
0.0493492	0.0277238	0.0124589	-0.0358801	-0.034608	-0.0104385
0.0518933	0.0315401	0.013731	-0.0333359	-0.0193431	-0.00407814
0.0455329	0.0264518	0.0226355	-0.0358801	-0.0104385	0.00101018
0.0455329	0.0315401	0.013731	-0.0371522	-0.0193431	-0.00407814
0.0442609	0.0391725	0.00991473	-0.0396963	-0.0155268	-0.0155268
0.0506213	0.0366284	0.0111868	-0.0409684	-0.00535022	-0.0104385
0.0569816	0.030268	0.0111868	-0.034608	-0.00916645	0.00482641
0.0531654	0.030268	0.0111868	-0.0396963	-0.0142548	0.00609849
0.0544375	0.0175472	0.013731	-0.0460567	-0.0104385	-0.000261901
0.046805	0.0213634	0.00609849	-0.0447847	-0.0142548	-0.00407814
0.0518933	0.0200914	0.00991473	-0.0460567	-0.018071	-0.00535022
0.0607979	0.0111868	0.00991473	-0.0447847	-0.0142548	-0.00407814
0.046805	0.00737057	0.00101018	-0.0384243	-0.00407814	-0.00535022
0.0417167	0.00737057	0.00355434	-0.034608	-0.00407814	-0.0142548
0.046805	0.00355434	0.00482641	-0.0358801	-0.00407814	-0.00916645
0.046805	0.0111868	0.00482641	-0.0396963	-0.00916645	-0.0117106
0.0544375	0.00864265	0.00864265	-0.0409684	-0.0193431	-0.0104385
0.0595258	0.0111868	0.00355434	-0.0358801	-0.0193431	-0.00407814
0.0557096	0.0289959	0.00737057	-0.0295197	-0.0193431	-0.00789437
0.0455329	0.030268	0.0124589	-0.034608	-0.0193431	-0.00535022
0.0518933	0.030268	0.013731	-0.0358801	-0.00662229	0.00101018
0.0722466	0.0315401	0.015003	-0.0282476	-0.00789437	-0.00407814
0.0747907	0.030268	0.0226355	-0.0257035	-0.0117106	-0.00662229
0.0697024	0.0417167	0.0162751	-0.0307918	-0.00916645	-0.00407814
0.0697024	0.0429888	0.0188193	-0.0307918	-0.0155268	-0.00789437
0.0735187	0.0417167	0.0188193	-0.0307918	-0.0193431	-0.00280606
0.0709745	0.0379005	0.0124589	-0.0295197	-0.0193431	0.00355434
0.0722466	0.0340842	0.013731	-0.0320639	-0.0129827	0.00482641
0.0671583	0.0366284	0.00991473	-0.034608	0.00482641	0.015003
0.06207	0.0353563	0.0111868	-0.0307918	0.0162751	0.00609849
0.0671583	0.0251797	0.00991473	-0.0320639	0.013731	-0.0129827
0.0582537	0.0366284	-0.00407814	-0.0320639	0.0162751	-0.00280606
0.0569816	0.0366284	0.00609849	-0.0244314	0.0162751	0.00737057
0.0722466	0.0366284	0.015003	-0.0193431	0.015003	0.00609849
0.0811511	0.0366284	0.0175472	-0.0193431	0.00991473	0.00355434
0.0735187	0.030268	0.0162751	-0.0104385	0.015003	-0.00280606
0.0773349	0.0226355	0.013731	-0.00280606	0.00991473	0.00737057
0.0811511	0.0200914	0.00737057	-0.00789437	0.015003	0.015003
0.0697024	0.015003	0.015003	-0.00535022	0.0200914	0.0111868
0.0747907	0.013731	0.0162751	-0.00407814	0.0111868	0.013731
0.078607	0.013731	0.0200914	-0.00407814	0.0188193	0.0124589
0.0760628	0.013731	0.0289959	-0.00280606	0.0162751	0.00101018
0.0684304	0.00991473	0.0251797	-0.00153398	0.00864265	0.00228226
0.0646141	0.0162751	0.0213634	-0.00662229	0.00991473	0.00609849
0.063342	0.0213634	0.0200914	-0.00407814	0.013731	0.00355434
0.06207	0.0239076	0.015003	-0.00407814	0.00482641	0.00609849
0.0557096	0.0175472	0.0213634	-0.0104385	-0.000261901	0.00355434
0.0582537	0.0200914	0.0264518	-0.00789437	-0.00916645	-0.00916645
0.0722466	0.0213634	0.0213634	-0.0104385	-0.0117106	-0.00662229
0.0836953	0.0162751	0.013731	-0.0206152	-0.000261901	-0.00407814
0.0824232	0.013731	0.00609849	-0.0193431	0.00101018	-0.000261901
0.0824232	0.015003	0.00101018	-0.0167989	-0.00407814	0.00737057
0.0798791	0.00991473	0.00609849	-0.0244314	0.00355434	0.00482641
0.0798791	0.00991473	0.00609849	-0.0193431	-0.00153398	0.00101018
0.0824232	0.00355434	-0.000261901	-0.0206152	-0.0117106	0.0111868
0.0747907	-0.00280606	0.00609849	-0.0193431	-0.0142548	0.0124589
0.0760628	-0.00280606	0.00355434	-0.0142548	-0.0231593	0.00609849
0.078607	0.00737057	0.00737057	-0.0142548	-0.0333359	0.0162751
0.0747907	0.00355434	0.0162751	-0.0142548	-0.0320639	0.00101018
0.0760628	0.013731	0.0200914	-0.00662229	-0.0409684	-0.00916645
0.0722466	0.0264518	0.0213634	-0.00662229	-0.0575054	-0.00407814
0.0671583	0.0188193	0.0239076	-0.0104385	-0.0575054	-0.00662229
0.0595258	0.0226355	0.0188193	-0.00407814	-0.0549613	-0.0129827
0.0671583	0.0188193	0.0111868	-0.00153398	-0.0562334	-0.00916645
0.0684304	0.015003	0.013731	0.00101018	-0.0473288	-0.00407814
0.0607979	0.0239076	0.00991473	0.00482641	-0.0384243	0.00228226
0.06207	0.0213634	0.00609849	-0.000261901	-0.0384243	0.00228226
0.06207	0.0175472	0.013731	0.00609849	-0.0295197	-0.00153398
0.06207	0.015003	0.013731	0.00609849	-0.0231593	0.00355434
0.0557096	0.00864265	0.00991473	-0.00153398	-0.0358801	0.0124589
0.0671583	0.00482641	0.015003	0.00609849	-0.0486009	0.00737057
0.0658862	0.00482641	0.00864265	0.00609849	-0.0447847	0.0175472
0.06207	-0.00535022	0.00991473	-0.000261901	-0.0562334	0.015003
0.0646141	-0.000261901	0.0162751	0.00609849	-0.0575054	0.00355434
0.0722466	0.00864265	0.013731	0.00991473	-0.0549613	0.00864265
0.0658862	0.0111868	0.00991473	0.00864265	-0.0549613	0.015003
0.0595258	0.0111868	0.013731	0.0175472	-0.0600496	0.00355434
0.0671583	0.0162751	0.0124589	0.0175472	-0.0613217	0.00991473
0.0658862	0.0175472	0.0111868	0.0200914	-0.0765866	0.00482641
0.0697024	0.0175472	0.0188193	0.0226355	-0.0676821	-0.000261901
0.0747907	0.00864265	0.0175472	0.0188193	-0.0536892	-0.00280606
0.0773349	0.00101018	0.0175472	0.0213634	-0.0638658	-0.00535022
0.0824232	-0.0129827	0.0162751	0.0239076	-0.0638658	0.00228226
0.0849674	-0.0269756	0.015003	0.0239076	-0.0486009	0.00101018
0.0824232	-0.0244314	0.0111868	0.0315401	-0.0549613	-0.00153398
0.0836953	-0.0244314	0.00991473	0.0239076	-0.0625938	-0.00407814
0.0773349	-0.0295197	-0.000261901	0.0175472	-0.0575054	-0.0104385
0.0671583	-0.034608	0.00101018	0.0175472	-0.0549613	-0.0142548
0.0684304	-0.0333359	-0.000261901	0.0111868	-0.0486009	-0.00280606
0.0684304	-0.0269756	-0.00662229	0.00864265	-0.0435126	-0.00662229
0.06207	-0.0307918	-0.00916645	0.00609849	-0.0460567	-0.0104385
0.0595258	-0.0307918	-0.00535022	0.0124589	-0.0447847	-0.00153398
0.0607979	-0.0269756	-0.0142548	0.0162751	-0.0435126	-0.000261901
0.0544375	-0.0269756	-0.00916645	0.015003	-0.0320639	-0.00153398
0.0506213	-0.0295197	-0.00407814	0.015003	-0.0333359	-0.00662229
0.0442609	-0.0295197	-0.00407814	0.013731	-0.0396963	-0.00662229
0.0417167	-0.0282476	-0.00280606	0.015003	-0.0486009	-0.00916645
0.0353563	-0.0193431	0.00737057	0.00991473	-0.0422405	0.00355434
0.0353563	-0.0244314	0.00609849	0.015003	-0.034608	0.00991473
0.046805	-0.0244314	0.00991473	0.00991473	-0.0244314	0.0111868
0.0429888	-0.0218872	0.00991473	0.00609849	-0.0231593	0.015003
0.0506213	-0.0333359	0.015003	0.00991473	-0.0244314	0.00864265
0.0480771	-0.0435126	0.0162751	0.00737057	-0.0218872	0.00101018
0.0391725	-0.0307918	0.015003	0.00482641	-0.0155268	0.00355434
0.0391725	-0.0333359	0.0124589	0.015003	-0.0142548	0.00737057
0.0417167	-0.0295197	0.0111868	0.00609849	-0.0142548	0.015003
0.0289959	-0.0269756	0.0200914	0.00355434	-0.0104385	0.0124589
0.0277238	-0.0396963	0.0213634	0.00609849	-0.00407814	0.00737057
0.0417167	-0.0511451	0.0213634	0.00228226	-0.00916645	0.015003
0.0429888	-0.0536892	0.0213634	0.00609849	0.00101018	0.00864265
0.0417167	-0.0600496	0.015003	0.00864265	-0.00153398	0.00228226
0.0417167	-0.0651379	0.00991473	-0.00407814	0.00101018	0.00609849
0.0455329	-0.0702262	0.00991473	-0.00153398	0.00101018	-0.00153398
0.0544375	-0.0740425	0.00609849	0.00101018	-0.00407814	-0.00662229
0.0557096	-0.0727704	0.00864265	-0.00153398	-0.0117106	0.00737057
0.0455329	-0.0638658	0.00355434	-0.000261901	-0.0155268	0.015003
0.0391725	-0.049873	0.00355434	-0.000261901	-0.0104385	0.00737057
0.0429888	-0.0371522	0.00737057	0.00482641	-0.0142548	0.00482641
0.0264518	-0.0371522	0.0188193	0.0200914	-0.00153398	0.00609849
0.0251797	-0.0447847	0.0175472	0.0213634	0.00737057	0.00228226
0.0315401	-0.0422405	0.015003	0.0162751	0.00482641	0.00101018
0.0289959	-0.034608	0.0213634	0.0226355	0.00609849	0.00737057
0.0315401	-0.0422405	0.0213634	0.0251797	0.00355434	0.0111868
0.0264518	-0.0435126	0.015003	0.0315401	-0.00280606	0.013731
0.0251797	-0.049873	0.013731	0.0366284	0.0162751	0.015003
0.0264518	-0.0536892	0.0111868	0.030268	0.0213634	0.0213634
0.0239076	-0.0422405	0.0162751	0.0264518	0.015003	0.0200914
0.0162751	-0.0460567	0.0175472	0.0251797	0.013731	0.0162751
0.0188193	-0.0562334	0.013731	0.0213634	0.00991473	0.00991473
0.0251797	-0.0524171	0.00991473	0.0175472	0.0124589	0.013731
0.0264518	-0.0536892	0.0200914	0.0226355	0.0111868	0.0124589
0.030268	-0.0562334	0.0188193	0.0162751	0.013731	0.0226355
0.0289959	-0.0460567	0.0175472	0.0213634	0.00991473	0.0251797
0.0200914	-0.0396963	0.0213634	0.0251797	0.00991473	0.015003
0.0226355	-0.0384243	0.0162751	0.013731	0.013731	0.0200914
0.0264518	-0.0295197	0.0213634	0.0124589	0.00101018	0.0315401
0.013731	-0.0333359	0.0226355	0.015003	-0.00407814	0.0289959
0.015003	-0.0320639	0.0200914	0.00991473	-0.00407814	0.0226355
0.015003	-0.0142548	0.0200914	0.015003	-0.0117106	0.0251797
0.0239076	-0.0155268	0.0226355	0.0251797	-0.00407814	0.0162751
0.0277238	-0.0129827	0.0239076	0.0239076	-0.00280606	0.0162751
0.0353563	-0.0129827	0.0239076	0.0277238	-0.0104385	0.0162751
0.0379005	-0.0142548	0.0251797	0.0264518	-0.00535022	0.0111868
0.0417167	-0.0129827	0.0175472	0.0213634	-0.00407814	0.00609849
0.0493492	-0.0129827	0.0162751	0.0188193	-0.00916645	0.00737057
0.0480771	-0.0142548	0.0226355	0.0277238	-0.0142548	0.00609849
0.046805	-0.0142548	0.0251797	0.0200914	-0.0129827	0.00991473
0.0404446	-0.0155268	0.0162751	0.0213634	-0.018071	0.0111868
0.0366284	-0.0104385	0.013731	0.0226355	-0.0193431	0.0111868
0.0251797	-0.00916645	0.00737057	0.0213634	-0.0231593	0.015003
0.0264518	-0.0129827	0.00737057	0.0213634	-0.0269756	0.0200914
0.0417167	-0.00407814	0.00991473	0.0188193	-0.0231593	0.00991473
0.0442609	0.00482641	0.00101018	0.015003	-0.0244314	0.0111868
0.0455329	0.00101018	0.00737057	0.0226355	-0.0257035	0.0162751
0.0379005	-0.00535022	0.013731	0.0251797	-0.0282476	0.00864265
0.0264518	-0.0167989	0.0162751	0.030268	-0.0193431	0.00482641
0.0264518	-0.0218872	0.0213634	0.0366284	-0.0257035	0.0111868
0.0251797	-0.0155268	0.0251797	0.030268	-0.0358801	0.00991473
0.0124589	-0.0104385	0.0162751	0.0251797	-0.0371522	0.0200914
0.013731	0.00101018	0.0239076	0.0366284	-0.0396963	0.030268
0.0213634	-0.00407814	0.0264518	0.0417167	-0.0511451	0.0277238
0.0251797	-0.0206152	0.0226355	0.0379005	-0.0524171	0.0200914
0.0251797	-0.0193431	0.0251797	0.0353563	-0.0511451	0.0213634
0.0175472	-0.0193431	0.0200914	0.0366284	-0.0524171	0.00737057
0.00355434	-0.0307918	0.0162751	0.0366284	-0.0473288	-0.00916645
-0.00535022	-0.0257035	0.0188193	0.0379005	-0.049873	-0.0104385
0.00355434	-0.0244314	0.0175472	0.0379005	-0.049873	-0.00916645
0.00991473	-0.0193431	0.013731	0.0289959	-0.0549613	-0.0142548
0.015003	-0.0142548	0.0111868	0.0277238	-0.0562334	-0.0129827
0.0239076	-0.00789437	0.00864265	0.0264518	-0.0625938	-0.00662229
0.0251797	-0.00916645	0.00609849	0.0315401	-0.0562334	-0.00916645
0.0162751	0.00101018	0.0124589	0.030268	-0.0536892	-0.00662229
0.0213634	0.00101018	0.0111868	0.0340842	-0.0562334	0.00991473
0.0213634	-0.00280606	0.00482641	0.0340842	-0.0549613	0.00609849
0.013731	0.00482641	0.00991473	0.0366284	-0.0536892	0.00991473
0.015003	0.00228226	0.0124589	0.0404446	-0.0600496	0.013731
0.0111868	-0.00535022	0.0188193	0.0417167	-0.0549613	0.00864265
0.00737057	-0.00407814	0.0264518	0.0417167	-0.0524171	0.00991473
0.0239076	-0.00153398	0.0289959	0.0417167	-0.06641	0.0124589
0.030268	0.00101018	0.0289959	0.0379005	-0.0638658	0.00737057
0.0315401	0.00737057	0.0366284	0.0353563	-0.0562334	-0.000261901
0.0315401	0.0124589	0.0404446	0.0353563	-0.0486009	0.0111868
0.0289959	0.013731	0.0340842	0.0353563	-0.0447847	0.00991473
0.0226355	0.0162751	0.0340842	0.0366284	-0.0371522	0.00864265
0.0213634	0.013731	0.0315401	0.0379005	-0.0435126	0.0111868
0.0239076	0.0175472	0.0213634	0.0315401	-0.034608	0.00228226
0.0213634	0.0315401	0.0315401	0.0353563	-0.0244314	-0.00662229
0.0226355	0.0366284	0.0315401	0.0353563	-0.018071	-0.00662229
0.0366284	0.0328121	0.0226355	0.030268	-0.018071	-0.000261901
0.0366284	0.0404446	0.0239076	0.0251797	-0.0167989	0.00737057
0.030268	0.0442609	0.0251797	0.0277238	-0.0218872	0.00991473
0.030268	0.0417167	0.0175472	0.0264518	-0.0257035	0.0111868
0.0277238	0.0442609	0.0213634	0.0264518	-0.0206152	0.00864265
0.030268	0.0289959	0.0264518	0.030268	-0.0231593	0.013731
0.0366284	0.0251797	0.0213634	0.0251797	-0.0244314	0.00101018
0.0366284	0.0340842	0.0213634	0.0251797	-0.0244314	-0.000261901
0.0315401	0.0315401	0.0277238	0.0328121	-0.0231593	-0.00535022
0.030268	0.0340842	0.0251797	0.0366284	-0.0244314	-0.0129827
0.0264518	0.0353563	0.0277238	0.0404446	-0.0218872	-0.0142548
0.0226355	0.0379005	0.0353563	0.046805	-0.0167989	-0.0193431
0.0175472	0.0366284	0.0353563	0.0417167	-0.0193431	-0.0206152
0.0175472	0.0417167	0.0277238	0.0353563	-0.0167989	-0.0231593
0.015003	0.0455329	0.030268	0.0404446	-0.00662229	-0.0257035
0.013731	0.0595258	0.0340842	0.0353563	-0.00280606	-0.0307918
0.0188193	0.0569816	0.0251797	0.0340842	0.00609849	-0.034608
0.0175472	0.0480771	0.0353563	0.0353563	0.00737057	-0.034608
0.015003	0.046805	0.0353563	0.030268	0.00609849	-0.034608
0.0213634	0.0417167	0.0264518	0.0340842	0.013731	-0.0333359
0.0340842	0.0417167	0.0264518	0.030268	0.013731	-0.0244314
0.0353563	0.0340842	0.0251797	0.0239076	0.00609849	-0.0206152
0.0379005	0.0251797	0.0239076	0.0239076	0.00991473	-0.0193431
0.0366284	0.0379005	0.0353563	0.0277238	-0.00407814	-0.0142548
0.0353563	0.0455329	0.0277238	0.0277238	-0.00916645	-0.0155268
0.0366284	0.0391725	0.0226355	0.0315401	0.00355434	-0.018071
0.046805	0.0379005	0.0289959	0.0429888	-0.000261901	-0.0104385
0.0366284	0.030268	0.0277238	0.0379005	-0.0104385	-0.00916645
0.0277238	0.0226355	0.0251797	0.0366284	-0.00916645	-0.00789437
0.0353563	0.0251797	0.0340842	0.0391725	-0.0104385	-0.00153398
0.0366284	0.0264518	0.0366284	0.0417167	-0.0104385	-0.000261901
0.0340842	0.030268	0.0239076	0.0417167	-0.0104385	0.00101018
0.0366284	0.030268	0.0277238	0.0455329	-0.0142548	-0.00407814
0.0506213	0.0264518	0.0315401	0.0417167	-0.0167989	-0.00535022
0.0518933	0.0264518	0.0251797	0.0417167	-0.0117106	-0.0155268
0.0544375	0.0200914	0.0366284	0.0379005	-0.00535022	-0.0206152
0.0480771	0.0188193	0.0417167	0.0417167	-0.00789437	-0.0333359
0.0480771	0.0200914	0.030268	0.0442609	-0.00153398	-0.0257035
0.0557096	0.0175472	0.030268	0.0455329	0.00228226	-0.0206152
0.0569816	0.0239076	0.030268	0.0340842	-0.00662229	-0.018071
0.0531654	0.0264518	0.0251797	0.030268	-0.00535022	-0.0167989
0.0531654	0.0251797	0.0264518	0.0340842	-0.00662229	-0.0142548
0.0607979	0.0315401	0.0289959	0.0353563	-0.00280606	-0.00662229
0.0480771	0.0379005	0.0264518	0.0353563	-0.00280606	-0.0104385
0.0506213	0.0328121	0.0239076	0.0404446	-0.00662229	-0.00789437
0.0569816	0.0391725	0.0251797	0.0340842	-0.0193431	-0.0142548
0.0557096	0.0429888	0.015003	0.030268	-0.00280606	-0.00662229
0.0480771	0.0493492	0.00864265	0.030268	0.00482641	0.00355434
0.0506213	0.0506213	0.0111868	0.030268	-0.00280606	0.00482641
0.0455329	0.0455329	0.00991473	0.0328121	-0.00662229	0.00101018
0.0480771	0.0480771	0.013731	0.0391725	-0.00153398	-0.00280606
0.0518933	0.0506213	0.0264518	0.0417167	-0.00407814	-0.00153398
0.0480771	0.0366284	0.0226355	0.0404446	-0.00535022	-0.00280606
0.0417167	0.0442609	0.0213634	0.0455329	-0.00407814	0.00101018
0.0366284	0.0455329	0.0251797	0.0429888	-0.0206152	-0.00916645
0.030268	0.046805	0.015003	0.0455329	-0.0129827	-0.0231593
0.0277238	0.0518933	0.013731	0.0493492	-0.00153398	-0.0155268
0.0340842	0.0506213	0.0213634	0.0417167	-0.00789437	-0.0117106
0.0353563	0.0569816	0.015003	0.0417167	-0.00916645	-0.0155268
0.0366284	0.0569816	0.0111868	0.046805	-0.00535022	-0.0193431
0.0455329	0.0429888	0.0175472	0.0455329	-0.00662229	-0.0193431
0.0480771	0.046805	0.0111868	0.0442609	-0.0104385	-0.0257035
0.0455329	0.0506213	0.00355434	0.046805	-0.0104385	-0.0257035
0.0544375	0.0557096	0.0111868	0.0480771	-0.0193431	-0.0104385
0.0518933	0.0671583	0.00737057	0.0417167	-0.0167989	-0.00916645
0.0417167	0.0671583	0.00609849	0.0455329	-0.0167989	-0.0155268
0.0544375	0.0722466	0.00737057	0.0506213	-0.0257035	-0.0155268
0.0582537	0.0646141	0.00609849	0.0480771	-0.0231593	-0.0231593
0.0493492	0.0557096	0.00355434	0.0506213	-0.0167989	-0.0269756
0.0518933	0.0569816	0.013731	0.0557096	-0.0231593	-0.0193431
0.0518933	0.0582537	0.0162751	0.0506213	-0.0269756	-0.0206152
0.0442609	0.0557096	0.013731	0.0493492	-0.0244314	-0.0117106
0.0455329	0.0646141	0.0200914	0.046805	-0.0206152	0.00609849
0.0557096	0.0658862	0.0162751	0.0417167	-0.0218872	-0.00535022
0.0506213	0.0480771	0.013731	0.0417167	-0.0206152	-0.00916645
0.0493492	0.0442609	0.0213634	0.0379005	-0.0167989	-0.00662229
0.0569816	0.0366284	0.015003	0.030268	-0.00535022	0.00228226
0.0569816	0.0493492	0.00991473	0.0315401	-0.00153398	0.00991473
0.0531654	0.0531654	0.00864265	0.0340842	-0.00280606	-0.00280606
0.0518933	0.0404446	0.00991473	0.0264518	-0.00535022	-0.00280606
0.0518933	0.046805	0.0111868	0.0289959	0.00355434	0.00991473
0.046805	0.0531654	0.013731	0.0251797	0.00991473	0.00609849
0.0506213	0.0417167	0.00609849	0.0239076	0.013731	-0.000261901
0.0557096	0.0417167	0.00101018	0.015003	0.0162751	0.00609849
0.0506213	0.0455329	0.00482641	0.0188193	0.0200914	0.00609849
0.0607979	0.0366284	0.00737057	0.0239076	0.013731	0.00482641
0.0671583	0.0455329	0.0111868	0.0264518	0.0200914	0.00609849
0.0569816	0.0455329	0.0162751	0.0251797	0.0175472	0.00609849
0.046805	0.0417167	0.0213634	0.0213634	0.0124589	0.00482641
0.0379005	0.0442609	0.0213634	0.0277238	0.0200914	0.0111868
0.0366284	0.0391725	0.0264518	0.0251797	0.0213634	0.0111868
0.0353563	0.0366284	0.0277238	0.0277238	0.015003	0.00355434
0.0493492	0.0366284	0.0251797	0.0340842	0.0251797	0.00355434
0.0518933	0.0340842	0.0264518	0.0239076	0.0264518	0.00737057
0.046805	0.0366284	0.0366284	0.0239076	0.0251797	0.00228226
0.0518933	0.0328121	0.0315401	0.0264518	0.0315401	-0.00407814
0.0493492	0.0264518	0.0315401	0.0213634	0.0366284	-0.00535022
0.0557096	0.0289959	0.0289959	0.0175472	0.0315401	0.00101018
0.0595258	0.0213634	0.0213634	0.0213634	0.0417167	0.00101018
0.0569816	0.0213634	0.0188193	0.0213634	0.0391725	0.00355434
0.046805	0.0239076	0.0162751	0.0251797	0.0379005	0.00737057
0.0404446	0.0162751	0.00737057	0.0264518	0.0493492	0.0175472
0.0417167	0.015003	0.00991473	0.0264518	0.0506213	0.0175472
0.0366284	0.0226355	0.00864265	0.0226355	0.0429888	0.00737057
0.030268	0.0175472	0.00609849	0.0213634	0.046805	0.00609849
0.0328121	0.013731	0.00991473	0.0175472	0.0531654	0.00609849
0.0340842	0.013731	0.0200914	0.0213634	0.0518933	0.00609849
0.0328121	0.0175472	0.013731	0.0188193	0.0557096	0.00228226
0.0277238	0.0239076	0.0124589	0.0175472	0.06207	0.00101018
0.0264518	0.030268	0.013731	0.0239076	0.0557096	0.00737057
0.0239076	0.0328121	0.0188193	0.0277238	0.0607979	0.00737057
0.0175472	0.030268	0.0175472	0.030268	0.0697024	0.00355434
0.0239076	0.0251797	0.0175472	0.0277238	0.0671583	0.00991473
0.0200914	0.0213634	0.013731	0.0251797	0.06207	0.00355434
0.0111868	0.0213634	0.013731	0.0289959	0.06207	-0.00153398
0.00737057	0.0251797	0.0200914	0.0226355	0.06207	0.00609849
0.00991473	0.0277238	0.013731	0.015003	0.0671583	0.00228226
-0.000261901	0.0277238	0.0188193	0.0111868	0.0709745	0.013731
0.00228226	0.030268	0.015003	0.013731	0.0658862	0.00737057
0.00609849	0.0366284	0.00737057	0.00991473	0.0595258	-0.00535022
0.00609849	0.0379005	0.00482641	0.015003	0.0671583	-0.00280606
0.00991473	0.0213634	0.013731	0.013731	0.0671583	-0.000261901
0.0213634	0.0251797	0.00864265	0.00101018	0.06207	-0.000261901
0.0226355	0.0251797	0.00864265	-0.00789437	0.0747907	0.015003
0.015003	0.0188193	0.0124589	-0.00916645	0.0811511	0.00864265
0.015003	0.0251797	0.015003	-0.0129827	0.0773349	-0.00280606
0.015003	0.0251797	0.0124589	-0.00916645	0.0798791	0.013731
0.013731	0.015003	0.0200914	-0.000261901	0.0824232	0.0239076
0.0111868	0.0124589	0.0251797	-0.00789437	0.0773349	0.00609849
0.0111868	0.0200914	0.0315401	-0.00916645	0.078607	0.00609849
-0.00280606	0.013731	0.0404446	-0.00916645	0.0849674	0.00991473
-0.00153398	0.015003	0.0379005	-0.0129827	0.0824232	0.0111868
0.00737057	0.013731	0.0328121	-0.0167989	0.0862395	0.0213634
0.015003	0.013731	0.0264518	-0.0104385	0.0913278	0.0213634
0.015003	0.015003	0.0315401	-0.00916645	0.0862395	0.0162751
0.015003	0.0111868	0.0328121	-0.0104385	0.0849674	0.0200914
0.00609849	0.015003	0.0340842	-0.0142548	0.0900557	0.0162751
0.00482641	0.0239076	0.0264518	-0.0167989	0.0849674	0.0200914
0.00609849	0.0277238	0.0289959	-0.0206152	0.0925999	0.0188193
0.0111868	0.0315401	0.0366284	-0.0231593	0.0976882	0.0188193
0.0111868	0.0277238	0.030268	-0.0206152	0.095144	0.015003
0.015003	0.0264518	0.0289959	-0.0244314	0.0989602	0.0239076
0.00609849	0.0277238	0.0353563	-0.0320639	0.101504	0.0277238
0.00737057	0.0162751	0.0315401	-0.0307918	0.0964161	0.0264518
0.0162751	0.015003	0.0264518	-0.0295197	0.0976882	0.0340842
0.0162751	0.0213634	0.0328121	-0.0193431	0.0989602	0.0353563
0.0175472	0.0277238	0.0391725	-0.00916645	0.0900557	0.0289959
0.0162751	0.0264518	0.0340842	-0.0167989	0.0862395	0.0315401
0.00737057	0.0251797	0.0442609	-0.0231593	0.0925999	0.0289959
-0.000261901	0.0213634	0.0353563	-0.0142548	0.0964161	0.0277238
0.00609849	0.0200914	0.0353563	-0.0155268	0.100232	0.030268
0.00355434	0.0188193	0.0442609	-0.0193431	0.101504	0.0226355
0.00737057	0.00609849	0.0391725	-0.0155268	0.0913278	0.0213634
0.00991473	0.0111868	0.030268	-0.018071	0.0925999	0.030268
0.00737057	0.0213634	0.0379005	-0.0269756	0.0938719	0.0264518
0.00737057	0.013731	0.0289959	-0.0257035	0.0913278	0.0251797
0.00991473	0.00864265	0.0328121	-0.0269756	0.0913278	0.0277238
0.0188193	0.0124589	0.0315401	-0.0333359	0.100232	0.0251797
0.0264518	0.00482641	0.0226355	-0.0333359	0.0989602	0.030268
0.0200914	0.0175472	0.0251797	-0.0307918	0.0925999	0.0340842
0.0200914	0.030268	0.030268	-0.0371522	0.0976882	0.0264518
0.0200914	0.030268	0.0213634	-0.0371522	0.0938719	0.0226355
0.0188193	0.0315401	0.0239076	-0.0409684	0.0913278	0.015003
0.0175472	0.0200914	0.0340842	-0.0473288	0.0964161	0.00991473
0.015003	0.0213634	0.0366284	-0.0524171	0.0938719	0.0175472
0.0175472	0.0239076	0.0366284	-0.0549613	0.0964161	0.030268
0.0277238	0.0251797	0.0417167	-0.0549613	0.106593	0.0277238
0.0226355	0.0188193	0.0391725	-0.0549613	0.0989602	0.0366284
0.015003	0.0213634	0.0328121	-0.0562334	0.0913278	0.0417167
0.0188193	0.0200914	0.0366284	-0.049873	0.0925999	0.030268
0.0124589	0.0289959	0.0328121	-0.0473288	0.0875115	0.0353563
0.00609849	0.0264518	0.0315401	-0.0511451	0.0875115	0.0429888
0.00991473	0.0277238	0.0366284	-0.0473288	0.0938719	0.0417167
0.015003	0.0315401	0.0340842	-0.0473288	0.0964161	0.046805
0.0264518	0.0379005	0.0251797	-0.0575054	0.0964161	0.0506213
0.0264518	0.0417167	0.0315401	-0.0536892	0.0925999	0.0455329
0.0124589	0.0429888	0.0353563	-0.0587775	0.0887836	0.0340842
0.00609849	0.0391725	0.0315401	-0.0714983	0.0925999	0.0340842
0.015003	0.0442609	0.0340842	-0.0676821	0.0964161	0.0213634
0.0162751	0.0506213	0.030268	-0.0600496	0.0989602	0.0175472
0.0213634	0.0417167	0.0226355	-0.06641	0.095144	0.0226355
0.0213634	0.0417167	0.0239076	-0.0727704	0.0964161	0.0200914
0.0213634	0.0480771	0.0213634	-0.0676821	0.0862395	0.0340842
0.0264518	0.0480771	0.0162751	-0.0613217	0.0862395	0.0366284
0.0391725	0.0595258	0.0226355	-0.0600496	0.0925999	0.0251797
0.0251797	0.06207	0.0226355	-0.0536892	0.0887836	0.0264518
0.0162751	0.0557096	0.0251797	-0.0536892	0.0849674	0.0315401
0.0188193	0.0646141	0.030268	-0.049873	0.0849674	0.030268
0.013731	0.0658862	0.030268	-0.0460567	0.0862395	0.0328121
0.00609849	0.063342	0.030268	-0.0396963	0.0836953	0.0353563
0.00609849	0.0671583	0.0404446	-0.0371522	0.0875115	0.0366284
0.00355434	0.0646141	0.0404446	-0.034608	0.0862395	0.0455329
0.00737057	0.0709745	0.0340842	-0.034608	0.0913278	0.046805
0.00609849	0.0811511	0.0379005	-0.0371522	0.0925999	0.0391725
0.00355434	0.0824232	0.0328121	-0.0371522	0.0913278	0.0340842
0.013731	0.0811511	0.0251797	-0.0333359	0.106593	0.0289959
0.0213634	0.0875115	0.030268	-0.0384243	0.105321	0.0277238
0.015003	0.0887836	0.0315401	-0.0358801	0.106593	0.0264518
0.0175472	0.0862395	0.0239076	-0.0409684	0.112953	0.0175472
0.0213634	0.0925999	0.0213634	-0.0486009	0.111681	0.00864265
0.015003	0.0824232	0.0200914	-0.049873	0.107865	0.0213634
0.00609849	0.0836953	0.00991473	-0.0447847	0.115497	0.0251797
0.00737057	0.0862395	0.0111868	-0.0511451	0.118041	0.0213634
0.0111868	0.0875115	0.0124589	-0.0562334	0.116769	0.0251797
0.00864265	0.0875115	0.0175472	-0.0562334	0.12313	0.0239076
0.00737057	0.0824232	0.030268	-0.0575054	0.104049	0.0200914
0.00609849	0.0760628	0.0264518	-0.0575054	0.0925999	0.0239076
0.00864265	0.0760628	0.0239076	-0.049873	0.095144	0.0289959
0.0111868	0.0557096	0.0239076	-0.0511451	0.0913278	0.0200914
0.00991473	0.0417167	0.0251797	-0.0536892	0.0887836	0.0124589
0.00991473	0.0480771	0.030268	-0.0562334	0.0913278	0.00101018
0.00991473	0.0455329	0.0366284	-0.0562334	0.0849674	-0.00535022
0.00991473	0.046805	0.0353563	-0.0511451	0.0773349	0.00991473
0.0162751	0.06207	0.0340842	-0.0435126	0.0709745	0.0226355
0.015003	0.0722466	0.0328121	-0.0447847	0.0671583	0.0239076
0.00228226	0.0760628	0.0251797	-0.0460567	0.0646141	0.030268
-0.00153398	0.0811511	0.0251797	-0.0486009	0.0722466	0.030268
0.00101018	0.0798791	0.0200914	-0.0511451	0.0607979	0.0264518
-0.00662229	0.0747907	0.0162751	-0.0486009	0.0518933	0.0213634
-0.00662229	0.0747907	0.0188193	-0.0460567	0.0544375	0.0162751
0.00101018	0.0773349	0.0213634	-0.0486009	0.0442609	0.00991473
0.00101018	0.0722466	0.00991473	-0.0536892	0.0366284	0.00991473
0.00101018	0.0760628	0.015003	-0.0473288	0.0391725	0.00482641
0.00737057	0.0722466	0.0264518	-0.0435126	0.030268	0.00355434
0.00609849	0.0607979	0.030268	-0.0524171	0.0213634	0.00864265
0.00991473	0.0646141	0.0264518	-0.0549613	0.015003	0.00355434
0.00482641	0.0646141	0.0277238	-0.049873	0.00482641	0.00101018
-0.000261901	0.0544375	0.0213634	-0.0486009	-0.00407814	0.00355434
0.00355434	0.0646141	0.0277238	-0.0447847	0.00864265	0.00101018
0.00355434	0.0646141	0.0340842	-0.0358801	0.0124589	-0.00916645
-0.0129827	0.0595258	0.0340842	-0.0396963	-0.000261901	-0.00789437
-0.0155268	0.078607	0.0328121	-0.0409684	-0.0117106	-0.0104385
-0.0117106	0.0811511	0.0289959	-0.0371522	-0.0142548	-0.0193431
-0.0117106	0.0709745	0.0264518	-0.0396963	-0.0167989	-0.0155268
-0.00407814	0.0773349	0.0289959	-0.0435126	-0.00662229	-0.00280606
-0.00153398	0.0697024	0.030268	-0.034608	0.00609849	0.00355434
-0.0104385	0.0671583	0.0340842	-0.0295197	-0.00153398	0.0188193
-0.00789437	0.063342	0.0340842	-0.034608	-0.00280606	0.0251797
-0.00916645	0.0569816	0.0353563	-0.034608	0.00101018	0.0264518
-0.0117106	0.0658862	0.0277238	-0.0307918	0.00609849	0.030268
-0.00789437	0.0671583	0.0200914	-0.034608	0.00991473	0.0289959
-0.00407814	0.0658862	0.0175472	-0.0282476	-0.00407814	0.0124589
-0.0193431	0.0735187	0.0124589	-0.0231593	-0.00916645	0.00864265
-0.0193431	0.0697024	0.00991473	-0.0206152	-0.0117106	0.013731
-0.0155268	0.0671583	0.00991473	-0.0244314	-0.0244314	0.00991473
-0.0155268	0.0646141	0.00609849	-0.0193431	-0.034608	0.0111868
-0.0129827	0.0607979	0.0111868	-0.0142548	-0.0231593	0.015003
-0.00662229	0.0557096	0.0162751	-0.0155268	-0.0231593	0.00991473
0.00101018	0.0569816	0.015003	-0.00535022	-0.0307918	0.00609849
0.00101018	0.0480771	0.013731	0.00101018	-0.0257035	0.00482641
-0.00280606	0.0417167	0.0200914	0.00991473	-0.0257035	-0.00280606
-0.00280606	0.0480771	0.00864265	0.015003	-0.0257035	-0.000261901
0.00101018	0.0455329	0.00355434	0.015003	-0.0244314	0.00864265
-0.00153398	0.0455329	0.00737057	0.0175472	-0.0218872	0.013731
-0.00916645	0.0493492	0.00609849	0.0162751	-0.0244314	0.015003
-0.00535022	0.0557096	0.00609849	0.0239076	-0.0193431	0.0213634
-0.0129827	0.046805	0.00482641	0.0277238	-0.0129827	0.0213634
-0.0155268	0.0506213	0.00355434	0.0213634	-0.00407814	0.030268
-0.00789437	0.0518933	0.00482641	0.0162751	-0.00153398	0.0340842
-0.00662229	0.0531654	0.00482641	0.0239076	-0.000261901	0.030268
-0.0129827	0.0518933	-0.000261901	0.0226355	0.00355434	0.0340842
-0.00662229	0.0493492	0.00228226	0.0162751	0.00991473	0.0353563
-0.00535022	0.0569816	0.00101018	0.015003	-0.000261901	0.0340842
-0.0104385	0.0607979	-0.00662229	0.0213634	-0.00407814	0.030268
-0.0155268	0.0518933	-0.00407814	0.0200914	0.00482641	0.0379005
-0.0129827	0.0493492	-0.00535022	0.013731	0.00101018	0.0315401
-0.0155268	0.0518933	-0.00407814	0.015003	0.00355434	0.0239076
-0.0142548	0.0404446	0.00101018	0.0162751	-0.00789437	0.0213634
-0.0104385	0.0366284	-0.00535022	0.013731	-0.0206152	0.015003
-0.0104385	0.0315401	-0.00153398	0.015003	-0.0231593	0.0188193
-0.0142548	0.0251797	0.00609849	0.0162751	-0.0244314	0.0162751
-0.00535022	0.0328121	0.00355434	0.0162751	-0.0257035	0.0200914
0.00482641	0.0379005	0.00609849	0.0213634	-0.0193431	0.0213634
0.00864265	0.0455329	0.00609849	0.0264518	-0.0206152	0.0213634
0.00737057	0.0493492	0.00482641	0.0264518	-0.0206152	0.0251797
0.00355434	0.0442609	0.0111868	0.0264518	-0.00916645	0.0340842
0.00228226	0.0417167	0.00991473	0.0251797	-0.00662229	0.0366284
0.013731	0.0417167	0.00737057	0.0277238	-0.0155268	0.0328121
0.0111868	0.0417167	0.0175472	0.0239076	-0.0167989	0.0379005
0.00991473	0.0455329	0.0175472	0.0239076	-0.0155268	0.0353563
0.00991473	0.0404446	0.013731	0.0315401	-0.0218872	0.0251797
0.0111868	0.0366284	0.0124589	0.030268	-0.0295197	0.0251797
0.00991473	0.0379005	0.00991473	0.0213634	-0.0193431	0.0175472
0.015003	0.0264518	0.0175472	0.0213634	-0.0167989	0.0111868
0.0200914	0.00991473	0.0213634	0.0251797	-0.0244314	0.00991473
0.00991473	0.00609849	0.0162751	0.0239076	-0.0282476	0.0162751
0.0162751	0.00737057	0.0213634	0.0239076	-0.034608	0.0175472
0.0226355	0.00991473	0.0277238	0.0328121	-0.0447847	0.00355434
0.0213634	0.0213634	0.0289959	0.0340842	-0.0422405	-0.000261901
0.0264518	0.0315401	0.0353563	0.0366284	-0.0435126	0.00355434
0.0315401	0.0353563	0.0366284	0.0391725	-0.0447847	0.00228226
0.0289959	0.0315401	0.0340842	0.0417167	-0.0358801	0.00355434
0.0315401	0.0315401	0.0353563	0.0429888	-0.0307918	-0.000261901
0.0315401	0.0391725	0.0340842	0.0442609	-0.0358801	-0.00280606
0.0289959	0.0391725	0.030268	0.0455329	-0.0409684	0.00355434
0.0379005	0.0340842	0.0366284	0.0429888	-0.0447847	0.00609849
0.0391725	0.0213634	0.030268	0.0366284	-0.0409684	0.00991473
0.046805	0.0213634	0.0251797	0.0417167	-0.0384243	0.015003
0.046805	0.00991473	0.0277238	0.0429888	-0.0473288	0.015003
0.0607979	0.00609849	0.0251797	0.0353563	-0.0549613	0.00864265
0.06207	-0.00407814	0.0251797	0.0366284	-0.0396963	0.0124589
0.0506213	-0.00916645	0.013731	0.046805	-0.0396963	0.013731
0.0506213	-0.00280606	0.00864265	0.046805	-0.0358801	0.0162751
0.0429888	0.00101018	0.015003	0.0455329	-0.0282476	0.0239076
0.0340842	-0.000261901	0.0162751	0.0506213	-0.0269756	0.0162751
0.0353563	0.00355434	0.00864265	0.0569816	-0.034608	0.0162751
0.0417167	-0.00407814	0.00991473	0.0544375	-0.0333359	0.015003
0.0417167	0.00101018	0.00991473	0.0544375	-0.034608	0.015003
0.0379005	0.0111868	0.00864265	0.0595258	-0.0396963	0.0200914
0.0455329	0.00609849	0.0162751	0.0569816	-0.034608	0.030268
0.046805	-0.00789437	0.013731	0.0531654	-0.0333359	0.0200914
0.0417167	-0.00662229	0.00737057	0.06207	-0.0333359	0.0188193
0.046805	-0.0142548	0.013731	0.0569816	-0.0257035	0.0213634
0.0404446	-0.0142548	0.00228226	0.0544375	-0.0307918	0.0175472
0.0315401	-0.00916645	0.00101018	0.0595258	-0.0409684	0.0200914
0.0417167	-0.000261901	0.00737057	0.0595258	-0.0320639	0.0264518
0.0379005	0.00864265	0.00355434	0.0671583	-0.0269756	0.0264518
0.0251797	0.015003	0.00228226	0.0747907	-0.0396963	0.0340842
0.0340842	0.0162751	-0.00153398	0.0684304	-0.0295197	0.0353563
0.0277238	0.0213634	-0.00916645	0.0646141	-0.0142548	0.0277238
0.00482641	0.0340842	-0.0104385	0.0595258	-0.0167989	0.0366284
0.00355434	0.0289959	-0.00916645	0.0544375	-0.0257035	0.0366284
0.015003	0.0328121	-0.0193431	0.0557096	-0.0206152	0.0239076
0.013731	0.0404446	-0.0155268	0.0480771	-0.0307918	0.0213634
0.00737057	0.0366284	-0.00916645	0.0480771	-0.034608	0.0213634
0.0162751	0.0353563	-0.00662229	0.0518933	-0.0206152	0.015003
0.0239076	0.0289959	0.00609849	0.0557096	-0.0193431	0.0162751
0.0200914	0.0226355	0.013731	0.0544375	-0.0218872	0.015003
0.0264518	0.0200914	0.0111868	0.0607979	-0.0129827	0.0162751
0.0226355	0.0175472	0.0124589	0.0595258	-0.0104385	0.0213634
0.0213634	0.00482641	0.00864265	0.0569816	-0.0129827	0.0162751
0.0289959	0.015003	0.015003	0.0506213	-0.0167989	0.0124589
0.030268	0.0200914	0.0200914	0.0544375	-0.0167989	0.0162751
0.030268	0.00991473	0.015003	0.0544375	-0.0155268	0.00991473
0.0404446	0.013731	0.013731	0.0557096	-0.00407814	0.0162751
0.0404446	0.0188193	0.0124589	0.0569816	0.00991473	0.0200914
0.0353563	0.015003	0.00355434	0.0607979	0.00991473	0.0175472
0.0379005	0.013731	-0.00407814	0.0582537	0.0226355	0.0175472
0.0353563	0.00355434	-0.00280606	0.06207	0.0277238	0.0111868
0.0353563	0.00482641	-0.00662229	0.06207	0.0175472	0.013731
0.0379005	0.00737057	-0.0104385	0.063342	0.0200914	0.00864265
0.0366284	0.0124589	-0.00916645	0.0658862	0.0251797	0.00101018
0.0264518	0.0277238	-0.0129827	0.0607979	0.0277238	0.00228226
0.0226355	0.0379005	-0.00662229	0.0595258	0.0315401	0.015003
0.0213634	0.0366284	-0.00662229	0.06207	0.0340842	0.0124589
0.0162751	0.0315401	-0.0104385	0.0557096	0.0340842	0.00609849
0.0200914	0.0353563	-0.00407814	0.0607979	0.0366284	0.0124589
0.0277238	0.0417167	0.00228226	0.06207	0.046805	0.015003
0.0175472	0.0315401	-0.000261901	0.0607979	0.046805	0.00737057
0.015003	0.0264518	0.00609849	0.0595258	0.0442609	0.00609849
0.0264518	0.0226355	0.00355434	0.0646141	0.0480771	0.013731
0.0391725	0.0251797	0.00482641	0.0595258	0.0544375	0.015003
0.0328121	0.0251797	0.00991473	0.0595258	0.0544375	0.0251797
0.0442609	0.0200914	-0.000261901	0.0709745	0.0607979	0.0328121
0.0353563	0.00991473	-0.00407814	0.0684304	0.0544375	0.0366284
0.030268	0.0162751	-0.00535022	0.0607979	0.0518933	0.0340842
0.0264518	0.0175472	-0.00153398	0.06207	0.046805	0.0366284
0.015003	0.013731	-0.00407814	0.06207	0.0493492	0.0315401
0.0175472	0.0175472	-0.00153398	0.0607979	0.0480771	0.0239076
0.0289959	0.0188193	-0.00153398	0.0709745	0.0506213	0.0277238
0.0340842	0.0226355	-0.00407814	0.0671583	0.0506213	0.030268
0.0353563	0.030268	-0.00535022	0.0607979	0.0455329	0.0239076
0.0340842	0.0353563	-0.00535022	0.0607979	0.0455329	0.0226355
0.030268	0.0455329	-0.00153398	0.0518933	0.0455329	0.015003
0.0251797	0.0506213	-0.00662229	0.0442609	0.0315401	0.015003
0.0213634	0.0493492	-0.0104385	0.0493492	0.0277238	0.0251797
0.015003	0.0506213	-0.0104385	0.0569816	0.0277238	0.030268
0.0111868	0.0595258	-0.00662229	0.0506213	0.0200914	0.0328121
0.0200914	0.0557096	-0.00662229	0.0544375	0.0111868	0.0315401
0.0162751	0.0544375	-0.00153398	0.0582537	0.013731	0.0277238
0.00609849	0.0557096	-0.00153398	0.0544375	0.0175472	0.0264518
0.00737057	0.0646141	0.00101018	0.0493492	0.0213634	0.0264518
0.00482641	0.0697024	0.00991473	0.0493492	0.0264518	0.0264518
0.0124589	0.0557096	0.0124589	0.046805	0.0251797	0.0251797
0.0175472	0.0480771	0.0111868	0.0442609	0.0188193	0.0213634
0.0213634	0.0557096	0.0175472	0.0404446	0.0200914	0.0213634
0.030268	0.0557096	0.015003	0.0379005	0.030268	0.0239076
0.0277238	0.0480771	0.0124589	0.0366284	0.0315401	0.0239076
0.0251797	0.0544375	0.013731	0.0366284	0.0239076	0.0226355
0.0226355	0.046805	0.0124589	0.0366284	0.0239076	0.015003
0.0213634	0.0429888	0.00991473	0.0391725	0.0188193	0.0111868
0.0264518	0.0480771	0.015003	0.0366284	0.0200914	0.0213634
0.0251797	0.046805	0.015003	0.0251797	0.0200914	0.0251797
0.0264518	0.046805	0.015003	0.0239076	0.0175472	0.0213634
0.0264518	0.0455329	0.0188193	0.0315401	0.015003	0.0175472
0.0264518	0.0366284	0.0200914	0.0353563	0.0111868	0.0188193
0.030268	0.0417167	0.0175472	0.0353563	0.013731	0.0200914
0.0353563	0.0417167	0.0175472	0.0366284	0.00609849	0.0251797
0.0277238	0.0353563	0.0175472	0.030268	0.00355434	0.0200914
0.0328121	0.0379005	0.0162751	0.0340842	0.00228226	0.0277238
0.0315401	0.0417167	0.0188193	0.0391725	0.00355434	0.0366284
0.0239076	0.0264518	0.0200914	0.0340842	0.00737057	0.0315401
0.0239076	0.0162751	0.0200914	0.0328121	0.0111868	0.0340842
0.0226355	0.0200914	0.0239076	0.0366284	0.00991473	0.0391725
0.0175472	0.013731	0.0213634	0.0328121	0.0111868	0.030268
0.0162751	0.0175472	0.0213634	0.0264518	0.0251797	0.030268
0.00737057	0.0200914	0.0264518	0.0277238	0.0277238	0.0315401
0.00101018	0.0162751	0.0289959	0.0213634	0.030268	0.0213634
0.00355434	0.0162751	0.0340842	0.0264518	0.0315401	0.0213634
0.00864265	0.0213634	0.0315401	0.0366284	0.0264518	0.0226355
0.015003	0.015003	0.0264518	0.0340842	0.0277238	0.015003
0.0162751	0.0124589	0.030268	0.0353563	0.0315401	0.0213634
0.0111868	0.00737057	0.0264518	0.0366284	0.0340842	0.0340842
0.00864265	0.00228226	0.0239076	0.0264518	0.0340842	0.0277238
0.0188193	0.00609849	0.0264518	0.0226355	0.0340842	0.0213634
0.015003	0.00228226	0.0264518	0.0213634	0.030268	0.0162751
0.00991473	0.00609849	0.0315401	0.0213634	0.0175472	0.015003
0.0111868	0.013731	0.0315401	0.0226355	0.0226355	0.013731
0.00737057	0.00482641	0.030268	0.0289959	0.0340842	0.015003
0.0111868	-0.000261901	0.0264518	0.0289959	0.0289959	0.015003
0.0175472	0.00737057	0.0315401	0.0340842	0.0239076	0.00991473
0.0200914	0.0111868	0.0315401	0.0404446	0.030268	0.00991473
0.0226355	0.0213634	0.0315401	0.0277238	0.0328121	0.0162751
0.0340842	0.030268	0.0340842	0.0264518	0.0328121	0.0213634
0.0379005	0.030268	0.0239076	0.030268	0.0442609	0.0340842
0.0239076	0.0404446	0.0239076	0.0353563	0.0442609	0.0315401
0.0175472	0.0518933	0.0226355	0.0340842	0.0340842	0.0175472
0.0200914	0.0493492	0.0239076	0.0404446	0.0442609	0.0213634
0.00991473	0.0442609	0.0264518	0.0315401	0.046805	0.0175472
0.0124589	0.0455329	0.0213634	0.0353563	0.0455329	0.0188193
0.00864265	0.0366284	0.030268	0.0366284	0.0417167	0.0213634
0.00101018	0.0289959	0.030268	0.0315401	0.0404446	0.0251797
-0.00535022	0.0277238	0.0264518	0.0251797	0.0366284	0.0264518
-0.00407814	0.030268	0.0251797	0.0226355	0.0391725	0.0264518
0.00101018	0.030268	0.0213634	0.0200914	0.0417167	0.0353563
0.00864265	0.0379005	0.0175472	0.0162751	0.0379005	0.0340842
0.00609849	0.0442609	0.0264518	0.0175472	0.0417167	0.0315401
0.015003	0.0429888	0.0251797	0.0226355	0.0366284	0.0379005
0.0226355	0.0391725	0.0213634	0.0213634	0.0366284	0.0353563
0.0188193	0.0366284	0.030268	0.0264518	0.0366284	0.0366284
0.0162751	0.0264518	0.0239076	0.0251797	0.0442609	0.0379005
0.0251797	0.0277238	0.0251797	0.0226355	0.0404446	0.030268
0.0379005	0.0264518	0.0340842	0.0277238	0.0442609	0.030268
0.0353563	0.0200914	0.0315401	0.0213634	0.0379005	0.030268
0.0277238	0.0264518	0.0366284	0.0162751	0.0417167	0.0226355
0.0213634	0.0251797	0.0391725	0.0175472	0.0480771	0.030268
0.00737057	0.0289959	0.0328121	0.0251797	0.0531654	0.0391725
0.00228226	0.030268	0.0315401	0.0162751	0.0340842	0.030268
0.00101018	0.0289959	0.0277238	0.0175472	0.0340842	0.0200914
-0.000261901	0.0340842	0.0239076	0.0162751	0.0417167	0.0239076
0.00355434	0.0417167	0.030268	0.00991473	0.0455329	0.0188193
-0.000261901	0.0417167	0.030268	0.013731	0.0544375	0.00991473
-0.00280606	0.0417167	0.0264518	0.015003	0.0493492	0.00864265
0.00609849	0.0417167	0.030268	0.00991473	0.0379005	0.0111868
0.00355434	0.0328121	0.0251797	0.013731	0.046805	0.00482641
-0.00407814	0.0264518	0.0277238	0.0162751	0.0417167	0.00737057
0.00609849	0.030268	0.0366284	0.00991473	0.0366284	0.0188193
0.0124589	0.0251797	0.0315401	0.0162751	0.0442609	0.0162751
0.00609849	0.0239076	0.0366284	0.0239076	0.0379005	0.013731
0.0124589	0.030268	0.0379005	0.0264518	0.0417167	0.0213634
0.0124589	0.0277238	0.030268	0.0315401	0.046805	0.0162751
0.013731	0.0315401	0.030268	0.0315401	0.0417167	0.00355434
0.00737057	0.030268	0.0239076	0.0264518	0.0442609	0.00355434
0.00355434	0.0124589	0.015003	0.030268	0.0455329	0.015003
0.00609849	0.00991473	0.0239076	0.0264518	0.0455329	0.00737057
0.00101018	0.015003	0.0251797	0.013731	0.0391725	0.00101018
0.00101018	0.00101018	0.0264518	0.00991473	0.0391725	0.00228226
0.00864265	0.00101018	0.030268	0.0124589	0.0264518	0.00737057
0.0200914	0.00609849	0.0226355	0.013731	0.030268	0.00737057
0.0226355	0.00609849	0.0251797	0.0239076	0.0391725	0.00864265
0.0188193	0.00991473	0.0239076	0.0213634	0.0315401	0.0162751
0.0251797	0.00991473	0.0175472	0.0124589	0.0328121	0.0175472
0.013731	0.00864265	0.0200914	0.015003	0.0328121	0.015003
0.00228226	0.00737057	0.0200914	0.00609849	0.0277238	0.00991473
0.00737057	0.00991473	0.013731	-0.00153398	0.0226355	0.013731
0.00737057	0.0226355	0.0200914	0.00355434	0.0251797	0.0200914
0.00101018	0.0213634	0.0264518	0.00228226	0.0162751	0.0162751
0.00355434	0.0213634	0.0239076	0.00482641	0.0162751	0.0264518
0.00609849	0.0315401	0.0264518	0.00991473	0.0162751	0.0277238
0.0162751	0.0251797	0.0251797	0.00737057	0.015003	0.0264518
0.0277238	0.0162751	0.0251797	-0.00535022	0.013731	0.0289959
0.0289959	0.0277238	0.030268	0.00101018	0.00864265	0.0264518
0.030268	0.0289959	0.0289959	0.00101018	-0.00407814	0.0277238
0.0277238	0.0200914	0.0328121	-0.00153398	-0.00280606	0.0277238
0.0175472	0.0200914	0.0366284	0.00355434	0.00609849	0.0277238
0.0175472	0.015003	0.0340842	0.00609849	0.00864265	0.0213634
0.0200914	0.0124589	0.0251797	0.00355434	0.00991473	0.0328121
0.00991473	0.0264518	0.0315401	0.00864265	0.00609849	0.0264518
0.00609849	0.0277238	0.0340842	0.00991473	-0.00407814	0.015003
0.00101018	0.030268	0.0340842	0.00609849	-0.00153398	0.0162751
-0.00662229	0.0379005	0.0366284	0.00355434	-0.00280606	0.0213634
-0.00407814	0.0353563	0.0264518	0.00991473	-0.0117106	0.0124589
0.00737057	0.0264518	0.0213634	0.00864265	-0.00535022	0.0213634
0.00482641	0.0251797	0.0264518	0.00355434	-0.00280606	0.0264518
0.00609849	0.0188193	0.0239076	-0.000261901	-0.00407814	0.015003
0.0111868	0.0289959	0.0213634	-0.00407814	-0.00535022	0.00864265
0.0162751	0.0353563	0.0226355	-0.00535022	-0.00153398	0.0111868
0.015003	0.0328121	0.0226355	-0.00153398	-0.00535022	0.00482641
0.0277238	0.0366284	0.015003	0.00228226	-0.0142548	0.00864265
0.0239076	0.0379005	0.015003	0.00101018	-0.00662229	0.015003
0.0188193	0.0239076	0.0162751	-0.00407814	-0.00789437	0.0124589
0.0162751	0.0264518	0.013731	-0.0155268	-0.00662229	0.015003
0.00737057	0.0315401	0.0213634	-0.0142548	0.00101018	0.0239076
0.00991473	0.0239076	0.030268	-0.0104385	-0.00280606	0.0328121
0.0111868	0.0162751	0.0264518	-0.0129827	-0.00916645	0.030268
0.00609849	0.0124589	0.0239076	-0.0142548	-0.00662229	0.030268
0.0188193	0.0124589	0.0239076	-0.0155268	-0.0142548	0.0289959
0.0379005	0.0239076	0.0162751	-0.0244314	-0.0167989	0.0315401
0.0404446	0.0175472	0.0213634	-0.0257035	-0.0117106	0.0289959
0.0366284	0.0124589	0.0188193	-0.0218872	-0.0167989	0.00991473
0.0455329	0.015003	0.0175472	-0.0218872	-0.0320639	0.00355434
0.0455329	0.0188193	0.0200914	-0.0167989	-0.034608	0.0111868
0.0455329	0.0188193	0.015003	-0.00916645	-0.0206152	0.013731
0.046805	0.0239076	0.013731	-0.00916645	-0.0142548	0.0175472
0.0429888	0.0175472	0.0162751	-0.00662229	-0.0257035	0.0251797
0.0277238	0.0111868	0.015003	-0.0117106	-0.0396963	0.0289959
0.0239076	0.00864265	0.0162751	-0.0193431	-0.0307918	0.0340842
0.0251797	0.00101018	0.0200914	-0.0142548	-0.0307918	0.0353563
0.0162751	0.00482641	0.0251797	-0.0193431	-0.0358801	0.0340842
0.0162751	0.00991473	0.0251797	-0.0206152	-0.0358801	0.0315401
0.0289959	0.00355434	0.0264518	-0.0193431	-0.0384243	0.0239076
0.0213634	0.00737057	0.0251797	-0.0193431	-0.0396963	0.015003
0.0188193	0.015003	0.030268	-0.0142548	-0.0396963	0.015003
0.0162751	0.015003	0.0340842	-0.00789437	-0.0447847	0.015003
0.0124589	0.0175472	0.030268	-0.0155268	-0.0473288	0.0200914
0.00991473	0.0111868	0.0239076	-0.0104385	-0.0333359	0.00991473
0.015003	0.013731	0.0289959	0.00101018	-0.0257035	0.00737057
0.00482641	0.00991473	0.0264518	0.00101018	-0.0218872	0.013731
0.00737057	0.00482641	0.0328121	-0.000261901	-0.0206152	0.00609849
0.0111868	0.00864265	0.0379005	0.00101018	-0.0142548	0.00609849
0.015003	0.00355434	0.030268	-0.0104385	-0.0155268	0.00864265
0.013731	-0.00662229	0.030268	-0.0129827	-0.0104385	-0.00535022
0.0188193	-0.00407814	0.0353563	-0.0104385	-0.0129827	-0.00916645
0.013731	-0.000261901	0.030268	-0.0142548	-0.0155268	-0.018071
0.015003	0.00355434	0.0315401	-0.0104385	-0.00916645	-0.0244314
0.0226355	0.0111868	0.0289959	-0.0104385	-0.0117106	-0.018071
0.0226355	0.00609849	0.0251797	-0.0142548	-0.0142548	-0.0206152
0.013731	0.0111868	0.0277238	-0.00916645	-0.0129827	-0.034608
0.0111868	0.00991473	0.0264518	-0.0129827	-0.018071	-0.0422405
0.00482641	0.015003	0.0264518	-0.0142548	-0.0142548	-0.0447847
0.015003	0.0200914	0.030268	-0.000261901	-0.0104385	-0.049873
0.0188193	0.0124589	0.030268	-0.00280606	-0.00407814	-0.0511451
0.0213634	0.015003	0.0289959	-0.00407814	-0.00153398	-0.0409684
0.0226355	0.00991473	0.0315401	0.00101018	0.00482641	-0.0435126
0.0251797	0.00609849	0.0277238	-0.00407814	-0.000261901	-0.0396963
0.0124589	0.0175472	0.0251797	-0.00916645	0.00355434	-0.034608
0.013731	0.0175472	0.030268	-0.00662229	0.015003	-0.0333359
0.015003	0.0162751	0.0264518	-0.0104385	0.013731	-0.0320639
0.00609849	0.0200914	0.0175472	-0.0129827	0.0213634	-0.0231593
-0.000261901	0.0162751	0.0188193	-0.00916645	0.0200914	-0.0193431
0.00991473	0.013731	0.015003	-0.0193431	0.0200914	-0.0269756
0.00609849	0.00228226	0.0162751	-0.0167989	0.0213634	-0.0396963
0.0111868	-0.00153398	0.0162751	-0.0167989	0.015003	-0.0435126
0.0162751	-0.00535022	0.0162751	-0.0167989	0.015003	-0.0511451
0.0200914	-0.00280606	0.0124589	-0.00535022	0.0188193	-0.0384243
0.0213634	0.00355434	0.013731	-0.00407814	0.0162751	-0.034608
0.0213634	0.00737057	0.0200914	-0.0104385	0.013731	-0.0307918
0.0175472	0.013731	0.0251797	-0.00916645	0.015003	-0.0282476
0.0200914	0.015003	0.0213634	-0.0104385	0.0200914	-0.0244314
0.0213634	0.0226355	0.0188193	-0.0142548	0.015003	-0.0167989
0.0162751	0.0264518	0.0226355	-0.0104385	0.0111868	-0.0104385
0.0124589	0.0277238	0.0277238	-0.0117106	0.00991473	-0.0167989
0.0162751	0.0340842	0.0226355	-0.0104385	0.00991473	-0.0193431
0.0200914	0.0264518	0.0188193	-0.00535022	0.0175472	-0.00916645
0.0251797	0.0239076	0.0213634	-0.00662229	0.0175472	-0.0129827
0.0239076	0.0213634	0.0188193	-0.00662229	0.0175472	-0.0206152
0.0328121	0.0213634	0.0277238	-0.0104385	0.030268	-0.0206152
0.0277238	0.0162751	0.0277238	-0.018071	0.030268	-0.00916645
0.0315401	0.00991473	0.0264518	-0.0167989	0.0353563	-0.0142548
0.0315401	0.015003	0.0289959	-0.0117106	0.0366284	-0.0142548
0.0277238	0.015003	0.0251797	-0.0104385	0.0366284	-0.0155268
0.0239076	0.0175472	0.0239076	-0.0167989	0.0404446	-0.0307918
0.0213634	0.0264518	0.030268	-0.0167989	0.046805	-0.0295197
0.0175472	0.0226355	0.030268	-0.0142548	0.0480771	-0.0142548
0.0213634	0.0175472	0.0277238	-0.0206152	0.0506213	-0.0193431
0.0239076	0.0251797	0.0328121	-0.0167989	0.0531654	-0.0257035
0.0251797	0.0239076	0.030268	-0.0129827	0.0506213	-0.0142548
0.013731	0.0226355	0.0226355	-0.0193431	0.0506213	-0.0142548
0.00737057	0.0251797	0.0251797	-0.018071	0.06207	-0.0193431
0.00101018	0.0200914	0.0264518	-0.0206152	0.063342	-0.0167989
0.0111868	0.0264518	0.0264518	-0.0269756	0.0671583	-0.0142548
0.0162751	0.0289959	0.0277238	-0.0295197	0.0747907	-0.0193431
0.00737057	0.0226355	0.0251797	-0.0231593	0.0671583	-0.0129827
0.00228226	0.0366284	0.0213634	-0.0307918	0.0671583	-0.00153398
0.0162751	0.0340842	0.0200914	-0.0333359	0.0747907	-0.00407814
0.013731	0.0289959	0.015003	-0.0295197	0.0709745	0.0111868
0.0111868	0.0264518	0.0162751	-0.034608	0.0722466	0.0200914
0.00864265	0.0111868	0.0200914	-0.0447847	0.0773349	0.0175472
0.00609849	0.00737057	0.00991473	-0.0473288	0.0709745	0.00482641
0.0124589	-0.00153398	0.00482641	-0.0562334	0.0697024	-0.00280606
0.0175472	-0.00789437	0.00864265	-0.0536892	0.0684304	0.00355434
0.0200914	-0.00535022	0.00609849	-0.0549613	0.0709745	0.0162751
0.015003	-0.00916645	0.00482641	-0.0600496	0.0697024	0.0213634
0.013731	-0.0129827	0.00991473	-0.0511451	0.0658862	0.0175472
0.00991473	-0.00916645	0.00991473	-0.049873	0.0607979	0.00991473
0.015003	-0.0129827	0.00609849	-0.049873	0.0607979	-0.00407814
0.015003	-0.0167989	0.00482641	-0.0524171	0.0607979	-0.0104385
0.015003	-0.0142548	0.00355434	-0.0536892	0.0506213	-0.0155268
0.013731	-0.0193431	0.00991473	-0.00535022	0.0518933	-0.0104385
0.015003	-0.0129827	0.0111868	-0.0117106	0.0518933	-0.00916645
0.00991473	-0.0104385	0.00864265	-0.0142548	0.0544375	-0.0104385
0.015003	-0.00916645	0.00991473	-0.0155268	0.0607979	-0.00535022
0.0200914	-0.00407814	0.0111868	-0.0193431	0.0569816	-0.00407814
0.0213634	-0.0129827	0.0111868	-0.0167989	0.0557096	-0.0142548
0.0175472	-0.0167989	0.0188193	-0.0155268	0.0518933	-0.0155268
0.015003	-0.0142548	0.0213634	-0.0231593	0.0506213	-0.0104385
0.0111868	-0.0193431	0.0175472	-0.0193431	0.046805	-0.0142548
0.013731	-0.0142548	0.0200914	-0.0129827	0.0417167	-0.0167989
0.013731	-0.0155268	0.013731	-0.0142548	0.0429888	-0.0142548
0.0111868	-0.0142548	0.015003	-0.0142548	0.030268	-0.0129827
0.0124589	-0.00535022	0.0175472	-0.00535022	0.030268	-0.0167989
0.0162751	-0.00662229	0.0111868	-0.00916645	0.0328121	-0.0129827
0.015003	-0.0104385	0.015003	-0.0104385	0.0213634	-0.0167989
0.0226355	0.00101018	0.0188193	-0.00407814	0.0162751	-0.0193431
0.030268	-0.00535022	0.015003	-0.00407814	0.0213634	-0.018071
0.0251797	0.00482641	0.0188193	-0.00407814	0.0124589	-0.018071
0.015003	0.00609849	0.0200914	0.00101018	0.00355434	-0.0244314
0.0213634	0.00101018	0.0239076	-0.00662229	-0.000261901	-0.0167989
0.0162751	0.0124589	0.0239076	-0.0142548	-0.00916645	-0.0218872
0.015003	0.00609849	0.0226355	-0.0117106	-0.00153398	-0.0295197
0.0251797	0.00991473	0.0239076	-0.0129827	0.00609849	-0.0257035
0.0315401	0.00737057	0.0251797	-0.0104385	0.00355434	-0.0257035
0.0328121	0.00609849	0.0175472	-0.000261901	0.00355434	-0.0244314
0.0429888	0.015003	0.013731	0.00101018	0.00101018	-0.0218872
0.0455329	0.0124589	0.0162751	-0.00280606	-0.00280606	-0.0104385
0.0518933	0.00609849	0.0111868	0.00355434	-0.00280606	-0.0104385
0.0658862	0.013731	0.00864265	0.00609849	-0.00535022	-0.0104385
0.0684304	0.00991473	0.013731	0.00101018	-0.00535022	-0.00662229
0.0760628	0.00864265	0.00991473	0.013731	-0.00662229	-0.00407814
0.0811511	0.0124589	0.00737057	0.00737057	-0.00407814	-0.00407814
0.078607	0.0200914	0.0111868	0.00609849	-0.00407814	-0.00407814
0.0849674	0.0264518	0.00864265	0.00864265	-0.000261901	-0.0129827
0.0976882	0.0251797	0.00737057	0.00609849	-0.00280606	-0.0142548
0.0887836	0.0213634	0.00991473	0.0111868	0.00355434	-0.0142548
0.0824232	0.0251797	-0.000261901	0.013731	0.00101018	-0.0193431
0.0773349	0.0213634	0.00355434	0.00991473	0.00101018	-0.0155268
0.078607	0.0111868	0.0111868	0.00864265	-0.000261901	-0.0117106
0.0747907	0.0213634	0.00609849	0.00609849	-0.00535022	-0.00789437
0.0773349	0.0213634	0.00609849	-0.00535022	-0.0104385	-0.00535022
0.0773349	0.013731	0.00991473	-0.00153398	-0.0129827	-0.00407814
0.0862395	0.00991473	0.013731	-0.00407814	-0.0142548	-0.00407814
0.0964161	0.0111868	0.0124589	-0.00662229	-0.00916645	-0.00916645
0.104049	0.015003	0.0111868	-0.00407814	0.00609849	-0.00916645
0.107865	0.00609849	0.00991473	-0.00662229	0.013731	-0.00916645
0.124402	0.00228226	0.0188193	-0.00407814	0.00991473	-0.00916645
0.126946	0.00864265	0.0200914	-0.00280606	-0.000261901	-0.0104385
0.118041	0.0124589	0.0162751	-0.00280606	-0.00407814	-0.0117106
0.118041	0.0175472	0.0226355	0.00482641	-0.00280606	-0.00280606
0.12313	0.0200914	0.0200914	0.013731	0.00864265	0.00482641
0.121858	0.0111868	0.0188193	0.00991473	0.00609849	-0.00407814
0.132034	0.0124589	0.0264518	0.0175472	0.00609849	-0.00280606
0.143483	0.015003	0.0264518	0.0213634	0.0111868	-0.000261901
0.138395	0.0111868	0.0264518	0.015003	0.00101018	0.00355434
0.138395	0.0162751	0.0315401	0.0213634	-0.00407814	0.00101018
0.140939	0.0111868	0.030268	0.0200914	-0.00789437	-0.00280606
0.138395	0.013731	0.0264518	0.00991473	-0.0117106	-0.0117106
0.138395	0.0289959	0.0315401	0.00991473	-0.0142548	-0.0129827
0.144755	0.0340842	0.0251797	0.0175472	-0.00789437	0.00101018
0.143483	0.0200914	0.0239076	0.013731	-0.0117106	0.00737057
0.146027	0.0239076	0.0315401	0.0124589	-0.00407814	-0.00407814
0.148571	0.0315401	0.0251797	0.00228226	-0.00280606	-0.00407814
0.149843	0.0315401	0.030268	-0.00789437	-0.0129827	0.00101018
0.156204	0.0353563	0.0315401	0.00101018	-0.0142548	-0.00280606
0.16638	0.0328121	0.0277238	0.00355434	-0.00407814	-0.00280606
0.168925	0.0315401	0.0315401	0.00101018	-0.00916645	-0.00535022
0.170197	0.0289959	0.0328121	0.00737057	-0.00662229	-0.0193431
0.172741	0.0264518	0.0264518	0.0124589	-0.0104385	-0.0193431
0.170197	0.0226355	0.0277238	0.00737057	-0.00789437	-0.0167989
0.167653	0.015003	0.0251797	0.00991473	-0.00662229	-0.0193431
0.176557	0.00737057	0.0251797	0.00609849	-0.0142548	-0.0142548
0.175285	0.00864265	0.0239076	0.00101018	-0.0155268	-0.0193431
0.176557	0.00482641	0.0200914	-0.000261901	-0.0142548	-0.0193431
0.182917	0.00101018	0.0188193	-0.00280606	-0.0244314	-0.00916645
0.176557	0.00355434	0.0226355	-0.00407814	-0.0282476	-0.00407814
0.177829	-0.000261901	0.0289959	-0.00535022	-0.0193431	-0.0117106
0.189278	-0.00280606	0.0251797	-0.00535022	-0.0167989	-0.00662229
0.18419	0.00482641	0.0277238	-0.00535022	-0.018071	-0.00535022
0.189278	0.00101018	0.030268	-0.0104385	-0.0193431	-0.0142548
0.191822	0.00482641	0.0264518	-0.0129827	-0.0269756	-0.018071
0.19055	0.013731	0.0251797	-0.0129827	-0.0244314	-0.0193431
0.186734	0.0111868	0.0251797	-0.0142548	-0.0295197	-0.0244314
0.188006	0.0111868	0.0251797	-0.0142548	-0.0307918	-0.0257035
0.18419	0.0213634	0.030268	-0.0142548	-0.0193431	-0.0193431
0.182917	0.0239076	0.0277238	-0.00535022	-0.0218872	-0.0269756
0.188006	0.0200914	0.0277238	-0.00280606	-0.0231593	-0.0333359
0.189278	0.015003	0.0315401	-0.00916645	-0.0167989	-0.034608
0.188006	0.00101018	0.0289959	-0.000261901	-0.0142548	-0.0244314
0.199454	0.00609849	0.0251797	-0.00407814	-0.00916645	-0.0257035
0.186734	0.00355434	0.0251797	-0.00407814	-0.0104385	-0.0257035
0.179101	0.00101018	0.0277238	0.00101018	-0.018071	-0.0295197
0.188006	0.013731	0.0226355	-0.00662229	-0.0231593	-0.0257035
0.191822	0.015003	0.0239076	-0.0129827	-0.018071	-0.0167989
0.194366	0.0175472	0.0239076	-0.00916645	-0.018071	-0.0104385
0.207087	0.0200914	0.0200914	-0.0104385	-0.0155268	-0.0142548
0.210903	0.00609849	0.0213634	-0.0104385	-0.0129827	-0.0104385
0.209631	-0.00280606	0.0213634	-0.00407814	-0.0244314	0.00101018
0.208359	-0.00153398	0.0251797	-0.00535022	-0.0167989	-0.00280606
0.207087	-0.000261901	0.0379005	-0.00662229	-0.0155268	-0.0104385
0.201999	-0.00535022	0.0379005	-0.0104385	-0.0218872	-0.018071
0.208359	-0.00535022	0.0366284	-0.018071	-0.0206152	-0.018071
0.207087	0.00101018	0.0379005	-0.0206152	-0.0193431	-0.0104385
0.193094	0.00482641	0.0366284	-0.0142548	-0.0257035	-0.00535022
0.194366	-0.00535022	0.030268	-0.0142548	-0.0155268	-0.00535022
0.204543	-0.00916645	0.0379005	-0.0104385	-0.0142548	-0.0142548
0.205815	-0.00280606	0.0366284	-0.00535022	-0.0142548	-0.0167989
0.209631	-0.00153398	0.0340842	-0.00535022	-0.0117106	-0.0155268
0.209631	-0.0117106	0.0315401	-0.00789437	-0.018071	-0.0193431
0.203271	-0.0142548	0.0264518	-0.00535022	-0.0167989	-0.0104385
0.207087	-0.0142548	0.0239076	-0.0104385	-0.00789437	-0.0129827
0.19691	-0.0129827	0.0213634	-0.0142548	-0.0117106	-0.0155268
0.19691	-0.00916645	0.0226355	-0.0104385	-0.0142548	-0.0117106
0.199454	-0.0167989	0.0264518	-0.0142548	-0.018071	-0.0104385
0.201999	-0.0142548	0.0188193	-0.0167989	-0.0104385	-0.0104385
0.204543	-0.0104385	0.0200914	-0.0142548	-0.00280606	-0.00916645
0.208359	-0.018071	0.0162751	-0.0167989	-0.00535022	-0.0155268
0.204543	-0.018071	0.00737057	-0.0155268	-0.0104385	-0.0167989
0.200727	-0.0167989	0.0111868	-0.0129827	-0.0104385	-0.0142548
0.203271	-0.00535022	0.0111868	-0.0104385	-0.00407814	-0.0142548
0.191822	-0.000261901	0.0124589	-0.00535022	0.00609849	-0.0257035
0.186734	0.00101018	0.013731	-0.00280606	0.00609849	-0.0193431
0.199454	0.00737057	0.00482641	-0.0155268	0.00355434	-0.0167989
0.210903	0.00482641	0.00228226	-0.0142548	0.015003	-0.0244314
0.214719	-0.00407814	0.00482641	-0.0142548	0.015003	-0.0269756
0.207087	0.00355434	-0.000261901	-0.0193431	0.0188193	-0.0167989
0.204543	0.00101018	-0.000261901	-0.0155268	0.0162751	-0.0142548
0.200727	0.00355434	0.00101018	-0.0142548	0.015003	-0.0193431
0.199454	0.00991473	-0.00916645	-0.0104385	0.0162751	-0.0206152
0.209631	0.015003	-0.00662229	-0.00407814	0.00609849	-0.0282476
0.212175	0.00737057	-0.00280606	-0.00407814	-0.00407814	-0.0295197
0.22108	-0.000261901	-0.000261901	-0.0104385	0.00101018	-0.0231593
0.224896	-0.000261901	0.00355434	-0.00407814	0.00101018	-0.0244314
0.214719	0.00482641	0.00737057	-0.00153398	-0.00407814	-0.0307918
0.209631	0.0124589	-0.000261901	-0.00280606	-0.000261901	-0.0295197
0.208359	0.00101018	0.00101018	0.00101018	-0.00153398	-0.0295197
0.200727	0.00228226	0.00355434	-0.00280606	-0.00280606	-0.0307918
0.191822	0.00482641	0.00864265	-0.00153398	0.00864265	-0.0307918
0.188006	-0.00535022	0.013731	0.00482641	0.00991473	-0.0371522
0.18419	0.00101018	0.013731	-0.00407814	0.00101018	-0.049873
0.180373	0.0200914	0.0162751	-0.0104385	-0.00407814	-0.0396963
0.18419	0.0111868	0.0226355	-0.00789437	-0.00535022	-0.0244314
0.182917	-0.00153398	0.0175472	-0.0117106	0.00482641	-0.0231593
0.174013	-0.0104385	0.0162751	-0.0129827	0.0111868	-0.0206152
0.167653	-0.0129827	0.0239076	-0.0142548	0.00991473	-0.0231593
0.167653	0.00101018	0.0200914	-0.018071	0.013731	-0.0244314
0.16638	-0.00662229	0.0213634	-0.0155268	0.013731	-0.0231593
0.156204	-0.00153398	0.0213634	-0.0155268	0.00737057	-0.00916645
0.143483	0.00355434	0.0175472	-0.0231593	0.00864265	-0.00535022
0.132034	-0.00535022	0.0213634	-0.0206152	0.0111868	-0.00916645
0.119314	0.00355434	0.0162751	-0.018071	0.013731	-0.00153398
0.112953	0.00737057	0.015003	-0.0193431	0.015003	0.00228226
0.116769	0.00609849	0.0188193	-0.0167989	0.00609849	-0.00153398
0.120586	0.00482641	0.0213634	-0.0257035	0.00737057	-0.00535022
0.119314	-0.0104385	0.0175472	-0.0257035	0.0124589	-0.00662229
0.126946	-0.0104385	0.0175472	-0.0206152	0.00355434	-0.00662229
0.137123	-0.00916645	0.0162751	-0.0218872	0.00864265	-0.00789437
0.126946	-0.00789437	0.0213634	-0.0206152	0.00991473	-0.00789437
0.118041	-0.00153398	0.0213634	-0.0193431	0.00101018	-0.0155268
0.128218	-0.00153398	0.0124589	-0.0257035	0.00609849	-0.0155268
0.125674	-0.00280606	0.013731	-0.0231593	0.00355434	-0.0218872
0.118041	-0.00280606	0.00737057	-0.0231593	-0.00407814	-0.0155268
0.125674	-0.00280606	0.00609849	-0.0282476	-0.00407814	-0.00407814
0.128218	-0.00916645	0.00609849	-0.0257035	-0.00280606	-0.00153398
0.114225	0.00228226	-0.000261901	-0.0244314	-0.00535022	-0.00916645
0.107865	0.00609849	0.00355434	-0.0282476	-0.00535022	0.00609849
0.115497	-0.00916645	0.00737057	-0.0244314	-0.00535022	0.0124589
0.112953	-0.0193431	-0.00153398	-0.0218872	-0.00407814	0.00609849
0.116769	-0.0104385	-0.00280606	-0.0257035	0.00355434	0.00864265
0.120586	0.00101018	0.00101018	-0.0193431	0.00609849	0.00864265
0.110409	0.013731	-0.00535022	-0.0218872	0.00482641	0.00101018
0.112953	0.00991473	-0.00407814	-0.0218872	0.00609849	0.00355434
0.118041	-0.00280606	-0.00407814	-0.0104385	0.00737057	0.00482641
0.105321	0.00609849	-0.0193431	-0.0142548	0.013731	-0.000261901
0.100232	0.00864265	-0.0193431	-0.0167989	0.00991473	-0.000261901
0.0989602	0.00609849	-0.0129827	-0.0193431	-0.000261901	-0.00407814
0.0925999	-0.000261901	-0.0167989	-0.0193431	-0.00407814	-0.000261901
0.0862395	-0.000261901	-0.0104385	-0.0244314	-0.00535022	0.00482641
0.0862395	0.00355434	-0.00916645	-0.0193431	-0.0142548	-0.000261901
0.0925999	0.0111868	-0.0104385	-0.0231593	0.00101018	-0.0104385
0.0862395	0.013731	-0.00535022	-0.0269756	0.0124589	-0.00916645
0.0913278	0.00864265	-0.00535022	-0.0257035	0.00482641	-0.00789437
0.0976882	0.00609849	-0.0104385	-0.0269756	0.0124589	-0.00916645
0.0976882	-0.00280606	-0.00662229	-0.0269756	0.00737057	-0.00535022
0.0925999	0.00609849	-0.00662229	-0.0269756	0.00864265	-0.00662229
0.0964161	0.00609849	-0.0104385	-0.0371522	0.0162751	-0.0155268
0.095144	-0.000261901	0.00101018	-0.0295197	0.015003	-0.0104385
0.0964161	0.00609849	0.00101018	-0.0244314	0.0162751	-0.00407814
0.101504	-0.00407814	-0.000261901	-0.0206152	0.0213634	-0.00280606
0.105321	-0.0117106	-0.00153398	-0.0142548	0.015003	-0.00535022
0.105321	-0.0155268	-0.00407814	-0.00916645	0.0251797	-0.0104385
0.0989602	-0.0155268	-0.00662229	-0.00789437	0.0391725	-0.0193431
0.0875115	-0.000261901	-0.00280606	-0.00662229	0.0391725	-0.0167989
0.0887836	0.00737057	-0.00535022	-0.00662229	0.0353563	-0.0117106
0.0976882	-0.00407814	-0.00916645	-0.0117106	0.030268	-0.0142548
0.104049	-0.00535022	-0.00662229	-0.00662229	0.0264518	-0.0142548
0.105321	-0.00916645	-0.00535022	-0.0117106	0.0264518	-0.00916645
0.0989602	-0.000261901	-0.0104385	-0.0218872	0.0239076	-0.00916645
0.0925999	0.00737057	-0.00662229	-0.0167989	0.0213634	0.00228226
0.0989602	0.00991473	-0.00407814	-0.0155268	0.0226355	-0.00280606
0.0964161	0.0328121	-0.00535022	-0.0231593	0.0213634	-0.0129827
0.0976882	0.030268	0.00355434	-0.0167989	0.0239076	-0.00535022
0.0900557	0.0188193	0.00991473	-0.0155268	0.0391725	-0.000261901
0.0773349	0.0213634	0.0111868	-0.0218872	0.0442609	-0.00407814
0.0684304	0.013731	0.0162751	-0.0257035	0.0366284	-0.00662229
0.0722466	0.00609849	0.0188193	-0.0307918	0.0366284	-0.00407814
0.0798791	0.00991473	0.00991473	-0.0307918	0.0328121	-0.00662229
0.0747907	0.00609849	0.00609849	-0.0295197	0.0379005	-0.00407814
0.0747907	0.013731	0.0162751	-0.0320639	0.0429888	0.00609849
0.0798791	0.00864265	0.015003	-0.0320639	0.0455329	-0.00280606
0.0658862	0.00101018	0.00482641	-0.0244314	0.0544375	-0.00153398
0.0518933	0.00482641	0.00101018	-0.0257035	0.0557096	0.00228226
0.0544375	0.00737057	-0.000261901	-0.0257035	0.0480771	-0.00280606
0.0544375	0.013731	0.00101018	-0.0206152	0.046805	-0.00153398
0.0658862	0.0239076	0.0111868	-0.0257035	0.0429888	0.00101018
0.0722466	0.0239076	0.015003	-0.034608	0.0455329	-0.00407814
0.0658862	0.015003	0.0111868	-0.0257035	0.0480771	-0.00662229
0.0671583	0.0200914	0.015003	-0.0307918	0.0379005	-0.0142548
0.0607979	0.015003	0.0239076	-0.0269756	0.0404446	-0.0142548
0.0493492	0.00737057	0.0213634	-0.0231593	0.0455329	-0.00535022
0.0557096	0.00355434	0.0200914	-0.0307918	0.0391725	-0.00916645
0.063342	-0.000261901	0.0213634	-0.0307918	0.0366284	-0.0206152
0.0595258	-0.000261901	0.0213634	-0.0193431	0.0391725	-0.0167989
0.0506213	-0.00535022	0.0200914	-0.0231593	0.030268	-0.0142548
0.06207	-0.00280606	0.0213634	-0.0244314	0.0315401	-0.0231593
0.0709745	0.00737057	0.0239076	-0.0193431	0.0366284	-0.0193431
0.0773349	0.0111868	0.0239076	-0.0193431	0.0353563	-0.0269756
0.0849674	0.013731	0.0289959	-0.0142548	0.0391725	-0.034608
0.0875115	0.0162751	0.0289959	-0.00662229	0.0366284	-0.0269756
0.0913278	0.0251797	0.0251797	-0.00407814	0.0289959	-0.0206152
0.0989602	0.030268	0.0289959	0.00228226	0.0315401	-0.0104385
0.102776	0.0239076	0.0264518	0.00609849	0.0328121	0.00228226
0.107865	0.0162751	0.0251797	0.0111868	0.030268	0.00991473
0.115497	0.0213634	0.0251797	0.0111868	0.0315401	0.00991473
0.111681	0.0162751	0.00991473	0.00737057	0.0251797	0.0111868
0.102776	0.0213634	0.00101018	-0.00153398	0.0226355	0.00482641
0.100232	0.0251797	0.00355434	-0.00280606	0.0239076	-0.00280606
0.0887836	0.0162751	0.00101018	-0.00407814	0.0188193	-0.00407814
0.0900557	0.0200914	-0.00280606	-0.0104385	0.0264518	-0.00407814
0.104049	0.0188193	0.00355434	-0.0129827	0.0315401	-0.0104385
0.110409	0.015003	0.00101018	-0.0129827	0.0239076	-0.0167989
0.106593	0.0200914	0.00355434	-0.0155268	0.0213634	-0.0117106
0.102776	0.0251797	0.0124589	-0.018071	0.0226355	-0.00789437
0.0913278	0.0251797	0.013731	-0.00535022	0.0264518	0.00355434
0.0900557	0.030268	0.00991473	-0.00789437	0.0340842	0.00864265
0.0964161	0.0264518	0.013731	-0.0104385	0.0289959	0.00482641
0.106593	0.0277238	0.00609849	-0.00535022	0.0251797	-0.00535022
0.106593	0.0251797	-0.00535022	-0.00153398	0.0328121	0.00101018
0.107865	0.0188193	-0.00407814	0.00101018	0.0328121	0.00228226
0.100232	0.0188193	-0.00407814	0.00609849	0.0340842	0.00609849
0.109137	0.0111868	-0.00535022	0.00482641	0.0417167	0.0111868
0.116769	0.00737057	-0.00916645	0.00355434	0.0366284	0.0111868
0.109137	0.0162751	-0.0104385	0.00228226	0.0315401	0.015003
0.112953	0.0175472	-0.0104385	0.00228226	0.0315401	0.0213634
0.125674	0.013731	-0.00153398	0.00609849	0.0264518	0.0264518
0.128218	0.015003	-0.00280606	0.00482641	0.0251797	0.0264518
0.133306	0.015003	-0.00153398	0.00101018	0.0353563	0.030268
0.137123	0.0239076	0.00355434	-0.00153398	0.0328121	0.0277238
0.132034	0.0315401	-0.00407814	0.00991473	0.0328121	0.0251797
0.144755	0.0200914	-0.0129827	0.013731	0.0251797	0.0251797
0.149843	0.0111868	-0.0104385	0.00991473	0.0251797	0.015003
0.15366	0.0162751	-0.00789437	0.013731	0.0391725	0.0162751
0.158748	0.013731	-0.0142548	0.0188193	0.0366284	0.013731
0.163836	0.0111868	-0.0129827	0.0111868	0.030268	0.00991473
0.163836	0.00737057	-0.00916645	0.00991473	0.0366284	0.00482641
0.171469	0.0188193	-0.00407814	0.015003	0.0315401	0.013731
0.167653	0.0213634	-0.00280606	0.0162751	0.0289959	0.0124589
0.170197	0.00991473	0.00355434	0.0162751	0.0366284	0.0188193
0.171469	0.00991473	0.00609849	0.0213634	0.0340842	0.0264518
0.16638	0.015003	0.00609849	0.0226355	0.0366284	0.030268
0.161292	0.00355434	0.00609849	0.0251797	0.0455329	0.0289959
0.168925	0.0111868	-0.00280606	0.030268	0.0366284	0.0379005
0.16638	0.015003	-0.00407814	0.0251797	0.0340842	0.0429888
0.16638	0.00991473	-0.000261901	0.0264518	0.0340842	0.0404446
0.177829	0.0111868	-0.00407814	0.030268	0.0340842	0.0417167
0.174013	0.0200914	-0.00916645	0.0239076	0.0340842	0.0353563
0.176557	0.0162751	-0.000261901	0.0213634	0.0328121	0.0366284
0.18419	0.00609849	0.00228226	0.0239076	0.030268	0.0417167
0.185462	0.00482641	0.0111868	0.0213634	0.0277238	0.0340842
0.180373	0.00355434	0.00991473	0.0162751	0.0251797	0.0340842
0.181645	0.00609849	0.015003	0.015003	0.0226355	0.0366284
0.18419	0.00228226	0.00991473	0.0111868	0.0289959	0.0251797
0.19055	0.00864265	0.0111868	0.00482641	0.0264518	0.0162751
0.201999	0.0162751	0.00737057	0.00609849	0.0277238	0.0239076
0.200727	0.0239076	-0.000261901	-0.000261901	0.030268	0.0239076
0.193094	0.0124589	0.013731	0.00101018	0.0315401	0.0251797
0.195638	0.00737057	0.0188193	0.00609849	0.0251797	0.0251797
0.194366	0.00609849	0.00991473	0.0124589	0.0289959	0.0239076
0.19055	0.00482641	0.0124589	0.00864265	0.030268	0.030268
0.188006	0.013731	0.015003	0.00991473	0.0328121	0.0353563
0.189278	0.0124589	0.013731	0.00737057	0.0379005	0.0264518
0.186734	0.00101018	0.0175472	0.00737057	0.0315401	0.015003
0.188006	0.00609849	0.0162751	0.0188193	0.0251797	0.00991473
0.194366	-0.00153398	0.013731	0.0213634	0.0264518	0.013731
0.199454	-0.00535022	0.00991473	0.0239076	0.0226355	0.0200914
0.200727	0.00101018	-0.000261901	0.0226355	0.0239076	0.0213634
0.204543	0.00482641	0.00355434	0.0162751	0.0264518	0.0213634
0.207087	0.0111868	0.00864265	0.0213634	0.0251797	0.0213634
0.207087	0.00609849	0.00609849	0.0200914	0.0239076	0.0200914
0.201999	-0.000261901	0.013731	0.0162751	0.0315401	-0.0193431
0.201999	0.015003	0.0162751	0.0175472	0.030268	-0.0218872
0.207087	0.00228226	0.013731	0.0213634	0.0328121	-0.0155268
0.204543	-0.00535022	0.0239076	0.015003	0.0277238	-0.00789437
0.208359	-0.0142548	0.0289959	0.0188193	0.0111868	-0.00407814
0.19691	-0.018071	0.0175472	0.0213634	0.015003	-0.0129827
0.198182	-0.0104385	0.015003	0.015003	0.0162751	-0.0218872
0.210903	-0.0129827	0.0111868	0.015003	0.0162751	-0.0117106
0.219808	-0.0218872	0.00482641	0.0124589	0.0239076	-0.0142548
0.224896	-0.0206152	0.00228226	0.0111868	0.0251797	-0.0231593
0.222352	-0.0167989	-0.00535022	0.015003	0.0213634	-0.0231593
0.214719	-0.0142548	-0.0129827	0.0111868	0.015003	-0.0193431
0.210903	-0.0142548	-0.00535022	0.00991473	0.0162751	-0.0167989
0.219808	-0.0117106	-0.00407814	0.0162751	0.015003	-0.00789437
0.219808	-0.000261901	-0.000261901	0.0175472	0.013731	-0.0142548
0.217264	-0.0104385	-0.00407814	0.013731	0.0124589	-0.0155268
0.212175	-0.00916645	-0.00535022	0.0162751	0.0111868	-0.00535022
0.212175	-0.00662229	-0.0104385	0.015003	0.00991473	-0.00153398
0.209631	-0.00407814	-0.00280606	0.00737057	0.00737057	-0.00407814
0.210903	-0.00407814	-0.00407814	0.00991473	-0.00535022	-0.00153398
0.207087	-0.00407814	-0.00662229	0.00737057	-0.0104385	-0.00535022
0.207087	-0.0104385	-0.000261901	0.00609849	-0.0104385	-0.00916645
0.204543	-0.0193431	-0.00662229	0.00609849	-0.00662229	-0.000261901
0.199454	-0.0257035	-0.00535022	0.00228226	-0.00535022	-0.00280606
0.186734	-0.0320639	0.00355434	-0.000261901	-0.00789437	0.00228226
0.188006	-0.0282476	0.00355434	-0.00280606	-0.00662229	0.00737057
0.181645	-0.0257035	0.00609849	-0.00280606	0.00355434	0.013731
0.177829	-0.0257035	0.00864265	-0.000261901	0.00101018	0.0111868
0.174013	-0.0231593	0.00737057	0.00355434	-0.00280606	0.0239076
0.179101	-0.0333359	0.00737057	0.00355434	-0.000261901	0.0340842
0.172741	-0.0396963	0.00991473	0.00609849	-0.00280606	0.0162751
0.168925	-0.0396963	0.00355434	0.015003	-0.000261901	0.0111868
0.165108	-0.0371522	0.00991473	0.00991473	0.00609849	0.0124589
0.162564	-0.0371522	0.00991473	0.00355434	-0.000261901	0.00991473
0.16002	-0.0333359	0.00609849	0.00609849	-0.00916645	0.00355434
0.162564	-0.0257035	0.00737057	0.00228226	-0.00916645	0.00737057
0.158748	-0.0142548	0.00355434	-0.00407814	-0.00407814	0.00101018
0.156204	-0.00535022	0.00101018	0.00355434	-0.0104385	0.00101018
0.157476	-0.00535022	0.00101018	-0.00153398	-0.00662229	0.00101018
0.149843	-0.00280606	0.00228226	-0.00662229	-0.0129827	0.00101018
0.146027	-0.00407814	-0.000261901	0.00101018	-0.0269756	0.00228226
0.148571	-0.0104385	0.00482641	-0.0104385	-0.0231593	0.00991473
0.148571	-0.00153398	0.00355434	-0.00916645	-0.0244314	0.00737057
0.146027	0.00355434	0.00482641	-0.000261901	-0.0295197	0.00737057
0.148571	0.00101018	0.00991473	-0.00535022	-0.0333359	0.00737057
0.163836	0.00355434	0.00737057	-0.00535022	-0.0295197	0.00355434
0.162564	-0.00662229	0.00864265	0.00355434	-0.0396963	0.00609849
0.15366	-0.0155268	0.00228226	0.00101018	-0.0396963	0.00228226
0.147299	-0.0155268	-0.00535022	-0.00153398	-0.0358801	-0.00153398
0.143483	-0.0257035	-0.00407814	0.00355434	-0.0307918	0.00482641
0.156204	-0.0193431	-0.00789437	-0.00916645	-0.0231593	0.013731
0.158748	-0.0142548	-0.0104385	-0.00662229	-0.0129827	0.015003
0.148571	-0.0117106	-0.0117106	-0.000261901	-0.0129827	0.015003
0.148571	-0.00280606	-0.00916645	0.00228226	-0.0104385	0.015003
0.156204	-0.0104385	-0.00916645	0.00609849	-0.00916645	0.013731
0.16638	-0.00789437	-0.00280606	0.0124589	-0.018071	0.0213634
0.176557	-0.0117106	-0.00916645	0.00609849	-0.0193431	0.0251797
0.170197	-0.0129827	-0.00916645	0.015003	-0.0257035	0.0175472
0.158748	-0.00280606	-0.00662229	0.0264518	-0.0396963	0.013731
0.167653	-0.0129827	-0.0142548	0.0264518	-0.0371522	0.00991473
0.177829	-0.0206152	-0.0104385	0.0213634	-0.034608	-0.00916645
0.174013	-0.0129827	-0.00535022	0.0226355	-0.0447847	-0.00662229
0.180373	-0.0129827	-0.0129827	0.0188193	-0.034608	-0.0129827
0.182917	-0.0193431	-0.00916645	0.0239076	-0.0269756	-0.0104385
0.180373	-0.0206152	-0.00280606	0.0251797	-0.0320639	-0.0117106
0.186734	-0.0244314	-0.00916645	0.0175472	-0.0307918	-0.00662229
0.188006	-0.0193431	-0.0104385	0.0226355	-0.0257035	-0.0142548
0.18419	-0.0155268	-0.0104385	0.0277238	-0.0257035	-0.0104385
0.18419	-0.0104385	-0.0104385	0.0226355	-0.0244314	-0.00153398
0.185462	0.00609849	-0.0104385	0.0200914	-0.0218872	0.00101018
0.181645	0.00991473	-0.00662229	0.0200914	-0.018071	-0.00407814
0.181645	0.00101018	-0.0104385	0.0175472	-0.0117106	-0.00662229
0.188006	0.00228226	-0.00789437	0.0239076	-0.00407814	-0.0142548
0.186734	0.00482641	-0.00407814	0.0200914	0.00355434	-0.0142548
0.182917	0.0111868	-0.0104385	0.0213634	0.00864265	-0.0142548
0.186734	0.00482641	-0.0104385	0.0251797	0.00355434	-0.0129827
0.189278	0.00864265	-0.00916645	0.0175472	-0.00535022	-0.00662229
0.189278	0.00737057	-0.0142548	0.0200914	0.00609849	-0.00280606
0.191822	-0.00407814	-0.00916645	0.0251797	0.00737057	-0.00662229
0.188006	0.00991473	-0.0104385	0.0175472	0.00609849	0.00101018
0.18419	0.00101018	-0.0142548	0.015003	0.00355434	-0.00407814
0.182917	-0.00280606	-0.00535022	0.0213634	0.00991473	-0.00662229
0.18419	-0.00407814	-0.00789437	0.0239076	0.0124589	0.00609849
0.18419	-0.0142548	-0.00789437	0.0213634	0.0200914	0.00737057
0.189278	-0.00407814	-0.00789437	0.0213634	0.0213634	0.00355434
0.188006	-0.0117106	-0.00662229	0.0175472	0.00991473	-0.00280606
0.18419	-0.00916645	-0.0104385	0.0289959	0.013731	-0.00280606
0.177829	-0.0129827	-0.0104385	0.0315401	0.0213634	-0.000261901
0.174013	-0.0142548	-0.0155268	0.030268	0.0175472	-0.000261901
0.171469	-0.00407814	-0.0117106	0.0366284	0.0162751	-0.00407814
0.177829	-0.00916645	-0.0117106	0.0379005	0.0162751	-0.00407814
0.182917	-0.00407814	-0.00407814	0.030268	0.0124589	-0.00407814
0.18419	0.00101018	-0.00916645	0.0315401	0.015003	0.00101018
0.254154	0.00101018	-0.00916645	0.0366284	0.0213634	0.00228226
0.291044	-0.00280606	-0.00535022	0.030268	0.015003	0.00101018
0.237617	-0.00407814	-0.00407814	0.0277238	0.00864265	0.00355434
0.224896	-0.00280606	-0.00535022	0.030268	0.0111868	-0.00662229
0.237617	-0.0142548	-0.000261901	0.0239076	-0.000261901	-0.0104385
0.233801	-0.0206152	-0.00407814	0.0251797	-0.0104385	-0.0142548
0.233801	-0.0104385	0.00101018	0.0289959	-0.00153398	-0.0193431
0.243977	-0.00535022	0.00609849	0.015003	0.00101018	-0.00407814
0.247793	0.00355434	-0.00407814	0.0162751	0.00101018	0.00737057
0.245249	0.00864265	0.00737057	0.0124589	0.00609849	0.00482641
0.250338	0.0111868	0.00991473	0.00991473	0.00228226	-0.00280606
0.256698	0.015003	0.00991473	0.015003	-0.00280606	-0.00535022
0.25161	0.00355434	0.00737057	0.00101018	-0.00407814	-0.00662229
0.245249	0.00228226	0.00609849	0.00355434	0.00101018	0.00101018
0.245249	0.00101018	0.00228226	0.00991473	0.00228226	0.00228226
0.240161	-0.0104385	0.00991473	0.00864265	0.015003	0.00482641
0.238889	-0.00916645	0.00228226	0.015003	0.0200914	0.0111868
0.250338	-0.0206152	-0.000261901	0.015003	0.0175472	0.0111868
0.243977	-0.0206152	0.00355434	0.00101018	0.0200914	0.0111868
0.238889	-0.0167989	-0.00407814	0.00101018	0.0111868	0.015003
0.232529	-0.0218872	-0.000261901	0.00355434	0.00355434	0.00864265
0.228712	-0.0104385	-0.000261901	0.00737057	0.00991473	0.015003
0.229984	-0.00280606	-0.000261901	0.00991473	0.00991473	0.0111868
0.232529	-0.00789437	-0.00280606	0.00482641	0.00991473	-0.00662229
0.231256	-0.00280606	-0.000261901	0.00228226	0.00101018	-0.00662229
0.231256	0.00355434	0.00101018	0.00355434	-0.00662229	-0.00153398
0.240161	-0.00153398	-0.0104385	-0.00662229	-0.0117106	-0.00407814
0.237617	-0.000261901	-0.00662229	-0.00535022	-0.00280606	-0.0167989
0.226168	-0.00280606	-0.0104385	-0.000261901	0.00482641	-0.0193431
0.22108	0.00228226	-0.0104385	0.00228226	-0.00407814	-0.0193431
0.217264	0.00482641	-0.00280606	0.00228226	-0.000261901	-0.018071
0.214719	-0.000261901	-0.00789437	0.00609849	-0.00407814	-0.00916645
0.223624	-0.00280606	-0.00916645	-0.00535022	-0.00789437	-0.00535022
0.226168	0.00101018	-0.00407814	-0.00662229	-0.00407814	-0.00916645
0.224896	0.00609849	-0.00407814	-0.00535022	0.0111868	-0.00407814
0.229984	0.00991473	0.00228226	-0.00662229	0.0162751	-0.00916645
0.235073	0.00864265	0.00101018	-0.00280606	0.013731	-0.0142548
0.231256	0.013731	-0.00153398	-0.00535022	0.015003	-0.00407814
0.231256	0.00609849	0.00101018	-0.00662229	0.00991473	0.00228226
0.229984	0.00101018	0.00737057	-0.000261901	0.0162751	-0.000261901
0.228712	0.00101018	0.00101018	-0.00407814	0.0239076	0.00991473
0.229984	0.00101018	-0.00153398	-0.00662229	0.0162751	0.00609849
0.226168	-0.00407814	-0.00535022	-0.00916645	0.0111868	0.00101018
0.214719	-0.00407814	-0.00280606	-0.0167989	0.00737057	0.00101018
0.207087	-0.00916645	0.00101018	-0.0193431	0.00991473	-0.00407814
0.213447	-0.0218872	0.00228226	-0.0206152	0.00609849	-0.00153398
0.219808	-0.0206152	0.00101018	-0.0269756	0.00482641	0.00609849
0.223624	-0.0142548	0.00101018	-0.0269756	-0.00407814	0.015003
0.224896	-0.0142548	0.00737057	-0.0282476	-0.00280606	0.013731
0.229984	-0.0206152	0.00864265	-0.034608	-0.000261901	0.0124589
0.232529	-0.0307918	0.00991473	-0.0307918	0.00482641	0.0162751
0.25797	-0.0244314	0.013731	-0.0282476	0.00228226	0.0175472
0.268147	-0.0257035	0.00355434	-0.034608	0.00355434	0.0226355
0.266875	-0.0218872	0.00101018	-0.0295197	-0.000261901	0.0200914
0.254154	-0.0231593	-0.00407814	-0.0257035	-0.00280606	0.0213634
0.240161	-0.0193431	-0.00662229	-0.0295197	-0.00535022	0.0289959
0.250338	-0.0231593	-0.00407814	-0.0218872	-0.00916645	0.030268
0.260514	-0.0206152	-0.00916645	-0.0155268	0.00101018	0.0239076
0.268147	-0.0269756	-0.0117106	-0.0244314	0.00101018	0.0175472
0.269419	-0.034608	-0.00535022	-0.0206152	-0.00407814	0.00609849
0.261786	-0.0244314	-0.00407814	-0.0167989	0.00228226	0.00609849
0.252882	-0.0193431	-0.00407814	-0.0167989	0.00991473	0.00482641
0.245249	-0.0167989	-0.00535022	-0.0167989	0.00609849	-0.000261901
0.249066	-0.0269756	-0.00916645	-0.0231593	0.00355434	-0.00153398
0.25161	-0.0435126	-0.0142548	-0.0218872	0.0111868	0.0111868
0.260514	-0.0447847	-0.0167989	-0.0167989	0.0175472	0.0213634
0.255426	-0.0447847	-0.018071	-0.0193431	0.0239076	0.0213634
0.254154	-0.0358801	-0.0193431	-0.0244314	0.030268	0.0289959
0.260514	-0.0307918	-0.0142548	-0.0193431	0.0277238	0.0353563
0.259242	-0.034608	-0.0104385	-0.0193431	0.0239076	0.0417167
0.254154	-0.0320639	-0.0104385	-0.0218872	0.030268	0.0379005
0.25797	-0.0257035	-0.000261901	-0.0193431	0.0340842	0.0429888
0.256698	-0.0295197	0.00355434	-0.0269756	0.0353563	0.0429888
0.254154	-0.0193431	-0.00153398	-0.0257035	0.0417167	0.0379005
0.269419	-0.0155268	-0.000261901	-0.0193431	0.0404446	0.0277238
0.273235	-0.018071	-0.00535022	-0.0167989	0.0366284	0.0213634
0.268147	-0.0193431	-0.0142548	-0.0117106	0.046805	0.013731
0.273235	-0.0384243	-0.0142548	-0.0129827	0.0569816	0.0213634
0.28214	-0.0435126	-0.0155268	-0.0142548	0.0557096	0.0162751
0.2885	-0.0422405	-0.0193431	-0.0155268	0.0595258	0.013731
0.293588	-0.0447847	-0.018071	-0.0142548	0.0569816	0.00609849
0.302493	-0.0422405	-0.0104385	-0.018071	0.0506213	0.0111868
0.299949	-0.0371522	-0.0142548	-0.0155268	0.0506213	0.0239076
0.296132	-0.0447847	-0.0142548	-0.00789437	0.0569816	0.0239076
0.298677	-0.0384243	-0.0129827	-0.0129827	0.0480771	0.0213634
0.296132	-0.0320639	-0.0155268	-0.0129827	0.046805	0.0213634
0.293588	-0.0142548	-0.0104385	-0.0167989	0.0544375	0.00991473
0.291044	-0.00662229	-0.0104385	-0.0193431	0.0569816	0.00864265
0.291044	-0.0167989	-0.0104385	-0.0129827	0.0569816	0.0175472
0.298677	-0.0193431	-0.00662229	-0.0142548	0.0557096	0.0111868
0.307581	-0.0142548	-0.0142548	-0.00789437	0.0506213	0.00609849
0.302493	-0.0155268	-0.0244314	-0.00153398	0.0506213	0.00609849
0.305037	-0.0206152	-0.0244314	-0.00535022	0.0557096	0.00355434
0.305037	-0.0193431	-0.0193431	-0.00280606	0.0518933	0.00737057
0.310125	-0.0167989	-0.0193431	0.00228226	0.0506213	0.0213634
0.308853	-0.0155268	-0.0206152	-0.00789437	0.0557096	0.0213634
0.310125	-0.018071	-0.018071	-0.00662229	0.0557096	0.030268
0.312669	-0.0295197	-0.0193431	-0.00407814	0.0544375	0.0391725
0.311397	-0.0307918	-0.0257035	-0.00789437	0.0518933	0.0315401
0.320302	-0.0320639	-0.0206152	-0.0104385	0.0506213	0.0213634
0.315214	-0.0307918	-0.0193431	-0.00407814	0.0480771	0.0200914
0.312669	-0.0231593	-0.0231593	-0.0104385	0.0544375	0.015003
0.31903	-0.0155268	-0.0206152	-0.00916645	0.0582537	0.013731
0.310125	0.00101018	-0.0257035	-0.0104385	0.0544375	0.015003
0.299949	0.0111868	-0.0244314	-0.0117106	0.046805	0.00864265
0.303765	0.00101018	-0.0218872	-0.00535022	0.0480771	0.013731
0.313942	-0.00407814	-0.0142548	-0.00535022	0.0455329	0.0226355
0.315214	-0.0142548	-0.0167989	-0.0142548	0.0429888	0.0162751
0.317758	-0.0282476	-0.0129827	-0.0104385	0.046805	0.00991473
0.321574	-0.0206152	-0.00662229	-0.00662229	0.046805	0.0175472
0.324118	-0.00916645	-0.00662229	-0.0142548	0.0455329	0.0200914
0.329207	-0.0104385	-0.00535022	-0.0117106	0.0493492	0.013731
0.338111	-0.0142548	-0.00407814	-0.00662229	0.0518933	0.013731
0.335567	-0.0295197	-0.00407814	-0.00280606	0.046805	0.0111868
0.334295	-0.0257035	-0.00916645	-0.000261901	0.0506213	0.00101018
0.336839	-0.0193431	-0.0117106	-0.00280606	0.0366284	0.0175472
0.326662	-0.0257035	-0.0117106	-0.00662229	0.0315401	0.0111868
0.32539	-0.0167989	-0.0167989	-0.000261901	0.0417167	0.015003
0.322846	-0.0206152	-0.0142548	-0.000261901	0.0442609	0.0213634
0.307581	-0.0295197	-0.00916645	-0.0104385	0.0366284	0.0213634
0.301221	-0.0257035	-0.0142548	-0.00789437	0.0353563	0.0277238
0.315214	-0.0206152	-0.00916645	-0.0117106	0.030268	0.0328121
0.315214	-0.0129827	-0.00916645	-0.0155268	0.0213634	0.0315401
0.316486	-0.00916645	-0.00916645	-0.0142548	0.0264518	0.0251797
0.321574	-0.00280606	-0.0142548	-0.0142548	0.0315401	0.0315401
0.315214	0.00355434	-0.0167989	-0.0193431	0.0277238	0.0315401
0.307581	0.00991473	-0.0244314	-0.0129827	0.0200914	0.0340842
0.312669	0.00609849	-0.0218872	-0.0142548	0.0264518	0.0353563
0.306309	0.00101018	-0.0206152	-0.0142548	0.0213634	0.0340842
0.299949	-0.00916645	-0.0269756	-0.0155268	0.0213634	0.0264518
0.308853	-0.00789437	-0.0269756	-0.0142548	0.0162751	0.015003
0.31903	0.00991473	-0.0218872	-0.0167989	0.00482641	0.00101018
0.315214	0.00991473	-0.0269756	-0.00662229	0.00482641	0.00101018
0.324118	0.00355434	-0.0218872	-0.0104385	-0.000261901	0.00864265
0.32539	-0.000261901	-0.0167989	-0.0104385	0.00355434	0.00355434
0.31903	0.00101018	-0.0193431	-0.00662229	0.00991473	0.00101018
0.320302	-0.0104385	-0.018071	-0.00916645	0.0175472	-0.00153398
0.322846	-0.0231593	-0.0206152	-0.0129827	0.0213634	-0.00280606
0.320302	-0.0231593	-0.0295197	-0.0104385	0.0200914	0.00101018
0.313942	-0.0117106	-0.0307918	-0.00916645	0.0251797	-0.00535022
0.315214	-0.0167989	-0.0396963	-0.0104385	0.0200914	-0.00407814
0.311397	-0.0295197	-0.0384243	-0.00407814	0.0251797	-0.00407814
0.307581	-0.0295197	-0.0333359	-0.00407814	0.0264518	-0.0129827
0.31903	-0.0257035	-0.0282476	-0.0104385	0.0239076	-0.0193431
0.317758	-0.0257035	-0.0333359	-0.0117106	0.0226355	-0.0193431
0.315214	-0.0142548	-0.0257035	-0.0142548	0.0251797	-0.0307918
0.311397	-0.00916645	-0.0206152	-0.0193431	0.0251797	-0.0307918
0.306309	0.00228226	-0.0244314	-0.0155268	0.0379005	-0.018071
0.299949	0.00101018	-0.0193431	-0.0206152	0.0366284	-0.0142548
0.299949	0.00101018	-0.0142548	-0.0206152	0.0379005	-0.0167989
0.302493	0.00355434	-0.0206152	-0.0142548	0.0366284	-0.0142548
0.308853	-0.00280606	-0.0142548	-0.0129827	0.0366284	-0.00916645
0.303765	-0.00280606	-0.0104385	-0.0142548	0.0391725	-0.00916645
0.302493	0.00609849	-0.0129827	-0.00916645	0.046805	-0.00662229
0.302493	0.0111868	-0.0129827	-0.00535022	0.0379005	-0.00789437
0.298677	0.013731	-0.0104385	-0.00535022	0.0391725	-0.00916645
0.296132	0.0175472	-0.0129827	0.00228226	0.0455329	-0.00535022
0.277051	0.0175472	-0.0129827	-0.00280606	0.0417167	-0.0104385
0.279595	0.015003	-0.000261901	-0.00662229	0.0506213	-0.0117106
0.278323	0.00737057	-0.000261901	-0.00662229	0.0557096	-0.00407814
0.269419	0.0124589	-0.00916645	-0.0104385	0.0480771	-0.00280606
0.260514	0.00737057	-0.00916645	-0.0155268	0.0506213	-0.00153398
0.259242	-0.00153398	-0.0104385	-0.00916645	0.0493492	-0.00535022
0.254154	0.0124589	-0.0167989	-0.0104385	0.046805	-0.0155268
0.255426	0.013731	-0.0142548	-0.0129827	0.0531654	-0.0104385
0.254154	-0.00407814	-0.0155268	-0.00535022	0.0480771	-0.00280606
0.245249	-0.0155268	-0.0167989	-0.00535022	0.0442609	-0.00407814
0.245249	-0.0142548	-0.0155268	-0.0104385	0.0480771	-0.000261901
0.250338	-0.00535022	-0.0167989	-0.0104385	0.0480771	0.00482641
0.260514	0.00609849	-0.0142548	-0.00535022	0.0455329	0.00101018
0.259242	0.0111868	-0.00535022	-0.00662229	0.0455329	0.00355434
0.250338	0.0175472	-0.00407814	-0.00535022	0.0442609	-0.0117106
0.247793	0.015003	-0.0104385	-0.00662229	0.046805	-0.0206152
0.243977	0.00991473	-0.00407814	-0.0129827	0.046805	-0.0142548
0.22744	0.015003	-0.00280606	-0.0142548	0.0480771	-0.00407814
0.212175	0.0111868	-0.00916645	-0.0104385	0.0518933	-0.00280606
0.209631	0.0175472	-0.00662229	-0.00916645	0.0531654	0.00101018
0.224896	0.013731	-0.00407814	-0.00916645	0.0506213	-0.00535022
0.224896	0.00991473	-0.00789437	-0.0104385	0.0531654	-0.00280606
0.217264	0.0200914	-0.0104385	-0.00916645	0.0480771	-0.00789437
0.22108	0.0124589	-0.00407814	-0.0117106	0.0442609	-0.0104385
0.22108	0.0124589	-0.00535022	-0.018071	0.0569816	-0.0117106
0.219808	0.0111868	-0.0104385	-0.0231593	0.0531654	-0.0142548
0.22108	0.00991473	-0.00789437	-0.0167989	0.0442609	-0.0244314
0.22108	0.0124589	-0.00789437	-0.0206152	0.0391725	-0.0231593
0.217264	0.0162751	-0.0117106	-0.0206152	0.0366284	-0.0167989
0.217264	0.00482641	-0.0129827	-0.0231593	0.0353563	-0.0206152
0.210903	0.00609849	-0.0117106	-0.0257035	0.0429888	-0.0155268
0.212175	0.00355434	-0.0129827	-0.0206152	0.0442609	-0.0104385
0.209631	0.00609849	-0.00916645	-0.0193431	0.0442609	-0.0142548
0.207087	-0.00407814	-0.00662229	-0.0231593	0.046805	-0.0142548
0.209631	-0.00535022	-0.0117106	-0.0231593	0.0404446	-0.0155268
0.213447	-0.00535022	-0.00916645	-0.0193431	0.0442609	-0.0193431
0.209631	-0.00280606	-0.00916645	-0.0257035	0.0442609	-0.0193431
0.208359	0.00737057	-0.0117106	-0.0244314	0.0404446	-0.0295197
0.215991	0.0175472	-0.0129827	-0.0155268	0.046805	-0.0282476
0.207087	0.0239076	-0.0104385	-0.0193431	0.0544375	-0.0231593
0.198182	0.0315401	-0.0155268	-0.0129827	0.0518933	-0.0206152
0.198182	0.0340842	-0.0142548	-0.0142548	0.046805	-0.0244314
0.19691	0.0213634	-0.0104385	-0.0117106	0.0417167	-0.0193431
0.189278	0.0239076	-0.0142548	-0.00916645	0.0506213	-0.0206152
0.191822	0.0175472	-0.0142548	-0.00662229	0.0569816	-0.0269756
0.195638	0.0162751	-0.0142548	-0.0129827	0.0455329	-0.0269756
0.189278	0.0226355	-0.0142548	-0.00407814	0.0366284	-0.0206152
0.189278	0.0200914	-0.00916645	0.00355434	0.0353563	-0.0282476
0.188006	0.013731	-0.0142548	0.00355434	0.0315401	-0.0244314
0.182917	0.0213634	-0.0142548	0.00101018	0.030268	-0.0206152
0.189278	0.0226355	-0.0117106	-0.000261901	0.0366284	-0.0244314
0.18419	0.0239076	-0.00789437	-0.000261901	0.030268	-0.0231593
0.176557	0.0251797	-0.0104385	0.00101018	0.030268	-0.0167989
0.171469	0.0162751	-0.00916645	0.00609849	0.0442609	-0.0129827
0.163836	0.0111868	-0.0104385	-0.000261901	0.0379005	-0.00535022
0.16002	0.0111868	-0.0142548	-0.00280606	0.0264518	-0.00407814
0.16002	0.015003	-0.0142548	-0.00407814	0.0213634	-0.00662229
0.147299	0.0239076	-0.0104385	-0.00280606	0.0239076	-0.0104385
0.146027	0.0277238	-0.0104385	-0.00280606	0.0239076	-0.0117106
0.146027	0.0239076	-0.0104385	0.00101018	0.0251797	-0.0193431
0.130762	0.00864265	-0.0142548	0.00482641	0.0251797	-0.0142548
0.12313	0.00101018	-0.0244314	0.00991473	0.0226355	-0.0104385
0.132034	0.0162751	-0.0193431	0.00991473	0.0239076	-0.0206152
0.133306	0.0213634	-0.0206152	0.00355434	0.0264518	-0.0218872
0.130762	0.0175472	-0.0244314	0.00737057	0.0340842	-0.00789437
0.119314	0.0188193	-0.0167989	0.00991473	0.0379005	-0.00662229
0.110409	0.0188193	-0.0193431	0.00609849	0.030268	-0.0206152
0.107865	-0.000261901	-0.0218872	0.00355434	0.030268	-0.0206152
0.106593	-0.00153398	-0.0167989	0.00355434	0.0328121	-0.0129827
0.107865	0.0162751	-0.0142548	-0.00153398	0.0315401	-0.00662229
0.114225	0.0213634	-0.0193431	0.00228226	0.0315401	-0.000261901
0.109137	0.0213634	-0.0104385	0.00482641	0.030268	0.00991473
0.102776	0.0124589	-0.00916645	-0.00535022	0.0213634	0.00355434
0.102776	0.00609849	-0.0117106	-0.00662229	0.0175472	0.00609849
0.0964161	0.00609849	-0.0117106	-0.00916645	0.0213634	0.013731
0.0938719	-0.0104385	-0.0104385	-0.0142548	0.0175472	0.0162751
0.095144	-0.0129827	-0.0142548	-0.0104385	0.013731	0.0188193
0.0887836	0.00355434	-0.0142548	-0.00662229	0.00482641	0.0111868
0.0849674	-0.00280606	-0.0142548	-0.00789437	-0.000261901	0.00355434
0.0925999	0.00101018	-0.0129827	-0.00535022	-0.00407814	0.00482641
0.0913278	0.0111868	-0.00916645	-0.0104385	0.00228226	0.00864265
0.0900557	0.00228226	-0.00789437	-0.0104385	-0.000261901	0.00355434
0.0913278	0.00228226	-0.0104385	-0.00535022	-0.00407814	-0.000261901
0.162564	-0.000261901	-0.00916645	-0.00789437	-0.00535022	0.00991473
0.15366	-0.00407814	-0.0142548	-0.0117106	-0.0129827	0.0111868
0.147299	-0.00916645	-0.0193431	-0.00407814	-0.0167989	0.00609849
0.143483	-0.0117106	-0.0206152	-0.00407814	-0.0193431	-0.000261901
0.156204	0.00101018	-0.0167989	-0.00916645	-0.034608	-0.00789437
0.158748	0.00482641	-0.0193431	-0.00280606	-0.0358801	-0.00153398
0.148571	-0.00407814	-0.0167989	-0.00662229	-0.0422405	-0.00280606
0.148571	-0.00407814	-0.0193431	-0.0142548	-0.049873	-0.0142548
0.156204	0.00482641	-0.0193431	-0.0117106	-0.0447847	-0.00407814
0.16638	-0.00916645	-0.0104385	-0.0129827	-0.0396963	0.00864265
0.176557	-0.0193431	-0.00662229	-0.0167989	-0.0447847	0.0111868
0.170197	-0.0206152	-0.00916645	-0.0142548	-0.0384243	0.0213634
0.158748	-0.0142548	-0.00535022	-0.0129827	-0.0358801	0.0340842
0.167653	-0.00535022	-0.0104385	-0.0155268	-0.0396963	0.0277238
0.177829	-0.00153398	-0.0155268	-0.0193431	-0.0282476	0.0315401
0.174013	0.00101018	-0.00789437	-0.0257035	-0.0193431	0.0315401
0.180373	0.00482641	-0.00789437	-0.0307918	-0.0193431	0.0289959
0.182917	0.00482641	-0.0155268	-0.0257035	-0.0206152	0.0251797
0.180373	0.00228226	-0.0104385	-0.0193431	-0.0193431	0.0239076
0.186734	0.00101018	-0.00662229	-0.0257035	-0.0193431	0.0200914
0.188006	0.00737057	-0.0104385	-0.0269756	-0.0129827	0.013731
0.18419	0.00864265	-0.00535022	-0.0231593	-0.0142548	0.00864265
0.18419	-0.00280606	-0.00789437	-0.0257035	-0.0218872	0.00101018
0.185462	-0.00407814	-0.0104385	-0.0244314	-0.0231593	-0.00280606
0.181645	-0.0104385	-0.00407814	-0.0193431	-0.0206152	0.00101018
0.181645	-0.018071	-0.00789437	-0.0142548	-0.018071	0.00101018
0.188006	-0.00407814	-0.00916645	-0.0142548	-0.0155268	-0.000261901
0.186734	-0.00407814	-0.00535022	-0.0206152	-0.00789437	-0.00280606
0.182917	-0.00535022	-0.00407814	-0.0257035	-0.0142548	-0.00280606
0.186734	0.00228226	-0.00535022	-0.0244314	-0.00789437	-0.00662229
0.189278	0.00737057	-0.00535022	-0.0206152	-0.00280606	-0.00662229
0.189278	0.00737057	-0.00662229	-0.0218872	-0.00789437	-0.0206152
0.191822	0.013731	-0.00789437	-0.0269756	-0.00789437	0.013731
0.188006	0.013731	0.00101018	-0.0295197	-0.00407814	0.00991473
0.18419	0.013731	-0.00407814	-0.0333359	-0.0117106	-0.00916645
0.182917	0.013731	-0.00407814	-0.0447847	-0.0117106	-0.00662229
0.18419	0.00355434	0.00101018	-0.0435126	-0.00789437	-0.0129827
0.18419	0.013731	-0.0104385	-0.0447847	-0.00916645	-0.0104385
0.189278	0.015003	-0.0129827	-0.0435126	-0.0117106	-0.0117106
0.188006	0.0124589	-0.00280606	-0.0409684	-0.0155268	-0.00662229
0.18419	0.0124589	-0.00407814	-0.0447847	-0.0167989	-0.0142548
0.177829	0.00609849	-0.00662229	-0.0384243	-0.0167989	-0.0104385
0.174013	0.015003	-0.00153398	-0.0358801	-0.0193431	-0.00153398
0.171469	0.0277238	-0.00407814	-0.0435126	-0.0244314	0.00101018
0.177829	0.0239076	-0.00153398	-0.0333359	-0.0193431	-0.00407814
0.182917	0.0277238	0.00355434	-0.0307918	-0.0206152	-0.00662229
0.18419	0.0277238	0.00101018	-0.034608	-0.0269756	-0.0142548
0.254154	0.013731	0.00228226	-0.0244314	-0.034608	-0.0142548
0.291044	0.00737057	0.00101018	-0.0257035	-0.0295197	-0.0142548
0.237617	0.00228226	-0.00153398	-0.0282476	-0.0384243	-0.0129827
0.224896	-0.00407814	0.00864265	-0.0282476	-0.0575054	-0.00662229
0.237617	-0.00662229	0.00609849	-0.0320639	-0.0575054	-0.00280606
0.233801	0.00609849	0.00482641	-0.0320639	-0.0600496	-0.00662229
0.233801	-0.000261901	0.00737057	-0.0307918	-0.0562334	0.00101018
0.243977	0.00101018	0.00737057	-0.0435126	-0.0549613	-0.00407814
0.247793	-0.00280606	0.00228226	-0.0396963	-0.0549613	-0.00662229
0.245249	-0.00916645	0.00609849	-0.034608	-0.0435126	0.00609849
0.250338	-0.00662229	0.00737057	-0.0396963	-0.0295197	0.00737057
0.256698	-0.0104385	0.00355434	-0.0409684	-0.0193431	0.00355434
0.25161	-0.00535022	0.00609849	-0.0422405	-0.0244314	-0.00280606
0.245249	-0.00407814	0.00355434	-0.049873	-0.018071	-0.00280606
0.245249	-0.000261901	-0.00153398	-0.049873	-0.0193431	-0.000261901
0.240161	0.00355434	0.00101018	-0.0460567	-0.0193431	-0.000261901
0.238889	0.0175472	-0.00280606	-0.049873	-0.0257035	-0.00407814
0.250338	0.0226355	-0.00407814	-0.049873	-0.0307918	-0.00407814
0.243977	0.00864265	0.00609849	-0.0460567	-0.0358801	-0.00407814
0.238889	0.00101018	0.00101018	-0.0511451	-0.0333359	0.00101018
0.232529	-0.00916645	0.00101018	-0.0575054	-0.0460567	0.00228226
0.228712	-0.0155268	0.00101018	-0.0562334	-0.0435126	0.00101018
0.229984	-0.00916645	0.00228226	-0.0549613	-0.034608	0.00355434
0.232529	-0.0104385	0.00355434	-0.0536892	-0.0384243	-0.00662229
0.231256	-0.00916645	0.00101018	-0.0549613	-0.0396963	-0.0104385
0.231256	-0.00407814	-0.00407814	-0.0613217	-0.0358801	-0.0142548
0.240161	-0.00407814	0.00355434	-0.0600496	-0.0384243	-0.0193431
0.237617	-0.00662229	-0.00280606	-0.0549613	-0.034608	-0.00407814
0.226168	-0.00407814	-0.0117106	-0.0562334	-0.0257035	0.00737057
0.22108	-0.0129827	-0.00916645	-0.0549613	-0.0257035	0.00482641
0.217264	-0.00916645	-0.00789437	-0.0447847	-0.0384243	-0.00280606
0.214719	-0.0104385	-0.0142548	-0.0524171	-0.0307918	-0.00535022
0.223624	-0.00407814	-0.0142548	-0.0549613	-0.0206152	-0.00662229
0.226168	-0.00407814	-0.0206152	-0.049873	-0.0257035	0.00101018
0.224896	-0.00153398	-0.0167989	-0.0524171	-0.0206152	0.00228226
0.229984	-0.00535022	-0.0104385	-0.0536892	-0.0117106	0.00482641
0.235073	-0.00407814	-0.0142548	-0.0600496	-0.0142548	0.0111868
0.231256	-0.00535022	-0.00789437	-0.0676821	-0.0117106	0.0111868
0.231256	-0.0129827	-0.00535022	-0.0676821	-0.0104385	0.0111868
0.229984	-0.00916645	-0.0117106	-0.0753146	-0.0231593	0.015003
0.228712	0.00101018	-0.00662229	-0.0816749	-0.0218872	0.00864265
0.229984	0.00355434	-0.00535022	-0.0893074	-0.0129827	0.015003
0.226168	0.00101018	-0.0104385	-0.0880353	-0.0231593	0.0111868
0.214719	-0.000261901	0.00101018	-0.0931237	-0.0295197	-0.00662229
0.207087	0.00482641	0.00355434	-0.0918516	-0.0269756	-0.00662229
0.162564	-0.00407814	0.00609849	-0.0956678	-0.0244314	-0.00153398
0.15366	0.00101018	0.00991473	-0.104572	-0.0295197	-0.00407814
0.147299	0.00355434	0.0124589	-0.102028	-0.0231593	-0.0167989
0.143483	-0.000261901	0.013731	-0.100756	-0.0117106	-0.0193431
0.156204	-0.00407814	0.0162751	-0.1033	-0.0167989	-0.0193431
0.158748	-0.0155268	0.013731	-0.107117	-0.0155268	-0.018071
0.148571	-0.0206152	0.013731	-0.098212	-0.00407814	-0.00916645
0.148571	-0.0231593	0.0162751	-0.100756	0.00228226	-0.00535022
0.156204	-0.0320639	0.00991473	-0.108389	-0.00407814	-0.00916645
0.16638	-0.0320639	0.00609849	-0.114749	-0.00280606	-0.00407814
0.176557	-0.0307918	0.013731	-0.0155268	0.00482641	-0.00916645
0.170197	-0.0307918	0.00864265	-0.0155268	0.00609849	-0.0142548
0.158748	-0.0333359	0.00991473	-0.0231593	-0.00153398	-0.00407814
0.167653	-0.034608	0.0111868	-0.0206152	-0.00535022	0.00228226
0.177829	-0.0396963	0.00991473	-0.018071	-0.0155268	-0.000261901
0.174013	-0.018071	0.0124589	-0.0193431	-0.0142548	0.00991473
0.180373	-0.00407814	0.0124589	-0.0167989	-0.0193431	0.00609849
0.182917	-0.0117106	0.0111868	-0.0257035	-0.0193431	0.00101018
0.180373	-0.0129827	0.0162751	-0.0257035	-0.00789437	0.00101018
0.186734	-0.00535022	0.013731	-0.0206152	-0.0142548	-0.00407814
0.188006	-0.00535022	0.013731	-0.0218872	-0.0206152	-0.00153398
0.18419	-0.00535022	0.015003	-0.0206152	-0.0155268	0.00609849
0.18419	-0.00407814	0.00355434	-0.0193431	-0.0244314	0.015003
0.185462	-0.00153398	0.00609849	-0.0257035	-0.0282476	0.013731
0.181645	0.00355434	0.00991473	-0.0231593	-0.0231593	0.0124589
0.181645	0.00737057	0.00737057	-0.0231593	-0.0307918	0.0162751
0.188006	-0.00407814	0.00737057	-0.0282476	-0.0269756	0.0175472
0.186734	-0.0104385	0.00737057	-0.0257035	-0.0244314	0.0226355
0.182917	-0.00662229	-0.00280606	-0.0244314	-0.0269756	0.0200914
0.186734	-0.0104385	-0.000261901	-0.0282476	-0.0384243	0.0213634
0.189278	-0.0142548	0.00864265	-0.0244314	-0.0384243	0.0289959
0.189278	-0.00407814	0.00355434	-0.0218872	-0.0320639	0.030268
0.191822	-0.00535022	-0.00153398	-0.0257035	-0.0333359	0.0239076
0.188006	-0.00662229	0.00609849	-0.0193431	-0.0244314	0.0175472
0.18419	-0.00407814	0.00609849	-0.0218872	-0.0269756	0.00609849
0.182917	-0.00280606	0.00609849	-0.0218872	-0.034608	0.00609849
0.18419	0.00101018	0.00864265	-0.0104385	-0.0307918	0.00482641
0.18419	0.00482641	0.00864265	-0.0142548	-0.0231593	-0.000261901
0.189278	0.00355434	0.015003	-0.0167989	-0.0244314	-0.00153398
0.188006	0.00482641	0.013731	-0.0193431	-0.0193431	0.0111868
0.18419	0.00864265	0.00482641	-0.0193431	-0.0142548	0.0213634
0.177829	0.0175472	0.00991473	-0.0244314	-0.0142548	0.0213634
0.174013	0.013731	0.00737057	-0.0193431	-0.00662229	0.0289959
0.171469	-0.000261901	0.00737057	-0.0231593	0.00101018	0.0353563
0.177829	-0.00662229	0.00482641	-0.0269756	-0.00153398	0.0417167
0.182917	-0.00280606	0.00228226	-0.0257035	-0.00407814	0.0379005
0.18419	-0.00407814	-0.00407814	-0.0269756	0.00482641	0.0429888
0.254154	0.00101018	0.00101018	-0.0269756	0.00991473	0.0429888
0.291044	0.00864265	0.00737057	-0.0269756	0.00228226	0.0379005
0.237617	0.0111868	0.00737057	-0.0371522	0.00864265	0.0277238
0.224896	0.015003	0.00737057	-0.0295197	0.0175472	0.0213634
0.237617	0.015003	0.00737057	-0.0244314	0.0124589	0.013731
0.233801	0.013731	-0.000261901	-0.0206152	0.015003	0.0213634
0.233801	0.015003	0.00101018	-0.0142548	0.0162751	0.0162751
0.243977	0.00355434	0.00101018	-0.00916645	0.00228226	0.013731
0.247793	0.00355434	-0.00280606	-0.00789437	0.00482641	0.00609849
0.245249	0.00991473	-0.000261901	-0.00662229	0.0124589	0.0111868
0.250338	0.0162751	-0.00280606	-0.00662229	0.00737057	0.0239076
0.256698	0.015003	-0.0104385	-0.0117106	0.00864265	0.0239076
0.25161	0.013731	-0.0104385	-0.00662229	0.0162751	0.0213634
0.245249	0.0111868	-0.00407814	-0.0117106	0.015003	0.0213634
0.245249	0.015003	-0.00153398	-0.0218872	0.0162751	0.00991473
0.240161	0.00864265	0.00228226	-0.0167989	0.0213634	0.00864265
0.238889	0.00737057	-0.00407814	-0.0155268	0.015003	0.0175472
0.250338	0.00864265	-0.00280606	-0.0231593	0.0251797	0.0111868
0.243977	0.00991473	-0.000261901	-0.0167989	0.0391725	0.00609849
0.238889	0.00609849	-0.00662229	-0.0155268	0.0391725	0.00609849
0.232529	-0.00407814	-0.00662229	-0.0218872	0.0353563	0.00355434
0.228712	0.00101018	-0.0104385	-0.0257035	0.030268	0.00737057
0.229984	0.00482641	-0.0142548	-0.0307918	0.0264518	0.0213634
0.232529	0.00609849	-0.0142548	-0.0307918	0.0264518	0.0213634
0.231256	0.00101018	-0.00662229	-0.0295197	0.0239076	0.030268
0.231256	-0.00407814	-0.0117106	-0.0320639	0.0213634	0.0391725
0.240161	-0.00916645	-0.0117106	-0.0320639	0.0226355	0.0315401
0.237617	-0.0117106	-0.00789437	-0.0244314	0.0213634	0.0213634
0.226168	-0.0231593	-0.00916645	-0.0257035	0.0239076	0.0200914
0.22108	-0.0396963	-0.00407814	-0.0257035	0.0391725	0.015003
0.217264	-0.0473288	0.00101018	-0.0206152	0.0442609	0.013731
0.214719	-0.0613217	-0.00662229	-0.0257035	0.0366284	0.015003
0.223624	-0.049873	-0.00407814	-0.034608	0.0366284	0.00864265
0.226168	-0.0320639	-0.00662229	-0.0257035	0.0328121	0.013731
0.224896	-0.0231593	-0.00789437	-0.0307918	0.0379005	0.0226355
0.229984	-0.0295197	-0.00407814	-0.0269756	0.0429888	0.0162751
0.235073	-0.0282476	-0.00407814	-0.0231593	0.0455329	0.00991473
0.231256	-0.0307918	-0.00407814	-0.0307918	0.0544375	0.0175472
0.231256	-0.0307918	-0.00153398	-0.0307918	0.0557096	0.0200914
0.229984	-0.0244314	0.00355434	-0.0193431	0.0480771	0.013731
0.228712	-0.0193431	-0.00153398	-0.0231593	0.046805	0.013731
0.229984	-0.0193431	0.00101018	-0.0244314	0.0429888	0.0111868
0.226168	-0.00789437	0.00101018	-0.0193431	0.0455329	0.00101018
0.214719	-0.00916645	-0.000261901	-0.0193431	0.0480771	0.0175472
0.207087	-0.0129827	0.00228226	-0.0142548	0.0379005	0.0111868
0.162564	-0.00662229	-0.00280606	-0.00662229	0.0404446	0.015003
0.15366	-0.0104385	-0.00407814	-0.00407814	0.0455329	0.0213634
0.147299	-0.00662229	-0.00280606	0.00228226	0.0391725	0.0213634
0.143483	-0.00407814	-0.000261901	0.00609849	0.0366284	0.0277238
0.156204	-0.0117106	-0.000261901	0.0111868	0.0391725	0.0328121
0.158748	-0.0129827	0.00355434	0.0111868	0.030268	0.0315401
0.148571	-0.00407814	-0.00280606	0.00737057	0.0315401	0.0251797
0.148571	-0.00916645	0.00228226	-0.00153398	0.0366284	0.0315401
0.156204	-0.0167989	0.015003	-0.00280606	0.0353563	0.0315401
0.16638	-0.0142548	0.00864265	-0.00407814	0.0391725	0.0340842
0.176557	-0.0206152	0.0124589	-0.0104385	0.0366284	0.0353563
0.170197	-0.0206152	0.015003	-0.0129827	0.0289959	0.0340842
0.158748	-0.0218872	0.00991473	-0.0129827	0.0315401	0.0264518
0.167653	-0.0307918	0.00991473	-0.0155268	0.0328121	0.015003
0.177829	-0.0358801	0.00355434	-0.018071	0.030268	0.00101018
0.174013	-0.034608	0.00228226	-0.00535022	0.0315401	0.00101018
0.180373	-0.0409684	0.00991473	-0.00789437	0.0251797	0.00864265
0.182917	-0.034608	0.00355434	-0.0104385	0.0226355	0.00355434
0.180373	-0.0257035	-0.000261901	-0.00535022	0.0239076	0.00101018
0.186734	-0.0206152	-0.000261901	-0.00153398	0.0188193	-0.00153398
0.188006	-0.0193431	-0.00407814	0.00101018	0.0264518	-0.00280606
0.18419	-0.0206152	-0.00407814	0.00609849	0.0315401	0.00101018
0.18419	-0.0257035	-0.00153398	0.00482641	0.0239076	-0.00535022
0.185462	-0.0231593	0.00101018	0.00355434	0.0213634	-0.00407814
0.181645	-0.0142548	0.00864265	0.00228226	0.0226355	-0.00407814
0.181645	-0.0167989	0.0111868	0.00228226	0.0264518	-0.0129827
0.188006	-0.0104385	0.00482641	0.00609849	0.0340842	-0.0193431
0.186734	-0.00535022	0.00609849	0.00482641	0.0289959	-0.0193431
0.182917	-0.0155268	0.00355434	0.00101018	0.0251797	-0.0307918
0.186734	-0.0129827	-0.000261901	-0.00153398	0.0328121	-0.0307918
0.189278	-0.0155268	0.00101018	0.00991473	0.0328121	-0.018071
0.189278	-0.0167989	-0.00153398	0.013731	0.0340842	-0.0142548
0.191822	-0.018071	-0.00535022	0.00991473	0.0417167	-0.0167989
0.188006	-0.034608	-0.000261901	0.013731	0.0366284	-0.0142548
0.18419	-0.0358801	-0.00535022	0.0188193	0.0315401	-0.00916645
0.182917	-0.0307918	-0.0104385	0.0111868	0.0315401	-0.00916645
0.18419	-0.0307918	-0.0117106	0.00991473	0.0264518	-0.00662229
0.18419	-0.0218872	-0.0142548	0.015003	0.0251797	-0.00789437
0.189278	-0.0257035	-0.0218872	0.0162751	0.0353563	-0.00916645
0.188006	-0.0307918	-0.0206152	0.0162751	0.0328121	-0.00535022
0.18419	-0.0257035	-0.0206152	0.0213634	0.0328121	-0.0104385
0.177829	-0.0244314	-0.0206152	0.0226355	0.0251797	-0.0117106
0.174013	-0.0155268	-0.0155268	0.0251797	0.0251797	-0.00407814
0.171469	-0.00407814	-0.0193431	0.030268	0.0391725	-0.00280606
0.177829	-0.000261901	-0.0167989	0.0251797	0.0366284	-0.00153398
0.182917	0.00482641	-0.0129827	0.0264518	0.030268	-0.00535022
0.18419	-0.000261901	-0.0142548	0.030268	0.0366284	-0.0155268
0.254154	-0.0104385	-0.0155268	0.0239076	0.0315401	-0.0104385
0.291044	-0.0104385	-0.00916645	0.0213634	0.0289959	-0.00280606
0.237617	-0.0193431	-0.00789437	0.0239076	0.0366284	-0.00407814
0.224896	-0.0231593	-0.00407814	0.0213634	0.0340842	-0.000261901
0.237617	-0.0155268	-0.00153398	0.0162751	0.0366284	0.00482641
0.233801	-0.00916645	-0.00662229	0.015003	0.0455329	0.00101018
0.233801	0.00737057	-0.00407814	0.0111868	0.0366284	0.00355434
0.243977	0.00991473	0.00609849	0.00482641	0.0340842	-0.0117106
0.247793	0.00101018	-0.00407814	0.00609849	0.0340842	-0.0206152
0.245249	-0.00153398	-0.00662229	-0.000261901	0.0340842	-0.0142548
0.250338	-0.00407814	-0.0104385	0.00101018	0.0340842	-0.00407814
0.256698	-0.00153398	-0.0155268	0.00609849	0.0328121	-0.00280606
0.25161	-0.00280606	-0.0142548	0.0124589	0.030268	0.00101018
0.245249	-0.0129827	-0.00662229	0.00864265	0.0277238	-0.00535022
0.245249	-0.0129827	-0.00916645	0.00991473	0.0251797	-0.00280606
0.240161	-0.0206152	-0.00407814	0.00737057	0.0226355	-0.00789437
0.238889	-0.0257035	0.00101018	0.00737057	0.0289959	-0.0104385
0.250338	-0.0257035	-0.00535022	0.0188193	0.0264518	-0.0117106
0.243977	-0.0269756	-0.000261901	0.0213634	0.0277238	-0.0142548
0.238889	-0.0358801	0.00609849	0.0239076	0.030268	-0.0244314
0.232529	-0.0333359	0.00864265	0.0226355	0.0315401	-0.0231593
0.228712	-0.0333359	0.00609849	0.0162751	0.0251797	-0.0167989
0.229984	-0.0396963	0.0124589	0.0213634	0.0289959	-0.0206152
0.232529	-0.0435126	0.013731	0.0200914	0.030268	-0.0155268
0.231256	-0.034608	0.0175472	0.0162751	0.0328121	-0.0104385
0.231256	-0.034608	0.0213634	0.0175472	0.0379005	-0.0142548
0.240161	-0.0371522	0.0239076	0.0213634	0.0315401	-0.0142548
0.237617	-0.0358801	0.0200914	0.015003	0.0251797	-0.0155268
0.226168	-0.0257035	0.0188193	0.0188193	0.0264518	-0.0193431
0.22108	-0.0244314	0.015003	0.0213634	0.0226355	-0.0193431
0.217264	-0.0269756	0.00991473	0.015003	0.0239076	-0.0295197
0.214719	-0.0295197	0.00991473	0.015003	0.0264518	-0.0282476
0.223624	-0.0282476	0.0111868	0.0124589	0.0251797	-0.0231593
0.226168	-0.0320639	0.00482641	0.0111868	0.0239076	-0.0206152
0.224896	-0.0257035	0.00228226	0.015003	0.0315401	-0.0244314
0.229984	-0.0244314	0.0111868	0.0111868	0.030268	-0.0193431
0.235073	-0.0244314	0.0111868	0.00991473	0.0328121	-0.0206152
0.231256	-0.0218872	0.015003	0.0162751	0.0277238	-0.0269756
0.231256	-0.0218872	0.0175472	0.0175472	0.0111868	-0.0269756
0.229984	-0.0244314	0.013731	0.013731	0.015003	-0.0206152
0.228712	-0.0244314	0.015003	0.0162751	0.0162751	-0.0282476
0.229984	-0.0193431	0.0213634	0.015003	0.0162751	-0.0244314
[truncated: 1,035 more rows]

## Sheet: Rat2-Decision making
Trial 1	Trial 2	Trial 3	Trial 4	Trial 5
0.00737057	-0.00407814	-0.00662229	-0.00280606	0.0124589
0.00609849	-0.00662229	-0.00280606	-0.00407814	0.0111868
0.00101018	-0.00280606	-0.00407814	-0.00662229	-0.000261901
-0.000261901	-0.00280606	-0.00662229	-0.00280606	0.0188193
-0.00662229	-0.00280606	-0.00280606	-0.00280606	0.0340842
-0.00407814	0.00228226	-0.00280606	-0.00280606	0.0251797
-0.00407814	0.00101018	-0.00280606	0.00228226	0.0277238
0.00355434	0.00101018	0.00228226	0.00101018	0.0340842
0.00991473	0.00101018	0.00101018	0.00101018	0.0289959
0.00737057	-0.00280606	0.00101018	0.00101018	0.0277238
0.00737057	0.00101018	0.00101018	-0.00280606	0.0340842
0.00228226	0.00609849	-0.00280606	0.00101018	0.0251797
0.00355434	-0.000261901	0.00101018	0.00609849	0.0162751
0.00482641	-0.00789437	0.00609849	-0.000261901	0.0175472
0.00737057	-0.00153398	-0.000261901	-0.00789437	0.013731
0.00864265	-0.00662229	-0.00789437	-0.00153398	0.0239076
0.00609849	-0.0155268	-0.00153398	-0.00662229	0.0213634
0.00101018	-0.0167989	-0.00662229	-0.0155268	0.0111868
0.00355434	-0.0129827	-0.0155268	-0.0167989	0.00991473
0.00737057	-0.0155268	-0.0167989	-0.0129827	0.015003
0.00355434	-0.0104385	-0.0129827	-0.0155268	0.013731
0.00482641	-0.0104385	-0.0155268	-0.0104385	0.0175472
0.00482641	-0.00916645	-0.0104385	-0.0104385	0.00737057
0.00101018	-0.00916645	-0.0104385	-0.00916645	0.00991473
0.00482641	-0.0104385	-0.00916645	-0.00916645	0.0175472
0.00101018	-0.0117106	-0.00916645	-0.0104385	0.00482641
0.00355434	-0.00662229	-0.0104385	-0.0117106	0.00991473
0.00101018	-0.00535022	-0.0117106	-0.00662229	0.0251797
0.00101018	-0.0104385	-0.00662229	-0.00535022	0.0162751
0.00355434	-0.00407814	-0.00535022	-0.0104385	0.0175472
0.00101018	0.00101018	-0.0104385	-0.00407814	0.013731
0.00101018	-0.0117106	-0.00407814	0.00101018	-0.00280606
-0.00280606	-0.0142548	0.00101018	-0.0117106	-0.0129827
-0.00280606	-0.0167989	-0.0117106	-0.0142548	-0.0206152
-0.000261901	-0.0142548	-0.0142548	-0.0167989	-0.0244314
0.00101018	-0.0142548	-0.0167989	-0.0142548	-0.0193431
0.00609849	-0.0155268	-0.0142548	-0.0142548	-0.0244314
0.00609849	-0.0193431	-0.0142548	-0.0155268	-0.0282476
0.00101018	-0.0193431	-0.0155268	-0.0193431	-0.0142548
0.00609849	-0.0142548	-0.0193431	-0.0193431	-0.0129827
0.00101018	-0.0193431	-0.0193431	-0.0142548	-0.0206152
0.00228226	-0.0142548	-0.0142548	-0.0193431	-0.0104385
0.00609849	-0.00662229	-0.0193431	-0.0142548	-0.00789437
0.00609849	-0.00407814	-0.0142548	-0.00662229	-0.00535022
0.00482641	-0.00280606	-0.00662229	-0.00407814	-0.00280606
0.00609849	-0.00153398	-0.00407814	-0.00280606	0.00991473
-0.00280606	-0.00916645	-0.00280606	-0.00153398	-0.00153398
0.00355434	-0.00789437	-0.00153398	-0.00916645	-0.00662229
0.00101018	0.00228226	-0.00916645	-0.00789437	-0.000261901
0.00101018	0.00101018	-0.00789437	0.00228226	-0.000261901
0.00228226	-0.00407814	0.00228226	0.00101018	-0.00662229
0.00101018	-0.00535022	0.00101018	-0.00407814	-0.00916645
-0.00280606	-0.00789437	-0.00407814	-0.00535022	-0.0104385
-0.00153398	-0.00789437	-0.00535022	-0.00789437	-0.00535022
-0.00280606	-0.000261901	-0.00789437	-0.00789437	-0.0155268
-0.000261901	0.00355434	-0.00789437	-0.000261901	-0.0206152
-0.000261901	-0.000261901	-0.000261901	0.00355434	-0.0129827
-0.00153398	0.00482641	0.00355434	-0.000261901	-0.0155268
0.00101018	0.00609849	-0.000261901	0.00482641	-0.0206152
0.00101018	0.00228226	0.00482641	0.00609849	-0.0193431
0.00101018	0.0111868	0.00609849	0.00228226	-0.0142548
0.00228226	0.0124589	0.00228226	0.0111868	-0.0142548
0.00101018	0.0111868	0.0111868	0.0124589	-0.0104385
-0.000261901	0.00991473	0.0124589	0.0111868	-0.00662229
0.00482641	0.00991473	0.0111868	0.00991473	-0.00407814
0.00609849	0.00864265	0.00991473	0.00991473	0.00609849
0.00991473	0.0175472	0.00991473	0.00864265	0.00609849
0.0111868	0.015003	0.00864265	0.0175472	0.00991473
0.00991473	0.013731	0.0175472	0.015003	0.00991473
0.00991473	0.0162751	0.015003	0.013731	-0.00535022
0.00482641	0.015003	0.013731	0.0162751	-0.0142548
0.00482641	0.0111868	0.0162751	0.015003	-0.00662229
0.00482641	0.00737057	0.015003	0.0111868	-0.00407814
0.00609849	0.00737057	0.0111868	0.00737057	-0.00789437
0.00609849	0.00355434	0.00737057	0.00737057	-0.0142548
0.00991473	0.00482641	0.00737057	0.00355434	-0.0142548
0.0111868	0.00101018	0.00355434	0.00482641	-0.0142548
0.00991473	0.00101018	0.00482641	0.00101018	-0.00407814
0.00991473	-0.00280606	0.00101018	0.00101018	-0.00407814
0.00609849	-0.00407814	0.00101018	-0.00280606	-0.00662229
0.00609849	-0.00407814	-0.00280606	-0.00407814	0.00101018
0.00991473	0.00228226	-0.00407814	-0.00407814	0.00228226
0.00991473	0.0111868	-0.00407814	0.00228226	0.00737057
0.015003	0.00991473	0.00228226	0.0111868	0.0162751
0.0162751	0.0124589	0.0111868	0.00991473	0.0200914
0.0162751	0.00228226	0.00991473	0.0124589	0.0162751
0.015003	-0.00407814	0.0124589	0.00228226	0.0162751
0.0124589	0.00101018	0.00228226	0.00355434	0.0162751
0.015003	-0.000261901	-0.00407814	0.00482641	0.0188193
0.0162751	-0.00280606	0.00101018	0.00101018	0.0239076
0.0162751	0.00991473	-0.000261901	0.00101018	0.0162751
0.0175472	0.0111868	-0.00280606	-0.00280606	-0.00153398
0.0188193	0.00737057	0.00991473	-0.00407814	-0.000261901
0.0175472	0.00482641	0.0111868	-0.00407814	-0.00662229
0.0200914	-0.000261901	0.00737057	0.00228226	-0.00535022
0.0175472	-0.00280606	0.00482641	0.0111868	0.00991473
0.0111868	0.00355434	-0.000261901	0.00991473	0.00355434
0.00991473	-0.00153398	-0.00280606	0.0124589	0.00101018
0.013731	-0.00280606	0.00355434	0.00228226	0.00482641
0.013731	0.00609849	-0.00153398	-0.00407814	-0.000261901
0.0162751	0.00482641	-0.00280606	0.00101018	0.00101018
0.013731	0.00864265	0.00609849	-0.000261901	0.00482641
0.0124589	0.015003	0.00482641	-0.00280606	0.00101018
0.015003	0.013731	0.00864265	0.00991473	0.00609849
0.0111868	0.015003	0.015003	0.0111868	0.0111868
0.0111868	0.0213634	0.013731	0.00737057	0.015003
0.0111868	0.013731	0.015003	0.00482641	0.0213634
0.00991473	0.0111868	0.0213634	-0.000261901	0.0340842
0.013731	0.015003	0.013731	-0.00280606	0.0251797
0.0175472	-0.000261901	0.0111868	0.00355434	0.015003
0.015003	-0.00535022	0.015003	-0.00153398	0.00737057
0.013731	-0.00407814	-0.000261901	-0.00280606	0.00609849
0.00737057	-0.0104385	-0.00535022	0.00609849	0.013731
0.00737057	-0.0129827	-0.00407814	0.00482641	0.0213634
0.015003	-0.0104385	-0.0104385	0.00864265	0.0111868
0.013731	-0.0129827	-0.0129827	0.015003	0.00609849
0.0162751	-0.0117106	-0.0104385	0.013731	0.013731
0.013731	-0.0142548	-0.0129827	0.015003	0.00991473
0.00737057	-0.018071	-0.0117106	0.0213634	0.015003
0.00609849	-0.0129827	-0.0142548	0.013731	0.0124589
0.00864265	-0.00407814	-0.018071	0.0111868	0.00737057
0.00737057	-0.0104385	-0.0129827	0.015003	0.0213634
0.0111868	-0.00407814	-0.00407814	-0.000261901	0.0239076
0.0111868	-0.00153398	-0.0104385	-0.00535022	0.0200914
0.00991473	-0.0104385	-0.00407814	-0.00407814	0.0315401
0.00737057	-0.00280606	-0.00153398	-0.0104385	0.0379005
0.00482641	0.00482641	-0.0104385	-0.0129827	0.0379005
0.00355434	0.00482641	-0.00280606	-0.0104385	0.0404446
0.00609849	0.00355434	0.00482641	-0.0129827	0.0417167
0.00609849	0.00737057	0.00482641	-0.0117106	0.0366284
0.00737057	0.00609849	0.00355434	-0.0142548	0.0442609
0.00991473	0.013731	0.00737057	-0.018071	0.0417167
0.0111868	0.015003	0.00609849	-0.0129827	0.0404446
0.00609849	0.00864265	0.013731	-0.00407814	0.0404446
0.00737057	0.00228226	0.015003	-0.0104385	0.046805
0.00482641	-0.00407814	0.00864265	-0.00407814	0.0404446
0.00609849	-0.00535022	0.00228226	-0.00153398	0.0455329
0.00991473	-0.00789437	-0.00407814	-0.0104385	0.0480771
0.00991473	-0.00789437	-0.00535022	-0.00280606	0.0455329
0.0111868	-0.0129827	-0.00789437	0.00482641	0.0506213
0.0111868	-0.00916645	-0.00789437	0.00482641	0.0569816
0.00737057	-0.00535022	-0.0129827	0.00355434	0.0646141
0.00609849	-0.00916645	-0.00916645	0.00737057	0.0722466
0.00609849	-0.00789437	-0.00535022	0.00609849	0.0862395
0.0111868	0.00101018	-0.00916645	0.013731	0.0913278
0.0111868	-0.00662229	-0.00789437	0.015003	0.0875115
0.013731	-0.0142548	0.00101018	0.00864265	0.0925999
0.0111868	-0.0244314	-0.00662229	0.00228226	0.0925999
0.00991473	-0.0244314	-0.0142548	-0.00407814	0.0887836
0.00991473	-0.0193431	-0.0244314	-0.00535022	0.0925999
0.0124589	-0.0129827	-0.0244314	-0.00789437	0.095144
0.00991473	-0.00153398	-0.0193431	-0.00789437	0.095144
0.00991473	0.00482641	-0.0129827	-0.0129827	0.0925999
0.00737057	0.0111868	-0.00153398	-0.00916645	0.0849674
0.00864265	0.015003	0.00482641	-0.00535022	0.0887836
0.00991473	0.00737057	0.0111868	-0.00916645	0.0875115
0.00991473	0.00101018	0.015003	-0.00789437	0.0849674
0.00609849	0.00609849	0.00737057	0.00101018	0.0875115
0.00101018	0.00609849	0.00101018	-0.00662229	0.0875115
-0.000261901	0.0111868	0.00609849	-0.0142548	0.0824232
-0.000261901	0.0188193	0.00609849	-0.0244314	0.0836953
0.00228226	0.0175472	0.0111868	-0.0244314	0.0862395
0.00101018	0.0175472	0.0188193	-0.0193431	0.0836953
0.00609849	0.0162751	0.0175472	-0.0129827	0.0875115
0.00737057	0.00737057	0.0175472	-0.00153398	0.0836953
0.00482641	0.00228226	0.0162751	0.00482641	0.0824232
0.00228226	0.0366284	0.00737057	0.0111868	0.0849674
-0.000261901	0.0340842	0.00228226	0.015003	0.0862395
0.00101018	0.0289959	0.00991473	0.00737057	0.0862395
0.0111868	0.0264518	0.00482641	0.00101018	0.0849674
0.0111868	0.0251797	0.00355434	0.00609849	0.0811511
0.015003	0.0264518	0.00355434	0.00609849	0.0824232
0.00991473	0.0251797	0.00737057	0.0111868	0.0862395
0.00609849	0.0251797	-0.000261901	0.0188193	0.0836953
0.00101018	0.0315401	0.00101018	0.0175472	0.078607
0.00101018	0.0251797	-0.00407814	0.0175472	0.0862395
0.00609849	0.0251797	-0.0142548	0.0162751	0.0824232
0.0111868	0.0264518	-0.00916645	0.00737057	0.0773349
0.00991473	0.0251797	-0.0142548	0.00228226	0.0849674
0.00737057	0.0251797	-0.0269756	0.00991473	0.0887836
0.00609849	0.0213634	-0.0269756	0.00482641	0.0836953
0.00609849	0.0213634	-0.0257035	0.00355434	0.0824232
0.00482641	0.0213634	-0.0307918	0.00355434	0.0887836
0.00991473	0.0162751	-0.0244314	0.00737057	0.0849674
0.00991473	0.0213634	-0.0295197	-0.000261901	0.0849674
0.00864265	0.0226355	-0.0295197	0.00101018	0.0875115
0.00864265	0.0213634	-0.0218872	-0.00407814	0.0849674
0.00609849	0.0162751	-0.0206152	-0.0142548	0.0862395
0.00864265	0.00991473	-0.0231593	-0.00916645	0.0964161
0.013731	0.00609849	-0.0295197	-0.0142548	0.0913278
0.015003	0.00737057	-0.034608	-0.0269756	0.0913278
0.0124589	0.00737057	-0.0396963	-0.0269756	0.095144
0.00991473	0.0124589	-0.0396963	-0.0257035	0.0938719
0.00609849	0.0124589	-0.0409684	-0.0307918	0.0875115
0.00609849	0.0124589	-0.0435126	-0.0244314	0.0824232
0.00991473	0.00991473	-0.049873	-0.0295197	0.0798791
0.0124589	0.00737057	-0.049873	-0.0295197	0.0760628
0.0175472	0.00737057	-0.0562334	-0.0218872	0.0773349
0.0175472	0.00482641	-0.0638658	-0.0206152	0.0747907
0.0175472	0.00482641	-0.0562334	-0.0231593	0.0671583
0.013731	0.00991473	-0.0562334	-0.0295197	0.0735187
0.00737057	0.00864265	-0.0575054	-0.034608	0.0773349
0.00864265	0.00991473	-0.0524171	-0.0396963	0.0773349
0.00991473	0.00737057	-0.0511451	-0.0396963	0.0824232
0.0175472	0.00609849	-0.0562334	-0.0409684	0.0811511
0.0200914	0.00737057	-0.0549613	-0.0435126	0.0773349
0.0162751	0.00228226	-0.0600496	-0.049873	0.0849674
0.0124589	-0.00280606	-0.0524171	-0.049873	0.0862395
0.00482641	-0.00535022	-0.049873	-0.0562334	0.0811511
0.00609849	-0.00407814	-0.0587775	-0.0638658	0.0773349
0.0124589	-0.00153398	-0.0562334	-0.0562334	0.0773349
0.0162751	0.00101018	-0.0562334	-0.0562334	0.0760628
0.0239076	0.00355434	-0.0562334	-0.0575054	0.078607
0.0239076	0.00355434	-0.0625938	-0.0524171	0.0735187
0.0213634	0.00101018	-0.049873	-0.0511451	0.0671583
0.015003	-0.00407814	-0.0511451	-0.0562334	0.0709745
0.0124589	-0.00407814	-0.0536892	-0.0549613	0.0697024
0.0162751	-0.00662229	-0.0511451	-0.0600496	0.0646141
0.0188193	-0.00407814	-0.0549613	-0.0524171	0.0671583
0.0213634	-0.00280606	-0.0613217	-0.049873	0.0697024
0.0251797	0.00101018	-0.06641	-0.0587775	0.0671583
0.0213634	-0.00153398	-0.0651379	-0.0562334	0.0709745
0.0175472	-0.00407814	-0.0651379	-0.0562334	0.0684304
0.0162751	-0.000261901	-0.06641	-0.0562334	0.0646141
0.0175472	0.00355434	-0.0575054	-0.0625938	0.0658862
0.0226355	0.00228226	-0.0600496	-0.049873	0.0709745
0.0213634	0.00228226	-0.0600496	-0.0511451	0.0671583
0.0226355	-0.00280606	-0.0536892	-0.0536892	0.0697024
0.0239076	-0.00153398	-0.0511451	-0.0511451	0.063342
0.0226355	-0.000261901	-0.0562334	-0.0549613	0.0595258
0.0213634	0.00101018	-0.049873	-0.0613217	0.0671583
0.0175472	0.00355434	-0.0511451	-0.06641	0.06207
0.0188193	0.00355434	-0.0625938	-0.0651379	0.0557096
0.0162751	0.00355434	-0.0638658	-0.0651379	0.0518933
0.0175472	-0.000261901	-0.0625938	-0.06641	0.0455329
0.0124589	-0.00535022	-0.0676821	-0.0575054	0.0417167
0.0111868	-0.00789437	-0.0702262	-0.0600496	0.0404446
0.00864265	-0.0104385	0.0200914	-0.0600496	0.0404446
0.00864265	-0.0104385	0.0162751	-0.0536892	0.0379005
0.0175472	-0.0117106	0.0162751	-0.0511451	0.046805
0.0213634	-0.0117106	0.0200914	-0.0562334	0.0455329
0.0162751	-0.0104385	0.0162751	-0.049873	0.046805
0.015003	-0.00916645	0.0162751	-0.0511451	0.0506213
0.00991473	-0.00662229	0.0175472	-0.0625938	0.0493492
0.00991473	-0.000261901	0.0239076	-0.0638658	0.046805
0.0124589	0.00355434	0.0251797	-0.0625938	0.0480771
0.0175472	0.00101018	0.0226355	-0.0676821	0.0506213
0.0200914	0.00101018	0.0200914	-0.0702262	0.0531654
0.015003	-0.00280606	0.0111868	-0.0765866	0.0455329
0.015003	-0.00535022	0.0111868	-0.0778587	0.0328121
0.00737057	-0.0104385	0.00991473	-0.0676821	0.0353563
-0.000261901	-0.0104385	0.0111868	-0.0676821	0.0366284
-0.00280606	-0.00535022	0.015003	-0.0740425	0.0404446
-0.00153398	-0.00662229	0.015003	-0.0638658	0.0404446
0.00228226	-0.00407814	0.0124589	-0.0651379	0.0366284
0.00991473	-0.00407814	0.0111868	-0.0714983	0.0366284
0.00355434	-0.0104385	0.013731	-0.0753146	0.0366284
-0.000261901	-0.00916645	0.013731	-0.0727704	0.0404446
-0.00407814	-0.0104385	0.015003	-0.0740425	0.0315401
-0.00535022	-0.0117106	0.015003	-0.0638658	0.030268
-0.00535022	-0.00916645	0.015003	-0.0562334	0.0340842
-0.00662229	-0.0129827	0.00864265	-0.0625938	0.0328121
-0.00535022	-0.0117106	0.00609849	-0.06641	0.0315401
-0.00407814	-0.0117106	0.00101018	-0.0575054	0.0315401
-0.00916645	-0.0104385	-0.00280606	-0.0600496	0.0239076
-0.00662229	-0.0129827	0.00101018	-0.0638658	0.0162751
-0.00535022	-0.0104385	0.00101018	-0.0562334	0.0264518
-0.000261901	-0.00535022	0.00737057	-0.0638658	0.030268
-0.000261901	-0.00535022	0.00609849	-0.0638658	0.0175472
-0.00280606	-0.00407814	0.00355434	-0.0689542	0.0175472
0.00101018	-0.00789437	0.00101018	-0.0753146	0.0175472
-0.000261901	-0.0142548	-0.00407814	-0.0753146	0.00991473
-0.000261901	-0.0167989	-0.00407814	-0.0702262	0.00609849
-0.000261901	-0.0142548	-0.00280606	-0.0727704	0.00864265
-0.00280606	-0.0142548	-0.00153398	-0.0676821	0.0162751
-0.000261901	-0.0142548	0.00228226	-0.0613217	0.0213634
-0.00407814	-0.0129827	0.00101018	-0.0638658	0.0162751
-0.00916645	-0.0142548	-0.00407814	-0.0613217	0.00101018
-0.0129827	-0.0142548	-0.00153398	-0.0600496	0.00101018
-0.0117106	-0.0142548	-0.00407814	-0.06641	0.00101018
-0.0129827	-0.0104385	0.00101018	-0.0702262	-0.00407814
-0.00662229	-0.00916645	0.00101018	-0.0600496	-0.00535022
-0.00662229	-0.0142548	-0.00280606	-0.0613217	0.00101018
-0.00407814	-0.0142548	0.00101018	-0.0651379	-0.000261901
-0.00407814	-0.0167989	-0.000261901	-0.0638658	0.00228226
-0.00789437	-0.018071	0.00101018	-0.0625938	0.00609849
-0.00662229	-0.0155268	-0.00280606	-0.06641	0.00991473
-0.00662229	-0.0155268	-0.00407814	-0.0651379	0.0200914
-0.00407814	-0.0104385	-0.00662229	-0.0753146	0.0251797
-0.00662229	-0.00916645	-0.00789437	-0.0854912	0.0162751
-0.00662229	-0.0104385	-0.0104385	-0.0727704	0.00991473
-0.00662229	-0.00789437	-0.00916645	-0.0740425	0.0188193
-0.0117106	-0.0104385	-0.00916645	-0.0816749	0.015003
-0.0117106	-0.0117106	-0.00662229	-0.0765866	0.00737057
-0.0129827	-0.0142548	-0.00407814	-0.0702262	0.00355434
-0.00789437	-0.0129827	-0.00280606	-0.0676821	-0.00407814
-0.00535022	-0.0142548	0.00101018	-0.0613217	-0.0142548
-0.00916645	-0.0167989	-0.00280606	-0.0562334	-0.0193431
-0.0104385	-0.0206152	-0.00535022	-0.0600496	-0.0231593
-0.00916645	-0.0167989	-0.00662229	-0.0600496	-0.0193431
-0.0129827	-0.0155268	-0.0117106	-0.0511451	-0.0206152
-0.0129827	-0.0167989	-0.00662229	-0.0511451	-0.0269756
-0.0117106	-0.0155268	-0.00535022	-0.0511451	-0.0307918
-0.0104385	-0.0155268	-0.0104385	-0.0511451	-0.0257035
-0.00789437	-0.0206152	-0.0117106	-0.0613217	-0.0257035
-0.0104385	-0.0218872	-0.0142548	-0.0638658	-0.0307918
-0.0155268	-0.0231593	-0.0142548	-0.06641	-0.0231593
-0.0155268	-0.0167989	-0.0167989	-0.0689542	-0.018071
-0.0142548	-0.0142548	-0.0155268	-0.0600496	-0.0206152
-0.0129827	-0.0155268	-0.0142548	-0.0435126	-0.0206152
-0.00916645	-0.0193431	-0.0193431	-0.0511451	-0.018071
-0.00789437	-0.0269756	-0.018071	-0.0511451	-0.0155268
-0.0104385	-0.0307918	-0.0193431	-0.0447847	-0.0155268
-0.0142548	-0.0269756	-0.0142548	-0.0422405	-0.0142548
-0.0167989	-0.0206152	-0.0142548	-0.0396963	-0.0193431
-0.0142548	-0.0104385	-0.0142548	-0.0435126	-0.0269756
-0.0117106	-0.00916645	-0.00916645	-0.049873	-0.0269756
-0.00407814	-0.00916645	-0.0117106	-0.0409684	-0.0307918
-0.00407814	-0.0155268	-0.0129827	-0.0358801	-0.034608
-0.00280606	-0.0244314	-0.0167989	-0.0333359	-0.0193431
-0.00662229	-0.0257035	-0.0206152	-0.0358801	-0.0104385
-0.0129827	-0.0244314	-0.0244314	-0.0371522	-0.0193431
-0.0142548	-0.0167989	-0.0257035	-0.0396963	-0.0155268
-0.0142548	-0.0129827	-0.0244314	-0.0409684	-0.00535022
-0.00789437	-0.0104385	-0.0218872	-0.034608	-0.00916645
-0.00662229	-0.0142548	-0.0142548	-0.0396963	-0.0142548
-0.00407814	-0.0193431	-0.0104385	-0.0460567	-0.0104385
-0.00916645	-0.0167989	-0.0104385	-0.0447847	-0.0142548
-0.0142548	-0.0104385	-0.0142548	-0.0460567	-0.018071
-0.0142548	-0.00662229	-0.0155268	-0.0447847	-0.0142548
-0.0142548	-0.000261901	-0.0142548	-0.0384243	-0.00407814
-0.0117106	-0.00280606	-0.0155268	-0.034608	-0.00407814
-0.0142548	-0.00662229	-0.0142548	-0.0358801	-0.00407814
-0.0142548	-0.0167989	-0.0142548	-0.0396963	-0.00916645
-0.0142548	-0.018071	-0.0155268	-0.0409684	-0.0193431
-0.0104385	-0.0142548	-0.018071	-0.0358801	-0.0193431
-0.00916645	-0.00662229	-0.0231593	-0.0295197	-0.0193431
-0.00916645	0.00101018	-0.0218872	-0.034608	-0.0193431
-0.00407814	0.00355434	-0.0257035	-0.0358801	-0.00662229
-0.00535022	0.00101018	-0.0193431	-0.0282476	-0.00789437
-0.00662229	-0.00153398	-0.0167989	-0.0257035	-0.0117106
-0.0104385	-0.00916645	-0.0206152	-0.0307918	-0.00916645
-0.00535022	-0.00407814	-0.0244314	-0.0307918	-0.0155268
-0.00535022	-0.00280606	-0.0295197	-0.0307918	-0.0193431
-0.00916645	0.00228226	-0.0307918	-0.0295197	-0.0193431
-0.00916645	0.00482641	-0.0320639	-0.0320639	-0.0129827
-0.0104385	0.00737057	-0.0307918	-0.034608	0.00482641
-0.0117106	-0.00280606	-0.0257035	-0.0307918	0.0162751
-0.0167989	-0.00916645	-0.0218872	-0.0320639	0.013731
-0.0193431	-0.00662229	-0.0244314	-0.0320639	0.0162751
-0.0155268	-0.00280606	-0.0295197	-0.0244314	0.0162751
-0.0104385	0.00737057	-0.0307918	-0.0193431	0.015003
-0.00535022	0.0124589	-0.0244314	-0.0193431	0.00991473
-0.00535022	0.0111868	-0.0142548	-0.0104385	0.015003
-0.00407814	0.00609849	-0.00789437	-0.00280606	0.00991473
-0.00662229	-0.00280606	-0.00789437	-0.00789437	0.015003
-0.00662229	-0.00280606	-0.0167989	-0.00535022	0.0200914
-0.00535022	-0.00280606	-0.0206152	-0.00407814	0.0111868
-0.00407814	0.00609849	-0.0282476	-0.00407814	0.0188193
-0.00407814	0.015003	-0.0269756	-0.00280606	0.0162751
-0.00407814	0.015003	-0.0231593	-0.00153398	0.00864265
-0.00916645	0.0124589	-0.0244314	-0.00662229	0.00991473
-0.0104385	0.00609849	-0.0193431	-0.00407814	0.013731
-0.0104385	-0.000261901	-0.0244314	-0.00407814	0.00482641
-0.00662229	0.00482641	-0.0257035	-0.0104385	-0.000261901
-0.00535022	0.00864265	-0.0295197	-0.00789437	-0.00916645
-0.00280606	0.015003	-0.0333359	-0.0104385	-0.0117106
-0.00153398	0.0175472	-0.0295197	-0.0206152	-0.000261901
-0.00407814	0.0188193	-0.0257035	-0.0193431	0.00101018
-0.00916645	0.0124589	-0.0257035	-0.0167989	-0.00407814
-0.0142548	0.00482641	-0.0218872	-0.0244314	0.00355434
-0.0155268	0.00101018	-0.0244314	-0.0193431	-0.00153398
-0.0117106	0.00737057	-0.0307918	-0.0206152	-0.0117106
-0.00916645	0.013731	-0.0320639	-0.0193431	-0.0142548
-0.00789437	0.0162751	-0.034608	-0.0142548	-0.0231593
-0.00407814	0.015003	-0.0269756	-0.0142548	-0.0333359
-0.00535022	0.00609849	-0.0193431	-0.0142548	-0.0320639
-0.00916645	-0.00280606	-0.0142548	-0.00662229	-0.0409684
-0.00916645	-0.00662229	-0.018071	-0.00662229	-0.0575054
-0.0104385	-0.00153398	-0.0193431	-0.0104385	-0.0575054
-0.00662229	0.00482641	-0.0269756	-0.00407814	-0.0549613
-0.000261901	0.015003	-0.0307918	-0.00153398	-0.0562334
-0.000261901	0.015003	-0.0307918	0.00101018	-0.0473288
0.00101018	0.0124589	-0.0269756	0.00482641	-0.0384243
-0.00280606	0.00482641	-0.0206152	-0.000261901	-0.0384243
-0.000261901	0.00101018	-0.0193431	0.00609849	-0.0295197
-0.00280606	-0.000261901	-0.0193431	0.00609849	-0.0231593
-0.000261901	0.00355434	-0.0231593	-0.00153398	-0.0358801
-0.000261901	0.013731	-0.0257035	0.00609849	-0.0486009
0.00228226	0.015003	-0.0269756	0.00609849	-0.0447847
0.00609849	0.013731	-0.0269756	-0.000261901	-0.0562334
0.00609849	0.00864265	-0.0244314	0.00609849	-0.0575054
0.00228226	0.00355434	-0.0244314	0.00991473	-0.0549613
0.00482641	0.00355434	-0.0206152	0.00864265	-0.0549613
0.00482641	0.00991473	-0.0193431	0.0175472	-0.0600496
0.00609849	0.0162751	-0.0231593	0.0175472	-0.0613217
0.00101018	0.0200914	-0.0231593	0.0200914	-0.0765866
-0.00153398	0.0226355	-0.0218872	0.0226355	-0.0676821
-0.0104385	0.0162751	-0.0193431	0.0188193	-0.0536892
-0.00916645	0.00991473	-0.0155268	0.0213634	-0.0638658
-0.00789437	0.00355434	-0.0167989	0.0239076	-0.0638658
-0.00407814	0.00737057	-0.0193431	0.0239076	-0.0486009
-0.000261901	0.013731	-0.0244314	0.0315401	-0.0549613
-0.00153398	0.0162751	-0.0257035	0.0239076	-0.0625938
0.00101018	0.0175472	-0.0206152	0.0175472	-0.0575054
-0.00280606	0.013731	-0.0206152	0.0175472	-0.0549613
-0.00407814	0.00991473	-0.0142548	0.0111868	-0.0486009
-0.000261901	0.00482641	-0.0104385	0.00864265	-0.0435126
0.00609849	0.00482641	-0.0104385	0.00609849	-0.0460567
0.00609849	0.00991473	-0.0167989	0.0124589	-0.0447847
0.00482641	0.015003	-0.0167989	0.0162751	-0.0435126
-0.000261901	0.013731	-0.0206152	0.015003	-0.0320639
-0.00662229	0.00991473	-0.0167989	0.015003	-0.0333359
-0.0104385	0.00991473	-0.0193431	0.013731	-0.0396963
-0.0104385	0.00482641	-0.0193431	0.015003	-0.0486009
-0.0117106	0.00609849	-0.0155268	0.00991473	-0.0422405
-0.0129827	0.00991473	-0.0167989	0.015003	-0.034608
-0.00662229	0.015003	-0.0142548	0.00991473	-0.0244314
-0.00535022	0.015003	-0.0142548	0.00609849	-0.0231593
-0.00280606	0.0162751	-0.0142548	0.00991473	-0.0244314
0.00101018	0.0188193	-0.0167989	0.00737057	-0.0218872
0.00355434	0.0162751	-0.0155268	0.00482641	-0.0155268
0.00609849	0.013731	-0.018071	0.015003	-0.0142548
0.00609849	0.015003	-0.0155268	0.00609849	-0.0142548
0.00228226	0.015003	-0.0167989	0.00355434	-0.0104385
0.00101018	0.0162751	-0.0167989	0.00609849	-0.00407814
-0.00153398	0.0213634	-0.018071	0.00228226	-0.00916645
0.00101018	0.015003	-0.0142548	0.00609849	0.00101018
0.00101018	0.0124589	-0.0142548	0.00864265	-0.00153398
0.00228226	0.00737057	-0.0104385	-0.00407814	0.00101018
0.00482641	0.00609849	-0.00789437	-0.00153398	0.00101018
0.00482641	0.00991473	-0.0104385	0.00101018	-0.00407814
-0.00280606	0.015003	-0.0129827	-0.00153398	-0.0117106
-0.00407814	0.013731	-0.0129827	-0.000261901	-0.0155268
-0.000261901	0.013731	-0.0155268	-0.000261901	-0.0104385
0.00101018	0.0162751	-0.0155268	0.00482641	-0.0142548
0.00991473	0.0124589	-0.0142548	0.0200914	-0.00153398
0.013731	0.0162751	-0.0155268	0.0213634	0.00737057
0.0111868	0.0175472	-0.0142548	0.0162751	0.00482641
0.00355434	0.0200914	-0.0129827	0.0226355	0.00609849
-0.000261901	0.0239076	-0.00916645	0.0251797	0.00355434
0.00101018	0.0200914	-0.00535022	0.0315401	-0.00280606
0.00101018	0.0200914	-0.00280606	0.0366284	0.0162751
0.00355434	0.0162751	-0.00280606	0.030268	0.0213634
0.00864265	0.0162751	-0.00153398	0.0264518	0.015003
0.00737057	0.0188193	-0.00662229	0.0251797	0.013731
0.00355434	0.0213634	-0.00916645	0.0213634	0.00991473
-0.00280606	0.0277238	-0.0129827	0.0175472	0.0124589
-0.00153398	0.0277238	-0.00916645	0.0226355	0.0111868
0.00228226	0.0277238	-0.00662229	0.0162751	0.013731
0.00355434	0.0277238	-0.00153398	0.0213634	0.00991473
0.00609849	0.0239076	-0.000261901	0.0251797	0.00991473
0.00991473	0.0264518	-0.00280606	0.013731	0.013731
0.00991473	0.030268	-0.000261901	0.0124589	0.00101018
0.013731	0.0315401	-0.00535022	0.015003	-0.00407814
0.00609849	0.0366284	-0.00407814	0.00991473	-0.00407814
0.00737057	0.0328121	-0.00662229	0.015003	-0.0117106
0.00991473	0.030268	-0.00407814	0.0251797	-0.00407814
0.0111868	0.030268	-0.00280606	0.0239076	-0.00280606
0.0111868	0.0315401	-0.00280606	0.0277238	-0.0104385
0.013731	0.030268	0.00101018	0.0264518	-0.00535022
0.0162751	0.0353563	0.00101018	0.0213634	-0.00407814
0.0124589	0.0328121	0.00355434	0.0188193	-0.00916645
0.00991473	0.0315401	0.00482641	0.0277238	-0.0142548
0.00609849	0.030268	0.00482641	0.0200914	-0.0129827
0.00991473	0.0264518	0.00228226	0.0213634	-0.018071
0.013731	0.0289959	0.00101018	0.0226355	-0.0193431
0.015003	0.0340842	0.00101018	0.0213634	-0.0231593
0.0124589	0.0328121	0.00228226	0.0213634	-0.0269756
0.0111868	0.0379005	-0.000261901	0.0188193	-0.0231593
0.0124589	0.0366284	-0.000261901	0.015003	-0.0244314
0.0111868	0.0379005	0.00737057	0.0226355	-0.0257035
0.00991473	0.0315401	0.00737057	0.0251797	-0.0282476
0.00991473	0.0289959	0.0111868	0.030268	-0.0193431
0.015003	0.0289959	0.00991473	0.0366284	-0.0257035
0.013731	0.030268	0.00991473	0.030268	-0.0358801
0.015003	0.0340842	0.00609849	0.0251797	-0.0371522
0.0111868	0.0366284	0.00609849	0.0366284	-0.0396963
0.00482641	0.0391725	0.0124589	0.0417167	-0.0511451
0.00609849	0.0404446	0.013731	0.0379005	-0.0524171
0.00482641	0.0379005	0.013731	0.0353563	-0.0511451
0.00609849	0.0366284	0.00737057	0.0366284	-0.0524171
0.0111868	0.0328121	0.00228226	0.0366284	-0.0473288
0.0111868	0.0340842	0.00228226	0.0379005	-0.049873
0.0162751	0.0379005	0.00101018	0.0379005	-0.049873
0.0162751	0.0366284	0.00609849	0.0289959	-0.0549613
0.0175472	0.0379005	0.00737057	0.0277238	-0.0562334
0.0200914	0.0379005	0.0111868	0.0264518	-0.0625938
0.0162751	0.0366284	0.0111868	0.0315401	-0.0562334
0.013731	0.0353563	0.00609849	0.030268	-0.0536892
0.0175472	0.0328121	0.00609849	0.0340842	-0.0562334
0.013731	0.0328121	0.00101018	0.0340842	-0.0549613
0.0175472	0.0340842	0.00482641	0.0366284	-0.0536892
0.0239076	0.0340842	0.00355434	0.0404446	-0.0600496
0.0213634	0.0366284	0.00609849	0.0417167	-0.0549613
0.0213634	0.0353563	0.0111868	0.0417167	-0.0524171
0.015003	0.0391725	0.00737057	0.0417167	-0.06641
0.0124589	0.0404446	0.00609849	0.0379005	-0.0638658
0.015003	0.0366284	0.00482641	0.0353563	-0.0562334
0.015003	0.0366284	0.00991473	0.0353563	-0.0486009
0.0188193	0.0315401	0.013731	0.0353563	-0.0447847
0.0162751	0.0353563	0.0162751	0.0366284	-0.0371522
0.0124589	0.0366284	0.0162751	0.0379005	-0.0435126
0.00991473	0.0353563	0.0124589	0.0315401	-0.034608
0.00991473	0.0340842	0.00864265	0.0353563	-0.0244314
0.00991473	0.0366284	0.00609849	0.0353563	-0.018071
0.015003	0.0353563	0.00355434	0.030268	-0.018071
0.0124589	0.0315401	0.00609849	0.0251797	-0.0167989
0.0111868	0.030268	0.00737057	0.0277238	-0.0218872
0.00864265	0.0264518	0.0124589	0.0264518	-0.0257035
0.00991473	0.0251797	0.0111868	0.0264518	-0.0206152
0.0111868	0.0239076	0.00991473	0.030268	-0.0231593
0.00609849	0.0289959	0.00737057	0.0251797	-0.0244314
0.00609849	0.030268	0.00864265	0.0251797	-0.0244314
0.00864265	0.030268	0.00864265	0.0328121	-0.0231593
0.00991473	0.030268	0.00864265	0.0366284	-0.0244314
0.015003	0.030268	0.00991473	0.0404446	-0.0218872
0.0162751	0.0251797	0.00609849	0.046805	-0.0167989
0.00991473	0.0239076	0.00355434	0.0417167	-0.0193431
0.00737057	0.0226355	0.00101018	0.0353563	-0.0167989
0.00355434	0.0200914	0.00101018	0.0404446	-0.00662229
0.00864265	0.0239076	0.00355434	0.0353563	-0.00280606
0.013731	0.0264518	0.00355434	0.0340842	0.00609849
0.015003	0.030268	0.00991473	0.0353563	0.00737057
0.013731	0.0277238	0.0111868	0.030268	0.00609849
0.00991473	0.030268	0.00991473	0.0340842	0.013731
0.00609849	0.030268	0.00609849	0.030268	0.013731
0.00991473	0.0251797	0.00228226	0.0239076	0.00609849
0.015003	0.0264518	0.00609849	0.0239076	0.00991473
0.0162751	0.0213634	0.00737057	0.0277238	-0.00407814
0.0175472	0.0200914	0.00991473	0.0277238	-0.00916645
0.0239076	0.0175472	0.0111868	0.0315401	0.00355434
0.0251797	0.0162751	0.00991473	0.0429888	-0.000261901
0.0264518	0.0239076	0.0124589	0.0379005	-0.0104385
0.0264518	0.0264518	0.0111868	0.0366284	-0.00916645
0.0239076	0.0264518	0.0111868	0.0391725	-0.0104385
0.0213634	0.0200914	0.0111868	0.0417167	-0.0104385
0.0200914	0.0175472	0.00991473	0.0417167	-0.0104385
0.015003	0.013731	0.0111868	0.0455329	-0.0142548
0.0111868	0.015003	0.00991473	0.0417167	-0.0167989
0.0111868	0.0213634	0.00991473	0.0417167	-0.0117106
0.015003	0.0264518	0.015003	0.0379005	-0.00535022
0.0200914	0.0264518	0.013731	0.0417167	-0.00789437
0.0226355	0.0213634	0.013731	0.0442609	-0.00153398
0.0175472	0.0188193	0.013731	0.0455329	0.00228226
0.0162751	0.0200914	0.0162751	0.0340842	-0.00662229
0.0162751	0.0239076	0.0175472	0.030268	-0.00535022
0.0175472	0.0315401	0.0162751	0.0340842	-0.00662229
0.0251797	0.0353563	0.0175472	0.0353563	-0.00280606
0.0289959	0.0340842	0.0162751	0.0353563	-0.00280606
0.030268	0.0340842	0.015003	0.0404446	-0.00662229
0.0315401	0.0264518	0.015003	0.0340842	-0.0193431
0.0277238	0.0200914	0.0175472	0.030268	-0.00280606
0.0277238	0.0213634	0.0162751	0.030268	0.00482641
0.0251797	0.0251797	0.0188193	0.030268	-0.00280606
0.0251797	0.0277238	0.0175472	0.0328121	-0.00662229
0.0264518	0.0239076	0.0188193	0.0391725	-0.00153398
0.0213634	0.0213634	0.0200914	0.0417167	-0.00407814
0.0251797	0.0200914	0.0175472	0.0404446	-0.00535022
0.0251797	0.0200914	0.0175472	0.0455329	-0.00407814
0.0226355	0.0251797	0.015003	0.0429888	-0.0206152
0.0251797	0.0239076	0.013731	0.0455329	-0.0129827
0.0239076	0.0239076	0.0162751	0.0493492	-0.00153398
0.0251797	0.0200914	0.015003	0.0417167	-0.00789437
0.0213634	0.0162751	0.0188193	0.0417167	-0.00916645
0.0226355	0.013731	0.0200914	0.046805	-0.00535022
0.0264518	0.015003	0.0200914	0.0455329	-0.00662229
0.0239076	0.0188193	0.0188193	0.0442609	-0.0104385
0.0239076	0.0200914	0.0162751	0.046805	-0.0104385
0.0200914	0.0239076	0.0175472	0.0480771	-0.0193431
0.015003	0.0213634	0.0162751	0.0417167	-0.0167989
0.015003	0.0162751	0.0162751	0.0455329	-0.0167989
0.015003	0.0111868	0.0200914	0.0506213	-0.0257035
0.00991473	0.0124589	0.0188193	0.0480771	-0.0231593
0.00864265	0.0162751	0.0162751	0.0506213	-0.0167989
0.00609849	0.0175472	0.0162751	0.0557096	-0.0231593
0.00355434	0.0175472	0.0213634	0.0506213	-0.0269756
0.00482641	0.0200914	0.0213634	0.0493492	-0.0244314
0.00609849	0.0239076	0.0200914	0.046805	-0.0206152
0.00609849	0.0251797	0.015003	0.0417167	-0.0218872
0.00101018	0.0226355	0.0188193	0.0417167	-0.0206152
0.00355434	0.0200914	0.015003	0.0379005	-0.0167989
0.00609849	0.013731	0.015003	0.030268	-0.00535022
0.0111868	0.00609849	0.0188193	0.0315401	-0.00153398
0.0111868	0.00355434	0.0175472	0.0340842	-0.00280606
0.0111868	0.00609849	0.0200914	0.0264518	-0.00535022
0.00737057	0.0111868	0.0200914	0.0289959	0.00355434
0.00737057	0.013731	0.0213634	0.0251797	0.00991473
0.00355434	0.015003	0.0213634	0.0239076	0.013731
0.00101018	0.00991473	0.0213634	0.015003	0.0162751
0.00609849	0.00991473	0.0200914	0.0188193	0.0200914
0.00864265	0.00609849	0.0239076	0.0239076	0.013731
0.00991473	0.00609849	0.0239076	0.0264518	0.0200914
0.0111868	0.00609849	0.0264518	0.0251797	0.0175472
0.013731	0.00609849	0.0277238	0.0213634	0.0124589
0.0124589	0.00609849	0.0277238	0.0277238	0.0200914
0.013731	0.00355434	0.030268	0.0251797	0.0213634
0.0111868	0.00991473	0.0251797	0.0277238	0.015003
0.00991473	0.0111868	0.0264518	0.0340842	0.0251797
0.0111868	0.00737057	0.0251797	0.0239076	0.0264518
0.0124589	0.00609849	0.0251797	0.0239076	0.0251797
0.00991473	0.00101018	0.0289959	0.0264518	0.0315401
0.013731	0.00482641	0.0328121	0.0213634	0.0366284
0.00991473	0.00101018	0.0366284	0.0175472	0.0315401
0.00991473	0.00228226	0.0340842	0.0213634	0.0417167
0.00355434	0.00355434	0.030268	0.0213634	0.0391725
0.00101018	0.00482641	0.030268	0.0251797	0.0379005
-0.000261901	0.00609849	0.030268	0.0264518	0.0493492
0.00609849	0.00609849	0.0315401	0.0264518	0.0506213
0.00737057	0.00228226	0.0353563	0.0226355	0.0429888
0.00991473	-0.00153398	0.0366284	0.0213634	0.046805
0.00737057	-0.00153398	0.0340842	0.0175472	0.0531654
0.00737057	-0.00407814	0.0366284	0.0213634	0.0518933
0.00482641	-0.00280606	0.0366284	0.0188193	0.0557096
0.00609849	-0.000261901	0.0315401	0.0175472	0.06207
0.00482641	0.00101018	0.0315401	0.0239076	0.0557096
0.00482641	-0.00153398	0.0277238	0.0277238	0.0607979
0.00991473	-0.00153398	0.0264518	0.030268	0.0697024
0.00737057	0.00355434	0.0264518	0.0277238	0.0671583
0.0111868	0.00609849	0.0251797	0.0251797	0.06207
0.00991473	0.0111868	0.0251797	0.0289959	0.06207
0.00609849	0.00609849	0.0251797	0.0226355	0.06207
0.00482641	0.00228226	0.0289959	0.015003	0.0671583
0.00101018	0.00101018	0.0315401	0.0111868	0.0709745
0.00101018	-0.00280606	0.030268	0.013731	0.0658862
0.00355434	-0.000261901	0.0264518	0.00991473	0.0595258
0.00355434	0.00101018	0.0213634	0.015003	0.0671583
0.00228226	0.00482641	0.0213634	0.013731	0.0671583
0.00101018	0.00737057	0.0251797	0.00101018	0.06207
0.00101018	0.00609849	0.0289959	-0.00789437	0.0747907
0.00355434	0.00991473	0.030268	-0.00916645	0.0811511
0.00864265	0.00609849	0.030268	-0.0129827	0.0773349
0.0124589	0.00482641	0.0277238	-0.00916645	0.0798791
0.0111868	0.00991473	0.0264518	-0.000261901	0.0824232
0.015003	0.013731	0.0239076	-0.00789437	0.0773349
0.0162751	0.0124589	0.0239076	-0.00916645	0.078607
0.015003	0.00864265	0.0239076	-0.00916645	0.0849674
0.013731	0.00864265	0.0200914	-0.0129827	0.0824232
0.00609849	0.00355434	0.0251797	-0.0167989	0.0862395
0.00482641	0.00228226	0.0251797	-0.0104385	0.0913278
0.00609849	0.00101018	0.0239076	-0.00916645	0.0862395
0.00864265	0.00355434	0.0251797	-0.0104385	0.0849674
0.013731	0.00482641	0.0251797	-0.0142548	0.0900557
0.013731	0.00991473	0.0200914	-0.0167989	0.0849674
0.00991473	0.0111868	0.0200914	-0.0206152	0.0925999
0.00355434	0.00482641	0.0213634	-0.0231593	0.0976882
-0.00280606	0.00355434	0.0251797	-0.0206152	0.095144
0.00355434	0.00101018	0.0264518	-0.0244314	0.0989602
0.00482641	0.00355434	0.0277238	-0.0320639	0.101504
0.00228226	0.00609849	0.0289959	-0.0307918	0.0964161
0.00609849	0.00609849	0.0277238	-0.0295197	0.0976882
0.00609849	0.00737057	0.030268	-0.0193431	0.0989602
0.00991473	0.00737057	0.0264518	-0.00916645	0.0900557
0.00737057	0.00609849	0.0251797	-0.0167989	0.0862395
0.0111868	0.00609849	0.0226355	-0.0231593	0.0925999
0.00991473	0.00482641	0.0239076	-0.0142548	0.0964161
0.00991473	0.00609849	0.0251797	-0.0155268	0.100232
0.00991473	0.00737057	0.0277238	-0.0193431	0.101504
0.015003	0.00482641	0.0277238	-0.0155268	0.0913278
0.0200914	0.00737057	0.0251797	-0.018071	0.0925999
0.0264518	0.00609849	0.0251797	-0.0269756	0.0938719
0.0239076	0.00482641	0.0239076	-0.0257035	0.0913278
0.015003	0.00482641	0.0264518	-0.0269756	0.0913278
0.00991473	0.00228226	0.0277238	-0.0333359	0.100232
0.0124589	0.00101018	0.0289959	-0.0333359	0.0989602
0.0124589	0.00101018	0.0264518	-0.0307918	0.0925999
0.015003	0.00355434	0.0264518	-0.0371522	0.0976882
0.0200914	0.00609849	0.030268	-0.0371522	0.0938719
0.013731	0.0111868	0.0277238	-0.0409684	0.0913278
0.00991473	0.0111868	0.030268	-0.0473288	0.0964161
0.00609849	0.013731	0.0315401	-0.0524171	0.0938719
0.00991473	0.00991473	0.030268	-0.0549613	0.0964161
0.0111868	0.00737057	0.030268	-0.0549613	0.106593
0.013731	0.00609849	0.0277238	-0.0549613	0.0989602
0.00991473	0.0124589	0.0251797	-0.0562334	0.0913278
0.00737057	0.013731	0.0239076	-0.049873	0.0925999
0.00228226	0.0162751	0.0251797	-0.0473288	0.0875115
0.00737057	0.0124589	0.030268	-0.0511451	0.0875115
0.015003	0.00737057	0.0315401	-0.0473288	0.0938719
0.015003	0.00482641	0.0340842	-0.0473288	0.0964161
0.0162751	0.00228226	0.030268	-0.0575054	0.0964161
0.013731	-0.000261901	0.0251797	-0.0536892	0.0925999
0.013731	-0.00153398	0.0264518	-0.0587775	0.0887836
0.0124589	-0.000261901	0.0251797	-0.0714983	0.0925999
0.015003	-0.00153398	0.0264518	-0.0676821	0.0964161
0.013731	-0.00153398	0.030268	-0.0600496	0.0989602
0.00864265	0.00101018	0.0264518	-0.06641	0.095144
0.00864265	-0.000261901	0.0213634	-0.0727704	0.0964161
0.00737057	0.00101018	0.0213634	-0.0676821	0.0862395
0.00737057	-0.00535022	0.0188193	-0.0613217	0.0862395
0.0111868	-0.00916645	0.0226355	-0.0600496	0.0925999
0.015003	-0.00662229	0.0239076	-0.0536892	0.0887836
0.0175472	-0.00789437	0.0226355	-0.0536892	0.0849674
0.0162751	-0.00153398	0.0213634	-0.049873	0.0849674
0.013731	0.00101018	0.0200914	-0.0460567	0.0862395
0.0124589	-0.000261901	0.0188193	-0.0396963	0.0836953
0.00991473	-0.00535022	0.0175472	-0.0371522	0.0875115
0.00609849	-0.00662229	0.0175472	-0.034608	0.0862395
0.00609849	-0.0104385	0.0162751	-0.034608	0.0913278
0.00609849	-0.00535022	0.0162751	-0.0371522	0.0925999
0.00737057	-0.00407814	0.015003	-0.0371522	0.0913278
0.00737057	0.00101018	0.015003	-0.0333359	0.106593
0.00737057	0.00355434	0.015003	-0.0384243	0.105321
0.00737057	0.00609849	0.0162751	-0.0358801	0.106593
0.00737057	0.00482641	0.0213634	-0.0409684	0.112953
0.00609849	0.00101018	0.0239076	-0.0486009	0.111681
0.00991473	0.00228226	0.0188193	-0.049873	0.107865
0.00609849	0.00228226	0.0188193	-0.0447847	0.115497
0.00609849	0.00609849	0.013731	-0.0511451	0.118041
0.00609849	0.00101018	0.0111868	-0.0562334	0.116769
0.00609849	0.00228226	0.00991473	-0.0562334	0.12313
0.00737057	0.00228226	0.00864265	-0.0575054	0.104049
0.00991473	0.00101018	0.00991473	-0.0575054	0.0925999
0.00737057	-0.00407814	0.013731	-0.049873	0.095144
0.00737057	-0.00407814	0.0111868	-0.0511451	0.0913278
0.00737057	0.00101018	0.0111868	-0.0536892	0.0887836
0.00991473	-0.000261901	0.015003	-0.0562334	0.0913278
0.00609849	-0.000261901	0.015003	-0.0562334	0.0849674
0.00482641	-0.000261901	0.0175472	-0.0511451	0.0773349
0.00737057	-0.000261901	0.0175472	-0.0435126	0.0709745
0.00355434	-0.000261901	0.015003	-0.0447847	0.0671583
0.00737057	-0.000261901	0.015003	-0.0460567	0.0646141
0.00737057	-0.00407814	0.0111868	-0.0486009	0.0722466
0.00991473	-0.00153398	0.00864265	-0.0511451	0.0607979
0.00991473	-0.000261901	0.00609849	-0.0486009	0.0518933
0.00609849	0.00101018	0.00101018	-0.0460567	0.0544375
0.00609849	0.00101018	0.00228226	-0.0486009	0.0442609
0.00609849	-0.000261901	-0.000261901	-0.0536892	0.0366284
0.00737057	-0.00662229	0.00355434	-0.0473288	0.0391725
0.00355434	-0.00789437	0.00482641	-0.0435126	0.030268
0.00101018	-0.00407814	0.00355434	-0.0524171	0.0213634
-0.000261901	-0.00535022	0.00609849	-0.0549613	0.015003
0.00101018	-0.00535022	0.00355434	-0.049873	0.00482641
0.00101018	-0.00280606	0.00482641	-0.0486009	-0.00407814
0.00355434	-0.00280606	0.00101018	-0.0447847	0.00864265
0.00737057	-0.00535022	0.00355434	-0.0358801	0.0124589
0.00737057	-0.00280606	0.0111868	-0.0396963	-0.000261901
0.00609849	-0.00535022	0.0124589	-0.0409684	-0.0117106
0.00609849	-0.0104385	0.015003	-0.0371522	-0.0142548
0.00355434	-0.0104385	0.015003	-0.0396963	-0.0167989
0.00482641	-0.00916645	0.00737057	-0.0435126	-0.00662229
0.00737057	-0.00407814	0.00355434	-0.034608	0.00609849
0.00737057	-0.000261901	-0.000261901	-0.0295197	-0.00153398
0.0111868	-0.00280606	0.00355434	-0.034608	-0.00280606
0.00864265	-0.00662229	0.00228226	-0.034608	0.00101018
0.00991473	-0.0104385	0.00609849	-0.0307918	0.00609849
0.00609849	-0.00916645	0.00609849	-0.034608	0.00991473
0.00101018	-0.00280606	0.00228226	-0.0282476	-0.00407814
0.00101018	0.00101018	0.00355434	-0.0231593	-0.00916645
0.00609849	0.00101018	0.00737057	-0.0206152	-0.0117106
0.00482641	0.00101018	0.0111868	-0.0244314	-0.0244314
0.00991473	-0.00280606	0.00737057	-0.0193431	-0.034608
0.00737057	-0.00407814	0.00737057	-0.0142548	-0.0231593
0.0111868	-0.00153398	0.00482641	-0.0155268	-0.0231593
0.0111868	0.00101018	0.00101018	-0.00535022	-0.0307918
0.00737057	0.00482641	0.00228226	0.00101018	-0.0257035
0.00609849	0.00101018	-0.00407814	0.00991473	-0.0257035
0.00101018	-0.00280606	-0.00407814	0.015003	-0.0257035
-0.00407814	-0.00153398	-0.00280606	0.015003	-0.0244314
-0.00407814	-0.00407814	-0.00153398	0.0175472	-0.0218872
-0.00407814	-0.00153398	0.00101018	0.0162751	-0.0244314
-0.000261901	-0.000261901	-0.00153398	0.0239076	-0.0193431
-0.000261901	0.00101018	-0.00153398	0.0277238	-0.0129827
0.00101018	0.00355434	-0.000261901	0.0213634	-0.00407814
0.00609849	0.00482641	0.00101018	0.0162751	-0.00153398
0.00228226	0.00355434	-0.000261901	0.0239076	-0.000261901
0.00101018	0.00228226	-0.00280606	0.0226355	0.00355434
-0.00407814	-0.000261901	-0.00153398	0.0162751	0.00991473
-0.00407814	0.00101018	-0.00153398	0.015003	-0.000261901
-0.00280606	0.00101018	0.00355434	0.0213634	-0.00407814
-0.00280606	0.00609849	0.00482641	0.0200914	0.00482641
0.00482641	0.00737057	0.00101018	0.013731	0.00101018
0.00609849	0.00482641	-0.00153398	0.015003	0.00355434
0.00864265	0.00609849	0.00101018	0.0162751	-0.00789437
0.00991473	0.00228226	0.00101018	0.013731	-0.0206152
0.00991473	0.00355434	0.00101018	0.015003	-0.0231593
0.00991473	0.00864265	0.00101018	0.0162751	-0.0244314
0.00864265	0.00864265	0.00101018	0.0162751	-0.0257035
0.00864265	0.0111868	0.00101018	0.0213634	-0.0193431
0.00355434	0.00991473	-0.00153398	0.0264518	-0.0206152
-0.000261901	0.00737057	-0.00407814	0.0264518	-0.0206152
-0.00407814	0.00991473	-0.00280606	0.0264518	-0.00916645
-0.00535022	0.00864265	-0.00789437	0.0251797	-0.00662229
-0.00662229	0.00991473	-0.00535022	0.0277238	-0.0155268
-0.00535022	0.015003	-0.00407814	0.0239076	-0.0167989
-0.00153398	0.015003	-0.00535022	0.0239076	-0.0155268
-0.000261901	0.0188193	-0.00280606	0.0315401	-0.0218872
-0.000261901	0.0188193	-0.000261901	0.030268	-0.0295197
-0.00407814	0.0188193	0.00228226	0.0213634	-0.0193431
-0.00407814	0.0213634	0.0124589	0.0213634	-0.0167989
-0.000261901	0.0162751	0.00991473	0.0251797	-0.0244314
0.00482641	0.015003	0.013731	0.0239076	-0.0282476
0.00864265	0.0162751	0.00609849	0.0239076	-0.034608
0.00991473	0.0162751	-0.00153398	0.0328121	-0.0447847
0.00609849	0.0188193	-0.00407814	0.0340842	-0.0422405
0.00482641	0.015003	-0.000261901	0.0366284	-0.0435126
0.00991473	0.015003	0.00101018	0.0391725	-0.0447847
0.00991473	0.015003	-0.000261901	0.0417167	-0.0358801
0.0111868	0.0111868	-0.00280606	0.0429888	-0.0307918
0.00609849	0.015003	-0.00280606	0.0442609	-0.0358801
0.00101018	0.0162751	-0.00535022	0.0455329	-0.0409684
-0.000261901	0.015003	-0.00407814	0.0429888	-0.0447847
0.00228226	0.0162751	-0.000261901	0.0366284	-0.0409684
0.00737057	0.015003	-0.00280606	0.0417167	-0.0384243
0.00482641	0.00864265	0.00101018	0.0429888	-0.0473288
0.00355434	0.00991473	-0.00407814	0.0353563	-0.0549613
0.00101018	0.015003	-0.00535022	0.0366284	-0.0396963
-0.00153398	0.015003	-0.00407814	0.046805	-0.0396963
0.00101018	0.015003	-0.00407814	0.046805	-0.0358801
0.00101018	0.0175472	-0.00280606	0.0455329	-0.0282476
0.00355434	0.0175472	0.00101018	0.0506213	-0.0269756
0.00355434	0.0162751	-0.00407814	0.0569816	-0.034608
0.00355434	0.0162751	-0.00280606	0.0544375	-0.0333359
0.00482641	0.013731	-0.00535022	0.0544375	-0.034608
0.00609849	0.015003	-0.00407814	0.0595258	-0.0396963
0.00482641	0.0188193	-0.00407814	0.0569816	-0.034608
0.00609849	0.015003	-0.00407814	0.0531654	-0.0333359
0.00864265	0.0111868	-0.00789437	0.06207	-0.0333359
0.00609849	0.00991473	-0.00789437	0.0569816	-0.0257035
0.00355434	0.0124589	-0.00789437	0.0544375	-0.0307918
0.00609849	0.00991473	-0.00662229	0.0595258	-0.0409684
0.00991473	0.00864265	-0.00789437	0.0595258	-0.0320639
0.00991473	0.00991473	-0.00916645	0.0671583	-0.0269756
0.00991473	0.00991473	-0.00662229	0.0747907	-0.0396963
0.0111868	0.0111868	-0.00662229	0.0684304	-0.0295197
0.00991473	0.00737057	-0.00407814	0.0646141	-0.0142548
0.013731	0.0111868	-0.00916645	0.0595258	-0.0167989
0.013731	0.0111868	-0.0104385	0.0544375	-0.0257035
0.015003	0.015003	-0.00916645	0.0557096	-0.0206152
0.0162751	0.0188193	-0.00916645	0.0480771	-0.0307918
0.013731	0.0200914	-0.00662229	0.0480771	-0.034608
0.0124589	0.0213634	-0.0104385	0.0518933	-0.0206152
0.013731	0.0200914	-0.0104385	0.0557096	-0.0193431
0.013731	0.0200914	-0.0155268	0.0544375	-0.0218872
0.00737057	0.0175472	-0.0155268	0.0607979	-0.0129827
0.00482641	0.0200914	-0.0129827	0.0595258	-0.0104385
0.00737057	0.0226355	-0.0142548	0.0569816	-0.0129827
0.0111868	0.0200914	-0.00789437	0.0506213	-0.0167989
0.013731	0.0162751	-0.0117106	0.0544375	-0.0167989
0.00737057	0.00991473	-0.0117106	0.0544375	-0.0155268
0.00737057	0.00991473	-0.0117106	0.0557096	-0.00407814
0.00609849	0.00864265	-0.0104385	0.0569816	0.00991473
0.00609849	0.0111868	-0.00535022	0.0607979	0.00991473
0.00991473	0.013731	-0.00789437	0.0582537	0.0226355
0.013731	0.0124589	-0.0104385	0.06207	0.0277238
0.015003	0.015003	-0.0117106	0.06207	0.0175472
0.013731	0.0162751	-0.00916645	0.063342	0.0200914
0.0111868	0.0175472	-0.00789437	0.0658862	0.0251797
0.013731	0.0213634	-0.00662229	0.0607979	0.0277238
0.015003	0.0162751	-0.00280606	0.0595258	0.0315401
0.0200914	0.013731	-0.00407814	0.06207	0.0340842
0.0213634	0.0111868	-0.00535022	0.0557096	0.0340842
0.0251797	0.00737057	-0.00407814	0.0607979	0.0366284
0.0239076	0.00991473	-0.00535022	0.06207	0.046805
0.0251797	0.00991473	-0.00407814	0.0607979	0.046805
0.0251797	0.00864265	-0.00280606	0.0595258	0.0442609
0.0251797	0.00991473	-0.00662229	0.0646141	0.0480771
0.0188193	0.00991473	-0.00535022	0.0595258	0.0544375
0.0175472	0.00991473	-0.00407814	0.0595258	0.0544375
0.0188193	0.0111868	-0.000261901	0.0709745	0.0607979
0.0200914	0.013731	-0.00153398	0.0684304	0.0544375
0.0200914	0.015003	-0.00280606	0.0607979	0.0518933
0.0213634	0.0111868	-0.00535022	0.06207	0.046805
0.0175472	0.013731	-0.00916645	0.06207	0.0493492
0.0213634	0.00991473	-0.00662229	0.0607979	0.0480771
0.0251797	0.00991473	-0.00916645	0.0709745	0.0506213
0.0289959	0.0124589	-0.00916645	0.0671583	0.0506213
0.030268	0.015003	-0.0104385	0.0607979	0.0455329
0.0366284	0.0200914	-0.0104385	0.0607979	0.0455329
0.0315401	0.0213634	-0.0104385	0.0518933	0.0455329
0.0264518	0.015003	-0.00407814	0.0442609	0.0315401
0.0328121	0.00991473	-0.000261901	0.0493492	0.0277238
0.0315401	0.00609849	-0.00407814	0.0569816	0.0277238
0.0353563	0.00991473	-0.00535022	0.0506213	0.0200914
0.0366284	0.013731	-0.00789437	0.0544375	0.0111868
0.0340842	0.015003	-0.00662229	0.0582537	0.013731
0.0340842	0.0162751	-0.00662229	0.0544375	0.0175472
0.0315401	0.0111868	-0.00535022	0.0493492	0.0213634
0.0353563	0.00991473	-0.00407814	0.0493492	0.0264518
0.0353563	0.0124589	-0.00153398	0.046805	0.0251797
0.0340842	0.013731	-0.00153398	0.0442609	0.0188193
0.0289959	0.0162751	-0.00280606	0.0404446	0.0200914
0.0251797	0.015003	-0.00407814	0.0379005	0.030268
0.0200914	0.00991473	-0.00662229	0.0366284	0.0315401
0.0200914	0.0111868	-0.00916645	0.0366284	0.0239076
0.0162751	0.00737057	-0.0117106	0.0366284	0.0239076
0.015003	0.00609849	-0.0104385	0.0391725	0.0188193
0.0162751	0.00864265	-0.00662229	0.0366284	0.0200914
0.015003	0.0111868	-0.0104385	0.0251797	0.0200914
0.0200914	0.0162751	-0.0104385	0.0239076	0.0175472
0.0239076	0.0200914	-0.0129827	0.0315401	0.015003
0.0213634	0.0162751	-0.0142548	0.0353563	0.0111868
0.0213634	0.013731	-0.0129827	0.0353563	0.013731
0.0175472	0.0111868	-0.0117106	0.0366284	0.00609849
0.0162751	0.00991473	-0.00916645	0.030268	0.00355434
0.0200914	0.0111868	-0.00535022	0.0340842	0.00228226
0.0175472	0.0124589	-0.00916645	0.0391725	0.00355434
0.0213634	0.0111868	-0.00535022	0.0340842	0.00737057
0.0200914	0.0124589	-0.00916645	0.0328121	0.0111868
0.0162751	0.00864265	-0.00407814	0.0366284	0.00991473
0.0124589	0.00864265	0.00101018	0.0328121	0.0111868
0.00991473	0.00991473	0.00101018	0.0264518	0.0251797
0.0111868	0.00991473	-0.00407814	0.0277238	0.0277238
0.0175472	0.013731	-0.00407814	0.0213634	0.030268
0.0213634	0.015003	-0.00407814	0.0264518	0.0315401
0.0213634	0.013731	-0.00789437	0.0366284	0.0264518
0.0239076	0.015003	-0.00280606	0.0340842	0.0277238
0.0239076	0.00991473	-0.00407814	0.0353563	0.0315401
0.0277238	0.00991473	0.00101018	0.0366284	0.0340842
0.030268	0.0124589	-0.00662229	0.0264518	0.0340842
0.0315401	0.015003	-0.00662229	0.0226355	0.0340842
0.0328121	0.0175472	-0.0104385	0.0213634	0.030268
0.0264518	0.015003	-0.00916645	0.0213634	0.0175472
0.0213634	0.015003	-0.00662229	0.0226355	0.0226355
0.0175472	0.013731	-0.00535022	0.0289959	0.0340842
0.0213634	0.00609849	-0.0117106	0.0289959	0.0289959
0.0264518	0.00864265	-0.0129827	0.0340842	0.0239076
0.0289959	0.00864265	-0.0129827	0.0404446	0.030268
0.030268	0.013731	-0.0104385	0.0277238	0.0328121
0.0289959	0.00991473	-0.00662229	0.0264518	0.0328121
0.0251797	0.00737057	-0.00153398	0.030268	0.0442609
0.0251797	0.00609849	-0.00153398	0.0353563	0.0442609
0.0251797	0.00737057	-0.000261901	0.0340842	0.0340842
0.0251797	0.00737057	-0.00407814	0.0404446	0.0442609
0.0289959	0.00991473	-0.0104385	0.0315401	0.046805
0.0264518	0.00864265	-0.0129827	0.0353563	0.0455329
0.0264518	0.00609849	-0.0104385	0.0366284	0.0417167
0.0264518	0.00864265	-0.00662229	0.0315401	0.0404446
0.0264518	0.00991473	-0.00407814	0.0251797	0.0366284
0.0289959	0.013731	-0.00407814	0.0226355	0.0391725
0.0277238	0.015003	-0.00916645	0.0200914	0.0417167
0.0264518	0.0162751	-0.0129827	0.0162751	0.0379005
0.0239076	0.015003	-0.0167989	0.0175472	0.0417167
0.0213634	0.00737057	-0.0117106	0.0226355	0.0366284
0.0239076	0.00864265	-0.0155268	0.0213634	0.0366284
0.0188193	0.00609849	-0.0142548	0.0264518	0.0366284
0.013731	0.00737057	-0.0129827	0.0251797	0.0442609
0.013731	0.00991473	-0.0117106	0.0226355	0.0404446
0.0111868	0.00864265	-0.00662229	0.0277238	0.0442609
0.00991473	0.013731	-0.00407814	0.0213634	0.0379005
0.00991473	0.015003	-0.00407814	0.0162751	0.0417167
0.00864265	0.013731	-0.00407814	0.0175472	0.0480771
0.0111868	0.00864265	-0.00535022	0.0251797	0.0531654
0.00609849	0.00609849	-0.00407814	0.0162751	0.0340842
0.00991473	0.00737057	-0.00916645	0.0175472	0.0340842
0.00609849	0.00355434	-0.00662229	0.0162751	0.0417167
0.00864265	0.00101018	-0.0104385	0.00991473	0.0455329
0.00991473	-0.00153398	-0.0104385	0.013731	0.0544375
0.00991473	-0.000261901	-0.0104385	0.015003	0.0493492
0.00991473	-0.000261901	-0.00535022	0.00991473	0.0379005
0.00482641	-0.000261901	-0.00280606	0.013731	0.046805
0.00609849	0.00101018	-0.00407814	0.0162751	0.0417167
0.00101018	0.00482641	-0.00916645	0.00991473	0.0366284
0.00355434	0.00991473	-0.00535022	0.0162751	0.0442609
0.00991473	0.0124589	-0.00662229	0.0239076	0.0379005
0.00864265	0.0188193	-0.00407814	0.0264518	0.0417167
0.00737057	0.0213634	-0.00535022	0.0315401	0.046805
0.00101018	0.0213634	-0.00535022	0.0315401	0.0417167
0.00228226	0.0213634	-0.00535022	0.0264518	0.0442609
0.00609849	0.0200914	-0.00662229	0.030268	0.0455329
0.00991473	0.0175472	-0.00407814	0.0264518	0.0455329
0.0162751	0.015003	-0.000261901	0.013731	0.0391725
0.0162751	0.013731	0.00355434	0.00991473	0.0391725
0.0162751	0.015003	0.00609849	0.0124589	0.0264518
0.00737057	0.0111868	0.00355434	0.013731	0.030268
0.00737057	0.00864265	0.00355434	0.0239076	0.0391725
0.0111868	0.00482641	0.00101018	0.0213634	0.0315401
0.0111868	0.00355434	0.00101018	0.0124589	0.0328121
0.015003	0.00228226	-0.00280606	0.015003	0.0328121
0.00737057	-0.00280606	-0.000261901	0.00609849	0.0277238
0.00737057	0.00101018	0.00101018	-0.00153398	0.0226355
0.00482641	0.00101018	0.00355434	0.00355434	0.0251797
0.00355434	0.00228226	0.00355434	0.00228226	0.0162751
0.00609849	0.00609849	0.00864265	0.00482641	0.0162751
0.00864265	0.00609849	0.0111868	0.00991473	0.0162751
0.00991473	0.00609849	0.015003	0.00737057	0.015003
0.00609849	0.00355434	0.015003	-0.00535022	0.013731
0.00991473	0.00355434	0.0111868	0.00101018	0.00864265
0.00609849	0.00737057	0.015003	0.00101018	-0.00407814
0.0111868	0.00864265	0.013731	-0.00153398	-0.00280606
0.0111868	0.0111868	0.015003	0.00355434	0.00609849
0.013731	0.0111868	0.015003	0.00609849	0.00864265
0.00737057	0.0111868	0.00737057	0.00355434	0.00991473
0.00864265	0.0124589	0.00609849	0.00864265	0.00609849
0.00482641	0.0175472	0.00609849	0.00991473	-0.00407814
0.00609849	0.0200914	0.00991473	0.00609849	-0.00153398
0.00101018	0.0213634	0.015003	0.00355434	-0.00280606
0.00355434	0.0200914	0.013731	0.00991473	-0.0117106
0.00228226	0.0162751	0.015003	0.00864265	-0.00535022
0.00101018	0.015003	0.0175472	0.00355434	-0.00280606
-0.00535022	0.0111868	0.0188193	-0.000261901	-0.00407814
-0.00535022	0.00991473	0.0239076	-0.00407814	-0.00535022
-0.00662229	0.00482641	0.0239076	-0.00535022	-0.00153398
-0.00407814	0.00101018	0.0239076	-0.00153398	-0.00535022
-0.00662229	0.00101018	0.0200914	0.00228226	-0.0142548
-0.00407814	0.00101018	0.0162751	0.00101018	-0.00662229
-0.00662229	0.00482641	0.015003	-0.00407814	-0.00789437
-0.00535022	0.0111868	0.013731	-0.0155268	-0.00662229
-0.00407814	0.013731	0.0162751	-0.0142548	0.00101018
-0.00407814	0.0124589	0.0175472	-0.0104385	-0.00280606
-0.00153398	0.013731	0.0200914	-0.0129827	-0.00916645
-0.00280606	0.0111868	0.0226355	-0.0142548	-0.00662229
-0.000261901	0.0124589	0.0200914	-0.0155268	-0.0142548
0.00101018	0.015003	0.0162751	-0.0244314	-0.0167989
-0.00280606	0.0124589	0.0162751	-0.0257035	-0.0117106
0.00101018	0.0111868	0.0124589	-0.0218872	-0.0167989
-0.00280606	0.013731	0.013731	-0.0218872	-0.0320639
-0.00535022	0.0111868	0.015003	-0.0167989	-0.034608
-0.00535022	0.0111868	0.0162751	-0.00916645	-0.0206152
-0.00407814	0.00737057	0.015003	-0.00916645	-0.0142548
-0.00153398	0.0111868	0.015003	-0.00662229	-0.0257035
0.00355434	0.00864265	0.015003	-0.0117106	-0.0396963
0.00609849	0.00864265	0.0213634	-0.0193431	-0.0307918
0.00609849	0.0111868	0.0213634	-0.0142548	-0.0307918
0.00355434	0.00609849	0.0239076	-0.0193431	-0.0358801
0.00228226	0.0124589	0.0175472	-0.0206152	-0.0358801
0.00355434	0.0124589	0.0188193	-0.0193431	-0.0384243
-0.000261901	0.00991473	0.0175472	-0.0193431	-0.0396963
0.00101018	0.0124589	0.0162751	-0.0142548	-0.0396963
0.00101018	0.00864265	0.015003	-0.00789437	-0.0447847
0.00101018	0.00737057	0.013731	-0.0155268	-0.0473288
0.00101018	0.00991473	0.0111868	-0.0104385	-0.0333359
0.00101018	0.013731	0.00991473	0.00101018	-0.0257035
0.00482641	0.0200914	0.013731	0.00101018	-0.0218872
0.00737057	0.0200914	0.0213634	-0.000261901	-0.0206152
0.00228226	0.0188193	0.0226355	0.00101018	-0.0142548
0.00228226	0.013731	0.0213634	-0.0104385	-0.0155268
-0.00407814	0.0111868	0.0213634	-0.0129827	-0.0104385
-0.00535022	0.0111868	0.0213634	-0.0104385	-0.0129827
-0.00916645	0.015003	0.0200914	-0.0142548	-0.0155268
-0.00407814	0.0111868	0.0162751	-0.0104385	-0.00916645
-0.00789437	0.00991473	0.013731	-0.0104385	-0.0117106
-0.00916645	0.0111868	0.00609849	-0.0142548	-0.0142548
-0.00407814	0.00864265	0.00609849	-0.00916645	-0.0129827
0.00101018	0.0111868	0.00482641	-0.0129827	-0.018071
0.00355434	0.00991473	0.00737057	-0.0142548	-0.0142548
0.00482641	0.013731	0.00482641	-0.000261901	-0.0104385
0.00609849	0.0111868	0.00991473	-0.00280606	-0.00407814
0.00737057	0.00737057	0.00737057	-0.00407814	-0.00153398
0.00482641	0.0111868	0.00737057	0.00101018	0.00482641
0.00609849	0.0162751	0.00609849	-0.00407814	-0.000261901
0.00482641	0.0200914	0.00482641	-0.00916645	0.00355434
0.00482641	0.0175472	0.00737057	-0.00662229	0.015003
0.00101018	0.013731	0.00482641	-0.0104385	0.013731
-0.000261901	0.0111868	0.00609849	-0.0129827	0.0213634
-0.000261901	0.0111868	0.00355434	-0.00916645	0.0200914
0.00101018	0.0124589	0.00355434	-0.0193431	0.0200914
0.00355434	0.0111868	0.00101018	-0.0167989	0.0213634
0.00355434	0.00864265	0.00101018	-0.0167989	0.015003
0.00355434	0.00609849	0.00482641	-0.0167989	0.015003
0.00355434	0.00737057	0.00737057	-0.00535022	0.0188193
0.00101018	0.00737057	0.00482641	-0.00407814	0.0162751
0.00101018	0.00609849	0.00864265	-0.0104385	0.013731
0.00482641	0.00864265	0.00355434	-0.00916645	0.015003
0.00482641	0.00737057	0.00355434	-0.0104385	0.0200914
0.00482641	0.0111868	-0.00407814	-0.0142548	0.015003
0.00355434	0.0162751	-0.00535022	-0.0104385	0.0111868
0.00101018	0.015003	-0.00789437	-0.0117106	0.00991473
-0.000261901	0.0200914	-0.00153398	-0.0104385	0.00991473
-0.00153398	0.0175472	-0.00153398	-0.00535022	0.0175472
-0.00153398	0.0124589	0.00101018	-0.00662229	0.0175472
-0.00153398	0.015003	0.00609849	-0.00662229	0.0175472
0.00355434	0.0124589	0.00482641	-0.0104385	0.030268
0.00609849	0.015003	0.00737057	-0.018071	0.030268
0.00864265	0.0162751	0.00737057	-0.0167989	0.0353563
0.0111868	0.0111868	0.00609849	-0.0117106	0.0366284
0.00991473	0.0124589	0.00609849	-0.0104385	0.0366284
0.00609849	0.00864265	-0.000261901	-0.0167989	0.0404446
0.00609849	0.00991473	-0.000261901	-0.0167989	0.046805
0.00609849	0.00737057	-0.00153398	-0.0142548	0.0480771
0.00482641	0.00991473	0.00101018	-0.0206152	0.0506213
0.00228226	0.00609849	0.00864265	-0.0167989	0.0531654
-0.000261901	0.00737057	0.00737057	-0.0129827	0.0506213
0.00228226	0.0111868	0.00609849	-0.0193431	0.0506213
0.00991473	0.015003	0.00482641	-0.018071	0.06207
0.0124589	0.0200914	0.00737057	-0.0206152	0.063342
0.013731	0.0213634	0.00991473	-0.0269756	0.0671583
0.0111868	0.0200914	0.0111868	-0.0295197	0.0747907
0.013731	0.0213634	0.00991473	-0.0231593	0.0671583
0.0111868	0.0162751	0.00609849	-0.0307918	0.0671583
0.00737057	0.0200914	0.00355434	-0.0333359	0.0747907
0.00609849	0.0213634	-0.00280606	-0.0295197	0.0709745
0.00737057	0.0213634	-0.00407814	-0.034608	0.0722466
0.00609849	0.0175472	0.00355434	-0.0447847	0.0773349
-0.000261901	0.015003	0.00355434	-0.0473288	0.0709745
0.00101018	0.0111868	0.00737057	-0.0562334	0.0697024
-0.000261901	0.0111868	0.00991473	-0.0536892	0.0684304
0.00101018	0.0124589	0.0124589	-0.0549613	0.0709745
0.00609849	0.00991473	0.015003	-0.0600496	0.0697024
0.00609849	0.013731	0.00991473	-0.0511451	0.0658862
0.00482641	0.013731	0.0111868	-0.049873	0.0607979
0.00482641	0.0162751	0.00864265	-0.049873	0.0607979
0.00228226	0.0213634	0.00991473	-0.0524171	0.0607979
0.00101018	0.0200914	0.00482641	-0.0536892	0.0506213
-0.00407814	0.0175472	0.00864265	-0.00535022	0.0518933
-0.00280606	0.0175472	0.00355434	-0.0117106	0.0518933
0.00101018	0.015003	0.00355434	-0.0142548	0.0544375
0.00101018	0.015003	0.00101018	-0.0155268	0.0607979
0.00101018	0.0111868	0.00482641	-0.0193431	0.0569816
-0.00280606	0.00991473	0.00609849	-0.0167989	0.0557096
-0.00153398	0.0111868	0.00609849	-0.0155268	0.0518933
-0.000261901	0.0162751	0.00101018	-0.0231593	0.0506213
-0.00407814	0.015003	-0.000261901	-0.0193431	0.046805
-0.00662229	0.0175472	-0.00407814	-0.0129827	0.0417167
-0.0142548	0.0213634	-0.00153398	-0.0142548	0.0429888
-0.0142548	0.0200914	0.00482641	-0.0142548	0.030268
-0.0117106	0.0213634	0.00609849	-0.00535022	0.030268
-0.0129827	0.015003	0.00609849	-0.00916645	0.0328121
-0.00916645	0.00991473	0.00609849	-0.0104385	0.0213634
-0.0104385	0.0124589	0.00609849	-0.00407814	0.0162751
-0.00916645	0.015003	0.00355434	-0.00407814	0.0213634
-0.00407814	0.0175472	0.00355434	-0.00407814	0.0124589
0.00101018	0.0175472	0.00609849	0.00101018	0.00355434
-0.00153398	0.0162751	0.00609849	-0.00662229	-0.000261901
0.00101018	0.015003	0.00737057	-0.0142548	-0.00916645
-0.00407814	0.013731	0.0124589	-0.0117106	-0.00153398
-0.00407814	0.0175472	0.0162751	-0.0129827	0.00609849
-0.00916645	0.0213634	0.015003	-0.0104385	0.00355434
-0.0117106	0.0226355	0.0124589	-0.000261901	0.00355434
-0.0104385	0.0239076	0.015003	0.00101018	0.00101018
-0.0104385	0.0213634	0.0162751	-0.00280606	-0.00280606
-0.0104385	0.0213634	0.0124589	0.00355434	-0.00280606
-0.0104385	0.0239076	0.0111868	0.00609849	-0.00535022
-0.00916645	0.0239076	0.00864265	0.00101018	-0.00535022
-0.00916645	0.0264518	0.00355434	0.013731	-0.00662229
-0.00916645	0.0213634	0.00355434	0.00737057	-0.00407814
-0.0104385	0.0200914	0.00737057	0.00609849	-0.00407814
-0.0129827	0.0111868	0.00737057	0.00864265	-0.000261901
-0.0155268	0.0111868	0.00864265	0.00609849	-0.00280606
-0.0155268	0.015003	0.0111868	0.0111868	0.00355434
-0.0129827	0.015003	0.013731	0.013731	0.00101018
-0.0104385	0.0200914	0.015003	0.00991473	0.00101018
-0.00916645	0.0175472	0.015003	0.00864265	-0.000261901
-0.0117106	0.013731	0.0124589	0.00609849	-0.00535022
-0.00407814	0.015003	0.0111868	-0.00535022	-0.0104385
0.00101018	0.013731	0.00864265	-0.00153398	-0.0129827
-0.000261901	0.013731	0.00991473	-0.00407814	-0.0142548
-0.00407814	0.00991473	0.015003	-0.00662229	-0.00916645
-0.00916645	0.00864265	0.013731	-0.00407814	0.00609849
-0.00916645	0.00482641	0.015003	-0.00662229	0.013731
-0.00407814	0.00609849	0.0124589	-0.00407814	0.00991473
-0.000261901	0.00355434	0.00864265	-0.00280606	-0.000261901
0.00864265	-0.00280606	0.00991473	-0.00280606	-0.00407814
0.00609849	-0.00407814	0.00991473	0.00482641	-0.00280606
0.00228226	-0.00407814	0.015003	0.013731	0.00864265
-0.00407814	-0.00535022	0.00991473	0.00991473	0.00609849
-0.00662229	-0.00535022	0.0124589	0.0175472	0.00609849
-0.00280606	-0.00280606	0.00737057	0.0213634	0.0111868
0.00355434	-0.000261901	0.00864265	0.015003	0.00101018
0.00991473	-0.00407814	0.00737057	0.0213634	-0.00407814
0.00482641	-0.00280606	0.00864265	0.0200914	-0.00789437
0.00101018	-0.000261901	0.00864265	0.00991473	-0.0117106
0.00609849	0.00101018	0.00737057	0.00991473	-0.0142548
0.00737057	0.00355434	0.00991473	0.0175472	-0.00789437
0.015003	-0.000261901	0.00864265	0.013731	-0.0117106
0.0213634	0.00482641	0.0111868	0.0124589	-0.00407814
0.0226355	0.00482641	0.00737057	0.00228226	-0.00280606
0.0188193	0.00609849	0.00609849	-0.00789437	-0.0129827
0.015003	0.0111868	0.00737057	0.00101018	-0.0142548
0.0111868	0.0111868	0.00991473	0.00355434	-0.00407814
0.00991473	0.00482641	0.0111868	0.00101018	-0.00916645
0.00609849	-0.00280606	0.013731	0.00737057	-0.00662229
0.00482641	0.00228226	0.00991473	0.0124589	-0.0104385
0.00609849	0.00228226	0.00609849	0.00737057	-0.00789437
0.00737057	0.00609849	0.00355434	0.00991473	-0.00662229
0.00991473	0.00991473	0.00101018	0.00609849	-0.0142548
0.00609849	0.00991473	-0.00407814	0.00101018	-0.0155268
0.00991473	0.00609849	-0.00407814	-0.000261901	-0.0142548
0.00991473	0.00228226	-0.000261901	-0.00280606	-0.0244314
0.00864265	0.00482641	0.00101018	-0.00407814	-0.0282476
0.00737057	0.00737057	0.00482641	-0.00535022	-0.0193431
0.00355434	0.00737057	0.00101018	-0.00535022	-0.0167989
0.00482641	0.00991473	0.00482641	-0.00535022	-0.018071
0.00482641	0.00864265	0.00737057	-0.0104385	-0.0193431
0.0111868	0.00737057	0.00482641	-0.0129827	-0.0269756
0.013731	-0.000261901	0.00355434	-0.0129827	-0.0244314
0.0162751	0.00101018	-0.000261901	-0.0142548	-0.0295197
0.0111868	0.00482641	-0.00153398	-0.0142548	-0.0307918
0.00737057	0.0111868	-0.00153398	-0.0142548	-0.0193431
0.00355434	0.0162751	-0.000261901	-0.00535022	-0.0218872
0.00355434	0.0188193	-0.000261901	-0.00280606	-0.0231593
0.00355434	0.0175472	0.00228226	-0.00916645	-0.0167989
0.00609849	0.015003	0.00482641	-0.000261901	-0.0142548
0.00482641	0.0162751	0.00609849	-0.00407814	-0.00916645
0.00101018	0.015003	0.00991473	-0.00407814	-0.0104385
-0.00153398	0.0162751	0.00609849	0.00101018	-0.018071
-0.0104385	0.015003	0.00101018	-0.00662229	-0.0231593
-0.0104385	0.0162751	-0.00153398	-0.0129827	-0.018071
-0.00662229	0.0200914	-0.00407814	-0.00916645	-0.018071
0.00101018	0.0162751	0.00101018	-0.0104385	-0.0155268
0.00482641	0.0175472	-0.00280606	-0.0104385	-0.0129827
-0.00153398	0.015003	-0.00153398	-0.00407814	-0.0244314
-0.0104385	0.0188193	-0.000261901	-0.00535022	-0.0167989
-0.0155268	0.0239076	0.00101018	-0.00662229	-0.0155268
-0.0167989	0.0251797	0.00228226	-0.0104385	-0.0218872
-0.0142548	0.0239076	-0.000261901	-0.018071	-0.0206152
-0.00407814	0.0175472	-0.00153398	-0.0206152	-0.0193431
0.00609849	0.0124589	-0.00407814	-0.0142548	-0.0257035
0.00991473	0.015003	-0.00662229	-0.0142548	-0.0155268
0.00737057	0.0226355	-0.0104385	-0.0104385	-0.0142548
0.00101018	0.030268	-0.00407814	-0.00535022	-0.0142548
-0.00280606	0.0340842	-0.00407814	-0.00535022	-0.0117106
-0.00535022	0.030268	-0.00407814	-0.00789437	-0.018071
0.00482641	0.0226355	-0.00407814	-0.00535022	-0.0167989
0.00991473	0.0162751	-0.00153398	-0.0104385	-0.00789437
0.00864265	0.00991473	-0.00153398	-0.0142548	-0.0117106
0.00482641	0.013731	-0.00280606	-0.0104385	-0.0142548
0.00101018	0.0162751	-0.00280606	-0.0142548	-0.018071
-0.00407814	0.0200914	-0.00407814	-0.0167989	-0.0104385
-0.00662229	0.0239076	-0.00662229	-0.0142548	-0.00280606
-0.00535022	0.0200914	-0.00280606	-0.0167989	-0.00535022
-0.00535022	0.0200914	-0.00662229	-0.0155268	-0.0104385
-0.00407814	0.0162751	-0.00407814	-0.0129827	-0.0104385
-0.00916645	0.0111868	-0.00535022	-0.0104385	-0.00407814
-0.0129827	0.013731	-0.00662229	-0.00535022	0.00609849
-0.0167989	0.0162751	-0.00407814	-0.00280606	0.00609849
-0.0193431	0.0239076	-0.00916645	-0.0155268	0.00355434
-0.0117106	0.0188193	-0.00407814	-0.0142548	0.015003
-0.00407814	0.013731	-0.00535022	-0.0142548	0.015003
0.00101018	0.00991473	-0.000261901	-0.0193431	0.0188193
-0.00153398	0.00355434	-0.000261901	-0.0155268	0.0162751
-0.00662229	0.0111868	0.00482641	-0.0142548	0.015003
-0.0142548	0.0162751	0.00609849	-0.0104385	0.0162751
-0.0193431	0.0213634	0.00228226	-0.00407814	0.00609849
-0.0206152	0.0200914	0.00355434	-0.00407814	-0.00407814
-0.0129827	0.0175472	0.00609849	-0.0104385	0.00101018
-0.0142548	0.00864265	0.00609849	-0.00407814	0.00101018
-0.0104385	0.00609849	0.00609849	-0.00153398	-0.00407814
-0.00916645	0.00991473	0.00737057	-0.00280606	-0.000261901
-0.00916645	0.0111868	0.00609849	0.00101018	-0.00153398
-0.0142548	0.0111868	0.00355434	-0.00280606	-0.00280606
-0.0129827	0.0162751	0.00737057	-0.00153398	0.00864265
-0.00916645	0.013731	0.00609849	0.00482641	0.00991473
-0.00407814	0.013731	0.00101018	-0.00407814	0.00101018
-0.00535022	0.00864265	-0.00280606	-0.0104385	-0.00407814
-0.00153398	0.00355434	-0.000261901	-0.00789437	-0.00535022
-0.00535022	0.00355434	-0.00407814	-0.0117106	0.00482641
-0.0104385	0.00101018	-0.00407814	-0.0129827	0.0111868
-0.0117106	0.00228226	0.00101018	-0.0142548	0.00991473
-0.0104385	0.00228226	0.00101018	-0.018071	0.013731
-0.00407814	-0.00153398	0.00482641	-0.0155268	0.013731
0.00101018	-0.000261901	0.00737057	-0.0155268	0.00737057
0.00609849	-0.000261901	0.00991473	-0.0231593	0.00864265
0.00101018	0.00101018	0.0124589	-0.0206152	0.0111868
0.00101018	0.00609849	0.00991473	-0.018071	0.013731
-0.00407814	0.00355434	0.00991473	-0.0193431	0.015003
-0.00916645	0.00101018	0.00737057	-0.0167989	0.00609849
-0.00789437	-0.00407814	0.00355434	-0.0257035	0.00737057
-0.00280606	-0.00535022	0.00609849	-0.0257035	0.0124589
-0.00280606	-0.00407814	0.00101018	-0.0206152	0.00355434
-0.00407814	-0.00407814	0.00355434	-0.0218872	0.00864265
-0.00407814	0.00482641	0.00355434	-0.0206152	0.00991473
-0.00662229	0.00228226	0.00609849	-0.0193431	0.00101018
-0.00535022	0.00609849	0.00991473	-0.0257035	0.00609849
-0.00153398	0.00355434	0.0111868	-0.0231593	0.00355434
-0.00407814	-0.00153398	0.00737057	-0.0231593	-0.00407814
-0.00407814	-0.00280606	0.00609849	-0.0282476	-0.00407814
0.00101018	-0.00662229	0.00609849	-0.0257035	-0.00280606
-0.00407814	-0.00535022	0.00864265	-0.0244314	-0.00535022
-0.00407814	-0.00407814	0.00991473	-0.0282476	-0.00535022
-0.00662229	0.00101018	0.00864265	-0.0244314	-0.00535022
0.00101018	0.00482641	0.0124589	-0.0218872	-0.00407814
0.00355434	0.00101018	0.0124589	-0.0257035	0.00355434
0.00991473	0.00101018	0.0188193	-0.0193431	0.00609849
0.00991473	-0.000261901	0.0188193	-0.0218872	0.00482641
0.00355434	-0.00280606	0.015003	-0.0218872	0.00609849
0.00101018	-0.000261901	0.015003	-0.0104385	0.00737057
-0.000261901	-0.00407814	0.015003	-0.0142548	0.013731
0.00355434	-0.00535022	0.0162751	-0.0167989	0.00991473
0.00101018	-0.00407814	0.015003	-0.0193431	-0.000261901
0.00355434	-0.00280606	0.013731	-0.0193431	-0.00407814
0.00355434	-0.00153398	0.0162751	-0.0244314	-0.00535022
0.00355434	0.00101018	0.00991473	-0.0193431	-0.0142548
-0.000261901	0.00609849	0.00737057	-0.0231593	0.00101018
0.00101018	0.00609849	0.00864265	-0.0269756	0.0124589
0.00101018	0.00355434	0.0124589	-0.0257035	0.00482641
0.00609849	-0.00153398	0.0162751	-0.0269756	0.0124589
0.00737057	-0.00407814	0.0162751	-0.0269756	0.00737057
0.00482641	-0.00407814	0.013731	-0.0269756	0.00864265
0.00355434	-0.00916645	0.0111868	-0.0371522	0.0162751
-0.000261901	-0.00535022	0.0111868	-0.0295197	0.015003
-0.00407814	-0.00662229	0.013731	-0.0244314	0.0162751
-0.00407814	-0.00153398	0.015003	-0.0206152	0.0213634
-0.000261901	0.00101018	0.0162751	-0.0142548	0.015003
0.00609849	0.00101018	0.013731	-0.00916645	0.0251797
0.00737057	0.00101018	0.013731	-0.00789437	0.0391725
0.00737057	-0.00280606	0.0162751	-0.00662229	0.0391725
0.00482641	-0.00153398	0.015003	-0.00662229	0.0353563
0.00101018	0.00101018	0.0213634	-0.0117106	0.030268
0.00101018	0.00482641	0.0200914	-0.00662229	0.0264518
-0.00407814	0.00737057	0.0200914	-0.0117106	0.0264518
-0.00280606	0.00737057	0.0239076	-0.0218872	0.0239076
-0.00280606	0.0111868	0.0213634	-0.0167989	0.0213634
-0.000261901	0.00991473	0.0213634	-0.0155268	0.0226355
0.00101018	0.00991473	0.0213634	-0.0231593	0.0213634
-0.00407814	0.0111868	0.0162751	-0.0167989	0.0239076
-0.000261901	0.00864265	0.015003	-0.0155268	0.0391725
-0.00153398	0.00482641	0.013731	-0.0218872	0.0442609
0.00609849	0.00355434	0.0162751	-0.0257035	0.0366284
0.00991473	0.00101018	0.0111868	-0.0307918	0.0366284
0.00737057	0.00228226	0.013731	-0.0307918	0.0328121
0.00609849	0.00101018	0.00991473	-0.0295197	0.0379005
0.00228226	-0.00407814	0.013731	-0.0320639	0.0429888
0.00228226	-0.00407814	-0.0117106	-0.0320639	0.0455329
0.00101018	-0.0104385	-0.0104385	-0.0244314	0.0544375
0.00482641	-0.00662229	-0.00789437	-0.0257035	0.0557096
0.0111868	-0.00916645	-0.0104385	-0.0257035	0.0480771
0.013731	-0.00407814	-0.00916645	-0.0206152	0.046805
0.0111868	-0.00280606	-0.0104385	-0.0257035	0.0429888
0.0124589	0.00101018	-0.00662229	-0.034608	0.0455329
0.00991473	-0.000261901	-0.00535022	-0.0257035	0.0480771
0.00737057	0.00228226	-0.00280606	-0.0307918	0.0379005
0.00864265	0.00355434	-0.00662229	-0.0269756	0.0404446
0.00609849	0.00482641	-0.00662229	-0.0231593	0.0455329
0.00609849	0.00482641	-0.00407814	-0.0307918	0.0391725
0.00609849	-0.000261901	0.00101018	-0.0307918	0.0366284
0.00482641	-0.00280606	0.00609849	-0.0193431	0.0391725
0.00482641	0.00101018	0.00482641	-0.0231593	0.030268
0.00864265	-0.000261901	-0.000261901	-0.0244314	0.0315401
0.0111868	0.00355434	-0.00407814	-0.0193431	0.0366284
0.0124589	0.00482641	-0.00916645	-0.0193431	0.0353563
0.015003	0.00355434	-0.0104385	-0.0142548	0.0391725
0.0124589	0.00101018	-0.00916645	-0.00662229	0.0366284
0.013731	-0.00407814	-0.00789437	-0.00407814	0.0289959
0.00864265	-0.00916645	-0.00407814	0.00228226	0.0315401
0.0111868	-0.00789437	-0.00535022	0.00609849	0.0328121
0.00991473	-0.00535022	-0.00662229	0.0111868	0.030268
0.015003	-0.00153398	-0.00407814	0.0111868	0.0315401
0.015003	0.00228226	-0.00535022	0.00737057	0.0251797
0.00991473	0.00355434	-0.00535022	-0.00153398	0.0226355
0.00737057	0.00228226	-0.00407814	-0.00280606	0.0239076
0.00482641	-0.000261901	-0.00407814	-0.00407814	0.0188193
0.00609849	0.00101018	-0.00535022	-0.0104385	0.0264518
0.00991473	0.00101018	-0.00407814	-0.0129827	0.0315401
0.0111868	0.00355434	-0.00153398	-0.0129827	0.0239076
0.013731	-0.00280606	-0.00280606	-0.0155268	0.0213634
0.015003	-0.00916645	-0.00153398	-0.018071	0.0226355
0.015003	-0.0104385	-0.000261901	-0.00535022	0.0264518
0.013731	-0.00789437	-0.00280606	-0.00789437	0.0340842
0.0124589	-0.00789437	-0.00407814	-0.0104385	0.0289959
0.00864265	-0.00153398	-0.00535022	-0.00535022	0.0251797
0.00101018	0.00228226	-0.00535022	-0.00153398	0.0328121
0.00101018	-0.000261901	-0.00662229	0.00101018	0.0328121
-0.00407814	0.00101018	-0.0117106	0.00609849	0.0340842
-0.00916645	-0.000261901	-0.0117106	0.00482641	0.0417167
-0.00789437	0.00609849	-0.00916645	0.00355434	0.0366284
-0.00280606	0.00609849	-0.0104385	0.00228226	0.0315401
-0.00280606	0.00609849	-0.00916645	0.00228226	0.0315401
-0.00407814	0.00482641	-0.00662229	0.00609849	0.0264518
-0.00407814	0.00737057	-0.00535022	0.00482641	0.0251797
-0.00662229	0.00101018	-0.00280606	0.00101018	0.0353563
-0.00535022	0.00101018	-0.000261901	-0.00153398	0.0328121
-0.00153398	0.00101018	-0.00280606	0.00991473	0.0328121
-0.00407814	-0.000261901	0.00101018	0.013731	0.0251797
-0.00407814	0.00101018	-0.00280606	0.00991473	0.0251797
0.00101018	0.00355434	-0.000261901	0.013731	0.0391725
-0.00407814	0.00228226	0.00228226	0.0188193	0.0366284
-0.00407814	0.00101018	0.00101018	0.0111868	0.030268
-0.00662229	0.00355434	0.00609849	0.00991473	0.0366284
0.00101018	0.00228226	0.00101018	0.015003	0.0315401
0.00355434	0.00355434	0.00101018	0.0162751	0.0289959
0.00991473	0.00609849	-0.000261901	0.0162751	0.0366284
0.00991473	0.00864265	-0.00407814	0.0213634	0.0340842
0.00355434	0.00355434	-0.00407814	0.0226355	0.0366284
0.00101018	0.00355434	-0.00662229	0.0251797	0.0455329
-0.000261901	0.00228226	-0.0104385	0.030268	0.0366284
0.00355434	0.00228226	-0.0129827	0.0251797	0.0340842
0.00101018	-0.00407814	-0.00916645	0.0264518	0.0340842
0.00355434	-0.00535022	-0.00916645	0.030268	0.0340842
0.00355434	-0.00280606	-0.00407814	0.0239076	0.0340842
0.00355434	-0.00153398	-0.00407814	0.0213634	0.0328121
-0.000261901	0.00355434	-0.000261901	0.0239076	0.030268
0.00101018	0.00228226	-0.00153398	0.0213634	0.0277238
0.00101018	-0.00407814	-0.00407814	0.0162751	0.0251797
0.00609849	-0.00153398	-0.00280606	0.015003	0.0226355
0.00737057	-0.00407814	0.00101018	0.0111868	0.0289959
0.00482641	-0.00407814	0.00355434	0.00482641	0.0264518
0.00355434	-0.00280606	-0.00153398	0.00609849	0.0277238
-0.000261901	0.00101018	-0.00280606	-0.000261901	0.030268
-0.00407814	-0.00153398	-0.00407814	0.00101018	0.0315401
-0.00407814	-0.00153398	0.00101018	0.00609849	0.0251797
-0.000261901	0.00355434	0.00355434	0.0124589	0.0289959
0.00609849	0.00991473	0.00355434	0.00864265	0.030268
0.00737057	0.00864265	0.00609849	0.00991473	0.0328121
0.00737057	0.00864265	0.00228226	0.00737057	0.0379005
0.00482641	0.00101018	0.00228226	0.00737057	0.0315401
0.00101018	-0.00407814	-0.00153398	0.0188193	0.0251797
0.00101018	-0.00535022	-0.00280606	0.0213634	0.0264518
-0.00407814	-0.00789437	-0.00407814	0.0239076	0.0226355
-0.00280606	-0.00407814	-0.000261901	0.0226355	0.0239076
-0.00280606	-0.000261901	0.00355434	0.0162751	0.0264518
-0.000261901	-0.00153398	0.00355434	0.0213634	0.0251797
0.00101018	0.00101018	0.00609849	0.0200914	0.0239076
-0.00407814	-0.00280606	0.00355434	0.0162751	0.0315401
-0.000261901	-0.00407814	-0.00407814	0.0175472	0.030268
-0.00153398	-0.00789437	-0.00280606	0.0213634	0.0328121
0.00609849	-0.00789437	-0.00153398	0.015003	0.0277238
0.00991473	-0.00407814	0.00482641	0.0188193	0.0111868
0.00737057	-0.00280606	0.00609849	0.0213634	0.015003
0.00609849	-0.000261901	0.00228226	0.015003	0.0162751
0.00228226	0.00355434	0.00101018	0.015003	0.0162751
0.00228226	0.00228226	0.00101018	0.0124589	0.0239076
0.00101018	0.00101018	0.00355434	0.0111868	0.0251797
0.00482641	0.00355434	0.00991473	0.015003	0.0213634
0.0111868	0.00355434	0.013731	0.0111868	0.015003
0.013731	0.00355434	0.0111868	0.00991473	0.0162751
0.0111868	0.00482641	0.00609849	0.0162751	0.015003
0.0124589	0.00101018	0.00101018	0.0175472	0.013731
0.00991473	0.00228226	0.00228226	0.013731	0.0124589
0.00737057	0.00228226	0.00101018	0.0162751	0.0111868
0.00864265	-0.000261901	0.00101018	0.015003	0.00991473
0.00609849	0.00482641	0.00355434	0.00737057	0.00737057
0.00609849	0.00101018	0.00101018	0.00991473	-0.00535022
0.00609849	0.00482641	-0.00280606	0.00737057	-0.0104385
0.00482641	0.00355434	-0.00407814	0.00609849	-0.0104385
0.00482641	0.00609849	-0.000261901	0.00609849	-0.00662229
0.00864265	0.00609849	0.00101018	0.00228226	-0.00535022
0.0111868	0.00737057	0.00101018	-0.000261901	-0.00789437
0.0124589	0.00737057	0.00228226	-0.00280606	-0.00662229
0.015003	0.00355434	-0.00280606	-0.00280606	0.00355434
0.0124589	0.00228226	-0.00535022	-0.000261901	0.00101018
0.013731	0.00101018	-0.00916645	0.00355434	-0.00280606
0.00864265	0.00737057	-0.00407814	0.00355434	-0.000261901
0.0111868	0.00864265	-0.00407814	0.00609849	-0.00280606
0.00991473	0.0111868	-0.000261901	0.015003	-0.000261901
0.015003	0.00991473	0.00228226	0.00991473	0.00609849
0.015003	0.00864265	0.00101018	0.00355434	-0.000261901
0.00991473	0.00991473	0.00355434	0.00609849	-0.00916645
0.00737057	0.013731	0.00101018	0.00228226	-0.00916645
0.00482641	0.0162751	0.00609849	-0.00407814	-0.00407814
0.00609849	0.015003	0.00609849	0.00355434	-0.0104385
0.00991473	0.0124589	0.00609849	-0.00153398	-0.00662229
0.0111868	0.00991473	0.00101018	-0.00662229	-0.0129827
0.013731	0.00991473	-0.00407814	0.00101018	-0.0269756
0.015003	0.013731	-0.0104385	-0.0104385	-0.0231593
0.015003	0.015003	-0.0104385	-0.00916645	-0.0244314
0.013731	0.0226355	-0.00407814	-0.000261901	-0.0295197
0.0124589	0.0213634	-0.00280606	-0.00535022	-0.0333359
0.00864265	0.0175472	-0.000261901	-0.00535022	-0.0295197
0.00991473	0.0162751	-0.00153398	0.00355434	-0.0396963
0.0124589	0.013731	0.00228226	0.00101018	-0.0396963
0.013731	0.0162751	0.00609849	-0.00153398	-0.0358801
0.015003	0.0162751	0.00991473	0.00355434	-0.0307918
0.015003	0.0213634	0.0111868	-0.00916645	-0.0231593
0.0200914	0.0213634	0.0111868	-0.00662229	-0.0129827
0.0200914	0.0213634	0.00737057	-0.000261901	-0.0129827
0.0162751	0.0213634	0.00228226	0.00228226	-0.0104385
0.0188193	0.0251797	0.00228226	0.00609849	-0.00916645
0.0124589	0.0264518	0.00101018	0.0124589	-0.018071
0.0124589	0.0251797	0.00609849	0.00609849	-0.0193431
0.0124589	0.0213634	0.00609849	0.015003	-0.0257035
0.0162751	0.0213634	0.00609849	0.0264518	-0.0396963
0.0162751	0.0213634	0.00609849	0.0264518	-0.0371522
0.0188193	0.0175472	-0.000261901	0.0213634	-0.034608
0.0213634	0.0251797	0.00101018	0.0226355	-0.0447847
0.0200914	0.0251797	0.00482641	0.0188193	-0.034608
0.0162751	0.0264518	0.00609849	0.0239076	-0.0269756
0.0162751	0.030268	0.00991473	0.0251797	-0.0320639
0.013731	0.0251797	0.00864265	0.0175472	-0.0307918
0.013731	0.0239076	0.00991473	0.0226355	-0.0257035
0.013731	0.0226355	0.00991473	0.0277238	-0.0257035
0.0162751	0.0226355	0.0111868	0.0226355	-0.0244314
0.0188193	0.0264518	0.00991473	0.0200914	-0.0218872
0.0239076	0.0277238	0.00609849	0.0200914	-0.018071
0.0239076	0.0289959	-0.000261901	0.0175472	-0.0117106
0.0200914	0.0251797	-0.00407814	0.0239076	-0.00407814
0.0188193	0.0200914	-0.00662229	0.0200914	0.00355434
0.015003	0.0200914	-0.00153398	0.0213634	0.00864265
0.0188193	0.0200914	0.00101018	0.0251797	0.00355434
0.0226355	0.0226355	0.00355434	0.0175472	-0.00535022
0.0188193	0.0289959	0.00355434	0.0200914	0.00609849
0.0213634	0.0277238	-0.00153398	0.0251797	0.00737057
0.0239076	0.0277238	0.00101018	0.0175472	0.00609849
0.0251797	0.0251797	0.00355434	0.015003	0.00355434
0.0264518	0.0213634	0.00355434	0.0213634	0.00991473
0.0251797	0.0239076	0.00991473	0.0239076	0.0124589
0.0264518	0.0239076	0.00991473	0.0213634	0.0200914
0.0213634	0.0213634	0.00737057	0.0213634	0.0213634
0.0200914	0.0162751	0.00101018	0.0175472	0.00991473
0.0188193	0.0175472	-0.00153398	0.0289959	0.013731
0.0188193	0.0162751	0.00101018	0.0315401	0.0213634
0.0188193	0.013731	0.00101018	0.030268	0.0175472
0.0213634	0.0162751	0.00482641	0.0366284	0.0162751
0.0239076	0.0162751	-0.00153398	0.0379005	0.0162751
0.0239076	0.0213634	-0.00280606	0.030268	0.0124589
0.0251797	0.0213634	-0.00535022	0.0315401	0.015003
0.0213634	0.0213634	-0.00535022	0.0366284	0.0213634
0.0200914	0.0213634	-0.00280606	0.030268	0.015003
0.0239076	0.0251797	-0.00280606	0.0277238	0.00864265
0.0264518	0.0264518	-0.00280606	0.030268	0.0111868
0.0277238	0.0251797	-0.00535022	0.0239076	-0.000261901
0.030268	0.0213634	-0.00280606	0.0251797	-0.0104385
0.0315401	0.0213634	-0.00280606	0.0289959	-0.00153398
0.030268	0.0213634	-0.000261901	0.015003	0.00101018
0.0264518	0.0175472	-0.00280606	0.0162751	0.00101018
0.0264518	0.0251797	0.00355434	0.0124589	0.00609849
0.0264518	0.0251797	0.00482641	0.00991473	0.00228226
0.0226355	0.0264518	-0.000261901	0.015003	-0.00280606
0.0213634	0.030268	-0.000261901	0.00101018	-0.00407814
0.0213634	0.0251797	-0.00280606	0.00355434	0.00101018
0.0188193	0.0239076	-0.00153398	0.00991473	0.00228226
0.0213634	0.0226355	-0.00407814	0.00864265	0.015003
0.0175472	0.0226355	-0.000261901	0.015003	0.0200914
0.015003	0.0264518	-0.000261901	0.015003	0.0175472
0.0162751	0.0277238	0.00609849	0.00101018	0.0200914
0.013731	0.0289959	0.00737057	0.00101018	0.0111868
0.0111868	0.0251797	0.0124589	0.00355434	0.00355434
0.015003	0.0200914	0.00609849	0.00737057	0.00991473
0.0162751	0.0200914	0.00609849	0.00991473	0.00991473
0.0226355	0.0200914	0.00355434	0.00482641	0.00991473
0.0239076	0.0226355	0.00228226	0.00228226	0.00101018
0.0213634	0.0289959	0.00228226	0.00355434	-0.00662229
0.0226355	0.0277238	-0.000261901	-0.00662229	-0.0117106
0.0200914	0.0277238	-0.00407814	-0.00535022	-0.00280606
0.0213634	0.0251797	-0.00407814	-0.000261901	0.00482641
0.0251797	0.0213634	-0.00280606	0.00228226	-0.00407814
0.0251797	0.0239076	0.00482641	0.00228226	-0.000261901
0.030268	0.0239076	0.00609849	0.00609849	-0.00407814
0.0315401	0.0213634	0.00609849	-0.00535022	-0.00789437
0.030268	0.0251797	0.00355434	-0.00662229	-0.00407814
0.0289959	0.0213634	-0.000261901	-0.00535022	0.0111868
-0.0117106	0.0239076	0.00101018	-0.00662229	0.0162751
-0.00407814	0.0213634	-0.000261901	-0.00280606	0.013731
0.00101018	0.00228226	0.00101018	-0.00535022	0.015003
-0.000261901	-0.00153398	0.00355434	-0.00662229	0.00991473
-0.00407814	-0.000261901	0.00101018	-0.000261901	0.0162751
-0.00916645	-0.000261901	-0.0117106	-0.00407814	0.0239076
-0.00916645	0.00101018	-0.0104385	-0.00662229	0.0162751
-0.00407814	0.00609849	-0.00789437	-0.00916645	0.0111868
-0.000261901	0.00355434	-0.0104385	-0.0167989	0.00737057
0.00864265	0.00101018	-0.00916645	-0.0193431	0.00991473
0.00609849	-0.00407814	-0.0104385	-0.0206152	0.00609849
0.00228226	-0.00535022	-0.00662229	-0.0269756	0.00482641
-0.00407814	-0.00407814	-0.00535022	-0.0269756	-0.00407814
-0.00662229	-0.00407814	-0.00280606	-0.0282476	-0.00280606
-0.00280606	0.00482641	-0.00662229	-0.034608	-0.000261901
0.00355434	0.00228226	-0.00662229	-0.0307918	0.00482641
0.00991473	0.00609849	-0.00407814	-0.0282476	0.00228226
0.00482641	0.00355434	0.00101018	-0.034608	0.00355434
0.00101018	-0.00153398	0.00609849	-0.0295197	-0.000261901
0.00609849	-0.00280606	0.00482641	-0.0257035	-0.00280606
0.00737057	-0.00662229	-0.000261901	-0.0295197	-0.00535022
0.015003	-0.00535022	-0.00407814	-0.0218872	-0.00916645
0.0213634	-0.00407814	-0.00916645	-0.0155268	0.00101018
0.0226355	0.00101018	-0.0104385	-0.0244314	0.00101018
0.0188193	0.00482641	-0.00916645	-0.0206152	-0.00407814
0.015003	0.00101018	-0.00789437	-0.0167989	0.00228226
0.0111868	0.00101018	-0.00407814	-0.0167989	0.00991473
0.00991473	-0.000261901	-0.00535022	-0.0167989	0.00609849
0.00609849	-0.00280606	-0.00662229	-0.0231593	0.00355434
0.00482641	-0.000261901	-0.00407814	-0.0218872	0.0111868
0.00609849	-0.00407814	-0.00535022	-0.0167989	0.0175472
0.00737057	-0.00535022	-0.00535022	-0.0193431	0.0239076
0.00991473	-0.00407814	-0.00407814	-0.0244314	0.030268
0.00609849	-0.00280606	-0.00407814	-0.0193431	0.0277238
0.00991473	-0.00153398	-0.00535022	-0.0193431	0.0239076
0.00991473	0.00101018	-0.00407814	-0.0218872	0.030268
0.00864265	0.00609849	-0.00153398	-0.0193431	0.0340842
0.00737057	0.00609849	-0.00280606	-0.0269756	0.0353563
0.00355434	0.00355434	-0.00153398	-0.0257035	0.0417167
0.00482641	-0.00153398	-0.000261901	-0.0193431	0.0404446
0.00482641	-0.00407814	-0.00280606	-0.0167989	0.0366284
0.0111868	-0.00407814	-0.00407814	-0.0117106	0.046805
0.013731	-0.00916645	-0.00535022	-0.0129827	0.0569816
0.0162751	-0.00535022	-0.00535022	-0.0142548	0.0557096
0.0111868	-0.00662229	-0.00662229	-0.0155268	0.0595258
0.00737057	-0.00153398	-0.0117106	-0.0142548	0.0569816
0.00355434	0.00101018	-0.0117106	-0.018071	0.0506213
0.00355434	0.00101018	-0.00916645	-0.0155268	0.0506213
0.00355434	0.00101018	-0.0104385	-0.00789437	0.0569816
0.00609849	-0.00280606	-0.00916645	-0.0129827	0.0480771
0.00482641	-0.00153398	-0.00662229	-0.0129827	0.046805
0.00101018	0.00101018	-0.00535022	-0.0167989	0.0544375
-0.00153398	0.00482641	-0.00280606	-0.0193431	0.0569816
-0.0104385	0.00737057	-0.000261901	-0.0129827	0.0569816
-0.0104385	0.00737057	-0.00280606	-0.0142548	0.0557096
-0.00662229	0.0111868	0.00101018	-0.00789437	0.0506213
0.00101018	0.00991473	-0.00280606	-0.00153398	0.0506213
0.00482641	0.00991473	-0.000261901	-0.00535022	0.0557096
-0.00153398	0.0111868	0.00228226	-0.00280606	0.0518933
-0.0104385	0.00864265	0.00101018	0.00228226	0.0506213
-0.0155268	0.00482641	0.00609849	-0.00789437	0.0557096
-0.0167989	0.00355434	0.00101018	-0.00662229	0.0557096
-0.0142548	0.00101018	0.00101018	-0.00407814	0.0544375
-0.00407814	0.00228226	-0.000261901	-0.00789437	0.0518933
0.00609849	0.00101018	-0.00407814	-0.0104385	0.0506213
0.00991473	-0.00407814	-0.00407814	-0.00407814	0.0480771
0.00737057	-0.00407814	-0.00662229	-0.0104385	0.0544375
0.00101018	-0.0104385	-0.0104385	-0.00916645	0.0582537
-0.00280606	-0.00662229	-0.0129827	-0.0104385	0.0544375
-0.00535022	-0.00916645	-0.00916645	-0.0117106	0.046805
0.00482641	-0.00407814	-0.00916645	-0.00535022	0.0480771
0.00991473	-0.00280606	-0.00407814	-0.00535022	0.0455329
0.00864265	0.00101018	-0.00407814	-0.0142548	0.0429888
0.00482641	-0.000261901	-0.000261901	-0.0104385	0.046805
0.00101018	0.00228226	-0.00153398	-0.00662229	0.046805
-0.00407814	0.00355434	-0.00407814	-0.0142548	0.0455329
-0.00662229	0.00482641	-0.00280606	-0.0117106	0.0493492
-0.00535022	0.00482641	0.00101018	-0.00662229	0.0518933
-0.00535022	-0.000261901	0.00355434	-0.00280606	0.046805
-0.00407814	-0.00280606	-0.00153398	-0.000261901	0.0506213
-0.00916645	0.00101018	-0.00280606	-0.00280606	0.0366284
-0.0129827	-0.000261901	-0.00407814	-0.00662229	0.0315401
-0.0167989	0.00355434	0.00101018	-0.000261901	0.0417167
-0.0193431	0.00482641	0.00355434	-0.000261901	0.0442609
-0.0117106	0.00355434	0.00355434	-0.0104385	0.0366284
-0.00407814	0.00101018	0.00609849	-0.00789437	0.0353563
0.00101018	-0.00407814	0.00228226	-0.0117106	0.030268
-0.00153398	-0.00916645	0.00228226	-0.0155268	0.0213634
-0.00662229	-0.00789437	-0.00153398	-0.0142548	0.0264518
-0.0142548	-0.00535022	-0.00280606	-0.0142548	0.0315401
-0.0193431	-0.00153398	-0.00407814	-0.0193431	0.0277238
-0.0206152	0.00228226	-0.000261901	-0.0129827	0.0200914
-0.0129827	0.00355434	0.00355434	-0.0142548	0.0264518
-0.0142548	0.00228226	0.00355434	-0.0142548	0.0213634
-0.0104385	-0.000261901	0.00609849	-0.0155268	0.0213634
-0.00916645	0.00101018	0.00355434	-0.0142548	0.0162751
-0.00916645	0.00101018	-0.00407814	-0.0167989	0.00482641
-0.0142548	0.00355434	-0.00280606	-0.00662229	0.00482641
-0.0129827	-0.00280606	-0.00153398	-0.0104385	-0.000261901
-0.00916645	-0.00916645	0.00482641	-0.0104385	0.00355434
-0.00407814	-0.0104385	0.00609849	-0.00662229	0.00991473
-0.00535022	-0.00789437	0.00228226	-0.00916645	0.0175472
-0.00153398	-0.00789437	0.00101018	-0.0129827	0.0213634
-0.00535022	-0.00153398	0.00101018	-0.0104385	0.0200914
-0.0104385	0.00228226	0.00355434	-0.00916645	0.0251797
-0.0117106	-0.000261901	0.00991473	-0.0104385	0.0200914
-0.0104385	0.00101018	0.013731	-0.00407814	0.0251797
-0.00407814	-0.000261901	0.0111868	-0.00407814	0.0264518
0.00101018	0.00609849	0.00609849	-0.0104385	0.0239076
0.00609849	0.00609849	0.00101018	-0.0117106	0.0226355
0.00101018	0.00609849	0.00228226	-0.0142548	0.0251797
0.00101018	0.00482641	0.00101018	-0.0193431	0.0251797
-0.00407814	0.00737057	0.00101018	-0.0155268	0.0379005
-0.00916645	0.00101018	0.00355434	-0.0206152	0.0366284
-0.00789437	0.00101018	0.00101018	-0.0206152	0.0379005
-0.00280606	0.00101018	-0.00280606	-0.0142548	0.0366284
-0.00280606	-0.000261901	-0.00407814	-0.0129827	0.0366284
-0.00407814	0.00101018	-0.000261901	-0.0142548	0.0391725
-0.00407814	0.00355434	0.00101018	-0.00916645	0.046805
-0.00662229	0.00228226	0.00101018	-0.00535022	0.0379005
-0.00535022	0.00101018	0.00228226	-0.00535022	0.0391725
-0.00153398	0.00355434	-0.00280606	0.00228226	0.0455329
-0.00407814	0.00228226	-0.00535022	-0.00280606	0.0417167
-0.00407814	0.00355434	-0.00916645	-0.00662229	0.0506213
0.00101018	0.00609849	-0.00407814	-0.00662229	0.0557096
-0.00407814	0.00864265	-0.00407814	-0.0104385	0.0480771
-0.00407814	0.00355434	-0.000261901	-0.0155268	0.0506213
-0.00662229	0.00355434	0.00228226	-0.00916645	0.0493492
0.00101018	0.00228226	0.00101018	-0.0104385	0.046805
0.00355434	0.00228226	0.00355434	-0.0129827	0.0531654
0.00991473	-0.00407814	0.00101018	-0.00535022	0.0480771
0.00991473	-0.00535022	0.00609849	-0.00535022	0.0442609
0.00355434	-0.00280606	0.00609849	-0.0104385	0.0480771
0.00101018	-0.00153398	0.00609849	-0.0104385	0.0480771
-0.000261901	0.00355434	0.00101018	-0.00535022	0.0455329
0.00355434	0.00228226	-0.00407814	-0.00662229	0.0455329
0.00101018	-0.00407814	-0.0104385	-0.00535022	0.0442609
0.00355434	-0.00153398	-0.0104385	-0.00662229	0.046805
0.00355434	-0.00407814	-0.00407814	-0.0129827	0.046805
0.00355434	-0.00407814	-0.00280606	-0.0142548	0.0480771
-0.000261901	-0.00280606	-0.000261901	-0.0104385	0.0518933
0.00101018	0.00101018	-0.00153398	-0.00916645	0.0531654
0.00101018	-0.00153398	0.00228226	-0.00916645	0.0506213
0.00609849	-0.00153398	0.00609849	-0.0104385	0.0531654
0.00737057	0.00355434	0.00991473	-0.00916645	0.0480771
0.00482641	0.00991473	0.0111868	-0.0117106	0.0442609
0.00355434	0.00864265	0.0111868	-0.018071	0.0569816
-0.000261901	0.00864265	0.00737057	-0.0231593	0.0531654
-0.00407814	0.00101018	0.00228226	-0.0167989	0.0442609
-0.00407814	-0.00407814	0.00228226	-0.0206152	0.0391725
-0.000261901	-0.00535022	0.00101018	-0.0206152	0.0366284
0.00609849	-0.00789437	0.00609849	-0.0231593	0.0353563
0.00737057	-0.00407814	0.00609849	-0.0257035	0.0429888
0.00737057	-0.000261901	0.00609849	-0.0206152	0.0442609
0.00482641	-0.00153398	0.00609849	-0.0193431	0.0442609
0.00101018	0.00101018	-0.000261901	-0.0231593	0.046805
0.00101018	-0.00280606	0.00101018	-0.0231593	0.0404446
-0.00407814	-0.00407814	0.00482641	-0.0193431	0.0442609
-0.00280606	-0.00789437	0.00609849	-0.0257035	0.0442609
-0.00280606	-0.00789437	0.00991473	-0.0244314	0.0404446
-0.000261901	-0.00407814	0.00864265	-0.0155268	0.046805
0.00101018	-0.00280606	0.00991473	-0.0193431	0.0544375
-0.00407814	-0.000261901	0.00991473	-0.0129827	0.0518933
-0.000261901	0.00355434	0.0111868	-0.0142548	0.046805
-0.00153398	0.00228226	0.00991473	-0.0117106	0.0417167
0.00609849	0.00101018	0.00609849	-0.00916645	0.0506213
0.00991473	0.00355434	-0.000261901	-0.00662229	0.0569816
0.00737057	0.00355434	-0.00407814	-0.0129827	0.0455329
0.00609849	0.00355434	-0.00662229	-0.00407814	0.0366284
0.00228226	0.00482641	-0.00153398	0.00355434	0.0353563
0.00228226	0.00101018	0.00101018	0.00355434	0.0315401
0.00101018	0.00228226	0.00355434	0.00101018	0.030268
0.00482641	0.00228226	0.00355434	-0.000261901	0.0366284
0.0111868	-0.000261901	-0.00153398	-0.000261901	0.030268
0.013731	0.00482641	0.00101018	0.00101018	0.030268
0.0111868	0.00101018	0.00355434	0.00609849	0.0442609
0.0124589	0.00482641	0.00355434	-0.000261901	0.0379005
0.00991473	0.00355434	0.00991473	-0.00280606	0.0264518
0.00737057	0.00609849	0.00991473	-0.00407814	0.0213634
0.00864265	0.00609849	0.00737057	-0.00280606	0.0239076
0.00609849	0.00737057	0.00101018	-0.00280606	0.0239076
0.00609849	0.00737057	-0.00153398	0.00101018	0.0251797
0.00609849	0.00355434	0.00101018	0.00482641	0.0251797
0.00482641	0.00228226	0.00101018	0.00991473	0.0226355
0.00482641	0.00101018	0.00482641	0.00991473	0.0239076
0.00864265	0.00737057	-0.00153398	0.00355434	0.0264518
0.0111868	0.00864265	-0.00280606	0.00737057	0.0340842
0.0124589	0.0111868	-0.00535022	0.00991473	0.0379005
0.015003	0.00991473	-0.00535022	0.00609849	0.030268
0.0124589	0.00864265	-0.00280606	0.00355434	0.030268
0.013731	0.00991473	-0.00280606	0.00355434	0.0328121
0.00864265	0.013731	-0.00280606	-0.00153398	0.0315401
0.0111868	0.0162751	-0.00535022	0.00228226	0.0315401
0.00991473	0.015003	-0.00280606	0.00482641	0.030268
0.015003	0.0124589	-0.00280606	-0.00535022	0.0213634
0.015003	0.00991473	-0.000261901	-0.00662229	0.0175472
0.00991473	0.00991473	-0.00280606	-0.00916645	0.0213634
0.00737057	0.013731	0.00355434	-0.0142548	0.0175472
0.00482641	0.015003	0.00482641	-0.0104385	0.013731
0.00609849	0.0226355	-0.000261901	-0.00662229	0.00482641
0.00991473	0.0213634	-0.000261901	-0.00789437	-0.000261901
0.0111868	0.0162751	-0.00280606	-0.00535022	-0.00407814
0.013731	0.013731	-0.00153398	-0.0104385	0.00228226
0.015003	0.00991473	-0.00407814	-0.0104385	-0.000261901
0.015003	0.0111868	-0.000261901	-0.00535022	-0.00407814
0.013731	0.015003	-0.000261901	-0.00789437	-0.00535022
0.0124589	0.0175472	0.00609849	-0.0117106	-0.0129827
0.00864265	0.0200914	0.00737057	-0.00407814	-0.0167989
0.00991473	0.0213634	0.0124589	-0.00407814	-0.0193431
0.0124589	0.0200914	0.00609849	-0.00916645	-0.034608
0.013731	0.0175472	0.00609849	-0.00280606	-0.0358801
0.015003	0.0175472	0.00355434	-0.00662229	-0.0422405
0.015003	0.015003	0.00228226	-0.0142548	-0.049873
0.0200914	0.0124589	0.00228226	-0.0117106	-0.0447847
0.0200914	0.0124589	-0.000261901	-0.0129827	-0.0396963
0.0162751	0.013731	-0.00407814	-0.0167989	-0.0447847
0.0188193	0.015003	-0.00407814	-0.0142548	-0.0384243
0.0124589	0.0111868	-0.00280606	-0.0129827	-0.0358801
0.0124589	0.015003	0.00482641	-0.0155268	-0.0396963
0.0124589	0.013731	0.00609849	-0.0193431	-0.0282476
0.0162751	0.013731	0.00609849	-0.0257035	-0.0193431
0.0162751	0.013731	0.00355434	-0.0307918	-0.0193431
0.0188193	0.0111868	-0.000261901	-0.0257035	-0.0206152
0.0213634	0.013731	0.00101018	-0.0193431	-0.0193431
0.0200914	0.0124589	-0.000261901	-0.0257035	-0.0193431
0.0162751	0.0162751	0.00101018	-0.0269756	-0.0129827
0.0162751	0.0162751	0.00355434	-0.0231593	-0.0142548
0.013731	0.0111868	0.00101018	-0.0257035	-0.0218872
0.013731	0.013731	-0.00535022	-0.0244314	-0.0231593
0.013731	0.013731	-0.00916645	-0.0193431	-0.0206152
0.0162751	0.015003	-0.00407814	-0.0142548	-0.018071
0.0188193	0.0175472	-0.00407814	-0.0142548	-0.0155268
0.0239076	0.0188193	-0.000261901	-0.0206152	-0.00789437
0.0239076	0.0226355	0.00228226	-0.0257035	-0.0142548
0.0200914	0.0226355	0.00101018	-0.0244314	-0.00789437
0.0188193	0.0200914	0.00355434	-0.0206152	-0.00280606
0.015003	0.0162751	0.00101018	-0.0218872	-0.00789437
0.0188193	0.0175472	0.00609849	-0.0269756	-0.00789437
0.0226355	0.015003	0.00609849	-0.0295197	-0.00407814
0.0188193	0.0162751	0.00609849	-0.0333359	-0.0117106
0.0213634	0.0188193	0.00101018	-0.0447847	-0.0117106
0.0239076	0.0162751	-0.00407814	-0.0435126	-0.00789437
0.0251797	0.0175472	-0.0104385	-0.0447847	-0.00916645
0.0264518	0.0162751	-0.0104385	-0.0435126	-0.0117106
0.0251797	0.013731	-0.00407814	-0.0409684	-0.0155268
0.0264518	0.0162751	-0.00280606	-0.0447847	-0.0167989
0.0213634	0.0162751	-0.000261901	-0.0384243	-0.0167989
0.0200914	0.0213634	-0.00153398	-0.0358801	-0.0193431
0.0188193	0.0213634	0.00228226	-0.0435126	-0.0244314
0.0188193	0.0213634	0.00609849	-0.0333359	-0.0193431
0.0188193	0.0213634	0.00991473	-0.0307918	-0.0206152
0.0213634	0.0251797	0.0111868	-0.034608	-0.0269756
0.0239076	0.0264518	0.0111868	-0.0244314	-0.034608
0.0239076	0.0251797	0.00737057	-0.0257035	-0.0295197
0.0251797	0.0213634	0.00228226	-0.0282476	-0.0384243
0.0213634	0.0213634	0.00228226	-0.0282476	-0.0575054
0.0200914	0.0213634	0.00101018	-0.0320639	-0.0575054
0.0239076	0.0175472	0.00609849	-0.0320639	-0.0600496
0.0264518	0.0251797	0.00609849	-0.0307918	-0.0562334
0.0277238	0.0251797	0.00609849	-0.0435126	-0.0549613
0.030268	0.0264518	0.00609849	-0.0396963	-0.0549613
0.0315401	0.030268	-0.000261901	-0.034608	-0.0435126
0.030268	0.0251797	0.00101018	-0.0396963	-0.0295197
0.0264518	0.0239076	0.00482641	-0.0409684	-0.0193431
0.0264518	0.0226355	0.00609849	-0.0422405	-0.0244314
0.0264518	0.0226355	0.00991473	-0.049873	-0.018071
0.0226355	0.0264518	0.00864265	-0.049873	-0.0193431
0.0213634	0.0277238	0.00991473	-0.0460567	-0.0193431
0.0213634	0.0289959	0.00991473	-0.049873	-0.0257035
0.0188193	0.0251797	0.0111868	-0.049873	-0.0307918
0.0213634	0.0200914	0.00991473	-0.0460567	-0.0358801
0.0175472	0.0200914	0.00609849	-0.0511451	-0.0333359
0.015003	0.0200914	-0.000261901	-0.0575054	-0.0460567
0.0162751	0.0226355	-0.00407814	-0.0562334	-0.0435126
0.013731	0.0289959	-0.00662229	-0.0549613	-0.034608
0.0111868	0.0277238	-0.00153398	-0.0536892	-0.0384243
0.015003	0.0277238	0.00101018	-0.0549613	-0.0396963
0.0162751	0.0251797	0.00355434	-0.0613217	-0.0358801
0.0226355	0.0213634	0.00355434	-0.0600496	-0.0384243
-0.0117106	0.0239076	-0.00153398	-0.0549613	-0.034608
-0.00407814	0.0239076	0.00101018	-0.0562334	-0.0257035
0.00101018	0.0213634	0.00355434	-0.0549613	-0.0257035
-0.000261901	0.0251797	0.00355434	-0.0447847	-0.0384243
-0.00407814	0.0213634	0.00991473	-0.0524171	-0.0307918
-0.00916645	0.0239076	0.00991473	-0.0549613	-0.0206152
-0.00916645	0.0213634	0.00737057	-0.049873	-0.0257035
-0.00407814	0.0239076	0.00101018	-0.0524171	-0.0206152
-0.000261901	0.0213634	-0.00153398	-0.0536892	-0.0117106
0.00864265	0.0213634	0.00101018	-0.0600496	-0.0142548
0.00609849	0.0200914	0.00101018	-0.0676821	-0.0117106
0.00228226	0.0175472	0.00482641	-0.0676821	-0.0104385
-0.00407814	0.0175472	-0.00153398	-0.0753146	-0.0231593
-0.00662229	0.0188193	-0.00280606	-0.0816749	-0.0218872
-0.00280606	0.0239076	-0.00535022	-0.0893074	-0.0129827
0.00355434	0.0226355	-0.00535022	-0.0880353	-0.0231593
0.00991473	0.0239076	-0.00280606	-0.0931237	-0.0295197
0.00482641	0.0226355	-0.00280606	-0.0918516	-0.0269756
0.00101018	0.0162751	-0.00280606	-0.0956678	-0.0244314
0.00609849	0.0213634	-0.00535022	-0.104572	-0.0295197
0.00737057	0.0251797	-0.00280606	-0.102028	-0.0231593
0.015003	0.0264518	-0.00280606	-0.100756	-0.0117106
0.0213634	0.0277238	-0.000261901	-0.1033	-0.0167989
0.0226355	0.0264518	-0.00280606	-0.107117	-0.0155268
0.0188193	0.0251797	0.00355434	-0.098212	-0.00407814
0.015003	0.0251797	0.00482641	-0.100756	0.00228226
0.0111868	0.0264518	-0.000261901	-0.108389	-0.00407814
0.00991473	0.0328121	-0.000261901	-0.114749	-0.00280606
0.00609849	0.0366284	-0.00280606	-0.0155268	0.00482641
0.00482641	0.0340842	-0.00153398	-0.0155268	0.00609849
0.00609849	0.0366284	-0.00407814	-0.0231593	-0.00153398
0.00737057	0.0315401	-0.000261901	-0.0206152	-0.00535022
0.00991473	0.030268	-0.000261901	-0.018071	-0.0155268
0.00609849	0.0353563	0.00609849	-0.0193431	-0.0142548
0.00991473	0.0353563	0.00737057	-0.0167989	-0.0193431
0.00991473	0.0404446	0.0124589	-0.0257035	-0.0193431
0.00864265	0.0404446	0.00609849	-0.0257035	-0.00789437
0.00737057	0.0379005	0.00609849	-0.0206152	-0.0142548
0.00355434	0.0353563	0.00355434	-0.0218872	-0.0206152
0.00482641	0.0315401	0.00228226	-0.0206152	-0.0155268
0.00482641	0.0340842	0.00228226	-0.0193431	-0.0244314
0.0111868	0.0366284	-0.000261901	-0.0257035	-0.0282476
0.013731	0.0391725	-0.00407814	-0.0231593	-0.0231593
0.0162751	0.0391725	-0.00407814	-0.0231593	-0.0307918
0.0111868	0.0366284	-0.00280606	-0.0282476	-0.0269756
0.00737057	0.0379005	0.00482641	-0.0257035	-0.0244314
0.00355434	0.0366284	0.00609849	-0.0244314	-0.0269756
0.00355434	0.0366284	0.00609849	-0.0282476	-0.0384243
0.00355434	0.0417167	0.00355434	-0.0244314	-0.0384243
0.00609849	0.0417167	-0.000261901	-0.0218872	-0.0320639
0.00482641	0.0417167	0.00101018	-0.0257035	-0.0333359
0.00101018	0.0404446	-0.000261901	-0.0193431	-0.0244314
-0.00153398	0.0379005	0.00101018	-0.0218872	-0.0269756
-0.0104385	0.0391725	0.00355434	-0.0218872	-0.034608
-0.0104385	0.0353563	0.00101018	-0.0104385	-0.0307918
-0.00662229	0.0353563	-0.0117106	-0.0142548	-0.0231593
0.00101018	0.0328121	-0.0104385	-0.0167989	-0.0244314
0.00482641	0.0353563	-0.00789437	-0.0193431	-0.0193431
-0.00153398	0.0353563	-0.0104385	-0.0193431	-0.0142548
-0.0104385	0.0404446	-0.00916645	-0.0244314	-0.0142548
-0.0155268	0.0404446	-0.0104385	-0.0193431	-0.00662229
-0.0167989	0.0379005	-0.00662229	-0.0231593	0.00101018
-0.0142548	0.030268	-0.00535022	-0.0269756	-0.00153398
-0.00407814	0.0340842	-0.00280606	-0.0257035	-0.00407814
0.00609849	0.0366284	-0.00662229	-0.0269756	0.00482641
0.00991473	0.0366284	-0.00662229	-0.0269756	0.00991473
0.00737057	0.0379005	-0.00407814	-0.0269756	0.00228226
0.00101018	0.0340842	0.00101018	-0.0371522	0.00864265
-0.00280606	0.0340842	0.00609849	-0.0295197	0.0175472
-0.00535022	0.030268	0.00482641	-0.0244314	0.0124589
0.00482641	0.0289959	-0.000261901	-0.0206152	0.015003
0.00991473	0.0315401	-0.00407814	-0.0142548	0.0162751
0.00864265	0.0340842	-0.00916645	-0.00916645	0.00228226
0.00482641	0.0315401	-0.0104385	-0.00789437	0.00482641
0.00101018	0.0340842	-0.00916645	-0.00662229	0.0124589
-0.00407814	0.0366284	-0.00789437	-0.00662229	0.00737057
-0.00662229	0.0379005	-0.00407814	-0.0117106	0.00864265
-0.00535022	0.0366284	-0.00535022	-0.00662229	0.0162751
-0.00535022	0.0340842	-0.00662229	-0.0117106	0.015003
-0.00407814	0.0315401	-0.00407814	-0.0218872	0.0162751
-0.00916645	0.030268	-0.00535022	-0.0167989	0.0213634
-0.0129827	0.0353563	-0.00535022	-0.0155268	0.015003
-0.0167989	0.0366284	-0.00407814	-0.0231593	0.0251797
-0.0193431	0.0404446	-0.00407814	-0.0167989	0.0391725
-0.0117106	0.0417167	-0.00535022	-0.0155268	0.0391725
-0.00407814	0.0366284	-0.00407814	-0.0218872	0.0353563
0.00101018	0.0340842	-0.00153398	-0.0257035	0.030268
-0.00153398	0.0340842	-0.00280606	-0.0307918	0.0264518
-0.00662229	0.0340842	-0.00153398	-0.0307918	0.0264518
-0.0142548	0.0404446	-0.000261901	-0.0295197	0.0239076
-0.0193431	0.0366284	-0.00280606	-0.0320639	0.0213634
-0.0206152	0.0379005	-0.00407814	-0.0320639	0.0226355
-0.0129827	0.0391725	-0.00535022	-0.0244314	0.0213634
-0.0142548	0.0417167	-0.00535022	-0.0257035	0.0239076
-0.0104385	0.0417167	-0.00662229	-0.0257035	0.0391725
-0.00916645	0.0417167	-0.0117106	-0.0206152	0.0442609
-0.00916645	0.0455329	-0.0117106	-0.0257035	0.0366284
-0.0142548	0.0429888	-0.00916645	-0.034608	0.0366284
-0.0129827	0.0429888	-0.0104385	-0.0257035	0.0328121
-0.00916645	0.0429888	-0.00916645	-0.0307918	0.0379005
-0.00407814	0.0417167	-0.00662229	-0.0269756	0.0429888
-0.00535022	0.0455329	-0.00535022	-0.0231593	0.0455329
-0.00153398	0.0442609	-0.00280606	-0.0307918	0.0544375
-0.00535022	0.0417167	-0.000261901	-0.0307918	0.0557096
-0.0104385	0.0429888	-0.00280606	-0.0193431	0.0480771
-0.0117106	0.0391725	0.00101018	-0.0231593	0.046805
-0.0104385	0.0404446	-0.00280606	-0.0244314	0.0429888
-0.00407814	0.0353563	-0.000261901	-0.0193431	0.0455329
0.00101018	0.0353563	0.00228226	-0.0193431	0.0480771
0.00609849	0.0353563	0.00101018	-0.0142548	0.0379005
0.00101018	0.0379005	0.00609849	-0.00662229	0.0404446
0.00101018	0.0391725	0.00101018	-0.00407814	0.0455329
-0.00407814	0.0366284	0.00101018	0.00228226	0.0391725
-0.00916645	0.0353563	-0.000261901	0.00609849	0.0366284
-0.00789437	0.030268	-0.00407814	0.0111868	0.0391725
-0.00280606	0.0277238	-0.00407814	0.0111868	0.030268
-0.00280606	0.0289959	-0.00662229	0.00737057	0.0315401
-0.00407814	0.0239076	-0.0104385	-0.00153398	0.0366284
-0.00407814	0.0251797	-0.0129827	-0.00280606	0.0353563
-0.00662229	0.0277238	-0.00916645	-0.00407814	0.0391725
-0.00535022	0.0315401	-0.00916645	-0.0104385	0.0366284
-0.00153398	0.0315401	-0.00407814	-0.0129827	0.0289959
-0.00407814	0.0264518	-0.00407814	-0.0129827	0.0315401
-0.00407814	0.0188193	-0.000261901	-0.0155268	0.0328121
0.00101018	0.015003	-0.00153398	-0.018071	0.030268
-0.00407814	0.0111868	-0.00407814	-0.00535022	0.0315401
-0.00407814	0.0124589	-0.00280606	-0.00789437	0.0251797
-0.00662229	0.0188193	0.00101018	-0.0104385	0.0226355
0.00101018	0.0200914	0.00355434	-0.00535022	0.0239076
0.00355434	0.0213634	-0.00153398	-0.00153398	0.0188193
0.00991473	0.015003	-0.00280606	0.00101018	0.0264518
0.00991473	0.0162751	-0.00407814	0.00609849	0.0315401
0.00355434	0.0213634	0.00101018	0.00482641	0.0239076
0.00101018	0.00482641	0.00355434	0.00355434	0.0213634
-0.000261901	0.00482641	0.00355434	0.00228226	0.0226355
0.00355434	0.00609849	0.00609849	0.00228226	0.0264518
0.00101018	0.0111868	0.00228226	0.00609849	0.0340842
0.00355434	0.0111868	0.00228226	0.00482641	0.0289959
0.00355434	0.00482641	-0.00153398	0.00101018	0.0251797
0.00355434	-0.00280606	-0.00280606	-0.00153398	0.0328121
-0.000261901	0.00228226	-0.00407814	0.00991473	0.0328121
0.00101018	0.00228226	-0.000261901	0.013731	0.0340842
0.00101018	0.00609849	0.00355434	0.00991473	0.0417167
0.00609849	0.00991473	0.00355434	0.013731	0.0366284
0.00737057	0.00991473	0.00609849	0.0188193	0.0315401
0.00482641	0.00609849	0.00355434	0.0111868	0.0315401
0.00355434	0.00228226	-0.00407814	0.00991473	0.0264518
-0.000261901	0.00482641	-0.00280606	0.015003	0.0251797
-0.00407814	0.00737057	-0.00153398	0.0162751	0.0353563
-0.00407814	0.00737057	0.00482641	0.0162751	0.0328121
-0.000261901	0.00991473	0.00609849	0.0213634	0.0328121
0.00609849	0.00864265	0.00228226	0.0226355	0.0251797
0.00737057	0.00737057	0.00101018	0.0251797	0.0251797
0.00737057	-0.000261901	0.00101018	0.030268	0.0391725
0.00482641	0.00101018	0.00355434	0.0251797	0.0366284
0.00101018	0.00482641	0.00991473	0.0264518	0.030268
0.00101018	0.0111868	0.013731	0.030268	0.0366284
-0.00407814	0.0162751	0.0111868	0.0239076	0.0315401
-0.00280606	0.0188193	0.00609849	0.0213634	0.0289959
-0.00280606	0.0175472	0.00101018	0.0239076	0.0366284
-0.000261901	0.015003	0.00228226	0.0213634	0.0340842
0.00101018	0.0162751	0.00101018	0.0162751	0.0366284
-0.00407814	0.015003	0.00101018	0.015003	0.0455329
-0.000261901	0.0162751	0.00355434	0.0111868	0.0366284
-0.00153398	0.015003	0.00101018	0.00482641	0.0340842
0.00609849	0.0162751	-0.00280606	0.00609849	0.0340842
0.00991473	0.0200914	-0.00407814	-0.000261901	0.0340842
0.00737057	0.0162751	-0.000261901	0.00101018	0.0340842
0.00609849	0.0175472	0.00101018	0.00609849	0.0328121
0.00228226	0.015003	0.00101018	0.0124589	0.030268
0.00228226	0.0188193	0.00228226	0.00864265	0.0277238
0.00101018	0.0239076	-0.00280606	0.00991473	0.0251797
0.00482641	0.0251797	-0.00535022	0.00737057	0.0226355
0.0111868	0.0239076	-0.00916645	0.00737057	0.0289959
0.013731	0.0175472	-0.00407814	0.0188193	0.0264518
0.0111868	0.0124589	-0.00407814	0.0213634	0.0277238
0.0124589	0.015003	-0.000261901	0.0239076	0.030268
0.00991473	0.0226355	0.00228226	0.0226355	0.0315401
0.00737057	0.030268	0.00101018	0.0162751	0.0251797
0.00864265	0.0340842	0.00355434	0.0213634	0.0289959
0.00609849	0.030268	0.00101018	0.0200914	0.030268
0.00609849	0.0226355	0.00609849	0.0162751	0.0328121
0.00609849	0.0162751	0.00609849	0.0175472	0.0379005
0.00482641	0.00991473	0.00609849	0.0213634	0.0315401
0.00482641	0.013731	0.00101018	0.015003	0.0251797
0.00864265	0.0162751	-0.00407814	0.0188193	0.0264518
0.0111868	0.0200914	-0.0104385	0.0213634	0.0226355
0.0124589	0.0239076	-0.0104385	0.015003	0.0239076
0.015003	0.0200914	-0.00407814	0.015003	0.0264518
0.0124589	0.0200914	-0.00280606	0.0124589	0.0251797
0.013731	0.0162751	-0.000261901	0.0111868	0.0239076
0.00864265	0.0111868	-0.00153398	0.015003	0.0315401
0.0111868	0.013731	0.00228226	0.0111868	0.030268
0.00991473	0.0162751	0.00609849	0.00991473	0.0328121
0.015003	0.0239076	0.00991473	0.0162751	0.0277238
0.015003	0.0188193	0.0111868	0.0175472	0.0111868
0.00991473	0.013731	0.0111868	0.013731	0.015003
0.00737057	0.00991473	0.00737057	0.0162751	0.0162751
0.00482641	0.00355434	0.00228226	0.015003	0.0162751
[truncated: 885 more rows]

## Sheet: Rat3-Decision making
Trial 1	Trial 2	Trial 3	Trial 4	Trial 5	Trial 6	Trial 7
-0.000261901	0.0111868	-0.00280606	0.00991473	-0.00535022	0.00101018	0.00355434
0.00101018	0.0111868	-0.00280606	0.00991473	-0.00407814	0.00355434	0.00355434
-0.000261901	0.015003	0.00101018	0.00737057	-0.000261901	0.00482641	0.00737057
-0.000261901	0.00991473	0.00101018	0.0111868	-0.00153398	0.00101018	0.00991473
0.00355434	0.0124589	-0.000261901	0.013731	0.00101018	0.00101018	0.00609849
0.00355434	0.00864265	-0.000261901	0.013731	-0.000261901	-0.000261901	0.00864265
0.00609849	0.00737057	-0.00407814	0.013731	-0.000261901	0.00101018	0.00609849
0.00609849	0.00991473	0.00101018	0.00991473	0.00228226	-0.000261901	0.00355434
0.00609849	0.00991473	-0.00280606	0.0111868	-0.000261901	-0.000261901	-0.000261901
0.00609849	0.00991473	-0.00280606	0.0124589	-0.000261901	0.00355434	0.00101018
0.00355434	0.00991473	0.00101018	0.00864265	-0.00407814	0.00355434	0.00101018
0.00101018	0.0111868	0.00228226	0.00609849	-0.00280606	0.00609849	-0.000261901
-0.000261901	0.00737057	0.00482641	0.00991473	-0.00407814	0.00609849	0.00355434
-0.000261901	0.00991473	0.00482641	0.00864265	-0.00407814	0.00101018	0.00355434
0.00101018	0.00864265	-0.000261901	0.0111868	-0.00153398	0.00355434	0.00609849
0.00609849	0.00355434	0.00101018	0.00991473	-0.00407814	0.00482641	0.00609849
0.00355434	0.00737057	-0.000261901	0.0111868	-0.000261901	0.00355434	0.00355434
0.00482641	0.00609849	-0.000261901	0.0124589	-0.000261901	0.00355434	0.00355434
0.00355434	0.00991473	0.00355434	0.0111868	0.00228226	0.00101018	-0.00153398
0.00737057	0.00991473	0.00355434	0.00609849	-0.00280606	0.00482641	-0.000261901
0.00864265	0.00609849	0.00609849	0.00609849	-0.00280606	0.00609849	0.00228226
0.00355434	0.00609849	0.00609849	0.00482641	-0.00280606	-0.00153398	0.00101018
0.00228226	0.00737057	0.00609849	0.00228226	-0.00535022	0.00101018	0.00355434
-0.000261901	0.00482641	0.00609849	0.00355434	-0.00407814	-0.000261901	0.00609849
-0.000261901	0.00609849	0.00355434	0.00355434	-0.00662229	0.00355434	0.00482641
0.00101018	0.00864265	0.00101018	0.00609849	-0.00407814	0.00355434	0.00609849
0.00101018	0.00864265	-0.000261901	0.00609849	-0.00535022	0.00609849	0.00609849
0.00101018	0.00991473	-0.000261901	0.0111868	-0.00407814	0.00482641	0.00737057
0.00482641	0.00991473	0.00101018	0.0124589	-0.00407814	0.00482641	0.00355434
0.00482641	0.00991473	0.00609849	0.0162751	-0.00535022	0.00482641	0.00355434
0.00101018	0.00609849	0.00355434	0.0175472	-0.00662229	0.00101018	0.00609849
0.00101018	0.00737057	0.00482641	0.0175472	-0.00662229	-0.000261901	0.00482641
-0.00153398	0.0111868	0.00355434	0.0200914	-0.00535022	0.00228226	0.00864265
-0.000261901	0.00991473	0.00737057	0.0162751	-0.00662229	0.00355434	0.00609849
-0.000261901	0.00864265	0.00864265	0.0188193	-0.00662229	0.00228226	0.00864265
0.00101018	0.00609849	0.00355434	0.0188193	-0.00407814	0.00355434	0.00991473
0.00737057	0.00864265	0.00228226	0.0175472	-0.00153398	0.00228226	0.00737057
0.00991473	0.00991473	-0.000261901	0.015003	-0.00153398	0.00609849	0.00609849
0.0111868	0.00609849	-0.000261901	0.015003	-0.00280606	0.00355434	0.00101018
0.00991473	0.00609849	0.00101018	0.0162751	0.00101018	0.00228226	0.00355434
0.00991473	0.00609849	0.00101018	0.0111868	0.00228226	0.00101018	0.00355434
0.00609849	0.00355434	0.00101018	0.013731	-0.000261901	0.00101018	0.00609849
0.00482641	0.00482641	0.00482641	0.015003	0.00101018	0.00101018	0.00991473
0.00101018	0.00737057	0.00482641	0.0162751	0.00101018	0.00355434	0.0111868
0.00101018	0.00609849	0.00101018	0.013731	-0.00280606	0.00609849	0.013731
0.00355434	0.00991473	0.00101018	0.0162751	-0.00407814	0.00355434	0.0162751
0.00355434	0.00991473	-0.00153398	0.0162751	-0.00280606	0.00101018	0.015003
0.00482641	0.00991473	-0.000261901	0.0162751	-0.00153398	0.00101018	0.015003
0.00101018	0.00864265	-0.000261901	0.0162751	-0.00153398	-0.000261901	0.015003
0.00609849	0.00609849	0.00101018	0.015003	0.00101018	-0.000261901	0.0124589
0.00609849	0.00609849	0.00737057	0.015003	0.00101018	0.00101018	0.0124589
0.00482641	0.00609849	0.00991473	0.00991473	0.00101018	-0.00153398	0.015003
0.00355434	0.00355434	0.0111868	0.013731	0.00101018	0.00355434	0.015003
0.00228226	0.00228226	0.00991473	0.0111868	0.00101018	0.00609849	0.0175472
0.00101018	0.00609849	0.00991473	0.0124589	-0.000261901	0.00737057	0.0175472
0.00101018	0.00482641	0.00609849	0.015003	-0.00280606	0.00609849	0.0162751
0.00609849	0.00609849	0.00482641	0.015003	-0.00153398	0.00737057	0.015003
0.00609849	0.00609849	0.00101018	0.0175472	-0.00153398	0.00355434	0.00991473
0.00991473	0.00864265	0.00101018	0.0200914	-0.000261901	0.00355434	0.0111868
0.0124589	0.00864265	0.00355434	0.0213634	0.00228226	0.00101018	0.015003
0.015003	0.00864265	0.00355434	0.0200914	0.00228226	0.00355434	0.013731
0.0124589	0.00609849	0.00482641	0.0200914	0.00609849	0.00609849	0.0111868
0.0111868	0.00609849	0.00101018	0.0200914	0.00355434	0.00609849	0.013731
0.00864265	0.00228226	0.00609849	0.0162751	0.00355434	0.00482641	0.013731
0.00737057	0.00482641	0.00609849	0.015003	0.00228226	0.00864265	0.0124589
0.00864265	0.00737057	0.00482641	0.015003	-0.00280606	0.00864265	0.00864265
0.00991473	0.00737057	0.00355434	0.015003	-0.000261901	0.00482641	0.00864265
0.0111868	0.00737057	0.00228226	0.013731	-0.00407814	0.00609849	0.0111868
0.013731	0.00737057	0.00101018	0.0124589	-0.00407814	0.00228226	0.0111868
0.015003	0.00991473	0.00101018	0.013731	0.00101018	0.00228226	0.015003
0.013731	0.00991473	0.00609849	0.013731	-0.00280606	0.00609849	0.013731
0.013731	0.00609849	0.00609849	0.015003	0.00101018	0.00609849	0.0162751
0.0124589	0.00609849	0.00991473	0.0111868	0.00101018	0.00482641	0.0162751
0.0111868	0.00228226	0.0124589	0.0162751	0.00482641	0.00609849	0.013731
0.00737057	0.00228226	0.015003	0.0162751	0.00355434	0.00609849	0.013731
0.00737057	0.00482641	0.0124589	0.0188193	0.00228226	0.00482641	0.0111868
0.0111868	0.00355434	0.0111868	0.0175472	-0.000261901	0.00355434	0.0124589
0.00991473	0.00609849	0.00864265	0.0213634	-0.000261901	0.00101018	0.0162751
0.00991473	0.00609849	0.00737057	0.0213634	-0.000261901	0.00101018	0.0200914
0.00991473	0.00355434	0.00864265	0.0213634	-0.000261901	0.00482641	0.0162751
0.0111868	0.00101018	0.00991473	0.0226355	-0.00407814	0.00355434	0.0188193
0.0111868	-0.00280606	0.0111868	0.0200914	-0.00535022	0.00355434	0.0188193
0.0111868	-0.00153398	0.013731	0.0188193	-0.000261901	0.00609849	0.015003
0.0111868	0.00482641	0.015003	0.015003	-0.00153398	0.00355434	0.015003
0.0111868	0.00482641	0.013731	0.0175472	0.00101018	0.00609849	0.0162751
0.00864265	0.00737057	0.013731	0.015003	-0.00153398	0.00355434	0.013731
0.00991473	0.00864265	0.0124589	0.013731	0.00101018	0.00355434	0.0124589
0.00991473	0.00609849	0.0111868	0.0124589	-0.000261901	0.00482641	0.013731
0.0124589	0.00737057	0.00737057	0.015003	-0.00407814	0.00101018	0.0124589
0.013731	0.00609849	0.00737057	0.015003	-0.00153398	0.00609849	0.013731
0.013731	0.00228226	0.0111868	0.015003	-0.00407814	0.00737057	0.00991473
0.0175472	0.00355434	0.00991473	0.013731	-0.00916645	0.00991473	0.013731
0.013731	0.00482641	0.00991473	0.0162751	-0.00662229	0.00991473	0.013731
0.013731	0.00609849	0.00991473	0.0162751	-0.0104385	0.00864265	0.0111868
0.0111868	0.00864265	0.0111868	0.013731	-0.0129827	0.00991473	0.0124589
0.0111868	0.00737057	0.0111868	0.013731	-0.0104385	0.00482641	0.0111868
0.0111868	0.00482641	0.0111868	0.0111868	-0.0117106	0.00355434	0.0124589
0.0111868	0.00101018	0.0111868	0.0111868	-0.0104385	0.00228226	0.013731
0.013731	0.00101018	0.0111868	0.0111868	-0.00916645	0.00101018	0.013731
0.013731	0.00101018	0.00864265	0.0111868	-0.00407814	0.00609849	0.0162751
0.013731	0.00355434	0.00991473	0.00991473	-0.00153398	0.00609849	0.0175472
0.015003	0.00355434	0.00991473	0.00737057	0.00101018	0.00609849	0.013731
0.00991473	0.00228226	0.0124589	0.00737057	-0.00153398	0.00864265	0.013731
0.0111868	0.00101018	0.013731	0.00737057	-0.000261901	0.00737057	0.0111868
0.00991473	0.00228226	0.013731	0.0111868	-0.00280606	0.00609849	0.00737057
0.00737057	-0.00153398	0.0175472	0.00737057	-0.000261901	0.00609849	0.00991473
0.0111868	-0.00153398	0.013731	0.00991473	-0.00280606	0.00482641	0.00991473
0.00609849	-0.00280606	0.013731	0.00991473	-0.00153398	0.00101018	0.0111868
0.0111868	-0.00280606	0.0111868	0.00864265	0.00101018	0.00101018	0.0111868
0.00864265	0.00101018	0.0111868	0.00864265	-0.00407814	0.00482641	0.00737057
0.0124589	0.00101018	0.0111868	0.00737057	-0.00153398	0.00482641	0.00609849
0.0111868	0.00609849	0.0111868	0.00609849	-0.000261901	0.00609849	0.00355434
0.0111868	0.00355434	0.013731	0.00864265	0.00101018	0.00609849	0.00482641
0.00864265	0.00101018	0.013731	0.00991473	0.00101018	0.00228226	0.00609849
0.00991473	0.00101018	0.013731	0.00991473	-0.000261901	0.00228226	0.00991473
0.00737057	-0.000261901	0.015003	0.00864265	-0.000261901	-0.000261901	0.00864265
0.00991473	-0.00153398	0.00991473	0.00482641	-0.00153398	0.00355434	0.0124589
0.0111868	0.00101018	0.0111868	0.00864265	-0.00280606	0.00101018	0.00864265
0.00991473	0.00101018	0.00991473	0.00609849	-0.00407814	-0.000261901	0.00737057
0.015003	0.00101018	0.00737057	0.00482641	-0.00280606	0.00609849	0.00482641
0.013731	-0.000261901	0.0111868	0.00609849	0.00101018	0.00609849	0.00609849
0.0162751	0.00355434	0.00609849	0.00737057	0.00101018	0.00609849	0.00864265
0.015003	0.00482641	0.0111868	0.00737057	0.00355434	0.00609849	0.00991473
0.015003	0.00228226	0.00864265	0.00737057	0.00355434	0.00609849	0.0111868
0.015003	-0.00280606	0.0124589	0.00864265	-0.000261901	0.00609849	0.015003
0.013731	0.00101018	0.0111868	0.0124589	-0.00280606	0.00228226	0.015003
0.013731	-0.000261901	0.0111868	0.00991473	-0.00280606	0.00355434	0.013731
0.015003	-0.00153398	0.00864265	0.00482641	-0.00407814	0.00355434	0.015003
0.015003	-0.000261901	0.00991473	0.00609849	-0.00280606	0.00737057	0.0111868
0.00991473	0.00101018	0.00737057	0.00228226	-0.000261901	0.00991473	0.00991473
0.00991473	0.00482641	0.00991473	0.00482641	-0.000261901	0.00609849	0.013731
0.00991473	0.00355434	0.0111868	0.00101018	0.00355434	0.00864265	0.00737057
0.00991473	0.00991473	0.00991473	0.00101018	-0.000261901	0.00609849	0.0111868
0.013731	0.00737057	0.015003	0.00101018	0.00101018	0.00355434	0.0111868
0.0162751	0.00609849	0.013731	-0.000261901	0.00355434	-0.000261901	0.015003
0.013731	0.00737057	0.0162751	0.00101018	0.00101018	0.00101018	0.0162751
0.013731	0.00737057	0.015003	0.00101018	0.00101018	0.00101018	0.015003
0.015003	0.00482641	0.015003	0.00101018	-0.00280606	-0.000261901	0.0175472
0.0111868	0.00482641	0.015003	0.00101018	-0.00407814	0.00355434	0.015003
0.013731	0.00609849	0.013731	0.00355434	-0.00280606	0.00355434	0.0124589
0.013731	0.00609849	0.013731	0.00355434	-0.00407814	0.00609849	0.00991473
0.0124589	0.00609849	0.015003	0.00228226	0.00101018	0.00609849	0.00991473
0.00864265	0.00991473	0.015003	0.00101018	-0.00153398	0.00355434	0.0111868
0.0111868	0.00864265	0.00991473	0.00101018	0.00228226	0.00355434	0.0124589
0.0162751	0.00609849	0.00991473	0.00101018	0.00101018	-0.00153398	0.013731
0.015003	0.00609849	0.00991473	0.00355434	0.00101018	-0.000261901	0.015003
0.0213634	0.00482641	0.00991473	0.00228226	-0.00153398	0.00228226	0.015003
0.0188193	0.00355434	0.013731	-0.000261901	-0.00153398	0.00101018	0.00991473
0.0200914	0.00609849	0.0162751	-0.000261901	-0.00535022	0.00355434	0.00991473
0.0200914	0.00482641	0.013731	-0.000261901	-0.00407814	0.00609849	0.00737057
0.0200914	0.00482641	0.013731	0.00228226	-0.00407814	0.00482641	0.00737057
0.015003	0.00609849	0.015003	-0.00280606	-0.000261901	0.00609849	0.0111868
0.013731	0.00991473	0.0111868	0.00101018	0.00101018	0.00609849	0.0111868
0.015003	0.00737057	0.013731	0.00101018	0.00355434	0.00737057	0.015003
0.0111868	0.00482641	0.013731	0.00228226	0.00355434	0.00355434	0.013731
0.013731	0.00482641	0.0124589	-0.00280606	0.00228226	0.00355434	0.00991473
0.0340842	-0.000261901	0.00864265	0.00101018	0.00355434	0.00609849	0.0111868
0.0328121	0.00101018	0.0111868	0.00101018	0.00101018	0.00482641	0.013731
0.0366284	0.00101018	0.0162751	-0.00280606	-0.000261901	0.00864265	0.0111868
0.0353563	0.00101018	0.015003	-0.00280606	0.00355434	0.00609849	0.00991473
0.0328121	0.00609849	0.0213634	-0.00280606	0.00228226	0.00864265	0.00864265
0.0366284	0.00609849	0.0188193	-0.000261901	0.00355434	0.00991473	0.0111868
0.0328121	0.00864265	0.0200914	-0.00407814	0.00737057	0.00737057	0.0111868
0.0315401	0.00991473	0.0200914	0.00101018	0.00864265	0.00609849	0.013731
0.0289959	0.00991473	0.0200914	-0.00407814	0.00991473	0.00101018	0.0111868
0.0277238	0.00991473	0.015003	-0.00407814	0.00864265	0.00355434	0.00991473
0.0277238	0.00609849	0.013731	-0.000261901	0.00609849	0.00355434	0.00864265
0.0277238	0.00482641	0.015003	0.00101018	0.00482641	0.00609849	0.00864265
0.030268	0.00355434	0.0111868	0.00101018	0.00609849	0.00991473	0.0124589
0.0277238	0.00355434	0.013731	-0.000261901	0.00228226	0.0111868	0.00864265
0.030268	0.00609849	0.0162751	-0.000261901	0.00355434	0.013731	0.00737057
0.0277238	0.00355434	0.0200914	-0.000261901	0.00737057	0.0162751	0.00991473
0.0289959	0.00609849	0.0200914	-0.00280606	0.00737057	0.015003	0.00991473
0.030268	0.00864265	0.0200914	-0.00280606	0.00737057	0.015003	0.015003
0.0315401	0.0111868	0.0213634	-0.00153398	0.00864265	0.015003	0.0111868
0.0353563	0.00991473	0.0213634	-0.00407814	0.00991473	0.0124589	0.0111868
0.0366284	0.00991473	0.0213634	-0.00535022	0.00737057	0.0124589	0.0124589
0.0340842	0.00864265	0.0213634	-0.00407814	0.00864265	0.015003	0.00991473
0.0315401	0.00355434	0.0188193	-0.000261901	0.00737057	0.015003	0.00991473
0.0289959	0.00355434	0.0200914	-0.00153398	0.00991473	0.0175472	0.00991473
0.0289959	0.00228226	0.0175472	0.00101018	0.00482641	0.0175472	0.013731
0.0289959	0.00609849	0.0162751	-0.000261901	0.00355434	0.0162751	0.0162751
0.0315401	0.00609849	0.0213634	-0.000261901	0.00609849	0.015003	0.0200914
0.0315401	0.00864265	0.0213634	0.00228226	0.00609849	0.00991473	0.0200914
0.0366284	0.00609849	0.0188193	-0.000261901	0.00864265	0.0111868	0.0175472
0.0366284	0.00991473	0.0188193	-0.000261901	0.00864265	0.015003	0.0175472
0.0340842	0.00864265	0.0226355	-0.00407814	0.00737057	0.013731	0.015003
0.0340842	0.00482641	0.0226355	-0.00280606	0.00737057	0.0111868	0.015003
0.030268	0.00482641	0.0213634	-0.00407814	0.00609849	0.013731	0.013731
0.0289959	0.00609849	0.0175472	-0.00407814	0.00228226	0.013731	0.0162751
0.0328121	0.00609849	0.0175472	-0.00153398	0.00101018	0.0124589	0.0162751
0.0340842	0.00864265	0.0175472	-0.00407814	0.00482641	0.00864265	0.015003
0.0366284	0.00864265	0.0162751	-0.000261901	0.00482641	0.00864265	0.00991473
0.0366284	0.00864265	0.015003	-0.000261901	0.00609849	0.0111868	0.0111868
0.0353563	0.00737057	0.013731	0.00228226	0.00609849	0.0111868	0.00991473
0.0366284	0.00609849	0.013731	-0.00280606	0.00864265	0.015003	0.00609849
0.0340842	0.00482641	0.0162751	-0.00280606	0.00864265	0.013731	0.00991473
0.0340842	0.00101018	0.0162751	-0.00280606	0.00737057	0.0162751	0.0111868
0.0353563	-0.000261901	0.0175472	-0.00535022	0.00737057	0.0162751	0.0124589
0.0353563	0.00101018	0.0213634	-0.00407814	0.00991473	0.013731	0.015003
0.0379005	0.00101018	0.0226355	-0.00662229	0.00609849	0.013731	0.013731
0.0379005	0.00609849	0.0226355	-0.00407814	0.00609849	0.0111868	0.00991473
0.0353563	0.00609849	0.0213634	-0.00535022	0.00482641	0.0124589	0.0111868
0.0353563	0.00101018	0.0213634	-0.00407814	0.00737057	0.0162751	0.00864265
0.0353563	0.00355434	0.0200914	-0.00407814	0.00864265	0.0200914	0.00991473
0.0328121	0.00101018	0.015003	-0.00535022	0.0111868	0.0162751	0.0111868
0.0328121	-0.000261901	0.0162751	-0.00662229	0.0111868	0.0188193	0.013731
0.0340842	0.00101018	0.0162751	-0.00662229	0.00737057	0.0188193	0.015003
0.0366284	0.00101018	0.0213634	-0.00535022	0.00991473	0.015003	0.015003
0.0353563	-0.000261901	0.0213634	-0.00662229	0.00737057	0.015003	0.013731
0.0353563	0.00482641	0.0213634	-0.00662229	0.00609849	0.0162751	0.00991473
0.0340842	0.00355434	0.0213634	-0.00407814	0.00609849	0.013731	0.00737057
0.0353563	0.00355434	0.0251797	-0.00153398	0.00355434	0.0124589	0.00991473
0.0340842	0.00609849	0.0251797	-0.00153398	0.00482641	0.013731	0.00991473
0.0391725	0.00482641	0.0213634	-0.00280606	0.00737057	0.0124589	0.00991473
0.0417167	0.00228226	0.0200914	0.00101018	0.00737057	0.013731	0.0111868
0.0417167	-0.000261901	0.0188193	0.00228226	0.00864265	0.00991473	0.00991473
0.0417167	0.00228226	0.0226355	-0.000261901	0.00864265	0.013731	0.00737057
0.0391725	-0.000261901	0.0213634	0.00101018	0.00864265	0.013731	0.00609849
0.0404446	-0.000261901	0.0175472	0.00101018	0.0111868	0.0111868	0.00609849
0.0366284	0.00101018	0.0188193	-0.00280606	0.0111868	0.0124589	0.00355434
0.0366284	0.00355434	0.0213634	-0.00407814	0.00991473	0.0111868	0.00609849
0.0404446	0.00609849	0.0213634	-0.00280606	0.0111868	0.0124589	0.00482641
0.0404446	0.00609849	0.0213634	-0.00153398	0.00737057	0.013731	0.00609849
0.0417167	0.00355434	0.0213634	-0.00153398	0.00482641	0.013731	0.00355434
0.0442609	0.00101018	0.0213634	0.00101018	0.00864265	0.0162751	0.00228226
0.0404446	0.00101018	0.0251797	0.00101018	0.0111868	0.0175472	0.00482641
0.0366284	0.00228226	0.0251797	0.00101018	0.013731	0.013731	0.00482641
0.0353563	0.00355434	0.0289959	0.00101018	0.0124589	0.013731	0.00101018
0.0353563	0.00228226	0.0277238	0.00101018	0.0111868	0.0111868	0.00482641
0.0353563	0.00737057	0.0277238	-0.000261901	0.0111868	0.00737057	0.00355434
0.0366284	0.00737057	0.0264518	-0.00280606	0.00737057	0.00991473	0.00609849
0.0366284	0.00991473	0.0226355	-0.00153398	0.00737057	0.00991473	0.00482641
0.0379005	0.00991473	0.0239076	-0.00153398	0.00355434	0.0111868	0.00101018
0.0366284	0.00609849	0.0251797	-0.000261901	0.00355434	0.0111868	0.00101018
0.0340842	0.00737057	0.0239076	0.00228226	0.00482641	0.00737057	-0.000261901
0.0353563	0.00482641	0.0264518	0.00228226	0.00609849	0.00609849	-0.00153398
0.0366284	0.00482641	0.0264518	0.00609849	0.00609849	0.00355434	0.00101018
0.0366284	0.00609849	0.0315401	0.00355434	0.00737057	0.00482641	-0.00153398
0.0391725	0.00737057	0.0315401	0.00355434	0.00609849	0.00609849	-0.000261901
0.0366284	0.00482641	0.0315401	0.00228226	0.00482641	0.00991473	-0.00280606
0.0353563	0.00737057	0.0289959	-0.00280606	0.00355434	0.00864265	-0.00407814
0.0353563	0.00482641	0.0315401	-0.000261901	0.00101018	0.0124589	-0.00662229
0.030268	0.00355434	0.030268	-0.00407814	0.00101018	0.00864265	-0.00407814
0.0353563	-0.000261901	0.0315401	-0.00407814	0.00355434	0.00737057	-0.00662229
0.0366284	0.00101018	0.0264518	0.00101018	0.00101018	0.00482641	-0.00789437
0.0379005	0.00482641	0.0289959	-0.00280606	0.00355434	0.00609849	-0.00916645
0.0366284	0.00609849	0.0251797	0.00101018	0.00355434	0.00864265	-0.00407814
0.0366284	0.00737057	0.0251797	0.00101018	0.00482641	0.00991473	-0.00407814
0.0340842	0.00609849	0.0264518	0.00482641	0.00609849	0.0111868	-0.000261901
0.0340842	0.00609849	0.0277238	0.00355434	0.00228226	0.015003	-0.000261901
0.0366284	0.00609849	0.0289959	0.00228226	0.00355434	0.015003	0.00101018
0.0366284	0.00609849	0.0289959	-0.000261901	0.00609849	0.013731	-0.00280606
0.0379005	0.0111868	0.0315401	-0.000261901	0.00737057	0.015003	-0.00153398
0.0379005	0.00991473	0.030268	-0.000261901	0.00609849	0.0111868	-0.00280606
0.0366284	0.0124589	0.030268	-0.000261901	0.00355434	0.00991473	-0.00153398
0.0353563	0.0111868	0.0251797	-0.00407814	0.00737057	0.013731	-0.00535022
0.0353563	0.00991473	0.0264518	-0.00535022	0.00864265	0.00737057	-0.00535022
0.0379005	0.0111868	0.0264518	-0.000261901	0.00737057	0.0111868	-0.00407814
0.0366284	0.00737057	0.0277238	-0.00153398	0.00991473	0.0111868	-0.00407814
0.0417167	0.00609849	0.0251797	0.00101018	0.00609849	0.015003	-0.00662229
0.0404446	0.00482641	0.0264518	-0.00153398	0.00864265	0.0162751	-0.00916645
0.0391725	0.00482641	0.0289959	0.00101018	0.00864265	0.015003	-0.00789437
0.0379005	0.00609849	0.0264518	-0.000261901	0.00609849	0.0175472	-0.00662229
0.0353563	0.00355434	0.030268	-0.00407814	0.00609849	0.015003	-0.0104385
0.0366284	0.00991473	0.030268	-0.00153398	0.00228226	0.0124589	-0.0104385
0.0366284	0.00991473	0.0277238	-0.00407814	0.00101018	0.00991473	-0.00535022
0.0404446	0.00609849	0.0289959	-0.00916645	-0.00407814	0.00991473	-0.00535022
0.0429888	0.0111868	0.0315401	-0.00662229	-0.00407814	0.0111868	-0.00407814
0.0417167	0.00355434	0.0289959	-0.0104385	-0.00535022	0.0124589	-0.00280606
0.0379005	0.00355434	0.0289959	-0.0129827	-0.00280606	0.013731	-0.00535022
0.0404446	0.00482641	0.0289959	-0.0104385	-0.00280606	0.015003	-0.00662229
0.0366284	0.00482641	0.0277238	-0.0117106	0.00228226	0.015003	-0.00789437
0.0379005	0.00609849	0.0264518	-0.0104385	0.00228226	0.00991473	-0.00662229
0.0404446	0.00991473	0.0264518	-0.00916645	0.00609849	0.00991473	-0.00407814
0.0417167	0.00737057	0.0213634	-0.00407814	0.00228226	0.00737057	-0.00407814
0.0442609	0.00737057	0.0239076	-0.00153398	0.00355434	0.00737057	0.00101018
0.0455329	0.0111868	0.0213634	0.00101018	0.00482641	0.0111868	0.00355434
0.0417167	0.00864265	0.0200914	-0.00153398	0.00355434	0.0111868	0.00101018
0.0404446	0.00991473	0.0239076	-0.000261901	0.00101018	0.015003	-0.000261901
0.0353563	0.00355434	0.0239076	-0.00280606	0.00101018	0.013731	-0.00280606
0.0366284	0.00737057	0.0226355	-0.000261901	-0.000261901	0.00991473	-0.00535022
0.0391725	0.00482641	0.0251797	-0.00280606	-0.00153398	0.0111868	-0.00407814
0.0404446	0.00482641	0.0251797	-0.00153398	0.00355434	0.013731	0.00101018
0.0417167	0.00609849	0.0213634	0.00101018	0.00355434	0.0111868	0.00101018
0.0417167	0.00482641	0.0251797	-0.00407814	0.00609849	0.00991473	-0.000261901
0.0404446	0.00609849	0.0226355	-0.00153398	0.00737057	0.00864265	-0.00153398
0.0391725	0.00737057	0.0239076	-0.000261901	0.00991473	0.0111868	0.00228226
0.0340842	0.00609849	0.0200914	0.00101018	0.00737057	0.0111868	0.00101018
0.0340842	0.00482641	0.0226355	0.00101018	0.00737057	0.013731	-0.00280606
0.0340842	0.00482641	0.0200914	-0.000261901	0.00609849	0.0111868	-0.00407814
0.0353563	0.00101018	0.0200914	-0.000261901	0.00228226	0.00991473	-0.00662229
0.0391725	-0.00153398	0.0213634	-0.00153398	0.00101018	0.00864265	-0.00535022
0.0404446	-0.000261901	0.0200914	-0.00280606	0.00101018	0.00864265	0.00101018
0.0391725	0.00101018	0.0239076	-0.00407814	-0.000261901	0.0124589	0.00228226
0.0366284	0.00609849	0.0213634	-0.00280606	0.00101018	0.00864265	-0.000261901
0.0353563	0.00609849	0.0239076	0.00101018	0.00101018	0.00737057	-0.000261901
0.0340842	0.00864265	0.0251797	0.00101018	0.00101018	0.00991473	0.00101018
0.0353563	0.00991473	0.0213634	0.00355434	0.00101018	0.00991473	-0.00407814
0.0353563	0.00609849	0.0213634	0.00355434	0.00609849	0.015003	-0.00407814
0.0379005	0.00991473	0.0175472	-0.000261901	0.00609849	0.0111868	-0.000261901
0.0379005	0.00991473	0.0162751	-0.00280606	0.00355434	0.0111868	-0.00153398
0.0379005	0.0111868	0.0175472	-0.00280606	0.00355434	0.0124589	-0.000261901
0.0366284	0.00991473	0.0200914	-0.00407814	-0.00407814	0.00991473	0.00228226
0.0340842	0.00609849	0.0200914	-0.00280606	-0.00280606	0.00991473	0.00101018
0.0315401	0.00991473	0.0213634	-0.000261901	-0.000261901	0.00991473	-0.00280606
0.0315401	0.00991473	0.0188193	-0.000261901	-0.000261901	0.013731	-0.00153398
0.0340842	0.013731	0.0226355	0.00355434	0.00355434	0.0162751	-0.00407814
0.0340842	0.015003	0.0226355	-0.000261901	-0.000261901	0.0200914	-0.00280606
0.0353563	0.0124589	0.0188193	0.00101018	0.00101018	0.0200914	-0.000261901
0.0353563	0.013731	0.0213634	0.00355434	0.00355434	0.0175472	-0.00153398
0.0340842	0.015003	0.0200914	0.00101018	0.00101018	0.0175472	0.00101018
0.0353563	0.015003	0.0162751	0.00101018	0.00101018	0.015003	0.00228226
0.0315401	0.00991473	0.015003	-0.00280606	-0.00280606	0.015003	0.00101018
0.0315401	0.013731	0.015003	-0.00407814	-0.00407814	0.013731	0.00101018
0.0353563	0.0175472	0.015003	-0.00280606	-0.00280606	0.0162751	-0.000261901
0.0353563	0.0188193	0.0162751	-0.00407814	-0.00407814	0.0162751	-0.00153398
0.0340842	0.0188193	0.0162751	0.00101018	0.00101018	0.015003	0.00101018
0.0366284	0.0162751	0.0188193	-0.00153398	-0.00153398	0.00991473	0.00355434
0.0315401	0.0200914	0.0188193	0.00228226	0.00228226	0.0111868	0.00355434
0.030268	0.0188193	0.0213634	0.00101018	0.00101018	0.00991473	0.00609849
0.0264518	0.015003	0.0213634	0.00101018	0.00101018	0.00609849	0.00482641
0.030268	0.0175472	0.0188193	-0.00153398	-0.00153398	0.00991473	0.00228226
0.030268	0.0162751	0.0175472	-0.00153398	-0.00153398	0.0111868	0.00228226
0.0277238	0.0213634	0.013731	-0.00535022	-0.00535022	0.0124589	-0.000261901
0.030268	0.0213634	0.0111868	-0.00407814	-0.00407814	0.015003	-0.000261901
0.030268	0.0251797	0.00737057	-0.00407814	-0.00407814	0.013731	-0.000261901
0.0315401	0.0251797	0.0111868	-0.000261901	-0.000261901	0.00991473	0.00355434
0.030268	0.0213634	0.00991473	0.00101018	0.00101018	0.0111868	0.00609849
0.0277238	0.0239076	0.00991473	0.00355434	0.00355434	0.00864265	0.00864265
0.0239076	0.0200914	0.0111868	0.00355434	0.00355434	0.00991473	0.00864265
0.0264518	0.0213634	0.00991473	0.00228226	0.00228226	0.0111868	0.00864265
0.0289959	0.0175472	0.0124589	0.00355434	0.00355434	0.013731	0.00609849
0.0289959	0.0175472	0.0124589	0.00101018	0.00101018	0.015003	0.00991473
0.030268	0.0239076	0.013731	-0.000261901	-0.000261901	0.015003	0.00609849
0.030268	0.0213634	0.013731	0.00355434	0.00355434	0.013731	0.00609849
0.0289959	0.0200914	0.0162751	0.00228226	0.00228226	0.00991473	0.00737057
0.0289959	0.0239076	0.0175472	0.00355434	0.00355434	0.00737057	0.00737057
0.0251797	0.0213634	0.015003	0.00737057	0.00737057	0.00991473	0.0111868
0.0239076	0.0175472	0.015003	0.00864265	0.00864265	0.00991473	0.00737057
0.0277238	0.015003	0.013731	0.00991473	0.00991473	0.00991473	0.00737057
0.0277238	0.0175472	0.013731	0.00864265	0.00864265	0.0111868	0.00482641
0.030268	0.0162751	0.00991473	0.00609849	0.00609849	0.00991473	0.00609849
0.030268	0.0162751	0.0111868	0.00482641	0.00482641	0.00737057	0.00482641
0.0264518	0.0175472	0.013731	0.00609849	0.00609849	0.00609849	0.00609849
0.0277238	0.0188193	0.0111868	0.00228226	0.00228226	0.00609849	0.00482641
0.0251797	0.0188193	0.0162751	0.00355434	0.00355434	0.00355434	0.00228226
0.0264518	0.0213634	0.013731	0.00737057	0.00737057	0.00609849	0.00101018
0.0264518	0.0175472	0.0162751	0.00737057	0.00737057	0.00482641	0.00482641
0.0251797	0.0175472	0.015003	0.00737057	0.00737057	0.00609849	0.00228226
0.0277238	0.013731	0.013731	0.00864265	0.00864265	0.00355434	-0.00153398
0.0277238	0.015003	0.013731	0.00991473	0.00991473	0.00228226	0.00101018
0.0264518	0.0162751	0.00991473	0.00737057	0.00737057	0.00482641	-0.000261901
0.0239076	0.0162751	0.0124589	0.00864265	0.00864265	0.00482641	-0.000261901
0.0264518	0.0175472	0.00864265	0.00737057	0.00737057	0.00101018	0.00355434
0.0277238	0.0175472	0.00737057	0.00991473	0.00991473	0.00482641	0.00609849
0.0277238	0.015003	0.00609849	0.00482641	0.00482641	0.00355434	0.00991473
0.0328121	0.0124589	0.00609849	0.00355434	0.00355434	0.00609849	0.00864265
0.0315401	0.00864265	0.00991473	0.00609849	0.00609849	0.00482641	0.00609849
0.030268	0.00991473	0.00864265	0.00609849	0.00609849	0.00101018	0.00482641
0.030268	0.00991473	0.013731	0.00864265	0.00864265	0.00101018	0.00101018
0.0264518	0.00864265	0.013731	0.00864265	0.00864265	-0.000261901	0.00101018
0.0251797	0.0111868	0.0124589	0.00737057	0.00737057	-0.00153398	0.00609849
0.0264518	0.013731	0.013731	0.00737057	0.00737057	0.00101018	0.00482641
0.030268	0.0111868	0.0111868	0.00609849	0.00609849	-0.00153398	0.00609849
0.0289959	0.013731	0.00991473	0.00228226	0.00228226	-0.000261901	0.00737057
0.0328121	0.0124589	0.00864265	0.00101018	0.00101018	-0.00280606	0.00482641
0.0315401	0.015003	0.00609849	0.00482641	0.00482641	-0.00407814	0.00355434
0.0289959	0.013731	0.00991473	0.00482641	0.00482641	-0.00662229	-0.000261901
0.0251797	0.013731	0.00609849	0.00609849	0.00609849	-0.00407814	-0.000261901
0.0251797	0.015003	0.00609849	0.00609849	0.00609849	-0.00662229	0.00101018
0.0251797	0.00991473	0.00991473	0.00864265	0.00864265	-0.00789437	-0.000261901
0.0264518	0.015003	0.00609849	0.00864265	0.00864265	-0.00916645	0.00228226
0.0264518	0.015003	0.00864265	0.00737057	0.00737057	-0.00407814	-0.00407814
0.030268	0.015003	0.00864265	0.00737057	0.00737057	-0.00407814	-0.00407814
0.030268	0.015003	0.00991473	0.00991473	0.00991473	-0.000261901	-0.000261901
0.0277238	0.0111868	0.00609849	0.00609849	0.00609849	-0.000261901	-0.000261901
0.0264518	0.00991473	0.00991473	0.00609849	0.00609849	0.00101018	0.00101018
0.0264518	0.00482641	0.0124589	0.00482641	0.00482641	-0.00280606	-0.00280606
0.030268	0.00609849	0.00991473	0.00737057	0.00737057	-0.00153398	-0.00153398
0.0277238	0.00991473	0.0124589	0.00864265	0.00864265	-0.00280606	-0.00280606
0.0315401	0.00991473	0.0111868	0.0111868	0.0111868	-0.00153398	-0.00153398
0.0315401	0.0124589	0.0111868	0.0111868	0.0111868	-0.00535022	-0.00535022
0.0277238	0.0124589	0.00991473	0.00737057	0.00737057	-0.00535022	-0.00535022
0.0277238	0.0124589	0.00609849	0.00991473	0.00991473	-0.00407814	-0.00407814
0.0251797	0.00991473	0.00609849	0.00737057	0.00737057	-0.00407814	-0.00407814
0.0251797	0.00991473	0.00864265	0.00609849	0.00609849	-0.00662229	-0.00662229
0.0289959	0.00737057	0.00991473	0.00609849	0.00609849	-0.00916645	-0.00916645
0.0289959	0.00609849	0.00991473	0.00355434	0.00355434	-0.00789437	-0.00789437
0.0315401	0.00864265	0.00991473	0.00482641	0.00482641	-0.00662229	-0.00662229
0.0328121	0.00864265	0.013731	0.00737057	0.00737057	-0.0104385	-0.0104385
0.0328121	0.0124589	0.00991473	0.00737057	0.00737057	-0.0104385	-0.0104385
0.0264518	0.013731	0.013731	0.00864265	0.00864265	-0.00535022	-0.00535022
0.0277238	0.0124589	0.00991473	0.00864265	0.00864265	-0.00535022	-0.00535022
0.0251797	0.0111868	0.00991473	0.00864265	0.00864265	-0.00407814	-0.00407814
0.0289959	0.0124589	0.00609849	0.0111868	0.0111868	-0.00280606	-0.00280606
0.0315401	0.0124589	0.0111868	0.0111868	0.0111868	-0.00535022	-0.00535022
0.0315401	0.00737057	0.00737057	0.00991473	0.00991473	-0.00662229	-0.00662229
0.0315401	0.00737057	0.00609849	0.0111868	0.0111868	-0.00789437	-0.00789437
0.0315401	0.00991473	0.00864265	0.00737057	0.00737057	-0.00662229	-0.00662229
0.0264518	0.00991473	0.00482641	0.00482641	0.00482641	-0.00407814	-0.00407814
0.0289959	0.0162751	0.00864265	0.00864265	0.00864265	-0.00407814	-0.00407814
0.0251797	0.015003	0.00737057	0.0111868	0.0111868	0.00101018	0.00101018
0.0251797	0.0111868	0.0111868	0.013731	0.013731	0.00355434	0.00355434
0.0289959	0.0111868	0.00991473	0.0124589	0.0124589	0.00101018	0.00101018
0.0289959	0.0111868	0.00991473	0.0111868	0.0111868	-0.000261901	-0.000261901
0.0315401	0.00609849	0.00609849	0.0111868	0.0111868	-0.00280606	-0.00280606
0.0315401	0.00737057	0.00609849	0.00737057	0.00737057	-0.00535022	-0.00535022
0.0277238	0.00991473	0.00737057	0.00737057	0.00737057	-0.00407814	-0.00407814
0.0264518	0.00737057	0.00864265	0.00355434	0.00355434	0.00101018	0.00101018
0.0264518	0.00864265	0.00482641	0.00355434	0.00355434	0.00101018	0.00101018
0.0264518	0.00737057	0.00609849	0.00482641	0.00482641	-0.000261901	-0.000261901
0.0289959	0.00864265	0.00737057	0.00609849	0.00609849	-0.00153398	-0.00153398
0.0289959	0.00609849	0.00991473	0.00609849	0.00609849	0.00228226	0.00228226
0.0315401	0.00609849	0.00737057	0.00737057	0.00737057	0.00101018	0.00101018
0.030268	0.00609849	0.00864265	0.00609849	0.00609849	-0.00280606	-0.00280606
0.0251797	0.00355434	0.00609849	0.00482641	0.00482641	-0.00407814	-0.00407814
0.0239076	0.00609849	0.00991473	0.00355434	0.00355434	-0.00662229	-0.00662229
0.0264518	0.00609849	0.00991473	0.00101018	0.00101018	-0.00535022	-0.00535022
0.0251797	0.00609849	0.00991473	0.00101018	0.00101018	0.00101018	0.00101018
0.030268	0.00609849	0.00864265	0.00355434	0.00355434	0.00228226	0.00228226
0.030268	0.00355434	0.00609849	0.00101018	0.00101018	-0.000261901	-0.000261901
0.0289959	0.00609849	0.00737057	0.00355434	0.00355434	-0.000261901	-0.000261901
0.0277238	0.00609849	0.00737057	0.00355434	0.00355434	0.00101018	0.00101018
0.0251797	0.00609849	0.00737057	0.00482641	0.00482641	-0.00407814	-0.00407814
0.0251797	0.00609849	0.00228226	0.00609849	0.00609849	-0.00407814	-0.00407814
0.0277238	0.00609849	0.00482641	0.00228226	0.00228226	-0.000261901	-0.000261901
0.0289959	0.00864265	0.00737057	0.00355434	0.00355434	-0.00153398	-0.00153398
0.030268	0.00737057	0.00609849	0.00609849	0.00609849	-0.000261901	-0.000261901
0.0277238	0.00864265	0.00737057	0.00737057	0.00737057	0.00228226	0.00228226
0.0264518	0.00737057	0.00991473	0.00609849	0.00609849	0.00101018	0.00101018
0.0264518	0.00991473	0.00991473	0.00355434	0.00355434	-0.00280606	-0.00280606
0.0289959	0.00991473	0.00864265	0.00737057	0.00737057	-0.00153398	-0.00153398
0.0289959	0.00737057	0.00609849	0.00864265	0.00864265	-0.00407814	-0.00407814
0.0315401	0.00355434	0.00482641	0.00737057	0.00737057	-0.00280606	-0.00280606
0.0315401	0.00609849	0.00101018	0.00991473	0.00991473	-0.000261901	-0.000261901
0.0277238	0.00482641	0.00482641	0.00609849	0.00609849	-0.00153398	-0.00153398
0.0277238	0.00355434	0.00228226	0.00864265	0.00864265	0.00101018	0.00101018
0.0251797	0.00609849	0.00355434	0.00864265	0.00864265	0.00228226	0.00228226
0.0239076	0.00609849	0.00609849	0.00609849	0.00609849	0.00101018	0.00101018
0.0264518	0.00482641	0.00355434	0.00609849	0.00609849	0.00101018	0.00101018
0.0264518	0.00609849	0.00609849	0.00228226	0.00228226	-0.000261901	-0.000261901
0.0289959	0.00864265	0.00609849	0.00101018	0.00101018	-0.00153398	-0.00153398
0.0277238	0.00737057	0.00864265	-0.00407814	-0.00407814	0.00101018	0.00101018
0.0239076	0.00482641	0.00991473	-0.00407814	-0.00407814	0.00355434	0.00355434
0.0251797	0.00609849	0.00991473	-0.00535022	-0.00535022	0.00355434	0.00355434
0.0239076	0.00355434	0.00991473	-0.00280606	-0.00280606	0.00609849	0.00609849
0.0251797	0.00228226	0.00737057	-0.00280606	-0.00280606	0.00482641	0.00482641
0.0277238	0.00609849	0.0111868	0.00228226	0.00228226	0.00228226	0.00228226
0.0251797	0.00609849	0.00991473	0.00228226	0.00228226	0.00228226	0.00228226
0.0277238	0.00609849	0.00991473	0.00609849	0.00609849	-0.000261901	-0.000261901
0.0277238	0.00864265	0.00737057	0.00228226	0.00228226	-0.000261901	-0.000261901
0.0251797	0.00737057	0.00737057	0.00355434	0.00355434	-0.000261901	-0.000261901
0.0251797	0.00991473	0.00864265	0.00482641	0.00482641	0.00355434	0.00355434
0.0239076	0.0111868	0.00864265	0.00355434	0.00355434	0.00609849	0.00609849
0.0264518	0.00991473	0.00609849	0.00101018	0.00101018	0.00864265	0.00864265
0.0264518	0.00864265	0.00991473	0.00101018	0.00101018	0.00864265	0.00864265
0.0289959	0.00482641	0.00864265	-0.000261901	-0.000261901	0.00864265	0.00864265
0.030268	0.00609849	0.00864265	-0.00153398	-0.00153398	0.00609849	0.00609849
0.0277238	0.00355434	0.00737057	0.00355434	0.00355434	0.00991473	0.00991473
0.0264518	0.00355434	0.00355434	0.00355434	0.00355434	0.00609849	0.00609849
0.0264518	0.00355434	0.00355434	0.00609849	0.00609849	0.00609849	0.00609849
0.0226355	0.00609849	-0.00153398	0.00737057	0.00737057	0.00737057	0.00737057
0.0251797	0.00609849	0.00101018	0.00991473	0.00991473	0.00737057	0.00737057
0.0264518	0.00991473	-0.00280606	0.00737057	0.00737057	0.0111868	0.0111868
0.0264518	0.00991473	-0.00153398	0.00737057	0.00737057	0.00737057	0.00737057
0.0277238	0.00737057	0.00355434	0.00609849	0.00609849	0.00737057	0.00737057
0.0289959	0.00609849	0.00355434	0.00228226	0.00228226	0.00482641	0.00482641
0.0264518	0.00609849	0.00228226	0.00101018	0.00101018	0.00609849	0.00609849
0.0239076	0.00609849	0.00609849	0.00101018	0.00101018	0.00482641	0.00482641
0.0251797	0.00355434	0.00482641	-0.000261901	-0.000261901	0.00609849	0.00609849
0.0277238	0.00355434	0.00864265	0.00101018	0.00101018	0.00482641	0.00482641
0.030268	0.00482641	0.00609849	0.00101018	0.00101018	0.00228226	0.00228226
0.0315401	0.00355434	0.00609849	0.00101018	0.00101018	0.00101018	0.00101018
0.030268	0.00482641	0.00228226	0.00101018	0.00101018	0.00482641	0.00482641
0.0277238	0.00355434	0.00101018	0.00609849	0.00609849	0.00228226	0.00228226
0.0277238	0.00737057	0.00355434	0.00609849	0.00609849	-0.00153398	-0.00153398
0.0239076	0.00737057	-0.000261901	0.00355434	0.00355434	0.00101018	0.00101018
0.0239076	0.00482641	0.00355434	0.00355434	0.00355434	-0.000261901	-0.000261901
0.0239076	0.00101018	0.00737057	0.00482641	0.00482641	-0.000261901	-0.000261901
0.0289959	0.00355434	0.00355434	0.00355434	0.00355434	0.00355434	0.00355434
0.0289959	0.00228226	0.00609849	-0.000261901	-0.000261901	0.00609849	0.00609849
0.0289959	-0.000261901	0.00609849	-0.000261901	-0.000261901	0.00991473	0.00991473
0.0264518	-0.00280606	0.00609849	0.00101018	0.00101018	0.00864265	0.00864265
0.0239076	0.00228226	0.00228226	0.00101018	0.00101018	0.00609849	0.00609849
0.0226355	0.00101018	0.00355434	0.00609849	0.00609849	0.00482641	0.00482641
0.0251797	0.00609849	0.00101018	0.00355434	0.00355434	0.00101018	0.00101018
0.0251797	0.00609849	0.00101018	0.00609849	0.00609849	0.00101018	0.00101018
0.0264518	0.00355434	0.00609849	0.00609849	0.00609849	0.00609849	0.00609849
0.030268	0.00609849	0.00609849	0.00101018	0.00101018	0.00482641	0.00482641
0.0251797	0.00482641	0.00609849	0.00101018	0.00101018	0.00609849	0.00609849
0.0264518	0.00609849	0.00737057	-0.00280606	-0.00280606	0.00737057	0.00737057
0.0277238	0.00482641	0.00991473	0.00101018	0.00101018	0.00482641	0.00482641
0.0264518	0.00355434	0.0124589	0.00101018	0.00101018	0.00355434	0.00355434
0.0251797	0.00609849	0.0111868	-0.000261901	-0.000261901	-0.000261901	-0.000261901
0.0289959	0.00228226	0.0111868	-0.000261901	-0.000261901	-0.000261901	-0.000261901
0.0340842	0.00482641	0.00737057	0.00355434	0.00355434	0.00101018	0.00101018
0.0328121	0.00355434	0.00737057	0.00228226	0.00228226	-0.000261901	-0.000261901
0.0328121	0.00355434	0.00737057	0.00228226	0.00228226	0.00228226	0.00228226
0.0289959	0.00609849	0.00609849	0.00482641	0.00482641	0.00228226	0.00228226
0.0289959	0.00609849	0.00991473	0.00355434	0.00355434	-0.000261901	-0.000261901
0.030268	0.00355434	0.00864265	0.00355434	0.00355434	-0.00280606	-0.00280606
0.0289959	0.00482641	0.0111868	-0.000261901	-0.000261901	-0.00280606	-0.00280606
0.0328121	-0.000261901	0.00737057	-0.00153398	-0.00153398	-0.00407814	-0.00407814
0.0328121	-0.00153398	0.00991473	-0.00407814	-0.00407814	-0.000261901	-0.000261901
0.030268	0.00228226	0.00737057	-0.00280606	-0.00280606	-0.000261901	-0.000261901
0.030268	0.00101018	0.00737057	0.00101018	0.00101018	-0.00407814	-0.00407814
0.0264518	0.00355434	0.00355434	-0.000261901	-0.000261901	-0.00535022	-0.00535022
0.0264518	0.00482641	0.00737057	0.00355434	0.00355434	-0.00789437	-0.00789437
0.0289959	0.00101018	0.00228226	0.00228226	0.00228226	-0.00407814	-0.00407814
0.0277238	0.00228226	0.00609849	0.00482641	0.00482641	-0.00407814	-0.00407814
0.030268	0.00101018	0.00482641	0.00355434	0.00355434	-0.00280606	-0.00280606
0.030268	-0.00153398	0.00737057	0.00355434	0.00355434	-0.00407814	-0.00407814
0.0277238	0.00228226	0.00737057	0.00355434	0.00355434	-0.00407814	-0.00407814
0.0289959	0.00101018	0.00991473	0.00101018	0.00101018	-0.00407814	-0.00407814
0.0264518	0.00482641	0.00864265	0.00101018	0.00101018	-0.00280606	-0.00280606
0.0289959	0.00482641	0.00991473	-0.000261901	-0.000261901	-0.00280606	-0.00280606
0.030268	0.00991473	0.00991473	-0.000261901	-0.000261901	0.00101018	0.00101018
0.030268	0.00864265	0.00737057	-0.00535022	-0.00535022	0.00101018	0.00101018
0.0277238	0.00609849	0.00609849	-0.00662229	-0.00662229	-0.000261901	-0.000261901
0.0264518	0.00609849	0.00609849	-0.00407814	-0.00407814	-0.000261901	-0.000261901
0.0289959	0.00355434	0.00864265	-0.00535022	-0.00535022	-0.00407814	-0.00407814
0.0264518	0.00737057	0.00609849	-0.00407814	-0.00407814	-0.00407814	-0.00407814
0.0277238	0.00482641	0.00355434	-0.00407814	-0.00407814	-0.00153398	-0.00153398
0.0315401	0.00482641	0.00609849	-0.00280606	-0.00280606	0.00101018	0.00101018
0.0277238	0.00355434	0.00482641	-0.00280606	-0.00280606	0.00355434	0.00355434
0.0315401	0.00355434	0.00482641	-0.00407814	-0.00407814	0.00101018	0.00101018
0.0315401	0.00737057	0.00737057	-0.00407814	-0.00407814	-0.00280606	-0.00280606
0.0264518	0.0111868	0.00609849	-0.00789437	-0.00789437	-0.00407814	-0.00407814
0.030268	0.00864265	0.00864265	-0.00789437	-0.00789437	-0.00535022	-0.00535022
0.030268	0.00737057	0.00609849	-0.00789437	-0.00789437	-0.00535022	-0.00535022
0.030268	0.00737057	0.00609849	-0.0117106	-0.0117106	-0.00407814	-0.00407814
0.0328121	0.00482641	0.00609849	-0.0117106	-0.0117106	-0.00407814	-0.00407814
0.0340842	0.00482641	0.00482641	-0.00789437	-0.00789437	-0.00280606	-0.00280606
0.0340842	-0.000261901	0.00482641	-0.00662229	-0.00662229	-0.00153398	-0.00153398
0.0366284	-0.000261901	0.00355434	-0.00662229	-0.00662229	-0.00407814	-0.00407814
0.0328121	0.00355434	0.00609849	-0.00535022	-0.00535022	-0.00407814	-0.00407814
0.0340842	0.00101018	0.00482641	-0.00280606	-0.00280606	-0.00916645	-0.00916645
0.0366284	0.00482641	0.00609849	-0.00280606	-0.00280606	-0.00916645	-0.00916645
0.0340842	0.00609849	0.00864265	-0.00280606	-0.00280606	-0.00535022	-0.00535022
0.0340842	0.00864265	0.00864265	-0.00280606	-0.00280606	-0.00662229	-0.00662229
0.0366284	0.00737057	0.00991473	-0.00407814	-0.00407814	-0.00280606	-0.00280606
0.0366284	0.00482641	0.0111868	-0.00407814	-0.00407814	-0.00280606	-0.00280606
0.030268	0.00482641	0.0111868	-0.00280606	-0.00280606	-0.00280606	-0.00280606
0.030268	0.00355434	0.00737057	-0.00407814	-0.00407814	-0.000261901	-0.000261901
0.0315401	0.00101018	0.00991473	-0.000261901	-0.000261901	-0.00535022	-0.00535022
0.0315401	0.00101018	0.00609849	-0.00280606	-0.00280606	-0.00407814	-0.00407814
0.0353563	-0.000261901	0.00991473	0.00355434	0.00355434	-0.00535022	-0.00535022
0.0340842	-0.000261901	0.00482641	-0.000261901	-0.000261901	-0.00280606	-0.00280606
0.0315401	-0.00153398	0.00737057	0.00101018	0.00101018	-0.00153398	-0.00153398
0.030268	0.00101018	0.00355434	-0.000261901	-0.000261901	-0.00153398	-0.00153398
0.0289959	0.00355434	0.00482641	-0.000261901	-0.000261901	0.00101018	0.00101018
0.0277238	0.00355434	0.00737057	-0.00153398	-0.00153398	0.00101018	0.00101018
0.0277238	0.00355434	0.00609849	-0.00535022	-0.00535022	-0.00407814	-0.00407814
0.030268	0.00355434	0.00609849	-0.00407814	-0.00407814	-0.00535022	-0.00535022
0.0366284	0.00609849	0.00609849	-0.00407814	-0.00407814	-0.00407814	-0.00407814
0.0340842	0.00737057	0.00864265	-0.00535022	-0.00535022	-0.00407814	-0.00407814
0.0353563	0.00482641	0.00991473	-0.00916645	-0.00916645	-0.00535022	-0.00535022
0.0328121	0.00609849	0.00737057	-0.0104385	-0.0104385	-0.00407814	-0.00407814
0.0340842	0.00355434	0.00737057	-0.00662229	-0.00662229	-0.00280606	-0.00280606
0.0366284	0.00355434	0.00355434	-0.0117106	-0.0117106	-0.00407814	-0.00407814
0.0353563	0.00355434	0.00609849	-0.00662229	-0.00662229	-0.00662229	-0.00662229
0.0366284	0.00609849	0.00864265	-0.00407814	-0.00407814	-0.00789437	-0.00789437
0.0379005	0.00609849	0.00737057	-0.00153398	-0.00153398	-0.00662229	-0.00662229
0.0366284	0.00864265	0.00609849	-0.000261901	-0.000261901	-0.00535022	-0.00535022
0.0366284	0.00737057	0.00737057	-0.00407814	-0.00407814	-0.00535022	-0.00535022
0.0340842	0.00737057	0.00864265	-0.00407814	-0.00407814	-0.00153398	-0.00153398
0.0366284	0.00737057	0.00482641	-0.00407814	-0.00407814	-0.00153398	-0.00153398
0.0379005	0.00355434	0.00609849	-0.00407814	-0.00407814	-0.00153398	-0.00153398
0.0391725	0.00482641	0.00101018	-0.00662229	-0.00662229	-0.00407814	-0.00407814
0.0417167	0.00101018	0.00355434	-0.00662229	-0.00662229	-0.00407814	-0.00407814
0.0417167	0.00101018	0.00355434	-0.00407814	-0.00407814	-0.00407814	-0.00407814
0.0379005	0.00101018	0.00355434	-0.00535022	-0.00535022	-0.00280606	-0.00280606
0.0391725	0.00355434	0.00864265	0.00101018	0.00101018	0.00101018	0.00101018
0.0366284	0.00228226	0.0111868	-0.00407814	-0.00407814	0.00101018	0.00101018
0.0417167	0.00228226	0.00991473	-0.00153398	-0.00153398	0.00737057	0.00737057
0.0429888	0.00101018	0.00991473	-0.00153398	-0.00153398	0.00737057	0.00737057
0.0455329	0.00609849	0.00609849	-0.000261901	-0.000261901	0.00609849	0.00609849
0.0455329	0.00609849	0.00991473	-0.000261901	-0.000261901	0.00609849	0.00609849
0.0455329	0.00609849	0.0111868	-0.00280606	-0.00280606	0.00609849	0.00609849
0.0442609	0.00355434	0.0111868	-0.00407814	-0.00407814	-0.00153398	-0.00153398
0.0455329	0.00482641	0.00991473	-0.00407814	-0.00407814	-0.00280606	-0.00280606
0.0429888	0.00609849	0.00737057	-0.00407814	-0.00407814	0.00101018	0.00101018
0.0429888	0.00228226	0.00864265	0.00101018	0.00101018	0.00101018	0.00101018
0.0493492	0.00228226	0.00991473	-0.000261901	-0.000261901	0.00101018	0.00101018
0.0455329	0.00609849	0.0111868	0.00101018	0.00101018	0.00355434	0.00355434
0.0480771	0.00482641	0.00991473	-0.00407814	-0.00407814	0.00228226	0.00228226
0.0455329	0.00737057	0.0111868	-0.000261901	-0.000261901	0.00482641	0.00482641
0.0455329	0.00737057	0.0111868	-0.000261901	-0.000261901	0.00228226	0.00228226
0.0417167	0.00482641	0.00991473	-0.00407814	-0.00407814	0.00228226	0.00228226
0.0404446	0.00991473	0.00991473	-0.00407814	-0.00407814	-0.00153398	-0.00153398
0.0429888	0.00609849	0.00609849	-0.00280606	-0.00280606	-0.00280606	-0.00280606
0.0417167	0.00737057	0.0111868	-0.00407814	-0.00407814	-0.000261901	-0.000261901
0.0442609	0.00355434	0.00864265	-0.00535022	-0.00535022	-0.00153398	-0.00153398
0.0429888	0.00355434	0.00864265	-0.00280606	-0.00280606	0.00228226	0.00228226
0.0366284	0.00228226	0.00864265	-0.00407814	-0.00407814	0.00355434	0.00355434
0.0366284	0.00609849	0.00737057	-0.00280606	-0.00280606	0.00101018	0.00101018
0.0366284	0.00609849	0.0111868	-0.00153398	-0.00153398	-0.000261901	-0.000261901
0.0353563	0.00864265	0.013731	-0.000261901	-0.000261901	-0.000261901	-0.000261901
0.0366284	0.00609849	0.015003	0.00101018	0.00101018	0.00101018	0.00101018
0.0417167	0.00609849	0.0162751	0.00355434	0.00355434	0.00355434	0.00355434
0.0417167	0.0111868	0.0175472	0.00482641	0.00482641	0.00101018	0.00101018
0.0429888	0.00991473	0.0162751	0.00101018	0.00101018	0.00355434	0.00355434
0.0455329	0.00991473	0.015003	0.00101018	0.00101018	0.00609849	0.00609849
0.0404446	0.00991473	0.0111868	-0.000261901	-0.000261901	0.00609849	0.00609849
0.0417167	0.00482641	0.00991473	0.00101018	0.00101018	0.00228226	0.00228226
0.0379005	0.00228226	0.00864265	0.00101018	0.00101018	0.00101018	0.00101018
0.0366284	0.00609849	0.00864265	0.00355434	0.00355434	-0.00280606	-0.00280606
0.0404446	0.00228226	0.00991473	-0.000261901	-0.000261901	-0.00280606	-0.00280606
0.0417167	0.00355434	0.013731	-0.000261901	-0.000261901	-0.00153398	-0.00153398
0.0404446	0.00609849	0.013731	0.00101018	0.00101018	-0.000261901	-0.000261901
0.0417167	0.00609849	0.015003	0.00355434	0.00355434	-0.00153398	-0.00153398
0.0417167	0.00737057	0.013731	0.00228226	0.00228226	-0.00280606	-0.00280606
0.0379005	0.00737057	0.0111868	0.00609849	0.00609849	0.00228226	0.00228226
0.0340842	0.00609849	0.0124589	0.00355434	0.00355434	0.00101018	0.00101018
0.0340842	0.00355434	0.0111868	0.00609849	0.00609849	0.00101018	0.00101018
0.0340842	0.00101018	0.00864265	0.00609849	0.00609849	-0.00407814	-0.00407814
0.0366284	0.00101018	0.00864265	0.00482641	0.00482641	-0.00280606	-0.00280606
0.0366284	0.00355434	0.0111868	0.00482641	0.00482641	-0.00535022	-0.00535022
0.0366284	-0.00280606	0.00991473	0.00228226	0.00228226	-0.00535022	-0.00535022
0.0366284	-0.00280606	0.00991473	0.00228226	0.00228226	-0.00407814	-0.00407814
0.0353563	0.00101018	0.015003	0.00101018	0.00101018	-0.00280606	-0.00280606
0.0366284	0.00101018	0.013731	0.00228226	0.00228226	-0.00280606	-0.00280606
0.0315401	0.00101018	0.00991473	0.00355434	0.00355434	0.00228226	0.00228226
0.0353563	0.00228226	0.00991473	0.00355434	0.00355434	0.00101018	0.00101018
0.0340842	0.00609849	0.00482641	0.00609849	0.00609849	-0.000261901	-0.000261901
0.0353563	0.00482641	0.00609849	0.00737057	0.00737057	0.00101018	0.00101018
0.0404446	0.00228226	0.00609849	0.00991473	0.00991473	-0.00407814	-0.00407814
0.0366284	-0.00153398	0.00737057	0.00991473	0.00991473	-0.00407814	-0.00407814
0.0366284	-0.00280606	0.00609849	0.00991473	0.00991473	0.00101018	0.00101018
0.0315401	-0.00280606	0.00864265	0.00864265	0.00864265	-0.000261901	-0.000261901
0.0315401	-0.00407814	0.00737057	0.00737057	0.00737057	0.00101018	0.00101018
0.0315401	-0.00407814	0.00609849	0.00864265	0.00864265	0.00101018	0.00101018
0.0315401	-0.000261901	0.00482641	0.00609849	0.00609849	-0.000261901	-0.000261901
0.0315401	0.00101018	0.00101018	0.00737057	0.00737057	-0.00407814	-0.00407814
0.0340842	0.00228226	0.00101018	0.00609849	0.00609849	-0.00280606	-0.00280606
0.0340842	0.00355434	0.00355434	0.00609849	0.00609849	-0.00789437	-0.00789437
0.0340842	0.00355434	0.00355434	0.00737057	0.00737057	-0.00916645	-0.00916645
0.0315401	0.00482641	0.00355434	0.00991473	0.00991473	-0.00535022	-0.00535022
0.0277238	-0.000261901	0.00355434	0.00609849	0.00609849	-0.00407814	-0.00407814
0.0277238	-0.000261901	0.00737057	0.00482641	0.00482641	-0.00153398	-0.00153398
0.0328121	-0.00280606	0.00864265	0.00991473	0.00991473	-0.000261901	-0.000261901
0.0315401	-0.00407814	0.00737057	0.00864265	0.00864265	0.00101018	0.00101018
0.0353563	-0.00407814	0.00609849	0.0111868	0.0111868	-0.00407814	-0.00407814
0.0328121	-0.000261901	0.00609849	0.00991473	0.00991473	-0.00407814	-0.00407814
0.0328121	-0.00153398	0.00355434	0.0111868	0.0111868	-0.00662229	-0.00662229
0.0315401	0.00101018	0.00228226	0.0111868	0.0111868	-0.00535022	-0.00535022
0.0315401	-0.00153398	0.00355434	0.015003	0.015003	-0.00280606	-0.00280606
0.0353563	0.00101018	0.00482641	0.0111868	0.0111868	-0.00280606	-0.00280606
0.0340842	0.00101018	0.00737057	0.015003	0.015003	0.00101018	0.00101018
0.0366284	0.00101018	0.00609849	0.015003	0.015003	0.00228226	0.00228226
0.0391725	0.00101018	0.00737057	0.013731	0.013731	-0.000261901	-0.000261901
0.0366284	0.00101018	0.013731	0.0111868	0.0111868	-0.000261901	-0.000261901
0.0353563	-0.00153398	0.0111868	0.0162751	0.0162751	-0.00407814	-0.00407814
0.0315401	-0.00153398	0.00864265	0.0124589	0.0124589	-0.00407814	-0.00407814
0.030268	0.00101018	0.00991473	0.0111868	0.0111868	-0.00153398	-0.00153398
0.0340842	0.00101018	0.00864265	0.00991473	0.00991473	0.00101018	0.00101018
0.0340842	0.00609849	0.00864265	0.013731	0.013731	0.00101018	0.00101018
0.0366284	0.00609849	0.00609849	0.00991473	0.00991473	0.00101018	0.00101018
0.0353563	0.00482641	0.00609849	0.00991473	0.00991473	0.00101018	0.00101018
0.0353563	0.00482641	0.00864265	0.00991473	0.00991473	-0.00280606	-0.00280606
0.0315401	0.00737057	0.00864265	0.00991473	0.00991473	-0.00153398	-0.00153398
0.030268	0.00355434	0.00991473	0.0111868	0.0111868	0.00101018	0.00101018
0.030268	0.00482641	0.00991473	0.0124589	0.0124589	0.00482641	0.00482641
0.0289959	0.00991473	0.00864265	0.0124589	0.0124589	0.00737057	0.00737057
0.0328121	0.00991473	0.0111868	0.0162751	0.0162751	0.00737057	0.00737057
0.0366284	0.013731	0.0111868	0.013731	0.013731	0.00609849	0.00609849
0.0340842	0.0124589	0.00991473	0.0162751	0.0162751	0.00609849	0.00609849
0.030268	0.00991473	0.00991473	0.0162751	0.0162751	0.00482641	0.00482641
0.030268	0.00737057	0.00609849	0.013731	0.013731	0.00355434	0.00355434
0.0277238	0.00355434	0.00864265	0.015003	0.015003	0.00355434	0.00355434
0.0264518	0.00609849	0.00609849	0.013731	0.013731	0.00609849	0.00609849
0.030268	0.00737057	0.00609849	0.013731	0.013731	0.00737057	0.00737057
0.030268	0.00737057	0.00609849	0.015003	0.015003	0.0111868	0.0111868
0.0340842	0.00737057	0.00737057	0.00991473	0.00991473	0.00609849	0.00609849
0.0353563	0.0111868	0.00991473	0.00991473	0.00991473	0.00609849	0.00609849
0.0315401	0.0111868	0.00864265	0.00991473	0.00991473	0.00609849	0.00609849
0.0289959	0.00737057	0.0124589	0.00864265	0.00864265	0.00609849	0.00609849
0.0264518	0.00609849	0.0124589	0.0111868	0.0111868	0.00355434	0.00355434
0.0251797	0.00101018	0.00864265	0.0124589	0.0124589	0.00609849	0.00609849
0.0264518	0.00101018	0.0124589	0.0162751	0.0162751	0.00864265	0.00864265
0.0264518	0.00609849	0.0111868	0.0162751	0.0162751	0.00864265	0.00864265
0.0277238	0.00609849	0.00991473	0.013731	0.013731	0.0124589	0.0124589
0.0251797	0.00991473	0.00991473	0.0175472	0.0175472	0.0124589	0.0124589
0.0251797	0.00737057	0.00737057	0.015003	0.015003	0.00991473	0.00991473
0.0264518	0.00609849	0.00609849	0.015003	0.015003	0.00991473	0.00991473
0.0251797	0.00482641	0.00609849	0.013731	0.013731	0.00991473	0.00991473
0.0264518	0.00355434	0.00991473	0.015003	0.015003	0.00991473	0.00991473
0.0277238	0.00609849	0.013731	0.0124589	0.0124589	0.015003	0.015003
0.0277238	0.00864265	0.00991473	0.0111868	0.0111868	0.013731	0.013731
0.0277238	0.0124589	0.0124589	0.0111868	0.0111868	0.015003	0.015003
0.0251797	0.0111868	0.0111868	0.0111868	0.0111868	0.0162751	0.0162751
0.0251797	0.0162751	0.00991473	0.015003	0.015003	0.013731	0.013731
0.0251797	0.013731	0.00737057	0.015003	0.015003	0.00864265	0.00864265
0.0289959	0.00991473	0.00482641	0.0162751	0.0162751	0.00737057	0.00737057
0.030268	0.00864265	0.00355434	0.0162751	0.0162751	0.0124589	0.0124589
0.0340842	0.0111868	0.00355434	0.015003	0.015003	0.015003	0.015003
0.0315401	0.00991473	0.00355434	0.0175472	0.0175472	0.015003	0.015003
0.0315401	0.00991473	0.00609849	0.0162751	0.0162751	0.0111868	0.0111868
0.0289959	0.0111868	0.00737057	0.013731	0.013731	0.0111868	0.0111868
0.0251797	0.013731	0.00737057	0.0162751	0.0162751	0.00991473	0.00991473
0.0251797	0.013731	0.00991473	0.013731	0.013731	0.0124589	0.0124589
0.030268	0.013731	0.00864265	0.013731	0.013731	0.0111868	0.0111868
0.0277238	0.0111868	0.00609849	0.013731	0.013731	0.015003	0.015003
0.0277238	0.00609849	0.00609849	0.013731	0.013731	0.015003	0.015003
0.0264518	0.00991473	0.00482641	0.0111868	0.0111868	0.013731	0.013731
0.0264518	0.00991473	0.00609849	0.0111868	0.0111868	0.0124589	0.0124589
0.0239076	0.0111868	0.00355434	0.015003	0.015003	0.00864265	0.00864265
0.0239076	0.015003	0.00355434	0.0111868	0.0111868	0.00864265	0.00864265
0.0213634	0.0162751	0.00609849	0.013731	0.013731	0.0111868	0.0111868
0.0251797	0.0162751	0.00609849	0.0111868	0.0111868	0.013731	0.013731
0.0264518	0.015003	0.00991473	0.0124589	0.0124589	0.013731	0.013731
0.0264518	0.015003	0.0111868	0.0162751	0.0162751	0.0162751	0.0162751
0.0264518	0.0111868	0.0111868	0.0162751	0.0162751	0.00991473	0.00991473
0.030268	0.0111868	0.00864265	0.0162751	0.0162751	0.00991473	0.00991473
0.0264518	0.015003	0.00991473	0.0175472	0.0175472	0.00737057	0.00737057
0.0239076	0.0162751	0.00482641	0.0162751	0.0162751	0.00991473	0.00991473
0.0213634	0.0188193	0.00609849	0.015003	0.015003	0.00991473	0.00991473
0.0239076	0.015003	0.00101018	0.015003	0.015003	0.00991473	0.00991473
0.0239076	0.013731	0.00101018	0.0111868	0.0111868	0.0111868	0.0111868
0.0264518	0.0162751	-0.000261901	0.00991473	0.00991473	0.00991473	0.00991473
0.0251797	0.013731	0.00101018	0.013731	0.013731	0.00991473	0.00991473
0.0251797	0.013731	0.00228226	0.00991473	0.00991473	0.00737057	0.00737057
0.0226355	0.00991473	0.00609849	0.00991473	0.00991473	0.00991473	0.00991473
0.0213634	0.0111868	0.00228226	0.00991473	0.00991473	0.013731	0.013731
0.0226355	0.015003	0.00355434	0.0124589	0.0124589	0.013731	0.013731
0.0239076	0.013731	0.00355434	0.0124589	0.0124589	0.00991473	0.00991473
0.0264518	0.015003	0.00101018	0.0162751	0.0162751	0.0111868	0.0111868
0.0264518	0.0162751	0.00101018	0.0162751	0.0162751	0.00864265	0.00864265
0.0239076	0.0188193	-0.00407814	0.0175472	0.0175472	0.0111868	0.0111868
0.0239076	0.0175472	-0.00280606	0.015003	0.015003	0.0111868	0.0111868
0.0213634	0.015003	-0.00407814	0.015003	0.015003	0.013731	0.013731
0.0213634	0.0162751	-0.00280606	0.013731	0.013731	0.015003	0.015003
0.0251797	0.0162751	0.00228226	0.013731	0.013731	0.0188193	0.0188193
0.0277238	0.00991473	0.00101018	0.0111868	0.0111868	0.015003	0.015003
0.0277238	0.0111868	0.00355434	0.0111868	0.0111868	0.013731	0.013731
0.0251797	0.0111868	0.00482641	0.013731	0.013731	0.00737057	0.00737057
0.0264518	0.013731	0.00355434	0.00991473	0.00991473	0.00864265	0.00864265
0.0213634	0.015003	0.00355434	0.0124589	0.0124589	0.00991473	0.00991473
0.0200914	0.013731	-0.00153398	0.013731	0.013731	0.013731	0.013731
0.0226355	0.0162751	0.00228226	0.0111868	0.0111868	0.013731	0.013731
0.0213634	0.0162751	-0.00153398	0.0111868	0.0111868	0.0162751	0.0162751
0.0277238	0.015003	-0.00280606	0.015003	0.015003	0.015003	0.015003
0.0264518	0.015003	-0.00153398	0.0162751	0.0162751	0.0111868	0.0111868
0.0239076	0.0111868	-0.00407814	0.013731	0.013731	0.00864265	0.00864265
0.0239076	0.0111868	-0.00280606	0.0162751	0.0162751	0.0111868	0.0111868
0.0213634	0.013731	-0.00407814	0.015003	0.015003	0.0111868	0.0111868
0.0213634	0.015003	0.00101018	0.0162751	0.0162751	0.015003	0.015003
0.0213634	0.015003	0.00355434	0.013731	0.013731	0.0162751	0.0162751
0.0213634	0.0162751	0.00355434	0.00991473	0.00991473	0.015003	0.015003
0.0251797	0.0188193	0.00482641	0.013731	0.013731	0.0111868	0.0111868
0.0251797	0.0200914	0.00228226	0.00991473	0.00991473	0.00991473	0.00991473
0.0239076	0.013731	0.00228226	0.00991473	0.00991473	0.0111868	0.0111868
0.0213634	0.015003	-0.00280606	0.013731	0.013731	0.0111868	0.0111868
0.0200914	0.00864265	-0.00153398	0.0124589	0.0124589	0.013731	0.013731
0.0239076	0.00991473	0.00228226	0.0162751	0.0162751	0.013731	0.013731
0.0251797	0.013731	0.00101018	0.0111868	0.0111868	0.0162751	0.0162751
0.0251797	0.00991473	0.00228226	0.015003	0.015003	0.0188193	0.0188193
0.0226355	0.013731	0.00355434	0.015003	0.015003	0.0162751	0.0162751
0.0226355	0.015003	0.00609849	0.013731	0.013731	0.013731	0.013731
0.0200914	0.015003	0.00609849	0.0124589	0.0124589	0.0124589	0.0124589
0.0200914	0.0162751	0.00228226	0.00991473	0.00991473	0.00991473	0.00991473
0.0239076	0.015003	0.00228226	0.0124589	0.0124589	0.015003	0.015003
0.0213634	0.013731	0.00101018	0.00991473	0.00991473	0.0200914	0.0200914
0.0251797	0.0124589	-0.000261901	0.00991473	0.00991473	0.0200914	0.0200914
0.0239076	0.00991473	0.00101018	0.0111868	0.0111868	0.0162751	0.0162751
0.0239076	0.015003	-0.00153398	0.013731	0.013731	0.015003	0.015003
0.0200914	0.015003	0.00355434	0.013731	0.013731	0.015003	0.015003
0.0188193	0.0162751	0.00355434	0.015003	0.015003	0.015003	0.015003
0.0226355	0.013731	0.00101018	0.013731	0.013731	0.0111868	0.0111868
0.0213634	0.015003	0.00482641	0.013731	0.013731	0.00991473	0.00991473
0.0251797	0.015003	0.00482641	0.013731	0.013731	0.015003	0.015003
0.0251797	0.0175472	0.00609849	0.00991473	0.00991473	0.0124589	0.0124589
0.0239076	0.0175472	0.00101018	0.00864265	0.00864265	0.0175472	0.0175472
0.0226355	0.013731	0.00101018	0.00991473	0.00991473	0.015003	0.015003
0.0200914	0.0162751	-0.000261901	0.00991473	0.00991473	0.0111868	0.0111868
0.0200914	0.015003	-0.000261901	0.00737057	0.00737057	0.013731	0.013731
0.0226355	0.0162751	-0.00280606	0.00864265	0.00864265	0.0111868	0.0111868
0.0213634	0.0124589	-0.00153398	0.00737057	0.00737057	0.0124589	0.0124589
0.0239076	0.0111868	-0.00153398	0.0111868	0.0111868	0.015003	0.015003
0.0251797	0.013731	-0.00407814	0.00991473	0.00991473	0.015003	0.015003
0.0239076	0.013731	0.00101018	0.0111868	0.0111868	0.0175472	0.0175472
0.0213634	0.0162751	0.00101018	0.013731	0.013731	0.0175472	0.0175472
0.0213634	0.0175472	0.00101018	0.013731	0.013731	0.0162751	0.0162751
0.0251797	0.0213634	0.00101018	0.0111868	0.0111868	0.015003	0.015003
0.0251797	0.0226355	0.00482641	0.015003	0.015003	0.0111868	0.0111868
0.0289959	0.0200914	0.00609849	0.013731	0.013731	0.0111868	0.0111868
0.030268	0.0213634	0.00482641	0.013731	0.013731	0.013731	0.013731
0.0277238	0.013731	0.00609849	0.0111868	0.0111868	0.013731	0.013731
0.0289959	0.013731	0.00482641	0.0111868	0.0111868	0.0162751	0.0162751
0.0251797	0.0162751	0.00101018	0.00991473	0.00991473	0.0162751	0.0162751
0.0251797	0.015003	0.00737057	0.00991473	0.00991473	0.0162751	0.0162751
0.0353563	0.0188193	0.00609849	0.015003	0.015003	0.0124589	0.0124589
0.0340842	0.0162751	0.00482641	0.015003	0.015003	0.013731	0.013731
0.0340842	0.0188193	0.00609849	0.0175472	0.0175472	0.00991473	0.00991473
0.0366284	0.0188193	0.00609849	0.0213634	0.0213634	0.015003	0.015003
0.0353563	0.0213634	0.00609849	0.0188193	0.0188193	0.013731	0.013731
0.0328121	0.0213634	0.00482641	0.0213634	0.0213634	0.0162751	0.0162751
0.0315401	0.0162751	0.00228226	0.0175472	0.0175472	0.0162751	0.0162751
0.0328121	0.0175472	0.00355434	0.0175472	0.0175472	0.0162751	0.0162751
0.0366284	0.015003	0.00101018	0.015003	0.015003	0.0162751	0.0162751
0.0391725	0.015003	0.00228226	0.015003	0.015003	0.015003	0.015003
0.0391725	0.013731	0.00101018	0.0124589	0.0124589	0.015003	0.015003
0.0391725	0.013731	0.00101018	0.0111868	0.0111868	0.015003	0.015003
0.0366284	0.0111868	0.00228226	0.0111868	0.0111868	0.0162751	0.0162751
0.0366284	0.013731	-0.000261901	0.013731	0.013731	0.0162751	0.0162751
0.0340842	0.0124589	0.00355434	0.013731	0.013731	0.0175472	0.0175472
0.0340842	0.015003	0.00609849	0.0111868	0.0111868	0.0162751	0.0162751
0.0366284	0.00991473	0.00991473	0.0111868	0.0111868	0.013731	0.013731
0.0353563	0.0111868	0.00737057	0.015003	0.015003	0.015003	0.015003
0.0391725	0.00991473	0.00355434	0.0162751	0.0162751	0.015003	0.015003
0.0379005	0.00991473	0.00228226	0.0162751	0.0162751	0.0200914	0.0200914
0.0340842	0.00991473	0.00482641	0.015003	0.015003	0.0213634	0.0213634
0.0379005	0.00991473	0.00609849	0.0162751	0.0162751	0.0226355	0.0226355
0.0340842	0.0111868	0.00228226	0.015003	0.015003	0.0226355	0.0226355
0.0340842	0.00991473	0.00355434	0.0162751	0.0162751	0.0188193	0.0188193
0.0366284	0.00991473	0.00609849	0.0200914	0.0200914	0.0200914	0.0200914
0.0366284	0.0124589	0.00482641	0.0175472	0.0175472	0.015003	0.015003
0.0391725	0.00991473	0.00355434	0.0226355	0.0226355	0.0175472	0.0175472
0.0353563	0.0111868	0.00355434	0.0213634	0.0213634	0.0213634	0.0213634
0.0366284	0.00991473	0.00737057	0.0213634	0.0213634	0.0239076	0.0239076
0.0340842	0.015003	0.00864265	0.0200914	0.0200914	0.0188193	0.0188193
0.0340842	0.015003	0.00609849	0.0213634	0.0213634	0.0188193	0.0188193
0.0366284	0.015003	0.00737057	0.0213634	0.0213634	0.015003	0.015003
0.0417167	0.013731	0.00609849	0.0200914	0.0200914	0.015003	0.015003
0.0404446	0.013731	0.00101018	0.0213634	0.0213634	0.0175472	0.0175472
0.0379005	0.00991473	0.00228226	0.0175472	0.0175472	0.0175472	0.0175472
0.0379005	0.00991473	0.00101018	0.0188193	0.0188193	0.0213634	0.0213634
0.0366284	0.00991473	0.00355434	0.0175472	0.0175472	0.0213634	0.0213634
0.0353563	0.00609849	-0.000261901	0.0200914	0.0200914	0.0188193	0.0188193
0.0391725	0.00737057	0.00355434	0.0175472	0.0175472	0.0188193	0.0188193
0.0391725	0.00991473	0.00228226	0.0213634	0.0213634	0.015003	0.015003
0.0417167	0.00864265	0.00355434	0.0188193	0.0188193	0.015003	0.015003
0.0417167	0.00864265	0.00228226	0.0213634	0.0213634	0.0162751	0.0162751
0.0366284	0.0111868	0.00609849	0.0213634	0.0213634	0.0200914	0.0200914
0.0353563	0.0111868	0.00355434	0.0175472	0.0175472	0.0200914	0.0200914
0.0379005	0.00737057	0.00101018	0.0200914	0.0200914	0.0188193	0.0188193
0.0353563	0.00737057	0.00101018	0.0162751	0.0162751	0.0200914	0.0200914
0.0379005	0.00991473	0.00482641	0.0162751	0.0162751	0.0175472	0.0175472
0.0391725	0.00609849	0.00609849	0.013731	0.013731	0.0175472	0.0175472
0.0404446	0.00864265	0.00228226	0.0111868	0.0111868	0.0200914	0.0200914
0.0391725	0.00609849	0.00101018	0.0111868	0.0111868	0.0239076	0.0239076
0.0391725	0.00609849	0.00482641	0.013731	0.013731	0.0226355	0.0226355
0.0391725	0.00991473	0.00355434	0.013731	0.013731	0.0251797	0.0251797
0.0417167	0.0111868	0.00355434	0.015003	0.015003	0.0251797	0.0251797
0.0417167	0.013731	0.00101018	0.013731	0.013731	0.0213634	0.0213634
0.0417167	0.013731	0.00609849	0.0162751	0.0162751	0.0200914	0.0200914
0.0442609	0.0124589	0.00737057	0.013731	0.013731	0.0162751	0.0162751
0.0417167	0.00991473	0.00737057	0.0175472	0.0175472	0.0188193	0.0188193
0.0379005	0.00991473	0.00991473	0.0213634	0.0213634	0.0226355	0.0226355
0.0404446	0.00737057	0.00609849	0.0162751	0.0162751	0.0213634	0.0213634
0.0379005	0.00737057	0.00609849	0.0200914	0.0200914	0.0213634	0.0213634
0.0379005	0.00991473	0.00228226	0.0175472	0.0175472	0.0213634	0.0213634
0.0404446	0.0124589	0.00609849	0.015003	0.015003	0.0213634	0.0213634
0.0391725	0.015003	0.00101018	0.015003	0.015003	0.0188193	0.0188193
0.0442609	0.0162751	-0.000261901	0.013731	0.013731	0.0188193	0.0188193
0.0417167	0.013731	0.00101018	0.0124589	0.0124589	0.015003	0.015003
0.0417167	0.00991473	-0.00153398	0.0111868	0.0111868	0.0124589	0.0124589
0.0391725	0.00609849	0.00101018	0.0124589	0.0124589	0.015003	0.015003
0.0366284	0.00609849	0.00101018	0.00609849	0.00609849	0.015003	0.015003
0.0391725	0.00991473	0.00101018	0.00737057	0.00737057	0.015003	0.015003
0.0379005	0.00609849	0.00228226	0.0111868	0.0111868	0.015003	0.015003
0.0391725	0.00864265	0.00355434	0.0111868	0.0111868	0.013731	0.013731
0.0417167	0.00991473	0.00228226	0.00864265	0.00864265	0.013731	0.013731
0.0391725	0.00609849	0.00101018	0.00991473	0.00991473	0.0162751	0.0162751
0.0366284	0.00737057	0.00101018	0.015003	0.015003	0.0175472	0.0175472
0.0366284	0.00991473	0.00101018	0.015003	0.015003	0.0213634	0.0213634
0.0366284	0.00609849	0.00101018	0.0124589	0.0124589	0.0213634	0.0213634
0.0366284	0.00482641	-0.00280606	0.0124589	0.0124589	0.0175472	0.0175472
0.0404446	0.00228226	-0.00153398	0.00864265	0.00864265	0.0200914	0.0200914
0.0442609	0.00228226	0.00355434	0.0111868	0.0111868	0.0200914	0.0200914
0.0442609	0.00609849	0.00101018	0.00991473	0.00991473	0.0200914	0.0200914
0.0417167	0.00609849	0.00482641	0.00991473	0.00991473	0.0226355	0.0226355
0.0404446	0.00864265	0.00482641	0.00991473	0.00991473	0.0213634	0.0213634
0.0366284	0.00609849	0.00355434	0.00991473	0.00991473	0.0213634	0.0213634
0.0366284	0.00737057	0.00355434	0.00991473	0.00991473	0.0264518	0.0264518
0.0391725	0.00864265	0.00355434	0.013731	0.013731	0.0239076	0.0239076
0.0391725	0.00609849	0.00482641	0.00737057	0.00737057	0.0175472	0.0175472
0.0379005	0.00355434	0.00355434	0.0111868	0.0111868	0.0226355	0.0226355
0.0404446	-0.000261901	0.00609849	0.0111868	0.0111868	0.0213634	0.0213634
0.0391725	-0.00153398	0.00355434	0.0111868	0.0111868	0.0213634	0.0213634
0.0353563	0.00101018	0.00101018	0.00991473	0.00991473	0.0251797	0.0251797
0.0353563	0.00482641	-0.000261901	0.00864265	0.00864265	0.0213634	0.0213634
0.0315401	0.00609849	0.00101018	0.00991473	0.00991473	0.0188193	0.0188193
0.0353563	0.00609849	0.00101018	0.00737057	0.00737057	0.0175472	0.0175472
0.0353563	0.00864265	0.00355434	0.00737057	0.00737057	0.0175472	0.0175472
0.0353563	0.00609849	0.00482641	0.0111868	0.0111868	0.013731	0.013731
0.0353563	0.00482641	0.00609849	0.00737057	0.00737057	0.0111868	0.0111868
0.0366284	0.00609849	0.00609849	0.00991473	0.00991473	0.015003	0.015003
0.0366284	0.00609849	0.00737057	0.0111868	0.0111868	0.0162751	0.0162751
0.0340842	0.00355434	0.00609849	0.0124589	0.0124589	0.0175472	0.0175472
0.0328121	0.00482641	0.00482641	0.0124589	0.0124589	0.0175472	0.0175472
0.030268	0.00737057	0.00609849	0.0124589	0.0124589	0.015003	0.015003
0.030268	0.00609849	0.00482641	0.0162751	0.0162751	0.015003	0.015003
0.0340842	0.00737057	0.00482641	0.0162751	0.0162751	0.015003	0.015003
0.0340842	0.00991473	0.00101018	0.0111868	0.0111868	0.015003	0.015003
0.0366284	0.00609849	0.00101018	0.0111868	0.0111868	0.0162751	0.0162751
0.0366284	0.00737057	0.00101018	0.00991473	0.00991473	0.0175472	0.0175472
0.0366284	0.00991473	0.00228226	0.00991473	0.00991473	0.0175472	0.0175472
0.0340842	0.00991473	0.00228226	0.00737057	0.00737057	0.0239076	0.0239076
0.0340842	0.00609849	0.00609849	0.00991473	0.00991473	0.0239076	0.0239076
0.030268	0.00609849	0.00482641	0.00609849	0.00609849	0.0213634	0.0213634
0.030268	0.00864265	0.00101018	0.00609849	0.00609849	0.0213634	0.0213634
0.0340842	0.00737057	0.00101018	0.00737057	0.00737057	0.0188193	0.0188193
0.0353563	0.00991473	0.00355434	0.00991473	0.00991473	0.0213634	0.0213634
0.0391725	0.0111868	0.00355434	0.0111868	0.0111868	0.0188193	0.0188193
0.0379005	0.00991473	0.00101018	0.0111868	0.0111868	0.0226355	0.0226355
0.0366284	0.00991473	0.00609849	0.0111868	0.0111868	0.0188193	0.0188193
0.0366284	0.00609849	0.00482641	0.0111868	0.0111868	0.0213634	0.0213634
0.0340842	0.00991473	0.00609849	0.015003	0.015003	0.0213634	0.0213634
0.0340842	0.00609849	0.00355434	0.015003	0.015003	0.0213634	0.0213634
0.0353563	0.00609849	0.00355434	0.0111868	0.0111868	0.0213634	0.0213634
0.0328121	0.00991473	0.00355434	0.0124589	0.0124589	0.0213634	0.0213634
0.0353563	0.00991473	0.00355434	0.00991473	0.00991473	0.0226355	0.0226355
0.0353563	0.0124589	0.00609849	0.00991473	0.00991473	0.0213634	0.0213634
0.0315401	0.0124589	0.00482641	0.00737057	0.00737057	0.0213634	0.0213634
0.0315401	0.00991473	0.00737057	0.00482641	0.00482641	0.0239076	0.0239076
0.030268	0.00991473	0.00864265	0.00228226	0.00228226	0.0213634	0.0213634
0.030268	0.00609849	0.00609849	0.00609849	0.00609849	0.0213634	0.0213634
0.0315401	0.00609849	0.00609849	0.00609849	0.00609849	0.0213634	0.0213634
0.0315401	0.00482641	0.00228226	0.00609849	0.00609849	0.0200914	0.0200914
0.0353563	0.00609849	0.00101018	0.00482641	0.00482641	0.0188193	0.0188193
0.0328121	0.00864265	0.00482641	0.00864265	0.00864265	0.0175472	0.0175472
0.0353563	0.00991473	-0.000261901	0.00864265	0.00864265	0.0213634	0.0213634
0.0340842	0.00991473	0.00228226	0.00609849	0.00609849	0.0213634	0.0213634
0.030268	0.0111868	0.00355434	0.00737057	0.00737057	0.0175472	0.0175472
0.030268	0.00991473	0.00609849	0.00482641	0.00482641	0.0175472	0.0175472
0.0340842	0.00991473	0.00609849	0.00228226	0.00228226	0.015003	0.015003
0.0353563	0.00737057	0.00228226	0.00482641	0.00482641	0.0162751	0.0162751
0.0366284	0.00482641	0.00609849	0.00482641	0.00482641	0.0162751	0.0162751
0.0353563	0.00737057	0.00482641	0.00101018	0.00101018	0.0175472	0.0175472
0.0340842	0.00609849	0.00482641	0.00101018	0.00101018	0.0200914	0.0200914
0.0315401	0.00991473	0.00101018	0.00355434	0.00355434	0.0175472	0.0175472
0.0315401	0.00991473	0.00101018	0.00101018	0.00101018	0.0175472	0.0175472
0.0315401	0.0111868	0.00355434	0.00355434	0.00355434	0.015003	0.015003
0.0340842	0.013731	0.00228226	0.00355434	0.00355434	0.015003	0.015003
0.0353563	0.00991473	0.00482641	0.00737057	0.00737057	0.0200914	0.0200914
0.0340842	0.0111868	0.00991473	0.00737057	0.00737057	0.0213634	0.0213634
0.0340842	0.00991473	0.00864265	0.00609849	0.00609849	0.0213634	0.0213634
0.030268	0.00864265	0.00609849	0.00737057	0.00737057	0.0213634	0.0213634
0.0264518	0.00991473	0.00609849	0.00355434	0.00355434	0.0162751	0.0162751
0.0277238	0.0111868	0.00101018	0.00355434	0.00355434	0.015003	0.015003
0.030268	0.00991473	0.00355434	0.00355434	0.00355434	0.013731	0.013731
0.0289959	0.00991473	0.00482641	0.00101018	0.00101018	0.0124589	0.0124589
0.0328121	0.0111868	0.00609849	0.00101018	0.00101018	0.015003	0.015003
0.0315401	0.00991473	0.00609849	0.00101018	0.00101018	0.015003	0.015003
0.0277238	0.00737057	0.00737057	0.00228226	0.00228226	0.0175472	0.0175472
0.0289959	0.00864265	0.00991473	0.00355434	0.00355434	0.0188193	0.0188193
0.0251797	0.00355434	0.00737057	0.00228226	0.00228226	0.015003	0.015003
0.0251797	0.00737057	0.00609849	0.00101018	0.00101018	0.013731	0.013731
0.0289959	0.00609849	0.00482641	0.00101018	0.00101018	0.0124589	0.0124589
0.0277238	0.00864265	0.00482641	0.00228226	0.00228226	0.0111868	0.0111868
0.030268	0.00991473	-0.000261901	0.00355434	0.00355434	0.0111868	0.0111868
0.030268	0.013731	0.00101018	0.00101018	0.00101018	0.0162751	0.0162751
0.0264518	0.013731	0.00355434	-0.000261901	-0.000261901	0.013731	0.013731
0.030268	0.00609849	0.00101018	-0.00407814	-0.00407814	0.0162751	0.0162751
0.0289959	0.00482641	0.00609849	-0.00153398	-0.00153398	0.015003	0.015003
0.030268	0.00609849	0.00609849	-0.00407814	-0.00407814	0.013731	0.013731
0.0315401	0.00609849	0.00991473	-0.00535022	-0.00535022	0.00991473	0.00991473
0.030268	0.00482641	0.0111868	-0.00535022	-0.00535022	0.00991473	0.00991473
0.0340842	0.00609849	0.0111868	-0.00407814	-0.00407814	0.013731	0.013731
0.030268	0.00991473	0.00737057	-0.000261901	-0.000261901	0.015003	0.015003
0.0277238	0.00864265	0.00609849	0.00101018	0.00101018	0.0175472	0.0175472
0.030268	0.0111868	0.00355434	0.00609849	0.00609849	0.0175472	0.0175472
0.030268	0.00864265	0.00609849	0.00609849	0.00609849	0.015003	0.015003
0.0328121	0.00609849	0.00482641	0.00355434	0.00355434	0.015003	0.015003
0.0328121	0.00609849	0.00864265	0.00609849	0.00609849	0.0111868	0.0111868
0.0366284	0.00609849	0.00991473	0.00355434	0.00355434	0.00991473	0.00991473
0.0366284	0.00864265	0.00991473	0.00228226	0.00228226	0.00991473	0.00991473
0.0328121	0.00609849	0.00991473	-0.00407814	-0.00407814	0.0111868	0.0111868
0.0340842	0.0111868	0.0111868	-0.00407814	-0.00407814	0.015003	0.015003
0.0328121	0.00864265	0.013731	-0.00535022	-0.00535022	0.015003	0.015003
0.0340842	0.0111868	0.0111868	-0.00407814	-0.00407814	0.013731	0.013731
0.0379005	0.0124589	0.00991473	-0.00153398	-0.00153398	0.0162751	0.0162751
0.0353563	0.00991473	0.00609849	-0.00280606	-0.00280606	0.015003	0.015003
0.0379005	0.00864265	0.00609849	0.00101018	0.00101018	0.015003	0.015003
0.0340842	0.00609849	0.00737057	-0.000261901	-0.000261901	0.0111868	0.0111868
0.0315401	0.00609849	0.0111868	-0.000261901	-0.000261901	0.0111868	0.0111868
0.0289959	0.00737057	0.013731	-0.00153398	-0.00153398	0.00737057	0.00737057
0.0315401	0.00609849	0.00991473	-0.00407814	-0.00407814	0.00864265	0.00864265
0.0328121	0.00864265	0.013731	-0.00407814	-0.00407814	0.0111868	0.0111868
0.0366284	0.0124589	0.015003	-0.00407814	-0.00407814	0.00609849	0.00609849
0.0353563	0.00864265	0.00991473	-0.00662229	-0.00662229	0.00991473	0.00991473
0.0315401	0.00737057	0.00737057	-0.00535022	-0.00535022	0.0111868	0.0111868
0.0315401	0.00609849	0.00355434	-0.00407814	-0.00407814	0.015003	0.015003
0.0328121	0.00482641	0.00355434	-0.00280606	-0.00280606	0.015003	0.015003
0.0366284	0.00991473	0.00737057	-0.00153398	-0.00153398	0.0111868	0.0111868
0.0379005	0.00864265	0.00864265	0.00101018	0.00101018	0.015003	0.015003
0.0391725	0.0124589	0.00864265	-0.00153398	-0.00153398	0.0124589	0.0124589
0.0417167	0.013731	0.0111868	-0.000261901	-0.000261901	0.0124589	0.0124589
0.0379005	0.0111868	0.0111868	0.00355434	0.00355434	0.00991473	0.00991473
0.0379005	0.015003	0.0111868	-0.00153398	-0.00153398	0.0124589	0.0124589
0.0379005	0.0124589	0.013731	-0.00535022	-0.00535022	0.0111868	0.0111868
0.0379005	0.013731	0.00991473	-0.00280606	-0.00280606	0.0111868	0.0111868
0.0404446	0.00864265	0.00991473	-0.00662229	-0.00662229	0.013731	0.013731
0.0404446	0.00864265	0.00991473	-0.00662229	-0.00662229	0.013731	0.013731
0.0366284	0.00991473	0.0111868	-0.00789437	-0.00789437	0.015003	0.015003
0.0366284	0.0124589	0.013731	-0.00535022	-0.00535022	0.013731	0.013731
0.0328121	0.0162751	0.0162751	-0.00662229	-0.00662229	0.0162751	0.0162751
0.0315401	0.015003	0.0162751	-0.00407814	-0.00407814	0.0162751	0.0162751
0.0353563	0.015003	0.0162751	-0.00407814	-0.00407814	0.013731	0.013731
0.0353563	0.013731	0.0175472	-0.00407814	-0.00407814	0.013731	0.013731
0.0366284	0.00991473	0.0162751	-0.00407814	-0.00407814	0.00991473	0.00991473
0.0366284	0.00991473	0.0162751	-0.00407814	-0.00407814	0.013731	0.013731
0.0340842	0.0162751	0.00991473	-0.00280606	-0.00280606	0.00991473	0.00991473
0.0328121	0.0162751	0.00991473	-0.00280606	-0.00280606	0.0111868	0.0111868
0.0277238	0.015003	0.00991473	-0.00535022	-0.00535022	0.00737057	0.00737057
0.0289959	0.0162751	0.0124589	-0.00535022	-0.00535022	0.0111868	0.0111868
0.0315401	0.013731	0.013731	-0.00535022	-0.00535022	0.0124589	0.0124589
0.0315401	0.0124589	0.015003	-0.00535022	-0.00535022	0.015003	0.015003
0.0366284	0.013731	0.015003	-0.00407814	-0.00407814	0.015003	0.015003
0.0353563	0.00991473	0.0124589	-0.00407814	-0.00407814	0.0162751	0.0162751
0.0328121	0.00991473	0.0124589	-0.000261901	-0.000261901	0.0124589	0.0124589
0.0315401	0.00864265	0.015003	0.00101018	0.00101018	0.013731	0.013731
0.0289959	0.00991473	0.00991473	-0.000261901	-0.000261901	0.013731	0.013731
0.0277238	0.00864265	0.00991473	-0.00280606	-0.00280606	0.00991473	0.00991473
0.0315401	0.00991473	0.0124589	-0.00407814	-0.00407814	0.00991473	0.00991473
0.0340842	0.0111868	0.013731	-0.00535022	-0.00535022	0.0124589	0.0124589
0.030268	0.00737057	0.0162751	-0.00407814	-0.00407814	0.015003	0.015003
0.030268	0.00609849	0.0162751	-0.00662229	-0.00662229	0.0175472	0.0175472
0.030268	0.00355434	0.013731	-0.00662229	-0.00662229	0.0175472	0.0175472
0.0264518	0.00101018	0.013731	-0.00407814	-0.00407814	0.015003	0.015003
0.0277238	0.00228226	0.00991473	-0.00407814	-0.00407814	0.0175472	0.0175472
0.0289959	0.00482641	0.0111868	-0.00407814	-0.00407814	0.0162751	0.0162751
0.0315401	0.00864265	0.0111868	-0.00407814	-0.00407814	0.0162751	0.0162751
0.0315401	0.00864265	0.015003	-0.00153398	-0.00153398	0.0111868	0.0111868
0.030268	0.00737057	0.015003	0.00101018	0.00101018	0.013731	0.013731
0.030268	0.00609849	0.0188193	0.00101018	0.00101018	0.00991473	0.00991473
0.0264518	0.00737057	0.0175472	0.00355434	0.00355434	0.00991473	0.00991473
0.0289959	0.00355434	0.015003	-0.00153398	-0.00153398	0.015003	0.015003
0.0289959	0.00355434	0.015003	-0.000261901	-0.000261901	0.015003	0.015003
0.0315401	0.00482641	0.013731	-0.000261901	-0.000261901	0.013731	0.013731
0.0340842	0.00991473	0.015003	-0.00280606	-0.00280606	0.015003	0.015003
0.0315401	0.0124589	0.015003	-0.00407814	-0.00407814	0.0162751	0.0162751
0.0315401	0.013731	0.0162751	-0.00535022	-0.00535022	0.0162751	0.0162751
0.0277238	0.013731	0.0213634	-0.00407814	-0.00407814	0.0162751	0.0162751
0.0289959	0.0162751	0.0188193	-0.00535022	-0.00535022	0.013731	0.013731
0.0340842	0.0162751	0.0162751	-0.00662229	-0.00662229	0.015003	0.015003
0.0366284	0.0162751	0.0213634	-0.00789437	-0.00789437	0.0111868	0.0111868
0.0391725	0.0124589	0.0162751	-0.00535022	-0.00535022	0.015003	0.015003
0.0340842	0.0111868	0.015003	-0.00535022	-0.00535022	0.0162751	0.0162751
0.030268	0.00737057	0.0162751	-0.00280606	-0.00280606	0.0188193	0.0188193
0.030268	0.00609849	0.015003	-0.00280606	-0.00280606	0.015003	0.015003
0.0315401	0.00737057	0.0175472	-0.00153398	-0.00153398	0.0162751	0.0162751
0.0315401	0.00737057	0.0162751	-0.00407814	-0.00407814	0.0162751	0.0162751
0.0340842	0.013731	0.0200914	-0.00407814	-0.00407814	0.013731	0.013731
0.0340842	0.0111868	0.0213634	-0.00535022	-0.00535022	0.00991473	0.00991473
0.030268	0.0111868	0.0200914	-0.00662229	-0.00662229	0.013731	0.013731
0.0277238	0.0124589	0.0200914	-0.00407814	-0.00407814	0.015003	0.015003
0.0239076	0.00991473	0.015003	-0.00407814	-0.00407814	0.015003	0.015003
0.0251797	0.00609849	0.015003	-0.00535022	-0.00535022	0.015003	0.015003
0.0264518	0.00991473	0.0175472	-0.00407814	-0.00407814	0.0162751	0.0162751
0.0315401	0.00737057	0.0175472	-0.00407814	-0.00407814	0.015003	0.015003
0.0315401	0.00737057	0.0175472	-0.00153398	-0.00153398	0.013731	0.013731
0.030268	0.00991473	0.0162751	-0.00407814	-0.00407814	0.015003	0.015003
0.030268	0.00737057	0.0175472	-0.00280606	-0.00280606	0.0175472	0.0175472
0.0264518	0.00991473	0.0188193	-0.00280606	-0.00280606	0.0175472	0.0175472
0.0264518	0.0111868	0.0175472	-0.00535022	-0.00535022	0.0213634	0.0213634
0.0289959	0.0124589	0.015003	-0.00535022	-0.00535022	0.0213634	0.0213634
0.0277238	0.013731	0.0175472	-0.00662229	-0.00662229	0.0213634	0.0213634
0.030268	0.015003	0.015003	-0.00662229	-0.00662229	0.0213634	0.0213634
0.0315401	0.0111868	0.0175472	-0.00916645	-0.00916645	0.0175472	0.0175472
0.0289959	0.0111868	0.0188193	-0.0104385	-0.0104385	0.0213634	0.0213634
0.030268	0.00737057	0.0200914	-0.00662229	-0.00662229	0.0200914	0.0200914
0.0264518	0.0111868	0.0213634	-0.00662229	-0.00662229	0.0188193	0.0188193
0.0251797	0.013731	0.0213634	-0.00280606	-0.00280606	0.0213634	0.0213634
0.0289959	0.013731	0.0200914	-0.00153398	-0.00153398	0.0213634	0.0213634
0.0277238	0.015003	0.0200914	-0.00153398	-0.00153398	0.0239076	0.0239076
0.0277238	0.015003	0.0188193	-0.00407814	-0.00407814	0.0226355	0.0226355
0.0289959	0.015003	0.0213634	-0.00280606	-0.00280606	0.0213634	0.0213634
0.0264518	0.015003	0.0200914	-0.00407814	-0.00407814	0.0213634	0.0213634
0.0251797	0.0111868	0.0200914	-0.00407814	-0.00407814	0.0175472	0.0175472
0.0239076	0.0111868	0.0239076	0.00101018	0.00101018	0.0213634	0.0213634
0.0251797	0.00991473	0.0226355	-0.000261901	-0.000261901	0.0213634	0.0213634
0.0239076	0.00991473	0.0239076	-0.00407814	-0.00407814	0.0188193	0.0188193
0.0251797	0.0111868	0.0239076	-0.00535022	-0.00535022	0.0213634	0.0213634
0.0264518	0.013731	0.0213634	-0.00407814	-0.00407814	0.0213634	0.0213634
0.0239076	0.013731	0.0226355	-0.00916645	-0.00916645	0.0226355	0.0226355
0.0213634	0.0162751	0.0226355	-0.00662229	-0.00662229	0.0239076	0.0239076
0.0200914	0.0162751	0.0213634	-0.00280606	-0.00280606	0.0200914	0.0200914
0.0200914	0.015003	0.0213634	-0.00662229	-0.00662229	0.0213634	0.0213634
0.0213634	0.0175472	0.0175472	-0.00280606	-0.00280606	0.0200914	0.0200914
0.0213634	0.015003	0.0175472	-0.00280606	-0.00280606	0.0188193	0.0188193
0.0251797	0.0162751	0.0213634	-0.00280606	-0.00280606	0.0213634	0.0213634
0.0213634	0.013731	0.0213634	-0.00407814	-0.00407814	0.0213634	0.0213634
0.0213634	0.0111868	0.0239076	-0.00280606	-0.00280606	0.0226355	0.0226355
0.0175472	0.015003	0.0239076	-0.000261901	-0.000261901	0.0213634	0.0213634
0.0188193	0.015003	0.0213634	-0.00407814	-0.00407814	0.0175472	0.0175472
0.0200914	0.0188193	0.0213634	-0.00535022	-0.00535022	0.0188193	0.0188193
0.0188193	0.0200914	0.0188193	-0.00662229	-0.00662229	0.0162751	0.0162751
0.0239076	0.0175472	0.0200914	-0.00662229	-0.00662229	0.0162751	0.0162751
0.0239076	0.0200914	0.0213634	-0.00662229	-0.00662229	0.0200914	0.0200914
0.0213634	0.0162751	0.0213634	-0.00153398	-0.00153398	0.0200914	0.0200914
0.0175472	0.0162751	0.0251797	0.00101018	0.00101018	0.0226355	0.0226355
0.0162751	0.0111868	0.0200914	0.00101018	0.00101018	0.0200914	0.0200914
0.0188193	0.00991473	0.0239076	0.00355434	0.00355434	0.0226355	0.0226355
0.0213634	0.0162751	0.0213634	0.00737057	0.00737057	0.0213634	0.0213634
0.0213634	0.0188193	0.0200914	0.00864265	0.00864265	0.0175472	0.0175472
0.0200914	0.0213634	0.0213634	0.00864265	0.00864265	0.0200914	0.0200914
0.0162751	0.0226355	0.0213634	0.00609849	0.00609849	0.0162751	0.0162751
0.015003	0.0213634	0.0188193	0.00482641	0.00482641	0.0162751	0.0162751
0.0188193	0.0188193	0.0188193	0.00482641	0.00482641	0.0200914	0.0200914
0.0188193	0.0200914	0.0188193	0.00101018	0.00101018	0.0162751	0.0162751
0.0175472	0.0200914	0.0213634	0.00355434	0.00355434	0.0188193	0.0188193
0.0213634	0.0188193	0.0213634	-0.00153398	-0.00153398	0.0175472	0.0175472
0.0188193	0.015003	0.0239076	-0.00280606	-0.00280606	0.0213634	0.0213634
0.0175472	0.015003	0.0251797	0.00101018	0.00101018	0.0213634	0.0213634
0.015003	0.0162751	0.0226355	0.00101018	0.00101018	0.0188193	0.0188193
0.015003	0.0162751	0.0226355	-0.000261901	-0.000261901	0.0175472	0.0175472
0.0162751	0.0162751	0.0200914	0.00101018	0.00101018	0.0175472	0.0175472
0.0162751	0.015003	0.0188193	0.00228226	0.00228226	0.0162751	0.0162751
0.0200914	0.013731	0.0200914	0.00355434	0.00355434	0.013731	0.013731
0.0200914	0.013731	0.0188193	0.00101018	0.00101018	0.0124589	0.0124589
0.0175472	0.0124589	0.0188193	0.00228226	0.00228226	0.013731	0.013731
0.013731	0.013731	0.0213634	0.00228226	0.00228226	0.015003	0.015003
0.015003	0.0124589	0.0213634	0.00355434	0.00355434	0.0162751	0.0162751
0.013731	0.013731	0.0213634	-0.000261901	-0.000261901	0.015003	0.015003
0.0175472	0.013731	0.0226355	-0.00280606	-0.00280606	0.0124589	0.0124589
0.0162751	0.013731	0.0188193	0.00101018	0.00101018	0.013731	0.013731
0.0175472	0.015003	0.0200914	-0.000261901	-0.000261901	0.00991473	0.00991473
0.0175472	0.015003	0.0162751	0.00101018	0.00101018	0.00991473	0.00991473
0.015003	0.0162751	0.0200914	-0.00280606	-0.00280606	0.00991473	0.00991473
0.015003	0.013731	0.0175472	0.00101018	0.00101018	0.0124589	0.0124589
0.013731	0.0124589	0.0213634	-0.00280606	-0.00280606	0.013731	0.013731
0.0124589	0.00864265	0.0200914	-0.000261901	-0.000261901	0.0162751	0.0162751
0.0111868	0.00991473	0.0213634	-0.00280606	-0.00280606	0.0162751	0.0162751
0.015003	0.00609849	0.0213634	-0.00280606	-0.00280606	0.015003	0.015003
0.015003	0.00609849	0.0239076	-0.00280606	-0.00280606	0.015003	0.015003
0.015003	0.00737057	0.0239076	-0.00407814	-0.00407814	0.0111868	0.0111868
0.0162751	0.00609849	0.0239076	-0.000261901	-0.000261901	0.0111868	0.0111868
0.013731	0.00609849	0.0251797	-0.000261901	-0.000261901	0.013731	0.013731
0.013731	0.00609849	0.0213634	-0.00153398	-0.00153398	0.013731	0.013731
0.0111868	0.00991473	0.0213634	0.00228226	0.00228226	0.0162751	0.0162751
0.0111868	0.00737057	0.0162751	0.00355434	0.00355434	0.013731	0.013731
0.0124589	0.00355434	0.0162751	0.00101018	0.00101018	0.013731	0.013731
0.0124589	0.00101018	0.0162751	-0.000261901	-0.000261901	0.00991473	0.00991473
0.015003	0.00228226	0.0162751	-0.00280606	-0.00280606	0.013731	0.013731
0.013731	-0.00153398	0.0162751	-0.00407814	-0.00407814	0.00991473	0.00991473
0.00991473	-0.00153398	0.0175472	-0.00662229	-0.00662229	0.00864265	0.00864265
0.00991473	0.00355434	0.0200914	-0.00535022	-0.00535022	0.013731	0.013731
0.00991473	0.00355434	0.0213634	-0.00407814	-0.00407814	0.0111868	0.0111868
0.00864265	0.00609849	0.0239076	-0.00407814	-0.00407814	0.015003	0.015003
0.00609849	0.00991473	0.0251797	-0.00153398	-0.00153398	0.013731	0.013731
0.00609849	0.00737057	0.0213634	0.00101018	0.00101018	0.0124589	0.0124589
0.00991473	0.00864265	0.0200914	0.00228226	0.00228226	0.0124589	0.0124589
0.00991473	0.00609849	0.0188193	0.00482641	0.00482641	0.00991473	0.00991473
0.0124589	0.00482641	0.0226355	0.00355434	0.00355434	0.00991473	0.00991473
0.013731	0.00101018	0.0213634	0.00355434	0.00355434	0.0111868	0.0111868
0.00991473	0.00101018	0.0213634	-0.000261901	-0.000261901	0.0124589	0.0124589
0.00609849	0.00355434	0.0239076	-0.000261901	-0.000261901	0.013731	0.013731
0.00609849	0.00228226	0.0226355	-0.00535022	-0.00535022	0.015003	0.015003
0.00991473	0.00355434	0.0264518	-0.00407814	-0.00407814	0.0175472	0.0175472
0.013731	0.00609849	0.0251797	-0.000261901	-0.000261901	0.0162751	0.0162751
0.0124589	0.00609849	0.0264518	-0.00280606	-0.00280606	0.015003	0.015003
0.00991473	0.00482641	0.0289959	-0.00280606	-0.00280606	0.015003	0.015003
0.0111868	0.00482641	0.0264518	-0.000261901	-0.000261901	0.0111868	0.0111868
0.00609849	0.00482641	0.0264518	-0.00153398	-0.00153398	0.0111868	0.0111868
0.00737057	0.00101018	0.0264518	-0.00153398	-0.00153398	0.015003	0.015003
0.0111868	0.00101018	0.0277238	-0.00280606	-0.00280606	0.013731	0.013731
0.00991473	0.00101018	0.0264518	-0.00407814	-0.00407814	0.015003	0.015003
0.013731	0.00355434	0.0251797	-0.00407814	-0.00407814	0.015003	0.015003
0.013731	0.00101018	0.0277238	-0.00535022	-0.00535022	0.0175472	0.0175472
0.00991473	0.00355434	0.030268	-0.00916645	-0.00916645	0.0175472	0.0175472
0.00991473	0.00737057	0.0340842	-0.00407814	-0.00407814	0.015003	0.015003
0.00609849	0.00609849	0.0328121	-0.00407814	-0.00407814	0.015003	0.015003
0.00737057	0.00101018	0.0315401	-0.00153398	-0.00153398	0.015003	0.015003
0.00737057	0.00101018	0.030268	-0.000261901	-0.000261901	0.015003	0.015003
0.013731	-0.000261901	0.0264518	0.00101018	0.00101018	0.013731	0.013731
0.00991473	-0.000261901	0.0277238	0.00101018	0.00101018	0.015003	0.015003
0.013731	-0.000261901	0.0264518	-0.000261901	-0.000261901	0.0162751	0.0162751
0.00991473	-0.00153398	0.0264518	-0.00280606	-0.00280606	0.015003	0.015003
0.00991473	0.00101018	0.0289959	-0.000261901	-0.000261901	0.0188193	0.0188193
0.00609849	0.00101018	0.030268	-0.00407814	-0.00407814	0.0200914	0.0200914
0.00737057	0.00355434	0.030268	-0.00407814	-0.00407814	0.0162751	0.0162751
0.0111868	0.00482641	0.030268	0.00101018	0.00101018	0.0188193	0.0188193
0.015003	0.00101018	0.0289959	0.00101018	0.00101018	0.0162751	0.0162751
0.013731	0.00101018	0.0264518	0.00355434	0.00355434	0.0162751	0.0162751
0.0111868	0.00355434	0.0264518	0.00482641	0.00482641	0.0175472	0.0175472
0.00991473	-0.00280606	0.0251797	0.00482641	0.00482641	0.0188193	0.0188193
0.00609849	-0.00280606	0.0251797	0.00482641	0.00482641	0.0175472	0.0175472
0.00609849	0.00101018	0.0289959	0.00101018	0.00101018	0.0200914	0.0200914
0.0111868	0.00101018	0.0289959	0.00101018	0.00101018	0.0226355	0.0226355
0.00991473	0.00101018	0.0315401	-0.00153398	-0.00153398	0.0213634	0.0213634
0.0111868	0.00228226	0.0328121	-0.00153398	-0.00153398	0.0200914	0.0200914
0.013731	0.00101018	0.0264518	-0.00153398	-0.00153398	0.0200914	0.0200914
0.00609849	0.00355434	0.0264518	0.00101018	0.00101018	0.0175472	0.0175472
0.00482641	-0.000261901	0.0251797	0.00355434	0.00355434	0.0162751	0.0162751
0.00737057	-0.000261901	0.0264518	0.00101018	0.00101018	0.0188193	0.0188193
0.00991473	-0.000261901	0.030268	0.00355434	0.00355434	0.0213634	0.0213634
0.0111868	-0.000261901	0.0277238	0.00101018	0.00101018	0.0239076	0.0239076
0.00864265	-0.00407814	0.0315401	-0.00153398	-0.00153398	0.0213634	0.0213634
0.00864265	-0.00153398	0.0277238	-0.000261901	-0.000261901	0.0200914	0.0200914
0.00609849	-0.00153398	0.030268	0.00101018	0.00101018	0.0226355	0.0226355
0.00609849	0.00228226	0.030268	-0.00280606	-0.00280606	0.0200914	0.0200914
0.00609849	0.00228226	0.0264518	-0.00407814	-0.00407814	0.0200914	0.0200914
0.00609849	0.00228226	0.0251797	-0.000261901	-0.000261901	0.0162751	0.0162751
0.00991473	0.00101018	0.0239076	-0.000261901	-0.000261901	0.0162751	0.0162751
0.00864265	-0.000261901	0.0264518	0.00228226	0.00228226	0.0175472	0.0175472
0.00101018	-0.00280606	0.0251797	0.00228226	0.00228226	0.0175472	0.0175472
0.00355434	-0.00407814	0.0251797	-0.00153398	-0.00153398	0.0200914	0.0200914
0.00228226	-0.00407814	0.0264518	-0.00153398	-0.00153398	0.0226355	0.0226355
0.00355434	-0.000261901	0.030268	-0.00407814	-0.00407814	0.0239076	0.0239076
0.00864265	0.00101018	0.0264518	-0.00280606	-0.00280606	0.0200914	0.0200914
0.0111868	0.00101018	0.0277238	-0.00407814	-0.00407814	0.0200914	0.0200914
0.0111868	0.00355434	0.030268	-0.00153398	-0.00153398	0.0175472	0.0175472
0.00737057	0.00355434	0.0277238	-0.00153398	-0.00153398	0.0188193	0.0188193
0.00991473	0.00101018	0.0277238	-0.00280606	-0.00280606	0.0226355	0.0226355
0.00737057	-0.000261901	0.0289959	0.00101018	0.00101018	0.0213634	0.0213634
0.00737057	0.00101018	0.030268	-0.000261901	-0.000261901	0.0226355	0.0226355
0.0124589	0.00101018	0.0277238	-0.00407814	-0.00407814	0.0226355	0.0226355
0.0111868	-0.00153398	0.0277238	-0.00407814	-0.00407814	0.0200914	0.0200914
0.0124589	-0.000261901	0.0289959	-0.00535022	-0.00535022	0.0200914	0.0200914
0.0162751	0.00101018	0.030268	-0.00407814	-0.00407814	0.0175472	0.0175472
0.015003	0.00101018	0.0340842	-0.00153398	-0.00153398	0.0188193	0.0188193
0.0111868	0.00482641	0.0328121	-0.00407814	-0.00407814	0.0188193	0.0188193
0.015003	0.00355434	0.0315401	-0.00280606	-0.00280606	0.0213634	0.0213634
0.015003	0.00101018	0.0289959	-0.00153398	-0.00153398	0.0239076	0.0239076
0.0162751	0.00228226	0.0251797	-0.000261901	-0.000261901	0.0239076	0.0239076
0.015003	-0.000261901	0.0251797	-0.000261901	-0.000261901	0.0213634	0.0213634
0.015003	-0.00153398	0.0251797	0.00355434	0.00355434	0.0200914	0.0200914
0.015003	0.00101018	0.0289959	0.00355434	0.00355434	0.0175472	0.0175472
0.0111868	0.00101018	0.0277238	-0.000261901	-0.000261901	0.0226355	0.0226355
0.0111868	0.00482641	0.0315401	0.00101018	0.00101018	0.0239076	0.0239076
0.0162751	0.00737057	0.0340842	-0.00280606	-0.00280606	0.0239076	0.0239076
0.015003	0.00482641	0.030268	-0.00153398	-0.00153398	0.0264518	0.0264518
0.0175472	0.00482641	0.0277238	-0.00280606	-0.00280606	0.0264518	0.0264518
0.0162751	0.00609849	0.030268	0.00101018	0.00101018	0.0239076	0.0239076
0.0162751	0.00101018	0.030268	0.00101018	0.00101018	0.0239076	0.0239076
0.013731	0.00355434	0.0264518	0.00609849	0.00609849	0.0251797	0.0251797
0.0111868	-0.00280606	0.0277238	0.00482641	0.00482641	0.0264518	0.0264518
0.015003	0.00609849	0.0264518	0.00228226	0.00228226	0.0289959	0.0289959
0.013731	0.00101018	0.0277238	0.00355434	0.00355434	0.030268	0.030268
0.0162751	0.00482641	0.030268	0.00482641	0.00482641	0.030268	0.030268
0.0162751	0.00609849	0.0315401	0.00609849	0.00609849	0.0277238	0.0277238
0.015003	0.00228226	0.030268	0.00101018	0.00101018	0.0264518	0.0264518
0.015003	0.00355434	0.0340842	0.00228226	0.00228226	0.0251797	0.0251797
0.0124589	0.00228226	0.0340842	0.00355434	0.00355434	0.0277238	0.0277238
0.013731	-0.000261901	0.0328121	0.00482641	0.00482641	0.0264518	0.0264518
0.015003	-0.000261901	0.0315401	0.00609849	0.00609849	0.030268	0.030268
0.015003	0.00101018	0.030268	0.00991473	0.00991473	0.0315401	0.0315401
0.0188193	0.00228226	0.0315401	0.00737057	0.00737057	0.030268	0.030268
0.0162751	0.00609849	0.0289959	0.00609849	0.00609849	0.0264518	0.0264518
0.0162751	0.00737057	0.0340842	0.00737057	0.00737057	0.0251797	0.0251797
0.013731	0.00482641	0.030268	0.00482641	0.00482641	0.0289959	0.0289959
0.015003	0.00101018	0.0315401	0.00355434	0.00355434	0.0264518	0.0264518
0.015003	0.00101018	0.0328121	0.00609849	0.00609849	0.0315401	0.0315401
0.0162751	-0.000261901	0.0366284	0.00609849	0.00609849	0.030268	0.030268
0.0162751	-0.00407814	0.0353563	0.00991473	0.00991473	0.0277238	0.0277238
0.0124589	-0.00280606	0.0366284	0.00991473	0.00991473	0.0264518	0.0264518
0.013731	-0.00280606	0.0366284	0.00482641	0.00482641	0.0239076	0.0239076
0.0124589	0.00228226	0.0340842	0.00482641	0.00482641	0.0226355	0.0226355
0.0111868	0.00101018	0.0353563	0.00482641	0.00482641	0.0213634	0.0213634
0.015003	-0.00280606	0.0366284	0.00609849	0.00609849	0.0251797	0.0251797
0.015003	-0.000261901	0.0366284	0.00228226	0.00228226	0.0251797	0.0251797
0.0162751	-0.00407814	0.0340842	0.00101018	0.00101018	0.0251797	0.0251797
0.015003	-0.00153398	0.0340842	0.00609849	0.00609849	0.0264518	0.0264518
0.00991473	-0.00280606	0.0366284	0.00482641	0.00482641	0.0226355	0.0226355
0.00864265	0.00101018	0.0340842	0.00864265	0.00864265	0.0226355	0.0226355
0.00991473	0.00101018	0.0366284	0.00991473	0.00991473	0.0200914	0.0200914
0.00991473	0.00355434	0.0366284	0.00737057	0.00737057	0.0188193	0.0188193
0.0124589	0.00355434	0.0404446	0.00991473	0.00991473	0.0226355	0.0226355
0.013731	0.00101018	0.0404446	0.00737057	0.00737057	0.0200914	0.0200914
0.00737057	-0.000261901	0.0391725	0.00737057	0.00737057	0.0239076	0.0239076
0.00864265	-0.00153398	0.0379005	0.00991473	0.00991473	0.0200914	0.0200914
0.00991473	-0.00407814	0.0366284	0.00991473	0.00991473	0.0188193	0.0188193
0.00991473	-0.000261901	0.0366284	0.00609849	0.00609849	0.015003	0.015003
0.013731	-0.00280606	0.0340842	0.00482641	0.00482641	0.015003	0.015003
0.013731	-0.000261901	0.0340842	0.00609849	0.00609849	0.013731	0.013731
0.00991473	0.00101018	0.0366284	0.00609849	0.00609849	0.0175472	0.0175472
0.00609849	0.00355434	0.0366284	0.00609849	0.00609849	0.0188193	0.0188193
0.00609849	0.00482641	0.0366284	0.00101018	0.00101018	0.0213634	0.0213634
0.00864265	0.00101018	0.0379005	0.00609849	0.00609849	0.0175472	0.0175472
0.00864265	-0.00153398	0.0366284	0.00355434	0.00355434	0.0200914	0.0200914
0.0124589	0.00101018	0.0353563	0.00355434	0.00355434	0.0175472	0.0175472
0.015003	-0.00280606	0.0340842	0.00101018	0.00101018	0.015003	0.015003
0.00737057	-0.00407814	0.0277238	0.00228226	0.00228226	0.013731	0.013731
0.0111868	-0.000261901	0.0277238	0.00101018	0.00101018	0.013731	0.013731
0.00737057	-0.00407814	0.0251797	0.00101018	0.00101018	0.013731	0.013731
0.00737057	-0.00280606	0.0264518	0.00355434	0.00355434	0.0175472	0.0175472
0.0124589	-0.00153398	0.0277238	0.00482641	0.00482641	0.015003	0.015003
0.013731	-0.00662229	0.0264518	0.00609849	0.00609849	0.0111868	0.0111868
0.0111868	-0.00662229	0.0264518	0.00864265	0.00864265	0.0124589	0.0124589
0.00991473	-0.00916645	0.0277238	0.00737057	0.00737057	0.0124589	0.0124589
0.00609849	-0.00916645	0.0277238	0.00737057	0.00737057	0.00991473	0.00991473
0.00864265	-0.00662229	0.0251797	0.00482641	0.00482641	0.00864265	0.00864265
0.0111868	-0.00407814	0.0213634	0.00737057	0.00737057	0.00991473	0.00991473
0.0124589	-0.00407814	0.0213634	0.00482641	0.00482641	0.00864265	0.00864265
0.015003	0.00101018	0.0162751	0.00609849	0.00609849	0.013731	0.013731
0.0111868	0.00101018	0.0162751	0.00991473	0.00991473	0.015003	0.015003
0.00737057	0.00101018	0.0226355	0.00991473	0.00991473	0.0111868	0.0111868
0.00609849	0.00101018	0.0213634	0.013731	0.013731	0.00737057	0.00737057
0.00609849	0.00101018	0.0213634	0.013731	0.013731	0.00991473	0.00991473
0.0111868	0.00228226	0.0213634	0.00991473	0.00991473	0.00864265	0.00864265
0.0124589	-0.000261901	0.0226355	0.00991473	0.00991473	0.00864265	0.00864265
0.015003	0.00101018	0.0200914	0.00609849	0.00609849	0.00991473	0.00991473
0.013731	0.00101018	0.0175472	0.00482641	0.00482641	0.0111868	0.0111868
0.00991473	0.00482641	0.015003	0.00355434	0.00355434	0.015003	0.015003
0.0124589	0.00482641	0.0162751	0.00737057	0.00737057	0.015003	0.015003
0.015003	0.00482641	0.013731	0.00737057	0.00737057	0.015003	0.015003
0.015003	0.00609849	0.0111868	0.00355434	0.00355434	0.0124589	0.0124589
0.0175472	0.00609849	0.0124589	0.00737057	0.00737057	0.013731	0.013731
0.0175472	0.00355434	0.0162751	0.00737057	0.00737057	0.00991473	0.00991473
0.015003	0.00355434	0.015003	0.00609849	0.00609849	0.00991473	0.00991473
0.0111868	0.00101018	0.0188193	0.00228226	0.00228226	0.0111868	0.0111868
0.0124589	0.00355434	0.0175472	0.00101018	0.00101018	0.0124589	0.0124589
0.015003	0.00228226	0.013731	-0.000261901	-0.000261901	0.0111868	0.0111868
0.0175472	0.00101018	0.013731	0.00101018	0.00101018	0.013731	0.013731
0.0188193	-0.000261901	0.0111868	0.00609849	0.00609849	0.015003	0.015003
0.013731	-0.00280606	0.0162751	0.00737057	0.00737057	0.013731	0.013731
0.00991473	-0.00407814	0.013731	0.00609849	0.00609849	0.0124589	0.0124589
0.0111868	-0.00407814	0.015003	0.00737057	0.00737057	0.00864265	0.00864265
0.013731	-0.00407814	0.0188193	0.00737057	0.00737057	0.00864265	0.00864265
0.013731	-0.00535022	0.0162751	0.00482641	0.00482641	0.0111868	0.0111868
0.0162751	-0.00662229	0.015003	0.00864265	0.00864265	0.015003	0.015003
0.0175472	-0.00662229	0.0175472	0.00609849	0.00609849	0.0111868	0.0111868
0.0162751	-0.00535022	0.0175472	0.00609849	0.00609849	0.013731	0.013731
0.015003	-0.000261901	0.015003	0.00991473	0.00991473	0.015003	0.015003
0.013731	0.00101018	0.013731	0.0111868	0.0111868	0.00991473	0.00991473
0.0162751	0.00355434	0.013731	0.0124589	0.0124589	0.0111868	0.0111868
0.0175472	0.00355434	0.0111868	0.00609849	0.00609849	0.00991473	0.00991473
0.0213634	0.00228226	0.013731	0.00737057	0.00737057	0.00864265	0.00864265
0.0175472	-0.00280606	0.015003	0.00482641	0.00482641	0.0111868	0.0111868
0.015003	-0.00280606	0.015003	0.00355434	0.00355434	0.0111868	0.0111868
0.015003	-0.00153398	0.0175472	0.00609849	0.00609849	0.013731	0.013731
0.0188193	-0.000261901	0.0175472	0.00991473	0.00991473	0.0111868	0.0111868
0.0175472	0.00355434	0.015003	0.00991473	0.00991473	0.00991473	0.00991473
0.0239076	0.00482641	0.015003	0.00737057	0.00737057	0.013731	0.013731
0.0213634	0.00864265	0.0175472	0.00991473	0.00991473	0.00991473	0.00991473
0.015003	0.00609849	0.0175472	0.00228226	0.00228226	0.00991473	0.00991473
0.0111868	0.00482641	0.0162751	0.00609849	0.00609849	0.013731	0.013731
0.013731	0.00101018	0.0200914	0.00355434	0.00355434	0.00864265	0.00864265
0.0162751	-0.000261901	0.0162751	0.00482641	0.00482641	0.00991473	0.00991473
0.015003	-0.00153398	0.0162751	0.00737057	0.00737057	0.0111868	0.0111868
0.0188193	-0.000261901	0.015003	0.00991473	0.00991473	0.0124589	0.0124589
0.015003	0.00101018	0.015003	0.0111868	0.0111868	0.0111868	0.0111868
0.0111868	0.00355434	0.013731	0.0111868	0.0111868	0.00737057	0.00737057
0.0124589	0.00355434	0.013731	0.00991473	0.00991473	0.00737057	0.00737057
0.013731	0.00228226	0.0162751	0.00991473	0.00991473	0.00609849	0.00609849
0.00991473	0.00609849	0.0162751	0.00609849	0.00609849	0.00609849	0.00609849
0.013731	0.00228226	0.0213634	0.00609849	0.00609849	0.00864265	0.00355434
0.015003	0.00355434	0.0175472	0.00864265	0.00864265	0.0111868	0.00101018
0.013731	0.00101018	0.0175472	0.00991473	0.00991473	0.015003	0.00228226
0.0124589	0.00228226	0.0200914	0.015003	0.015003	0.013731	0.00737057
0.0124589	0.00609849	0.0162751	0.013731	0.013731	0.0111868	0.00355434
0.0162751	0.00609849	0.015003	0.013731	0.013731	0.0124589	0.00355434
0.015003	0.00609849	0.00991473	0.0111868	0.0111868	0.013731	0.00482641
0.0188193	0.00991473	0.00991473	0.0111868	0.0111868	0.00864265	0.00355434
0.0200914	0.00991473	0.00991473	0.00991473	0.00991473	0.00737057	0.00101018
0.0213634	0.00737057	0.00991473	0.00991473	0.00991473	0.013731	-0.000261901
0.0200914	0.00355434	0.013731	0.0111868	0.0111868	0.00991473	-0.00407814
0.0200914	0.00609849	0.013731	0.00864265	0.00864265	0.015003	0.00101018
0.0162751	0.00482641	0.013731	0.0124589	0.0124589	0.015003	0.00101018
0.0162751	0.00737057	0.015003	0.0162751	0.0162751	0.0124589	0.00355434
0.0226355	0.00864265	0.0175472	0.0162751	0.0162751	0.015003	0.00355434
0.0175472	0.00991473	0.0175472	0.013731	0.013731	0.013731	0.00609849
0.0175472	0.0111868	0.0162751	0.0162751	0.0162751	0.0111868	0.00228226
0.0175472	0.015003	0.015003	0.013731	0.013731	0.015003	0.00101018
0.015003	0.013731	0.00991473	0.015003	0.015003	0.013731	0.00355434
0.0111868	0.0111868	0.0111868	0.00991473	0.00991473	0.0162751	0.00355434
0.015003	0.00737057	0.00737057	0.00991473	0.00991473	0.013731	-0.000261901
0.0162751	0.00864265	0.00737057	0.0124589	0.0124589	0.00991473	0.00101018
0.0162751	0.00737057	0.00609849	0.00991473	0.00991473	0.00991473	0.00482641
0.0213634	0.00991473	0.00609849	0.013731	0.013731	0.00609849	0.00609849
0.0213634	0.00991473	0.00991473	0.013731	0.013731	0.00609849	0.00482641
0.0213634	0.013731	0.00737057	0.0162751	0.0162751	0.00355434	0.00737057
0.0200914	0.015003	0.00737057	0.015003	0.015003	0.00609849	0.00864265
0.0162751	0.0162751	0.0124589	0.0175472	0.0175472	0.00482641	0.00355434
0.015003	0.015003	0.0124589	0.013731	0.013731	0.00482641	0.00609849
0.0175472	0.00991473	0.0124589	0.015003	0.015003	0.00737057	0.00101018
0.0200914	0.00991473	0.0124589	0.0111868	0.0111868	0.00991473	0.00228226
0.0251797	0.0111868	0.00991473	0.0111868	0.0111868	0.00864265	0.00609849
0.0251797	0.00991473	0.00991473	0.013731	0.013731	0.00991473	0.00482641
0.0239076	0.00864265	0.00864265	0.0124589	0.0124589	0.00991473	0.00737057
0.0226355	0.0124589	0.00737057	0.015003	0.015003	0.00609849	0.00737057
0.0213634	0.0124589	0.0111868	0.015003	0.015003	0.00991473	0.00355434
0.0239076	0.00864265	0.00864265	0.015003	0.015003	0.0124589	0.00228226
0.0264518	0.00991473	0.00991473	0.015003	0.015003	0.00991473	0.00609849
0.030268	0.00609849	0.0111868	0.0188193	0.0188193	0.0111868	0.00609849
0.0277238	0.00609849	0.013731	0.0175472	0.0175472	0.00609849	0.00864265
0.0213634	0.00737057	0.0124589	0.015003	0.015003	0.00991473	0.00737057
0.0213634	0.00864265	0.00991473	0.015003	0.015003	0.00609849	0.00609849
0.0188193	0.0124589	0.00991473	0.015003	0.015003	0.00482641	0.00737057
0.0213634	0.015003	0.00737057	0.015003	0.015003	0.00737057	0.00355434
0.0239076	0.0111868	0.0111868	0.013731	0.013731	0.00609849	0.00609849
0.0239076	0.015003	0.00864265	0.015003	0.015003	0.00991473	0.00355434
0.0239076	0.0111868	0.00737057	0.015003	0.015003	0.00991473	0.00737057
0.0213634	0.00991473	0.00991473	0.015003	0.015003	0.00609849	0.00864265
0.0213634	0.00864265	0.0124589	0.0162751	0.0162751	0.00482641	0.00864265
0.0188193	0.00991473	0.013731	0.0200914	0.0200914	0.00482641	0.00609849
0.0175472	0.0124589	0.0124589	0.0200914	0.0200914	0.00355434	0.00355434
0.0213634	0.0111868	0.013731	0.015003	0.015003	0.00355434	0.00355434
0.0213634	0.013731	0.0111868	0.015003	0.015003	0.00482641	0.00737057
0.0251797	0.015003	0.0124589	0.0124589	0.0124589	0.00482641	0.00737057
0.0251797	0.0111868	0.00991473	0.015003	0.015003	0.00737057	0.00864265
0.0226355	0.00991473	0.00609849	0.013731	0.013731	0.00864265	0.00737057
0.0226355	0.00991473	0.00482641	0.013731	0.013731	0.00482641	0.00609849
0.0175472	0.00864265	0.00609849	0.0162751	0.0162751	0.00609849	0.00991473
0.0175472	0.00991473	0.00609849	0.0162751	0.0162751	0.00355434	0.00609849
0.0213634	0.00737057	0.00991473	0.0162751	0.0162751	0.00355434	0.00609849
0.0213634	0.0124589	0.0111868	0.0162751	0.0162751	0.00101018	0.00737057
0.0251797	0.0111868	0.00991473	0.0188193	0.0188193	0.00101018	0.00609849
0.0264518	0.0162751	0.00864265	0.0200914	0.0200914	-0.000261901	0.00864265
0.0239076	0.0162751	0.0111868	0.0175472	0.0175472	-0.000261901	0.00864265
0.0251797	0.0162751	0.00991473	0.0162751	0.0162751	0.00228226	0.00609849
0.0213634	0.0162751	0.00609849	0.013731	0.013731	0.00228226	0.00355434
0.0226355	0.0124589	0.00609849	0.0111868	0.0111868	0.00609849	0.00482641
0.0200914	0.0124589	0.00228226	0.0124589	0.0124589	0.00609849	0.00737057
0.0200914	0.00737057	0.00609849	0.0111868	0.0111868	0.00228226	0.00609849
0.0213634	0.00609849	0.00737057	0.0124589	0.0124589	0.00101018	0.00991473
0.0239076	0.00355434	0.00355434	0.015003	0.015003	0.00101018	0.00864265
0.0251797	0.00737057	0.00737057	0.0162751	0.0162751	-0.000261901	0.00482641
0.0213634	0.00991473	0.00737057	0.015003	0.015003	0.00482641	0.00355434
0.0175472	0.0111868	0.00609849	0.0175472	0.0175472	0.00482641	0.00355434
0.015003	0.00991473	0.00609849	0.0162751	0.0162751	0.00609849	0.00355434
0.013731	0.0111868	0.00737057	0.0162751	0.0162751	0.00609849	0.00609849
0.0162751	0.00991473	0.00609849	0.0162751	0.0162751	0.00355434	0.00609849
0.0162751	0.00609849	0.00228226	0.013731	0.013731	0.00355434	0.00991473
0.0213634	0.00737057	0.00355434	0.013731	0.013731	0.00228226	0.0111868
0.0213634	0.00482641	0.00355434	0.013731	0.013731	0.00101018	0.00737057
0.0188193	0.00355434	0.00101018	0.015003	0.015003	0.00101018	0.00609849
0.0175472	0.00864265	0.00355434	0.013731	0.013731	0.00228226	0.00609849
0.0213634	0.00991473	-0.000261901	0.0162751	0.0162751	0.00101018	0.0111868
0.0188193	0.00991473	-0.000261901	0.0162751	0.0162751	0.00101018	0.0111868
0.0226355	0.00991473	0.00228226	0.0162751	0.0162751	0.00609849	0.00991473
0.0226355	0.0124589	0.00355434	0.013731	0.013731	0.00609849	0.0111868
0.0175472	0.0111868	0.00482641	0.013731	0.013731	-0.000261901	0.00991473
0.0200914	0.0111868	0.00355434	0.00991473	0.00991473	0.00355434	0.00991473
0.0175472	0.00737057	0.00864265	0.0111868	0.0111868	0.00101018	0.00737057
0.015003	0.00609849	0.00737057	0.013731	0.013731	0.00228226	0.00609849
0.0175472	0.00864265	0.00991473	0.00991473	0.00991473	0.00737057	0.00737057
0.0175472	0.0111868	0.00864265	0.013731	0.013731	0.00355434	0.00737057
0.0213634	0.0111868	0.00482641	0.013731	0.013731	0.00355434	0.00991473
0.015003	0.0111868	0.00864265	0.0200914	0.0200914	0.00482641	0.0111868
0.015003	0.0124589	0.00609849	0.0213634	0.0213634	0.00355434	0.00991473
0.015003	0.00991473	0.00609849	0.0213634	0.0213634	0.00101018	0.00737057
0.013731	0.00737057	0.00482641	0.0213634	0.0213634	-0.000261901	0.00609849
0.0124589	0.00609849	0.00609849	0.0200914	0.0200914	-0.00407814	0.00609849
0.015003	0.00609849	0.00609849	0.015003	0.015003	0.00101018	0.00991473
0.015003	0.00737057	0.00355434	0.015003	0.015003	0.00101018	0.00737057
0.0175472	0.00609849	0.00101018	0.015003	0.015003	0.00355434	0.00991473
0.0200914	0.00864265	0.00101018	0.015003	0.015003	0.00355434	0.0111868
0.0175472	0.00991473	0.00355434	0.0162751	0.0162751	0.00609849	0.00864265
0.0188193	0.0124589	-0.000261901	0.0162751	0.0162751	0.00228226	0.00737057
0.0162751	0.0111868	0.00228226	0.0200914	0.0200914	0.00101018	0.00609849
0.0200914	0.00737057	-0.000261901	0.0213634	0.0213634	0.00355434	0.00609849
0.0213634	0.00737057	-0.00153398	0.0175472	0.0175472	0.00355434	0.00737057
0.0226355	0.00609849	-0.00407814	0.0162751	0.0162751	-0.000261901	0.00864265
0.0226355	0.00737057	-0.00280606	0.013731	0.013731	0.00101018	0.00991473
0.0239076	0.00864265	-0.00407814	0.015003	0.015003	0.00482641	0.0111868
0.0175472	0.00609849	-0.00407814	0.013731	0.013731	0.00609849	0.00991473
0.0213634	0.00864265	0.00101018	0.015003	0.015003	0.00482641	0.00737057
0.0200914	0.0111868	0.00101018	0.0162751	0.0162751	0.00737057	0.00991473
0.0175472	0.00991473	0.00101018	0.0188193	0.0188193	0.00864265	0.00609849
0.0213634	0.00864265	-0.000261901	0.0200914	0.0200914	0.00355434	0.00482641
0.0200914	0.00991473	0.00228226	0.0200914	0.0200914	0.00609849	0.00609849
0.0213634	0.00737057	0.00228226	0.0213634	0.0213634	0.00101018	0.00737057
0.0251797	0.00737057	0.00355434	0.0188193	0.0188193	0.00228226	0.00609849
0.0213634	0.00355434	-0.000261901	0.0188193	0.0188193	0.00609849	0.00991473
0.0213634	0.00228226	0.00101018	0.0162751	0.0162751	0.00482641	0.00991473
0.0175472	0.00609849	-0.000261901	0.015003	0.015003	0.00737057	0.00609849
0.0162751	0.00609849	0.00101018	0.015003	0.015003	0.00737057	0.00609849
0.0213634	0.00864265	-0.00280606	0.0162751	0.0162751	0.00355434	0.00101018
0.0162751	0.00991473	-0.00280606	0.0188193	0.0188193	0.00228226	0.00228226
0.0213634	0.00609849	-0.000261901	0.0162751	0.0162751	0.00609849	0.00355434
0.0226355	0.00609849	-0.000261901	0.0213634	0.0213634	0.00609849	0.00355434
0.0200914	0.00355434	-0.00407814	0.0200914	0.0200914	0.00864265	0.00482641
0.0175472	0.00355434	-0.00535022	0.0175472	0.0175472	0.00737057	0.00609849
0.0213634	0.00737057	-0.000261901	0.0175472	0.0175472	0.00609849	0.00737057
0.0200914	0.00609849	0.00101018	0.013731	0.013731	0.00737057	0.00737057
0.0200914	0.00991473	-0.000261901	0.015003	0.015003	0.00355434	0.00482641
0.0213634	0.00991473	-0.000261901	0.0162751	0.0162751	0.00609849	0.00482641
0.0200914	0.00609849	-0.000261901	0.0162751	0.0162751	0.00355434	0.00101018
0.015003	0.00737057	-0.000261901	0.0200914	0.0200914	0.00737057	0.00101018
0.013731	0.00482641	-0.00407814	0.0213634	0.0213634	0.00864265	0.00355434
0.0162751	0.00101018	-0.00407814	0.0162751	0.0162751	0.00864265	0.00355434
0.0175472	0.00228226	-0.00407814	0.0162751	0.0162751	0.00609849	0.00609849
0.0200914	0.00609849	-0.00153398	0.013731	0.013731	0.00355434	0.00101018
0.0213634	0.00864265	-0.00153398	0.013731	0.013731	0.00355434	0.00482641
0.0175472	0.00482641	0.00101018	0.0188193	0.0188193	0.00737057	0.00228226
0.0162751	0.00609849	0.00101018	0.0162751	0.0162751	0.00737057	0.00228226
0.013731	0.00609849	0.00101018	0.0175472	0.0175472	0.00864265	-0.00153398
0.013731	0.00355434	0.00101018	0.0213634	0.0213634	0.00737057	0.00228226
0.0162751	0.00355434	-0.00280606	0.0213634	0.0213634	0.00609849	0.00482641
0.0175472	-0.000261901	-0.00280606	0.0200914	0.0200914	0.00991473	-0.000261901
0.0200914	0.00101018	-0.00662229	0.0175472	0.0175472	0.00609849	0.00228226
0.0213634	0.00609849	-0.00407814	0.013731	0.013731	0.00609849	0.00228226
0.0175472	0.00737057	-0.00662229	0.013731	0.013731	0.00737057	0.00609849
0.0175472	0.00864265	-0.00535022	0.0175472	0.0175472	0.00609849	0.00609849
0.013731	0.00609849	-0.00407814	0.0162751	0.0162751	0.00864265	0.00228226
0.0124589	0.00228226	-0.00153398	0.0175472	0.0175472	0.00864265	0.00355434
0.0111868	0.00609849	-0.00280606	0.015003	0.015003	0.00609849	0.00101018
0.015003	0.00101018	-0.00280606	0.0188193	0.0188193	0.00355434	0.00101018
0.0188193	0.00482641	-0.00153398	0.0200914	0.0200914	0.00482641	0.00355434
0.0175472	0.00101018	-0.000261901	0.0175472	0.0175472	0.00737057	0.00355434
0.0188193	0.00355434	-0.00407814	0.0162751	0.0162751	0.00609849	0.00737057
0.0213634	0.00228226	-0.00407814	0.015003	0.015003	0.00991473	0.00864265
0.0175472	0.00101018	-0.00407814	0.015003	0.015003	0.00864265	0.00609849
0.0162751	0.00228226	-0.00535022	0.0188193	0.0188193	0.00482641	0.00864265
0.015003	0.00101018	-0.00662229	0.0162751	0.0162751	0.00355434	0.00737057
0.015003	-0.000261901	-0.00535022	0.0213634	0.0213634	0.00355434	0.00355434
0.0162751	-0.00280606	-0.00662229	0.0200914	0.0200914	0.00355434	0.00609849
0.0175472	-0.00407814	-0.00407814	0.0175472	0.0175472	0.00609849	0.00609849
0.0213634	-0.00153398	-0.00535022	0.0175472	0.0175472	0.00609849	0.00864265
0.0239076	-0.00280606	-0.00280606	0.015003	0.015003	0.00991473	0.0111868
0.0188193	-0.000261901	-0.00407814	0.013731	0.013731	0.0111868	0.0124589
0.0200914	0.00101018	-0.00407814	0.0175472	0.0175472	0.00737057	0.013731
0.0162751	0.00101018	-0.00789437	0.0188193	0.0188193	0.00609849	0.0111868
0.0162751	-0.00280606	-0.00662229	0.0200914	0.0200914	0.00609849	0.0124589
0.0175472	-0.000261901	-0.00662229	0.0200914	0.0200914	0.0111868	0.00737057
0.0162751	-0.00407814	-0.00535022	0.0226355	0.0226355	0.0111868	0.00737057
0.0213634	-0.00153398	-0.00662229	0.0213634	0.0213634	0.00991473	0.0111868
0.0213634	0.00482641	-0.00535022	0.0200914	0.0200914	0.0111868	0.0124589
0.0175472	0.00355434	-0.00535022	0.0200914	0.0200914	0.00991473	0.0162751
0.0162751	0.00228226	-0.00662229	0.0200914	0.0200914	0.00991473	0.015003
0.013731	0.00609849	-0.00407814	0.0175472	0.0175472	0.00737057	0.015003
0.015003	0.00609849	-0.00407814	0.0175472	0.0175472	0.00609849	0.0111868
0.0175472	0.00101018	-0.00535022	0.0175472	0.0175472	0.00737057	0.0111868
0.0162751	0.00228226	-0.00280606	0.0200914	0.0200914	0.00737057	0.00991473
0.0188193	-0.00280606	-0.00535022	0.015003	0.015003	0.00991473	0.00737057
0.0188193	-0.00153398	-0.00407814	0.0188193	0.0188193	0.0111868	0.00737057
0.015003	0.00355434	-0.00407814	0.0188193	0.0188193	0.00991473	0.00991473
0.015003	0.00355434	-0.00662229	0.0239076	0.0239076	0.00737057	0.0111868
0.015003	0.00609849	-0.00662229	0.0251797	0.0251797	0.00609849	0.015003
0.00991473	0.00609849	-0.00407814	0.0213634	0.0213634	0.00609849	0.013731
0.00991473	0.00101018	-0.00662229	0.0200914	0.0200914	0.00991473	0.0111868
0.0162751	0.00355434	-0.00407814	0.015003	0.015003	0.00737057	0.0111868
0.015003	-0.000261901	-0.00407814	0.013731	0.013731	0.00991473	0.00864265
0.0175472	0.00228226	-0.00280606	0.0162751	0.0162751	0.0111868	0.00609849
0.0175472	-0.000261901	-0.000261901	0.0175472	0.0175472	0.00864265	0.00991473
0.015003	0.00228226	-0.00280606	0.0213634	0.0213634	0.00737057	0.00991473
0.0124589	0.00355434	0.00101018	0.0213634	0.0213634	0.00609849	0.0111868
0.013731	0.00482641	-0.000261901	0.015003	0.015003	0.00609849	0.015003
0.0162751	0.00482641	-0.000261901	0.0188193	0.0188193	0.00737057	0.00991473
0.0162751	0.00228226	-0.00153398	0.0175472	0.0175472	0.00864265	0.00991473
0.0200914	0.00228226	-0.000261901	0.0175472	0.0175472	0.00991473	0.00609849
0.0175472	-0.000261901	-0.00407814	0.015003	0.015003	0.0111868	0.00482641
0.015003	-0.000261901	-0.00407814	0.015003	0.015003	0.00991473	0.00609849
0.015003	0.00355434	-0.00280606	0.0188193	0.0188193	0.00737057	0.00482641
0.00991473	0.00355434	-0.00280606	0.0188193	0.0188193	0.00991473	0.00864265
0.00991473	0.00228226	-0.00280606	0.0213634	0.0213634	0.00609849	0.00864265
0.0111868	0.00355434	-0.00153398	0.0213634	0.0213634	0.00482641	0.0111868
0.013731	0.00228226	-0.00280606	0.0213634	0.0213634	0.00609849	0.0111868
0.0175472	0.00482641	-0.00280606	0.0226355	0.0226355	0.00737057	0.00737057
0.015003	0.00609849	-0.00535022	0.0200914	0.0200914	0.00609849	0.00991473
0.013731	0.00355434	-0.00535022	0.015003	0.015003	0.00991473	0.00991473
0.013731	0.00355434	-0.00153398	0.015003	0.015003	0.00991473	0.00737057
0.00991473	0.00609849	-0.00280606	0.0162751	0.0162751	0.00609849	0.00991473
0.00991473	0.00609849	-0.00280606	0.0188193	0.0188193	0.00609849	0.00991473
0.015003	0.00991473	-0.000261901	0.0175472	0.0175472	0.00101018	0.0124589
0.013731	0.00991473	0.00355434	0.0162751	0.0162751	0.00228226	0.0111868
0.0175472	0.00737057	0.00482641	0.0200914	0.0200914	0.00355434	0.00991473
0.015003	0.00864265	0.00101018	0.0213634	0.0213634	0.00355434	0.00991473
0.0162751	0.00609849	0.00355434	0.0175472	0.0175472	0.00482641	0.00991473
0.015003	0.00482641	-0.000261901	0.0162751	0.0162751	0.00609849	0.0111868
0.0111868	0.00609849	0.00228226	0.015003	0.015003	0.00737057	0.0124589
0.00737057	0.00609849	0.00101018	0.015003	0.015003	0.00737057	0.013731
0.00864265	0.00737057	-0.000261901	0.013731	0.013731	0.00482641	0.015003
0.0111868	0.00737057	-0.00153398	0.0162751	0.0162751	0.00482641	0.0162751
0.0111868	0.0111868	0.00101018	0.015003	0.015003	0.00101018	0.015003
0.013731	0.00609849	-0.00407814	0.0162751	0.0162751	0.00101018	0.0124589
0.015003	0.00737057	-0.00407814	0.015003	0.015003	0.00355434	0.015003
0.0124589	0.00609849	-0.00407814	0.0200914	0.0200914	0.00355434	0.00991473
0.0124589	0.00355434	-0.00407814	0.0175472	0.0175472	0.00609849	0.00991473
0.00864265	0.00228226	-0.00280606	0.015003	0.015003	0.00101018	0.00991473
0.00991473	0.00228226	-0.00535022	0.00991473	0.00991473	0.00482641	0.0111868
0.0124589	0.00991473	-0.00280606	0.00991473	0.00991473	0.00228226	0.013731
0.0124589	0.00609849	-0.00407814	0.0124589	0.0124589	0.00228226	0.0162751
0.015003	0.00991473	-0.00280606	0.013731	0.013731	-0.00153398	0.0162751
0.0162751	0.00864265	-0.00407814	0.0162751	0.0162751	0.00228226	0.0111868
0.015003	0.00609849	-0.000261901	0.015003	0.015003	0.00482641	0.00991473
0.013731	0.00609849	-0.000261901	0.0162751	0.0162751	-0.000261901	0.0124589
0.00991473	0.00355434	-0.00407814	0.0162751	0.0162751	0.00228226	0.013731
0.0111868	0.00482641	-0.00153398	0.015003	0.015003	0.00228226	0.00864265
0.0111868	0.00864265	-0.00407814	0.015003	0.015003	0.00609849	0.00737057
0.0111868	0.00609849	-0.00153398	0.0111868	0.0111868	0.00609849	0.00991473
0.015003	0.0111868	-0.00407814	0.013731	0.013731	0.00228226	0.00991473
0.015003	0.0111868	-0.00280606	0.0162751	0.0162751	0.00355434	0.0124589
0.015003	0.00991473	-0.00535022	0.015003	0.015003	0.00101018	0.0124589
0.013731	0.00864265	-0.00407814	0.0188193	0.0188193	0.00101018	0.0111868
0.013731	0.00482641	-0.00916645	0.0162751	0.0162751	0.00355434	0.00991473
0.0162751	0.00737057	-0.00916645	0.015003	0.015003	0.00355434	0.00864265
0.013731	0.00609849	-0.00407814	0.015003	0.015003	0.00737057	0.00864265
0.015003	0.0111868	-0.00662229	0.015003	0.015003	0.00864265	0.0111868
0.0162751	0.0124589	-0.00407814	0.0162751	0.0162751	0.00609849	0.013731
0.0188193	0.015003	-0.00280606	0.013731	0.013731	0.00864265	0.0175472
0.0188193	0.015003	-0.000261901	0.0124589	0.0124589	0.00737057	0.0175472
0.0162751	0.0162751	-0.000261901	0.015003	0.015003	0.00355434	0.013731
0.0162751	0.013731	-0.00280606	0.0175472	0.0175472	0.00609849	0.015003
0.0162751	0.015003	-0.000261901	0.0175472	0.0175472	0.00609849	0.00991473
0.015003	0.013731	-0.000261901	0.0200914	0.0200914	0.00864265	0.00864265
0.0200914	0.013731	-0.000261901	0.0188193	0.0188193	0.0111868	0.013731
0.0175472	0.015003	-0.00535022	0.0200914	0.0200914	0.0124589	0.0162751
0.0226355	0.0162751	-0.00535022	0.0162751	0.0162751	0.013731	0.0175472
0.0213634	0.015003	-0.00407814	0.015003	0.015003	0.0111868	0.0175472
0.0188193	0.0175472	-0.00789437	0.015003	0.015003	0.0124589	0.013731
0.0175472	0.015003	-0.00662229	0.015003	0.015003	0.00737057	0.0111868
0.0162751	0.013731	-0.00407814	0.0162751	0.0162751	0.00737057	0.00737057
0.015003	0.0175472	-0.00407814	0.0175472	0.0175472	0.0111868	0.00864265
0.0175472	0.0188193	-0.00280606	0.0175472	0.0175472	0.0124589	0.0111868
0.0175472	0.0213634	-0.00280606	0.0213634	0.0213634	0.0162751	0.00991473
0.0213634	0.0200914	-0.00280606	0.0200914	0.0200914	0.015003	0.013731
0.0239076	0.0175472	-0.00407814	0.0188193	0.0188193	0.015003	0.013731
0.0175472	0.0188193	-0.00662229	0.0175472	0.0175472	0.0111868	0.00991473
0.0200914	0.0162751	-0.00535022	0.0175472	0.0175472	0.0111868	0.00864265
0.0175472	0.0162751	-0.0104385	0.0162751	0.0162751	0.00991473	0.00482641
0.0175472	0.0175472	-0.00916645	0.0162751	0.0162751	0.00737057	0.00355434
0.0200914	0.0200914	-0.00662229	0.0213634	0.0213634	0.00737057	0.00355434
0.0200914	0.0213634	-0.00916645	0.0200914	0.0200914	0.00991473	0.00864265
0.0213634	0.0175472	-0.00535022	0.0213634	0.0213634	0.0111868	0.00991473
0.0239076	0.0175472	-0.00535022	0.0175472	0.0175472	0.015003	0.013731
0.0188193	0.015003	-0.00407814	0.015003	0.015003	0.013731	0.013731
0.0200914	0.0162751	-0.00280606	0.0162751	0.0162751	0.0111868	0.00991473
0.0213634	0.0188193	-0.00153398	0.013731	0.013731	0.0111868	0.0111868
0.0213634	0.0162751	-0.00153398	0.013731	0.013731	0.00864265	0.00609849
0.0226355	0.0188193	-0.000261901	0.015003	0.015003	0.00609849	0.00609849
0.0239076	0.0175472	0.00101018	0.015003	0.015003	0.00991473	0.00991473
0.0213634	0.015003	-0.000261901	0.0175472	0.0175472	0.00991473	0.00864265
0.0200914	0.013731	0.00101018	0.015003	0.015003	0.0111868	0.00991473
0.015003	0.00991473	0.00101018	0.0111868	0.0111868	0.015003	0.0111868
0.0175472	0.0124589	-0.000261901	0.0111868	0.0111868	0.00991473	0.00991473
0.0200914	0.013731	-0.00407814	0.00991473	0.00991473	0.00991473	0.0111868
0.0213634	0.015003	-0.00407814	0.0111868	0.0111868	0.00609849	0.00609849
0.0239076	0.0188193	-0.00407814	0.015003	0.015003	0.00482641	0.00991473
0.0251797	0.0175472	-0.00280606	0.015003	0.015003	0.00609849	0.00609849
0.0188193	0.015003	0.00101018	0.0162751	0.0162751	0.00482641	0.00737057
0.0239076	0.013731	0.00101018	0.0175472	0.0175472	0.00864265	0.00991473
0.0239076	0.0162751	-0.000261901	0.0162751	0.0162751	0.00864265	0.00991473
0.0251797	0.0162751	0.00101018	0.015003	0.015003	0.0111868	0.0111868
0.0239076	0.0200914	0.00355434	0.015003	0.015003	0.0111868	0.0124589
0.0277238	0.0213634	0.00482641	0.0111868	0.0111868	0.00737057	0.013731
0.030268	0.0175472	0.00355434	0.015003	0.015003	0.00991473	0.0111868
0.0264518	0.0162751	0.00482641	0.015003	0.015003	0.00991473	0.00864265
0.0264518	0.0175472	0.00482641	0.015003	0.015003	0.00737057	0.00609849
0.0251797	0.0162751	0.00355434	0.0124589	0.0124589	0.00991473	0.00609849
0.0226355	0.015003	0.00101018	0.0162751	0.0162751	0.00991473	0.0124589
0.0239076	0.0188193	0.00101018	0.0175472	0.0175472	0.0124589	0.0124589
0.0264518	0.0175472	0.00101018	0.015003	0.015003	0.0111868	0.015003
0.0239076	0.0200914	0.00101018	0.015003	0.015003	0.00991473	0.013731
0.0226355	0.0188193	0.00609849	0.0124589	0.0124589	0.00991473	0.015003
0.0213634	0.015003	0.00737057	0.0111868	0.0111868	0.00991473	0.015003
0.0213634	0.015003	0.00609849	0.013731	0.013731	0.0111868	0.0111868
0.0239076	0.013731	0.00737057	0.013731	0.013731	0.0124589	0.00737057
0.0213634	0.0162751	0.00609849	0.0175472	0.0175472	0.013731	0.00737057
0.0251797	0.0175472	0.00737057	0.0188193	0.0188193	0.015003	0.0111868
0.0264518	0.0162751	0.00609849	0.0188193	0.0188193	0.0162751	0.0111868
0.0239076	0.015003	0.00737057	0.015003	0.015003	0.015003	0.0124589
0.0239076	0.0162751	0.00355434	0.013731	0.013731	0.0124589	0.013731
0.0213634	0.013731	0.00609849	0.00991473	0.00991473	0.015003	0.0111868
0.0213634	0.013731	0.00355434	0.00991473	0.00991473	0.00991473	0.00991473
0.0226355	0.0162751	0.00101018	0.0111868	0.0111868	0.00991473	0.00609849
0.0239076	0.015003	0.00101018	0.0111868	0.0111868	0.00991473	0.00609849
0.0239076	0.0175472	0.00355434	0.013731	0.013731	0.0111868	0.00991473
0.0264518	0.0200914	0.00101018	0.015003	0.015003	0.013731	0.00991473
0.0226355	0.0200914	0.00101018	0.015003	0.015003	0.0162751	0.0111868
0.0213634	0.0162751	0.00101018	0.013731	0.013731	0.0162751	0.0111868
0.0200914	0.0162751	-0.000261901	0.0111868	0.0111868	0.0111868	0.013731
0.0213634	0.0162751	0.00355434	0.00864265	0.00864265	0.00991473	0.013731
0.0251797	0.0213634	0.00101018	0.00991473	0.00991473	0.0124589	0.0111868
0.0251797	0.0200914	0.00355434	0.00991473	0.00991473	0.013731	0.00991473
0.0264518	0.0213634	0.00355434	0.00991473	0.00991473	0.00864265	0.00737057
0.0251797	0.0213634	0.00609849	0.0124589	0.0124589	0.00737057	0.00737057
0.0264518	0.0213634	0.00609849	0.0111868	0.0111868	0.00991473	0.00991473
0.0239076	0.0200914	0.00482641	0.013731	0.013731	0.00991473	0.00991473
0.0239076	0.015003	0.00737057	0.013731	0.013731	0.0124589	0.0111868
0.0239076	0.013731	0.00737057	0.00991473	0.00991473	0.0124589	0.00991473
0.0277238	0.013731	0.00609849	0.013731	0.013731	0.0111868	0.00991473
0.0264518	0.0188193	0.00864265	0.0111868	0.0111868	0.00991473	0.00991473
0.030268	0.0162751	0.00991473	0.0111868	0.0111868	0.00864265	0.00737057
0.0289959	0.0200914	0.00991473	0.00737057	0.00737057	0.00864265	0.00737057
0.0277238	0.0162751	0.00737057	0.00991473	0.00991473	0.0111868	0.00609849
0.0289959	0.0175472	0.00991473	0.00609849	0.00609849	0.013731	0.00609849
0.0289959	0.013731	0.00609849	0.00609849	0.00609849	0.0175472	0.00991473
0.0277238	0.0124589	0.00737057	0.00991473	0.00991473	0.0175472	0.00864265
0.030268	0.015003	0.00864265	0.0111868	0.0111868	0.013731	0.0111868
0.0340842	0.015003	0.00991473	0.013731	0.013731	0.015003	0.0111868
0.0340842	0.0175472	0.00609849	0.015003	0.015003	0.00991473	0.0111868
0.0315401	0.0175472	0.00737057	0.0162751	0.0162751	0.00864265	0.00737057
0.030268	0.0162751	0.00609849	0.0162751	0.0162751	0.013731	0.00737057
0.0264518	0.013731	0.00737057	0.013731	0.013731	0.0162751	0.00355434
0.0251797	0.00737057	0.0111868	0.013731	0.013731	0.0175472	0.00101018
0.0264518	0.00737057	0.0124589	0.0162751	0.0162751	0.0175472	0.00609849
0.0277238	0.00991473	0.0111868	0.013731	0.013731	0.013731	0.00737057
0.0315401	0.0111868	0.00991473	0.00991473	0.00991473	0.0111868	0.00991473
0.0315401	0.0124589	0.013731	0.013731	0.013731	0.00737057	0.00864265
0.0277238	0.015003	0.015003	0.013731	0.013731	0.00864265	0.00991473
0.030268	0.00991473	0.013731	0.015003	0.015003	0.0111868	0.00737057
0.0277238	0.0111868	0.015003	0.013731	0.013731	0.00991473	0.00991473
0.0239076	0.0111868	0.013731	0.00609849	0.00609849	0.013731	0.00482641
0.0251797	0.00609849	0.015003	0.00609849	0.00609849	0.013731	0.00482641
0.0277238	0.00737057	0.00991473	0.00228226	0.00228226	0.00991473	0.00991473
0.0264518	0.00991473	0.0124589	0.00609849	0.00609849	0.00864265	0.00991473
0.030268	0.0124589	0.00991473	0.00355434	0.00355434	0.00482641	0.0111868
0.0277238	0.0162751	0.00991473	0.00482641	0.00482641	0.00355434	0.0111868
0.030268	0.015003	0.0111868	0.00737057	0.00737057	0.00355434	0.00864265
0.0264518	0.015003	0.0111868	0.00991473	0.00991473	0.00864265	0.00737057
0.0264518	0.013731	0.00991473	0.00609849	0.00609849	0.00991473	0.00609849
0.030268	0.00991473	0.013731	0.00991473	0.00991473	0.013731	0.00609849
0.030268	0.00991473	0.015003	0.00991473	0.00991473	0.013731	0.00737057
0.030268	0.0124589	0.015003	0.00737057	0.00737057	0.00991473	0.00991473
0.030268	0.013731	0.015003	0.00609849	0.00609849	0.0111868	0.00737057
0.030268	0.015003	0.0175472	0.00609849	0.00609849	0.00609849	0.0124589
0.030268	0.015003	0.0175472	0.00101018	0.00101018	0.00609849	0.00864265
0.0264518	0.0111868	0.0188193	0.00101018	0.00101018	0.00991473	0.00609849
0.0264518	0.00991473	0.0162751	0.00609849	0.00609849	0.00864265	0.00101018
0.0251797	0.0111868	0.015003	0.00482641	0.00482641	0.00991473	0.00101018
0.0289959	0.0111868	0.013731	0.00355434	0.00355434	0.0111868	0.00355434
0.0277238	0.00864265	0.0124589	0.00864265	0.00864265	0.00991473	0.00482641
0.0315401	0.0111868	0.0111868	0.0111868	0.0111868	0.0111868	0.00355434
0.030268	0.013731	0.00991473	0.0111868	0.0111868	0.00609849	0.00609849
0.0251797	0.0111868	0.015003	0.00737057	0.00737057	0.00991473	0.00355434
0.0277238	0.00991473	0.0111868	0.00737057	0.00737057	0.00609849	0.00355434
0.030268	0.0111868	0.015003	0.00609849	0.00609849	0.00737057	0.00737057
0.0251797	0.00991473	0.015003	0.00609849	0.00609849	0.00991473	0.00991473
0.0277238	0.00991473	0.013731	0.00991473	0.00991473	0.00991473	0.00991473
0.0315401	0.00991473	0.0162751	0.0111868	0.0111868	0.0111868	0.0111868
0.0315401	0.00609849	0.015003	0.013731	0.013731	0.0124589	0.0124589
0.0289959	0.00609849	0.013731	0.015003	0.015003	0.013731	0.013731
0.0239076	0.00864265	0.015003	0.013731	0.013731	0.0111868	0.0111868
0.0251797	0.00609849	0.013731	0.0124589	0.0124589	0.00864265	0.00864265
0.0264518	0.00737057	0.0124589	0.0111868	0.0111868	0.00609849	0.00609849
0.0289959	0.00864265	0.013731	0.0111868	0.0111868	0.00609849	0.00609849
0.0328121	0.00991473	0.00991473	0.00864265	0.00864265	0.0124589	0.0124589
0.0315401	0.00609849	0.00864265	0.00737057	0.00737057	0.0124589	0.0124589
0.0353563	0.00737057	0.00991473	0.00991473	0.00991473	0.015003	0.015003
0.0315401	0.00355434	0.0111868	0.0111868	0.0111868	0.013731	0.013731
0.0315401	0.00609849	0.0111868	0.015003	0.015003	0.015003	0.015003
0.0289959	0.00864265	0.0111868	0.015003	0.015003	0.015003	0.015003
0.030268	0.00609849	0.0162751	0.015003	0.015003	0.0111868	0.0111868
0.0315401	0.00609849	0.0162751	0.0162751	0.0162751	0.00737057	0.00737057
0.0340842	0.00737057	0.015003	0.0111868	0.0111868	0.00737057	0.00737057
0.0366284	0.013731	0.0162751	0.0124589	0.0124589	0.0111868	0.0111868
0.0315401	0.015003	0.015003	0.00737057	0.00737057	0.0111868	0.0111868
0.0315401	0.0111868	0.015003	0.00737057	0.00737057	0.0124589	0.0124589
0.0315401	0.0124589	0.0124589	0.00737057	0.00737057	0.013731	0.013731
0.0289959	0.0111868	0.0111868	0.00609849	0.00609849	0.0111868	0.0111868
0.0289959	0.00864265	0.00991473	0.00737057	0.00737057	0.00991473	0.00991473
0.0315401	0.00864265	0.00991473	0.00737057	0.00737057	0.00609849	0.00609849
0.0289959	0.00737057	0.013731	0.00737057	0.00737057	0.00609849	0.00609849
0.0328121	0.0111868	0.013731	0.00737057	0.00737057	0.00991473	0.00991473
0.030268	0.0111868	0.0111868	0.00991473	0.00991473	0.00991473	0.00991473
0.0328121	0.013731	0.00991473	0.00991473	0.00991473	0.0111868	0.0111868
0.030268	0.0124589	0.013731	0.00609849	0.00609849	0.0111868	0.0111868
0.030268	0.013731	0.013731	0.00482641	0.00482641	0.013731	0.013731
0.0315401	0.0124589	0.015003	0.00355434	0.00355434	0.013731	0.013731
0.0328121	0.0111868	0.0111868	0.00609849	0.00609849	0.0111868	0.0111868
0.0366284	0.00864265	0.00737057	0.00355434	0.00355434	0.00991473	0.00991473
0.0353563	0.00864265	0.00737057	0.00737057	0.00737057	0.00737057	0.00737057
0.0315401	0.00991473	0.00355434	0.00864265	0.00864265	0.00737057	0.00737057
0.0264518	0.00864265	0.00482641	0.0111868	0.0111868	0.00991473	0.00991473
0.030268	0.013731	0.00737057	0.00991473	0.00991473	0.00991473	0.00991473
0.0315401	0.015003	0.00737057	0.00737057	0.00737057	0.0111868	0.0111868
0.0340842	0.0124589	0.00609849	0.00991473	0.00991473	0.00991473	0.00991473
0.0340842	0.013731	0.00482641	0.00991473	0.00991473	0.00991473	0.00991473
0.0315401	0.015003	0.00609849	0.00864265	0.00864265	0.00991473	0.00991473
0.0328121	0.0124589	0.00864265	0.00609849	0.00609849	0.00737057	0.00737057
0.030268	0.013731	0.00864265	0.00482641	0.00482641	0.00737057	0.00737057
0.030268	0.013731	0.00737057	0.00737057	0.00737057	0.00609849	0.00609849
0.0366284	0.013731	0.00737057	0.00609849	0.00609849	0.00609849	0.00609849
0.0340842	0.0162751	0.00482641	0.00864265	0.00864265	0.00991473	0.00991473
0.0366284	0.015003	0.00482641	0.00991473	0.00991473	0.00864265	0.00864265
0.0379005	0.0124589	0.00609849	0.00991473	0.00991473	0.0111868	0.0111868
0.0340842	0.0124589	0.00482641	0.0111868	0.0111868	0.0111868	0.0111868
0.0353563	0.00991473	0.00991473	0.00737057	0.00737057	0.0111868	0.0111868
0.030268	0.00991473	0.00737057	0.00991473	0.00991473	0.00737057	0.00737057
0.0315401	0.0111868	0.0111868	0.00609849	0.00609849	0.00737057	0.00737057
0.0315401	0.00991473	0.00609849	0.00609849	0.00609849	0.00355434	0.00355434
0.0353563	0.0111868	0.00991473	0.00737057	0.00737057	0.00101018	0.00101018
0.0315401	0.013731	0.00991473	0.00609849	0.00609849	0.00609849	0.00609849
0.0289959	0.0111868	0.00737057	0.00991473	0.00991473	0.00737057	0.00737057
0.0289959	0.0111868	0.00482641	0.00864265	0.00864265	0.00991473	0.00991473
0.0277238	0.015003	0.00355434	0.00737057	0.00737057	0.00864265	0.00864265
0.0264518	0.0162751	0.00355434	0.00864265	0.00864265	0.00991473	0.00991473
0.030268	0.015003	0.00737057	0.00991473	0.00864265	0.00737057	0.00737057
0.0353563	0.015003	0.00609849	0.00737057	0.00991473	0.00991473	0.00991473
0.0353563	0.0111868	0.00609849	0.00482641	0.00991473	0.00482641	0.00482641
0.0328121	0.0111868	0.00609849	0.00482641	0.00609849	0.00482641	0.00482641
0.030268	0.00991473	0.0111868	0.00609849	0.00609849	0.00991473	0.00991473
0.0264518	0.013731	0.0124589	0.00355434	0.00482641	0.00991473	0.00991473
0.0289959	0.015003	0.00991473	0.00355434	0.00864265	0.0111868	0.0111868
0.030268	0.015003	0.00991473	0.00609849	0.00991473	0.0111868	0.0111868
0.0315401	0.0175472	0.00609849	0.00737057	0.00991473	0.00864265	0.00864265
0.030268	0.0162751	0.00991473	0.00991473	0.00991473	0.00737057	0.00737057
0.0315401	0.015003	0.00737057	0.0111868	0.0111868	0.00609849	0.00609849
0.0366284	0.015003	0.00609849	0.00991473	0.00864265	0.00609849	0.00609849
0.0353563	0.0111868	0.00991473	0.00864265	0.00737057	0.00737057	0.00737057
0.0315401	0.015003	0.00864265	0.00737057	0.0111868	0.00991473	0.00991473
0.0340842	0.0111868	0.00864265	0.00991473	0.015003	0.00737057	0.00737057
0.0289959	0.0124589	0.00991473	0.00609849	0.015003	0.0124589	0.0124589
0.0340842	0.015003	0.013731	0.00609849	0.00991473	0.00864265	0.00864265
0.0340842	0.0175472	0.013731	0.00737057	0.00991473	0.00609849	0.00609849
0.030268	0.0175472	0.0111868	0.0111868	0.00737057	0.00101018	0.00101018
0.030268	0.015003	0.00991473	0.0124589	0.00609849	0.00101018	0.00101018
0.030268	0.0175472	0.00737057	0.0111868	0.0111868	0.00355434	0.00355434
0.0264518	0.015003	0.00991473	0.00864265	0.00991473	0.00482641	0.00482641
0.0289959	0.0111868	0.00609849	0.00609849	0.00991473	0.00355434	0.00355434
0.0315401	0.0111868	0.00737057	0.00482641	0.0111868	0.00609849	0.00609849
0.0366284	0.0111868	0.00609849	0.00864265	0.0111868	0.00355434	0.00355434
0.0366284	0.0111868	0.00864265	0.00991473	0.0111868	0.00355434	0.00355434
0.0353563	0.013731	0.00991473	0.0111868	0.00609849	0.00101018	0.00101018
0.0366284	0.0162751	0.00991473	0.00737057	0.00737057	0.00609849	0.00609849
0.0315401	0.015003	0.013731	0.00737057	0.00609849	0.00609849	0.00609849
0.0353563	0.013731	0.015003	0.0111868	0.00609849	0.00737057	0.00737057
0.0353563	0.015003	0.0111868	0.00609849	0.00991473	0.00737057	0.00737057
0.0404446	0.013731	0.00991473	0.00991473	0.00991473	0.00609849	0.00609849
0.0404446	0.013731	0.0111868	0.00737057	0.0111868	0.00864265	0.00864265
0.0366284	0.00991473	0.00609849	0.00991473	0.00991473	0.00355434	0.00355434
0.0366284	0.013731	0.00737057	0.00991473	0.0111868	-0.00153398	-0.00153398
0.0366284	0.0111868	0.0111868	0.0124589	0.00991473	-0.00407814	-0.00407814
0.030268	0.013731	0.0111868	0.0111868	0.00609849	-0.000261901	-0.000261901
0.030268	0.0111868	0.013731	0.00864265	0.00737057	-0.00280606	-0.00280606
0.0353563	0.00737057	0.0111868	0.00864265	0.00355434	-0.00153398	-0.00153398
0.0340842	0.0111868	0.0111868	0.00737057	0.00355434	-0.000261901	-0.000261901
0.0366284	0.00737057	0.0111868	0.00864265	0.00609849	-0.000261901	-0.000261901
0.0366284	0.00864265	0.0111868	0.00991473	0.00482641	0.00355434	0.00355434
0.0353563	0.00482641	0.00737057	0.00991473	0.00737057	-0.000261901	-0.000261901
0.0328121	0.00609849	0.00991473	0.0124589	0.00864265	-0.00407814	-0.00407814
0.0277238	0.00991473	0.00609849	0.0111868	0.00609849	-0.00280606	-0.00280606
0.0315401	0.0111868	0.00737057	0.00991473	0.00737057	0.00101018	0.00101018
0.030268	0.00991473	0.00737057	0.0124589	0.00355434	0.00355434	0.00355434
0.0289959	0.00609849	0.00864265	0.00991473	0.00228226	0.00737057	0.00737057
0.0315401	0.00864265	0.00991473	0.00737057	0.00609849	0.00609849	0.00609849
0.0315401	0.0111868	0.0124589	0.0111868	0.00482641	0.00482641	0.00482641
0.0366284	0.00609849	0.0124589	0.0111868	0.00609849	0.00101018	0.00101018
0.0366284	0.00609849	0.00991473	0.013731	0.00609849	0.00355434	0.00355434
0.0366284	0.00864265	0.0124589	0.0111868	0.00355434	0.00101018	0.00101018
0.0353563	0.00864265	0.00864265	0.00991473	0.00609849	0.00101018	0.00101018
0.0315401	0.00864265	0.00991473	0.0111868	0.00355434	0.00355434	0.00355434
0.0340842	0.00864265	0.00609849	0.00991473	0.00228226	0.00482641	0.00482641
0.0315401	0.0124589	0.00609849	0.00991473	0.00482641	0.00737057	0.00737057
0.030268	0.0111868	0.00991473	0.00991473	0.00609849	0.00609849	0.00609849
0.0353563	0.0124589	0.00609849	0.00864265	0.00737057	0.00228226	0.00228226
0.0353563	0.00991473	0.00864265	0.013731	0.00482641	0.00228226	0.00228226
0.0353563	0.0124589	0.00864265	0.013731	0.00737057	-0.000261901	-0.000261901
0.0391725	0.00991473	0.0111868	0.0124589	0.00864265	-0.000261901	-0.000261901
0.0379005	0.0111868	0.00991473	0.0124589	0.00482641	0.00101018	0.00101018
0.0366284	0.0111868	0.00737057	0.00991473	0.00609849	0.00101018	0.00101018
0.0315401	0.0111868	0.00991473	0.00864265	0.00609849	0.00101018	0.00101018
0.030268	0.015003	0.00609849	0.0111868	0.00737057	0.00101018	0.00101018
0.030268	0.0124589	0.00991473	0.0111868	0.00864265	0.00101018	0.00101018
0.0328121	0.00991473	0.00609849	0.0124589	0.00482641	0.00101018	0.00101018
0.0366284	0.00737057	0.00737057	0.013731	0.00991473	-0.00153398	-0.00153398
0.0366284	0.00609849	0.0111868	0.00991473	0.00991473	-0.000261901	-0.000261901
0.0379005	0.00609849	0.0111868	0.00991473	0.0111868	0.00228226	0.00228226
0.0391725	0.00609849	0.013731	0.013731	0.00991473	0.00101018	0.00101018
0.0366284	0.00991473	0.013731	0.013731	0.00737057	0.00228226	0.00228226
0.0340842	0.00991473	0.013731	0.015003	0.0111868	0.00482641	0.00482641
0.0366284	0.013731	0.013731	0.015003	0.00864265	0.00101018	0.00101018
0.0417167	0.0124589	0.0111868	0.0124589	0.00737057	0.00482641	0.00482641
0.0417167	0.00991473	0.0111868	0.0124589	0.00609849	0.00101018	0.00101018
0.0455329	0.00991473	0.00737057	0.00991473	0.00482641	0.00101018	0.00101018
0.0442609	0.00864265	0.00737057	0.00991473	0.00737057	-0.00407814	-0.00407814
0.0404446	0.00864265	0.00864265	0.0111868	0.00991473	-0.00407814	-0.00407814
0.0391725	0.00991473	0.00737057	0.013731	0.0111868	-0.000261901	-0.000261901
0.0366284	0.00609849	0.00991473	0.015003	0.013731	0.00101018	0.00101018
0.0366284	0.00991473	0.00991473	0.0162751	0.00991473	-0.000261901	-0.000261901
0.0417167	0.00864265	0.00991473	0.015003	0.015003	-0.00280606	-0.00280606
0.0417167	0.0111868	0.0111868	0.013731	0.0111868	0.00101018	0.00101018
0.0417167	0.0124589	0.0124589	0.00991473	0.00609849	-0.000261901	-0.000261901
0.0391725	0.00864265	0.0111868	0.00991473	0.00482641	-0.000261901	-0.000261901
0.0404446	0.00864265	0.00991473	0.0124589	0.00991473	-0.00280606	-0.00280606
0.0417167	0.00609849	0.00737057	0.013731	0.00609849	-0.00280606	-0.00280606
0.0353563	0.00864265	0.00482641	0.013731	0.00864265	0.00101018	0.00101018
0.0366284	0.00482641	0.00737057	0.00864265	0.00991473	0.00101018	0.00101018
0.0353563	0.00355434	0.00991473	0.00991473	0.0111868	0.00609849	0.00609849
0.0391725	0.00609849	0.00737057	0.0124589	0.0111868	0.00609849	0.00609849
0.0366284	0.00355434	0.0111868	0.0111868	0.0111868	0.00609849	0.00609849
0.0379005	0.00737057	0.0111868	0.015003	0.00991473	0.00355434	0.00355434
0.0366284	0.00609849	0.015003	0.0162751	0.00991473	0.00101018	0.00101018
0.0340842	0.00991473	0.0111868	0.0124589	0.00609849	0.00355434	0.00355434
0.0366284	0.00991473	0.015003	0.013731	0.00737057	-0.000261901	-0.000261901
0.0340842	0.013731	0.013731	0.0111868	0.00609849	-0.00153398	-0.00153398
0.0366284	0.013731	0.0111868	0.013731	0.00609849	0.00355434	0.00355434
0.0328121	0.0111868	0.00991473	0.015003	0.00737057	0.00101018	0.00101018
0.0340842	0.0111868	0.0111868	0.015003	0.00737057	0.00101018	0.00101018
0.0353563	0.00864265	0.00609849	0.0111868	0.00991473	0.00355434	0.00355434
0.0366284	0.00991473	0.00609849	0.0124589	0.00991473	-0.00153398	-0.00153398
0.0379005	0.00864265	0.00991473	0.0111868	0.00991473	-0.000261901	-0.000261901
0.0366284	0.0111868	0.00991473	0.013731	0.00737057	-0.000261901	-0.000261901
0.0353563	0.00991473	0.0111868	0.0162751	0.00355434	-0.00153398	-0.00153398
0.0353563	0.00864265	0.00991473	0.013731	0.00482641	-0.000261901	-0.000261901
0.0315401	0.00991473	0.0124589	0.0111868	0.00228226	-0.000261901	-0.000261901
0.030268	0.0111868	0.0124589	0.00991473	0.00355434	0.00228226	0.00228226
0.0328121	0.0111868	0.00991473	0.00609849	0.00228226	0.00355434	0.00355434
0.0315401	0.00864265	0.00991473	0.00609849	0.00609849	0.00609849	0.00609849
0.030268	0.013731	0.00991473	0.00864265	0.00864265	0.00482641	0.00482641
0.0340842	0.0111868	0.00991473	0.00991473	0.00737057	0.00355434	0.00355434
0.0315401	0.0111868	0.00864265	0.00991473	0.00991473	0.00101018	0.00101018
0.0315401	0.00864265	0.00991473	0.00609849	0.0111868	0.00101018	0.00101018
0.0315401	0.00609849	0.0111868	0.00609849	0.0111868	-0.000261901	-0.000261901
0.030268	0.00737057	0.00864265	0.00482641	0.00991473	-0.00153398	-0.00153398
0.0328121	0.00482641	0.0111868	0.00864265	0.00991473	-0.00280606	-0.00280606
0.0328121	0.00737057	0.0111868	0.00991473	0.00737057	0.00101018	0.00101018
0.0328121	0.00737057	0.013731	0.00991473	0.00737057	0.00101018	0.00101018
0.0353563	0.00991473	0.0111868	0.00991473	0.00737057	0.00355434	0.00355434
0.0366284	0.00991473	0.013731	0.0111868	0.00609849	0.00482641	0.00482641
0.0340842	0.00991473	0.013731	0.00864265	0.00864265	0.00482641	0.00482641
0.0328121	0.0111868	0.0111868	0.00737057	0.00991473	0.00101018	0.00101018
0.0277238	0.00991473	0.0124589	0.0111868	0.00991473	0.00101018	0.00101018
0.0264518	0.00991473	0.0111868	0.015003	0.00864265	0.00101018	0.00101018
0.030268	0.00609849	0.0111868	0.015003	0.00991473	-0.00407814	-0.00407814
0.0328121	0.00609849	0.0111868	0.00991473	0.00609849	-0.00407814	-0.00407814
0.0315401	0.00991473	0.00737057	0.00991473	0.00355434	-0.000261901	-0.000261901
0.030268	0.00991473	0.00737057	0.00737057	0.00609849	-0.000261901	-0.000261901
0.0289959	0.015003	0.00737057	0.00609849	0.00864265	0.00101018	0.00101018
0.0277238	0.015003	0.00737057	0.0111868	0.00737057	0.00101018	0.00101018
0.030268	0.0111868	0.0111868	0.00991473	0.00991473	0.00101018	0.00101018
0.0289959	0.0111868	0.00991473	0.00991473	0.0111868	0.00101018	0.00101018
0.0277238	0.00737057	0.013731	0.0111868	0.00991473	-0.00153398	-0.00153398
0.030268	0.00991473	0.00991473	0.0111868	0.00737057	0.00101018	0.00101018
0.030268	0.00737057	0.0124589	0.0111868	0.00737057	-0.00407814	-0.00407814
0.0289959	0.00737057	0.0124589	0.00609849	0.00482641	-0.00280606	-0.00280606
0.0277238	0.013731	0.00991473	0.00737057	0.00482641	0.00101018	0.00101018
0.0264518	0.013731	0.0111868	0.00609849	0.00864265	-0.00280606	-0.00280606
0.030268	0.015003	0.0111868	0.00609849	0.00737057	0.00101018	0.00101018
0.0315401	0.015003	0.0124589	0.00991473	0.00991473	-0.00153398	-0.00153398
0.0289959	0.013731	0.00864265	0.00991473	0.0111868	0.00101018	0.00101018
0.0328121	0.013731	0.00991473	0.0111868	0.0111868	0.00101018	0.00101018
0.0315401	0.00991473	0.00991473	0.00991473	0.013731	0.00101018	0.00101018
0.0277238	0.00737057	0.00991473	0.0111868	0.00864265	0.00101018	0.00101018
0.0315401	0.00864265	0.00991473	0.00991473	0.00864265	-0.00407814	-0.00407814
0.0277238	0.0111868	0.0111868	0.00609849	0.00737057	-0.00407814	-0.00407814
0.0277238	0.0111868	0.00991473	0.00737057	0.00991473	-0.000261901	-0.000261901
0.030268	0.015003	0.00991473	0.00355434	0.015003	0.00101018	0.00101018
0.030268	0.013731	0.015003	0.00355434	0.015003	0.00355434	0.00355434
0.0328121	0.013731	0.00991473	0.00609849	0.015003	0.00355434	0.00355434
0.0315401	0.00737057	0.0111868	0.00482641	0.015003	0.00101018	0.00101018
0.030268	0.00609849	0.0111868	0.00737057	0.015003	-0.000261901	-0.000261901
0.030268	0.00609849	0.00991473	0.00864265	0.0124589	-0.00280606	-0.00280606
0.0251797	0.00737057	0.0111868	0.00609849	0.013731	-0.000261901	-0.000261901
0.0251797	0.00609849	0.00991473	0.00737057	0.015003	0.00101018	0.00101018
0.0226355	0.0124589	0.00991473	0.00355434	0.015003	-0.000261901	-0.000261901
0.0226355	0.00991473	0.00737057	0.00228226	0.0162751	0.00101018	0.00101018
0.0251797	0.0111868	0.0111868	0.00609849	0.0162751	0.00101018	0.00101018
0.0251797	0.013731	0.00864265	0.00482641	0.0162751	0.00482641	0.00482641
0.030268	0.00864265	0.00864265	0.00609849	0.0188193	0.00355434	0.00355434
0.030268	0.00864265	0.00737057	0.00609849	0.0213634	0.00228226	0.00228226
0.0277238	0.00609849	0.0111868	0.00355434	0.0213634	0.00228226	0.00228226
0.0251797	0.00737057	0.0124589	0.00609849	0.0175472	-0.000261901	-0.000261901
0.0213634	0.00991473	0.0111868	0.00355434	0.0162751	-0.000261901	-0.000261901
0.0239076	0.0111868	0.013731	0.00228226	0.013731	0.00482641	0.00482641
0.0277238	0.00991473	0.013731	0.00482641	0.013731	0.00609849	0.00609849
0.0264518	0.00991473	0.0111868	0.00609849	0.0175472	0.00737057	0.00737057
0.030268	0.0111868	0.0162751	0.00737057	0.013731	0.00609849	0.00609849
0.0264518	0.00737057	0.013731	0.00482641	0.0162751	0.00864265	0.00864265
0.030268	0.00737057	0.015003	0.00737057	0.0162751	0.00991473	0.00991473
0.0277238	0.00609849	0.0111868	0.00864265	0.0200914	0.00609849	0.00609849
0.0251797	0.00355434	0.0111868	0.00482641	0.0162751	0.00355434	0.00355434
0.0213634	0.00482641	0.015003	0.00609849	0.015003	0.00101018	0.00101018
0.0213634	0.00355434	0.015003	0.00609849	0.013731	-0.000261901	-0.000261901
0.0213634	0.00228226	0.0175472	0.00737057	0.015003	0.00101018	0.00101018
0.0251797	0.00609849	0.0188193	0.00864265	0.015003	0.00101018	0.00101018
0.0264518	0.00737057	0.0213634	0.00482641	0.015003	0.00101018	0.00101018
0.0251797	0.0111868	0.0188193	0.00991473	0.0200914	0.00355434	0.00355434
0.0251797	0.00991473	0.0213634	0.00991473	0.0213634	0.00355434	0.00355434
0.0213634	0.00609849	0.0213634	0.0111868	0.0226355	0.00101018	0.00101018
0.0175472	0.00991473	0.0188193	0.00991473	0.0226355	0.00355434	0.00355434
0.0162751	0.00609849	0.0162751	0.00737057	0.0188193	-0.000261901	-0.000261901
0.0200914	0.00609849	0.0175472	0.0111868	0.0200914	0.00101018	0.00101018
0.0175472	0.00482641	0.0175472	0.00864265	0.015003	-0.000261901	-0.000261901
0.0200914	0.00101018	0.0162751	0.00737057	0.0162751	-0.000261901	-0.000261901
0.0213634	0.00228226	0.013731	0.00609849	0.0175472	0.00228226	0.00228226
0.0200914	0.00609849	0.015003	0.00482641	0.0175472	0.00355434	0.00355434
0.0200914	0.00737057	0.0162751	0.00737057	0.0213634	0.00737057	0.00737057
0.0162751	0.00991473	0.0111868	0.00991473	0.0162751	0.00609849	0.00609849
0.0162751	0.00991473	0.015003	0.0111868	0.0162751	0.00355434	0.00355434
0.0200914	0.00609849	0.0162751	0.013731	0.013731	-0.00153398	-0.00153398
0.0175472	0.00609849	0.0175472	0.00991473	0.0124589	-0.00280606	-0.00280606
0.0188193	0.00482641	0.015003	0.015003	0.015003	-0.00407814	-0.00407814
0.0188193	-0.000261901	0.0162751	0.0111868	0.013731	-0.000261901	-0.000261901
0.0162751	-0.000261901	0.0188193	0.00609849	0.0111868	0.00355434	0.00355434
0.0162751	-0.00280606	0.0162751	0.00482641	0.0111868	0.00228226	0.00228226
0.013731	0.00355434	0.0162751	0.00991473	0.013731	0.00101018	0.00101018
0.015003	0.00482641	0.015003	0.00609849	0.0124589	0.00355434	0.00355434
0.0175472	0.00609849	0.0111868	0.00864265	0.00864265	-0.000261901	-0.000261901
0.015003	0.00609849	0.00991473	0.00991473	0.0111868	-0.00280606	-0.00280606
0.0175472	0.00482641	0.0124589	0.0111868	0.00737057	-0.00916645	-0.00916645
0.0162751	0.00737057	0.0111868	0.0111868	0.00991473	-0.00662229	-0.00662229
0.015003	0.00355434	0.0124589	0.0111868	0.00864265	-0.00407814	-0.00407814
0.013731	0.00482641	0.0111868	0.00991473	0.00482641	-0.00280606	-0.00280606
0.0111868	0.00101018	0.015003	0.00991473	0.00737057	-0.00280606	-0.00280606
0.0111868	0.00101018	0.015003	0.00609849	0.00737057	-0.00280606	-0.00280606
0.0175472	0.00228226	0.0124589	0.00737057	0.0111868	-0.00153398	-0.00153398
0.0175472	0.00355434	0.013731	0.00609849	0.0111868	-0.00407814	-0.00407814
0.0213634	0.00355434	0.015003	0.00609849	0.00991473	-0.00407814	-0.00407814
0.0188193	0.00355434	0.00991473	0.00737057	0.00737057	-0.00662229	-0.00662229
0.0162751	0.00482641	0.00991473	0.00737057	0.00482641	-0.00407814	-0.00407814
0.0175472	0.00482641	0.00991473	0.00991473	0.00482641	-0.000261901	-0.000261901
0.0175472	0.00101018	0.0111868	0.00991473	0.00482641	0.00101018	0.00101018
0.015003	0.00228226	0.0111868	0.00991473	0.00609849	0.00228226	0.00228226
0.0188193	0.00228226	0.0124589	0.00737057	0.00991473	0.00228226	0.00228226
0.0188193	0.00609849	0.00991473	0.00355434	0.00864265	0.00355434	0.00355434
0.0213634	0.00228226	0.0111868	0.00482641	0.0111868	0.00101018	0.00101018
0.0213634	0.00355434	0.0124589	0.00228226	0.0111868	0.00101018	0.00101018
0.0162751	0.00355434	0.0124589	0.00355434	0.00991473	-0.00153398	-0.00153398
0.0175472	0.00609849	0.00991473	0.00228226	0.00609849	-0.00280606	-0.00280606
0.015003	0.00991473	0.00864265	0.00609849	0.00609849	-0.000261901	-0.000261901
0.015003	0.00737057	0.0111868	0.00864265	0.00101018	-0.00153398	-0.00153398
0.0162751	0.00609849	0.00991473	0.00737057	0.00101018	0.00355434	0.00355434
0.015003	0.00864265	0.00737057	0.00991473	0.00355434	0.00355434	0.00355434
[truncated: 988 more rows]

## Sheet: Rat4-Decision making
Trial 1	Trial 2	Trial 3	Trial 4	Trial 5	Trial 6	Trial 7
0.0366284	0.015003	-0.00407814	0.0162751	0.0200914	0.0162751	0.00737057
0.0366284	0.0175472	-0.00662229	0.0188193	0.0200914	0.0188193	0.00609849
0.0340842	0.015003	-0.00407814	0.0175472	0.0200914	0.0175472	0.00609849
0.0340842	0.013731	-0.00280606	0.0213634	0.0162751	0.0213634	0.00482641
0.0366284	0.0124589	-0.000261901	0.0213634	0.015003	0.0213634	0.00101018
0.0315401	0.015003	-0.000261901	0.0213634	0.015003	0.0213634	0.00101018
0.0340842	0.015003	-0.00280606	0.0226355	0.015003	0.0226355	0.00482641
0.0328121	0.015003	-0.000261901	0.0200914	0.013731	0.0200914	0.00482641
0.0366284	0.013731	-0.000261901	0.0188193	0.0124589	0.0188193	0.00609849
0.0353563	0.0162751	-0.000261901	0.015003	0.013731	0.015003	0.00609849
0.0340842	0.0162751	-0.00535022	0.0175472	0.013731	0.0175472	0.00228226
0.0315401	0.013731	-0.00535022	0.015003	0.015003	0.015003	0.00228226
0.0328121	0.013731	-0.00407814	0.013731	0.0111868	0.013731	-0.000261901
0.030268	0.0111868	-0.00789437	0.0124589	0.0162751	0.0124589	0.00355434
0.030268	0.0111868	-0.00662229	0.015003	0.0162751	0.015003	0.00101018
0.0366284	0.0111868	-0.00407814	0.015003	0.0188193	0.015003	-0.000261901
0.0366284	0.0111868	-0.00407814	0.015003	0.0175472	0.015003	0.00609849
0.0391725	0.00991473	-0.00280606	0.013731	0.0213634	0.013731	0.00609849
0.0379005	0.00737057	-0.00280606	0.0162751	0.0213634	0.0162751	0.00609849
0.0340842	0.00737057	-0.00280606	0.0162751	0.0213634	0.0162751	0.00609849
0.0353563	0.00737057	-0.00407814	0.013731	0.0226355	0.013731	0.00609849
0.0353563	0.0111868	-0.00662229	0.013731	0.0200914	0.013731	0.00609849
0.0328121	0.00737057	-0.00535022	0.0111868	0.0188193	0.0111868	0.00228226
0.0340842	0.00991473	-0.0104385	0.0111868	0.015003	0.0111868	0.00355434
0.0340842	0.00991473	-0.00916645	0.0111868	0.0175472	0.0111868	0.00355434
0.0328121	0.00864265	-0.00662229	0.0111868	0.015003	0.0111868	0.00737057
0.0353563	0.00864265	-0.00916645	0.00991473	0.013731	0.00991473	0.00991473
0.0353563	0.00737057	-0.00535022	0.00737057	0.0124589	0.00737057	0.00609849
0.0366284	0.00609849	-0.00535022	0.00737057	0.015003	0.00737057	0.00864265
0.0340842	0.00864265	-0.00407814	0.00737057	0.015003	0.00737057	0.00609849
0.0340842	0.00991473	-0.00280606	0.0111868	0.015003	0.0111868	0.00355434
0.0315401	0.00991473	-0.00153398	0.00737057	0.013731	0.00737057	-0.000261901
0.0315401	0.00864265	-0.00153398	0.00991473	0.0162751	0.00991473	0.00101018
0.0340842	0.00482641	-0.000261901	0.00991473	0.0162751	0.00991473	0.00101018
0.030268	0.00864265	0.00101018	0.00864265	0.013731	0.00864265	-0.000261901
0.0315401	0.00609849	-0.000261901	0.00864265	0.013731	0.00864265	0.00355434
0.0315401	0.00482641	0.00101018	0.00737057	0.0111868	0.00737057	0.00355434
0.0340842	0.00609849	0.00101018	0.00609849	0.0111868	0.00609849	0.00609849
0.0353563	0.00737057	-0.000261901	0.00864265	0.0111868	0.00864265	0.00609849
0.030268	0.00737057	-0.00407814	0.00991473	0.0111868	0.00991473	0.00355434
0.0340842	0.00737057	-0.00407814	0.00991473	0.00991473	0.00991473	0.00355434
0.030268	0.00864265	-0.00407814	0.00864265	0.00737057	0.00864265	-0.00153398
0.0315401	0.0124589	-0.00280606	0.00482641	0.00737057	0.00482641	-0.000261901
0.0264518	0.00991473	0.00101018	0.00864265	0.00737057	0.00864265	0.00228226
0.0264518	0.00482641	0.00101018	0.00609849	0.0111868	0.00609849	0.00101018
0.0315401	0.00609849	-0.000261901	0.00482641	0.00737057	0.00482641	0.00355434
0.0328121	0.00228226	0.00101018	0.00609849	0.00991473	0.00609849	0.00609849
0.0328121	0.00482641	0.00355434	0.00737057	0.00991473	0.00737057	0.00482641
0.0366284	0.00101018	0.00482641	0.00737057	0.00864265	0.00737057	0.00609849
0.0353563	0.00101018	0.00355434	0.00737057	0.00864265	0.00737057	0.00609849
0.0328121	0.00101018	0.00482641	0.00864265	0.00737057	0.00864265	0.00737057
0.0340842	-0.000261901	0.00482641	0.0124589	0.00609849	0.0124589	0.00355434
0.030268	0.00101018	0.00355434	0.00991473	0.00864265	0.00991473	0.00355434
0.030268	0.00101018	0.00101018	0.00482641	0.00991473	0.00482641	0.00609849
0.0315401	0.00101018	0.00101018	0.00609849	0.00991473	0.00609849	0.00482641
0.0328121	0.00101018	0.00101018	0.00228226	0.00864265	0.00228226	0.00864265
0.0366284	0.00355434	0.00101018	0.00482641	0.00482641	0.00482641	0.00609849
0.0353563	0.00355434	0.00609849	0.00101018	0.00864265	0.00101018	0.00864265
0.0340842	0.00228226	0.00737057	0.00101018	0.00609849	0.00101018	0.00991473
0.030268	0.00101018	0.00609849	0.00101018	0.00482641	0.00101018	0.00737057
0.030268	0.00101018	0.00737057	-0.000261901	0.00609849	-0.000261901	0.00609849
0.0289959	0.00101018	0.00609849	0.00101018	0.00737057	0.00101018	0.00101018
0.0340842	0.00355434	0.00737057	0.00101018	0.00737057	0.00101018	0.00355434
0.0340842	0.00228226	0.00609849	0.00101018	0.00737057	0.00101018	0.00355434
0.0340842	-0.000261901	0.00737057	0.00101018	0.00864265	0.00101018	0.00609849
0.0353563	-0.000261901	0.00355434	0.00355434	0.0124589	0.00355434	0.00991473
0.0366284	-0.000261901	0.00609849	0.00355434	0.00991473	0.00355434	0.0111868
0.0366284	0.00228226	0.00355434	0.00228226	0.00482641	0.00228226	0.013731
0.0315401	-0.00280606	0.00101018	0.00101018	0.00609849	0.00101018	0.0162751
0.0328121	0.00101018	0.00101018	0.00101018	0.00228226	0.00101018	0.015003
0.0289959	0.00101018	0.00355434	0.00101018	0.00482641	0.00101018	0.015003
0.0328121	0.00228226	0.00101018	0.00355434	0.00101018	0.00355434	0.015003
0.0353563	-0.00280606	0.00101018	0.00228226	0.00101018	0.00228226	0.0124589
0.0340842	0.00101018	0.00101018	-0.000261901	0.00101018	-0.000261901	0.0124589
0.0315401	0.00101018	-0.000261901	-0.000261901	-0.000261901	-0.000261901	0.015003
0.0328121	-0.00280606	0.00355434	-0.000261901	0.00101018	-0.000261901	0.015003
0.030268	-0.00280606	0.00101018	0.00228226	0.00101018	0.00228226	0.0175472
0.030268	-0.00280606	0.00355434	-0.00280606	0.00101018	-0.00280606	0.0175472
0.0277238	-0.000261901	0.00355434	0.00101018	0.00101018	0.00101018	0.0162751
0.0328121	-0.00407814	0.00609849	0.00101018	0.00355434	0.00101018	0.015003
0.0340842	0.00101018	0.00609849	0.00228226	0.00355434	0.00228226	0.00991473
0.0366284	-0.00407814	0.00482641	-0.00280606	0.00228226	-0.00280606	0.0111868
0.0353563	-0.00407814	0.00737057	0.00101018	0.00101018	0.00101018	0.015003
0.0353563	-0.000261901	0.00737057	0.00101018	0.00101018	0.00101018	0.013731
0.0366284	0.00101018	0.00609849	-0.00280606	0.00101018	-0.00280606	0.0111868
0.0315401	0.00101018	0.00864265	-0.00280606	0.00355434	-0.00280606	0.013731
0.030268	-0.000261901	0.00991473	-0.00280606	0.00228226	-0.00280606	0.013731
0.0366284	-0.000261901	0.00991473	-0.000261901	-0.000261901	-0.000261901	0.0124589
0.0340842	-0.000261901	0.00737057	-0.00407814	-0.000261901	-0.00407814	0.00864265
0.0366284	-0.00280606	0.00991473	0.00101018	-0.000261901	0.00101018	0.00864265
0.0366284	-0.00280606	0.00609849	-0.00407814	0.00228226	-0.00407814	0.0111868
0.0353563	-0.00153398	0.00737057	-0.00407814	-0.00280606	-0.00407814	0.0111868
0.0353563	-0.00407814	0.00991473	-0.000261901	0.00101018	-0.000261901	0.015003
0.0315401	-0.00535022	0.00991473	0.00101018	0.00101018	0.00101018	0.013731
0.030268	-0.00407814	0.0111868	0.00101018	0.00228226	0.00101018	0.0162751
0.0340842	-0.000261901	0.0111868	-0.000261901	-0.00280606	-0.000261901	0.0162751
0.0366284	-0.00153398	0.0111868	-0.000261901	0.00101018	-0.000261901	0.013731
0.0366284	0.00101018	0.0111868	-0.000261901	0.00101018	-0.000261901	0.013731
0.0366284	-0.000261901	0.0111868	-0.00280606	-0.00280606	-0.00280606	0.0111868
0.0328121	-0.000261901	0.00864265	-0.00280606	-0.00280606	-0.00280606	0.0124589
0.0315401	0.00228226	0.00991473	-0.00153398	-0.00280606	-0.00153398	0.0162751
0.030268	-0.000261901	0.00991473	-0.00407814	-0.000261901	-0.00407814	0.0200914
0.0289959	-0.000261901	0.0124589	-0.00535022	-0.00407814	-0.00535022	0.0162751
0.0340842	-0.00407814	0.013731	-0.00407814	0.00101018	-0.00407814	0.0188193
0.0315401	-0.00280606	0.013731	-0.000261901	-0.00407814	-0.000261901	0.0188193
0.0340842	-0.00407814	0.0175472	-0.00153398	-0.00407814	-0.00153398	0.015003
0.0366284	-0.00407814	0.013731	0.00101018	-0.000261901	0.00101018	0.015003
0.0340842	-0.00153398	0.013731	-0.000261901	0.00101018	-0.000261901	0.0162751
0.0340842	-0.00407814	0.0111868	-0.000261901	0.00101018	-0.000261901	0.013731
0.030268	-0.000261901	0.0111868	0.00228226	-0.000261901	0.00228226	0.0124589
0.0315401	-0.000261901	0.0111868	-0.000261901	-0.000261901	-0.000261901	0.013731
0.0340842	0.00228226	0.0111868	-0.000261901	-0.000261901	-0.000261901	0.0124589
0.0340842	-0.00280606	0.013731	-0.00407814	-0.00280606	-0.00407814	0.013731
0.0379005	-0.00280606	0.013731	-0.00280606	-0.00280606	-0.00280606	0.00991473
0.0391725	-0.00280606	0.013731	-0.00407814	-0.00153398	-0.00407814	0.013731
0.0379005	-0.00535022	0.015003	-0.00407814	-0.00407814	-0.00407814	0.013731
0.0404446	-0.00407814	0.00991473	-0.00153398	-0.00535022	-0.00153398	0.0111868
0.0379005	-0.00662229	0.0111868	-0.00407814	-0.00407814	-0.00407814	0.0124589
0.0366284	-0.00407814	0.00991473	-0.000261901	-0.000261901	-0.000261901	0.0111868
0.0340842	-0.00535022	0.00737057	-0.000261901	-0.00153398	-0.000261901	0.0124589
0.030268	-0.00407814	0.0111868	0.00228226	0.00101018	0.00228226	0.013731
0.0353563	-0.00407814	0.00609849	-0.00280606	-0.000261901	-0.00280606	0.013731
0.0340842	-0.00535022	0.0111868	-0.00280606	-0.000261901	-0.00280606	0.0162751
0.0366284	-0.00662229	0.00864265	-0.00280606	0.00228226	-0.00280606	0.0175472
0.0366284	-0.00662229	0.0124589	-0.00535022	-0.000261901	-0.00535022	0.013731
0.0340842	-0.00535022	0.0111868	-0.00407814	-0.000261901	-0.00407814	0.013731
0.0340842	-0.00662229	0.0111868	-0.00662229	-0.00407814	-0.00662229	0.0111868
0.0353563	-0.00662229	0.00864265	-0.00407814	-0.00280606	-0.00407814	0.00737057
0.0315401	-0.00407814	0.00991473	-0.00535022	-0.00407814	-0.00535022	0.00991473
0.030268	-0.00153398	0.00737057	-0.00407814	-0.00407814	-0.00407814	0.00991473
0.0340842	-0.00153398	0.00991473	-0.00407814	-0.00153398	-0.00407814	0.0111868
0.0340842	-0.00280606	0.0111868	-0.00535022	-0.00407814	-0.00535022	0.0111868
0.0353563	0.00101018	0.00991473	-0.00662229	-0.000261901	-0.00662229	0.00737057
0.0353563	0.00228226	0.015003	-0.00662229	-0.000261901	-0.00662229	0.00609849
0.0315401	-0.000261901	0.013731	-0.00535022	0.00228226	-0.00535022	0.00355434
0.0340842	0.00101018	0.0162751	-0.00662229	-0.00280606	-0.00662229	0.00482641
0.030268	0.00101018	0.015003	-0.00662229	-0.00280606	-0.00662229	0.00609849
0.030268	-0.00280606	0.015003	-0.00407814	-0.00280606	-0.00407814	0.00991473
0.0340842	-0.00407814	0.015003	-0.00153398	-0.00535022	-0.00153398	0.00864265
0.0328121	-0.00280606	0.013731	-0.00153398	-0.00407814	-0.00153398	0.0124589
0.0315401	-0.00153398	0.013731	-0.00280606	-0.00662229	-0.00280606	0.00864265
0.0366284	-0.00153398	0.015003	0.00101018	-0.00407814	0.00101018	0.00737057
0.0353563	0.00101018	0.015003	0.00228226	-0.00535022	0.00228226	0.00482641
0.0328121	0.00101018	0.00991473	-0.000261901	-0.00407814	-0.000261901	0.00609849
0.0328121	0.00101018	0.00991473	0.00101018	-0.00407814	0.00101018	0.00864265
0.0289959	0.00101018	0.00991473	0.00101018	-0.00535022	0.00101018	0.00991473
0.030268	0.00101018	0.00991473	-0.00280606	-0.00662229	-0.00280606	0.0111868
0.0340842	0.00101018	0.013731	-0.00407814	-0.00662229	-0.000261901	0.015003
0.0328121	0.00101018	0.0162751	-0.00280606	-0.00535022	-0.00407814	0.015003
0.0353563	-0.00280606	0.013731	-0.00153398	-0.00662229	0.00101018	0.013731
0.0366284	-0.00280606	0.013731	-0.00153398	-0.00662229	-0.00407814	0.015003
0.0340842	-0.00280606	0.015003	0.00101018	-0.00407814	-0.00407814	0.0111868
0.0315401	-0.000261901	0.0111868	0.00101018	-0.00153398	-0.000261901	0.00991473
0.0340842	-0.00407814	0.013731	0.00101018	-0.00153398	0.00101018	0.013731
0.0315401	0.00101018	0.013731	0.00101018	-0.00280606	0.00101018	0.00737057
0.030268	-0.00407814	0.0124589	0.00101018	0.00101018	-0.000261901	0.0111868
0.0340842	-0.00407814	0.00864265	0.00101018	0.00228226	-0.000261901	0.0111868
0.0328121	-0.000261901	0.0111868	0.00101018	-0.000261901	-0.000261901	0.015003
0.0366284	0.00101018	0.0162751	-0.00280606	0.00101018	-0.00280606	0.0162751
0.0353563	0.00101018	0.015003	-0.00280606	0.00101018	-0.00280606	0.015003
0.0328121	-0.000261901	0.0213634	-0.00280606	-0.00280606	-0.00153398	0.0175472
0.0366284	-0.000261901	0.0188193	-0.000261901	-0.000261901	-0.00407814	0.015003
0.0328121	-0.000261901	0.0200914	-0.00407814	-0.00407814	-0.00535022	0.0124589
0.0315401	-0.00280606	0.0200914	0.00101018	0.00101018	-0.00407814	0.00991473
0.0289959	-0.00280606	0.0200914	-0.00407814	-0.00407814	-0.000261901	0.00991473
0.0277238	-0.00153398	0.015003	-0.00407814	-0.00407814	-0.00153398	0.0111868
0.0277238	-0.00407814	0.013731	-0.000261901	-0.000261901	0.00101018	0.0124589
0.0277238	-0.00535022	0.015003	0.00101018	0.00101018	-0.000261901	0.013731
0.030268	-0.00407814	0.0111868	0.00101018	0.00101018	-0.000261901	0.015003
0.0277238	0.00355434	0.013731	-0.000261901	-0.000261901	0.00228226	0.015003
0.030268	0.00609849	0.0162751	-0.000261901	-0.000261901	-0.000261901	0.00991473
0.0277238	0.00355434	0.0200914	-0.000261901	-0.000261901	-0.000261901	0.00991473
0.0289959	0.00609849	0.0200914	-0.00280606	-0.00280606	-0.00407814	0.00737057
0.030268	0.00864265	0.0200914	-0.00280606	-0.00280606	-0.00280606	0.00737057
0.0315401	0.0111868	0.0213634	-0.00153398	-0.00153398	-0.00407814	0.0111868
0.0353563	0.00991473	0.0213634	-0.00407814	-0.00407814	-0.00407814	0.0111868
0.0366284	0.00991473	0.0213634	-0.00535022	-0.00535022	-0.00153398	0.015003
0.0340842	0.00864265	0.0213634	-0.00407814	-0.00407814	-0.00407814	0.013731
0.0315401	0.00355434	0.0188193	-0.000261901	-0.000261901	-0.000261901	0.00991473
0.0289959	0.00355434	0.0200914	-0.00153398	-0.00153398	-0.000261901	0.0111868
0.0289959	0.00228226	0.0175472	0.00101018	0.00101018	0.00228226	0.013731
0.0289959	0.00609849	0.0162751	-0.000261901	-0.000261901	-0.00280606	0.0111868
[truncated: 2,805 more rows]

## Sheet: Rat5-Decision making
Trial 1	Trial 2	Trial 3	Trial 4	Trial 5
[truncated: 3,033 more rows]

[truncated: 11 more sheets: Rat6-Decision making, Rat7-Decision making, Rat8-Decision making, Rat1-Reaching the reward, Rat2-Reaching the reward, Rat3-reaching the reward, Rat4-Reaching the reward, Rat5-Reaching the reward, Rat6-Reaching the reward, Rat7-Reaching the reward, Rat8-Reaching the reward]
