# Supplementary material for: Impairment of value-based decision-making in morphine-dependent rats is partly related to neural connectivity between the anterior cingulate cortex and basolateral amygdala
Source: EXCLI J. 2024 Jan 3;23:1–17. doi: 10.17179/excli2023-6442 (PMC10853632; doi:10.17179/excli2023-6442)
Supplement: Supplementary data ACC-Premorphine injection [file EXCLI-23-1-s-003.xlsx]

## Sheet: Rat1-Decision making
Trial 1	Trial 2	Trial 3	Trial 4	Trial 5	Trial 6	Trial 7
-0.128742	-0.0231593	0.00737057	-0.121109	-0.117293	0.0366284	0.12313
-0.152911	-0.0320639	0.0239076	-0.082947	-0.119837	0.0646141	0.119314
-0.161816	-0.034608	0.030268	-0.0575054	-0.121109	0.0811511	0.109137
-0.182169	-0.0320639	0.0366284	-0.0600496	-0.082947	0.0811511	0.105321
-0.193618	-0.0307918	0.0442609	-0.0842191	-0.0575054	0.110409	0.100232
-0.193618	-0.0575054	0.0315401	-0.112205	-0.0600496	0.126946	0.0747907
-0.196162	-0.0905795	0.0175472	-0.124926	-0.0842191	0.111681	0.0684304
-0.198706	-0.108389	-0.000261901	-0.124926	-0.112205	0.114225	0.0671583
-0.191074	-0.098212	-0.0155268	-0.135102	-0.124926	0.124402	0.0582537
-0.163088	-0.0816749	-0.0307918	-0.158	-0.124926	0.146027	0.0671583
-0.141463	-0.0880353	-0.0307918	-0.177081	-0.135102	0.148571	0.0709745
-0.121109	-0.0905795	-0.0447847	-0.175809	-0.158	0.132034	0.0773349
-0.122381	-0.0816749	-0.0524171	-0.161816	-0.177081	0.118041	0.0849674
-0.146551	-0.104572	-0.0549613	-0.161816	-0.175809	0.121858	0.078607
-0.151639	-0.122381	-0.0447847	-0.166904	-0.161816	0.128218	0.0849674
-0.131286	-0.117293	-0.034608	-0.183441	-0.161816	0.126946	0.0925999
-0.107117	-0.100756	-0.0333359	-0.182169	-0.166904	0.121858	0.100232
-0.0918516	-0.0842191	-0.0307918	-0.159272	-0.183441	0.12313	0.102776
-0.0765866	-0.0765866	-0.0206152	-0.137646	-0.182169	0.119314	0.107865
-0.0714983	-0.0727704	-0.0155268	-0.135102	-0.159272	0.109137	0.119314
-0.0651379	-0.0676821	-0.0155268	-0.155456	-0.137646	0.105321	0.119314
-0.0689542	-0.0804029	-0.0282476	-0.155456	-0.135102	0.100232	0.107865
-0.0676821	-0.0651379	-0.0371522	-0.140191	-0.155456	0.0747907	0.0938719
-0.049873	-0.0651379	-0.0447847	-0.107117	-0.155456	0.0684304	0.0887836
-0.0473288	-0.0753146	-0.0447847	-0.0753146	-0.140191	0.0671583	0.0925999
-0.0562334	-0.06641	-0.0689542	-0.0676821	-0.107117	0.0582537	0.0964161
-0.0600496	-0.0511451	-0.0905795	-0.0854912	-0.0753146	0.0671583	0.105321
-0.0740425	-0.0473288	-0.116021	-0.102028	-0.0676821	0.0709745	0.101504
-0.0778587	-0.0269756	-0.147823	-0.0905795	-0.0854912	0.0773349	0.105321
-0.0753146	-0.0193431	-0.16436	-0.0676821	-0.102028	0.0849674	0.106593
-0.0778587	0.00228226	-0.182169	-0.0549613	-0.0905795	0.078607	0.0976882
-0.0613217	0.0162751	-0.187257	-0.0562334	-0.0676821	0.0849674	0.101504
-0.0740425	-0.0104385	-0.184713	-0.0600496	-0.0549613	0.0925999	0.0964161
-0.0651379	-0.0409684	-0.187257	-0.0638658	-0.0562334	0.100232	0.104049
-0.0447847	-0.0447847	-0.185985	-0.0651379	-0.0600496	0.102776	0.126946
-0.0269756	-0.0409684	-0.168176	-0.0625938	-0.0638658	0.107865	0.132034
-0.00916645	-0.0295197	-0.178353	-0.0473288	-0.0651379	0.119314	0.12313
-0.00916645	-0.0206152	-0.189802	-0.0358801	-0.0625938	0.119314	0.107865
0.00355434	-0.00789437	-0.173265	-0.0244314	-0.0473288	0.107865	0.0887836
-0.0333359	0.00609849	-0.145279	-0.0193431	-0.0358801	0.0938719	0.0836953
-0.0511451	0.0391725	-0.141463	-0.0104385	-0.0244314	0.0887836	0.095144
-0.0358801	0.0595258	-0.149095	0.0124589	-0.0193431	0.0925999	0.118041
-0.0269756	0.0798791	-0.152911	0.0124589	-0.0104385	0.0964161	0.125674
-0.0218872	0.0887836	-0.152911	-0.00280606	0.0124589	0.105321	0.109137
-0.0104385	0.0824232	-0.13383	-0.0104385	0.0124589	0.101504	0.095144
-0.00535022	0.0557096	-0.110933	-0.0104385	-0.00280606	0.105321	0.0900557
-0.00535022	0.0569816	-0.114749	-0.00280606	-0.0104385	0.106593	0.0989602
-0.0104385	0.0671583	-0.116021	0.00228226	-0.0104385	0.0976882	0.109137
0.0213634	0.0938719	-0.100756	-0.00916645	-0.00280606	0.101504	0.0976882
0.030268	0.107865	-0.082947	-0.0625938	0.00228226	0.0964161	0.0773349
-0.034608	-0.0625938	-0.0689542	-0.098212	-0.00916645	0.104049	0.0747907
-0.0562334	-0.0714983	-0.0740425	-0.098212	-0.0625938	0.126946	0.0760628
-0.0575054	-0.102028	-0.0880353	-0.0918516	-0.098212	0.132034	0.0722466
-0.0587775	-0.110933	-0.0918516	-0.0778587	-0.098212	0.12313	0.0569816
-0.034608	-0.0867633	-0.0842191	-0.0816749	-0.0918516	0.107865	0.0175472
-0.0333359	-0.0727704	-0.0740425	-0.0804029	-0.0778587	0.0887836	-0.000261901
-0.0257035	-0.0714983	-0.0651379	-0.0625938	-0.0816749	0.0836953	0.00355434
0.00864265	-0.0651379	-0.0676821	-0.0409684	-0.0804029	0.095144	0.00228226
0.0340842	-0.0613217	-0.0804029	-0.0231593	-0.0625938	0.118041	-0.0142548
0.0391725	-0.0765866	-0.082947	0.00609849	-0.0409684	0.125674	-0.0142548
0.0251797	-0.0880353	-0.0791308	0.0340842	-0.0231593	0.109137	-0.0231593
0.0200914	-0.113477	-0.082947	0.0379005	0.00609849	0.095144	-0.0244314
0.0429888	-0.159272	-0.0714983	0.0353563	0.0340842	0.0900557	-0.00407814
0.0569816	-0.187257	-0.0511451	0.0480771	0.0379005	0.0989602	0.00737057
0.0544375	-0.185985	-0.0396963	0.0709745	0.0353563	0.109137	0.00228226
0.0315401	-0.168176	-0.049873	0.0697024	0.0480771	0.0976882	0.00864265
0.0315401	-0.147823	-0.06641	0.0646141	0.0709745	0.0773349	0.0175472
0.0544375	-0.12747	-0.0511451	0.0480771	0.0697024	0.0747907	0.0162751
0.0569816	-0.116021	-0.0206152	0.0264518	0.0646141	0.0760628	0.00101018
0.0557096	-0.126198	-0.0104385	0.013731	0.0480771	0.0722466	0.00228226
0.06207	-0.137646	-0.0104385	-0.0905795	0.0264518	0.0569816	0.00864265
0.0582537	-0.135102	-0.0142548	-0.0676821	0.013731	0.0175472	0.0213634
0.0455329	-0.126198	-0.0104385	-0.0549613	0.0162751	-0.000261901	0.0455329
0.030268	-0.122381	-0.0129827	-0.0562334	0.00991473	0.00355434	0.0595258
0.0353563	-0.128742	-0.0117106	-0.0600496	0.0162751	0.00228226	0.0506213
0.0417167	-0.152911	0.00737057	-0.0638658	0.0226355	-0.0142548	0.0200914
0.0366284	-0.161816	0.00482641	-0.0651379	0.0226355	-0.0142548	-0.0206152
0.0251797	-0.182169	-0.0117106	-0.0625938	0.00101018	-0.0231593	-0.034608
0.0264518	-0.193618	-0.00407814	-0.0473288	-0.0320639	-0.0244314	-0.0142548
0.015003	-0.193618	0.0239076	-0.0358801	-0.0193431	-0.00407814	-0.0104385
0.00482641	-0.196162	0.0506213	-0.0244314	0.00101018	0.00737057	-0.00662229
0.00101018	-0.198706	0.0544375	-0.0193431	0.0124589	0.00228226	-0.0104385
-0.00662229	-0.191074	0.0506213	-0.0104385	0.0111868	0.00864265	-0.0244314
-0.00789437	-0.163088	0.046805	0.0124589	-0.0142548	0.0175472	-0.0193431
-0.0142548	-0.141463	0.0569816	0.0124589	-0.034608	0.0162751	0.00101018
-0.00407814	-0.121109	0.0582537	-0.00280606	-0.0257035	0.00101018	0.0200914
0.00482641	-0.122381	0.0518933	-0.0104385	-0.00280606	0.00228226	0.0111868
0.00482641	-0.146551	0.0404446	-0.0104385	0.00355434	0.00864265	0.00101018
0.0251797	-0.151639	0.0264518	-0.00280606	-0.00280606	0.0213634	0.013731
0.0493492	-0.131286	0.0213634	0.00228226	-0.0129827	0.0455329	0.0366284
0.0658862	-0.107117	0.0213634	-0.00916645	-0.0231593	0.0595258	0.0455329
0.0582537	-0.0918516	0.0315401	-0.0625938	-0.00407814	0.0506213	0.0531654
0.0455329	-0.0765866	0.030268	-0.098212	0.030268	0.0200914	0.0607979
0.0417167	-0.0714983	0.0455329	-0.098212	0.0518933	-0.0206152	0.0455329
0.0442609	-0.0651379	0.0658862	-0.0918516	0.0544375	-0.034608	0.0251797
0.0544375	-0.0689542	0.0595258	-0.0778587	0.0493492	-0.0142548	0.013731
0.0480771	-0.0676821	0.0493492	-0.0816749	0.046805	-0.0104385	0.0213634
0.0391725	-0.049873	0.0518933	-0.0804029	0.0531654	-0.00662229	0.0200914
0.0162751	-0.0473288	0.06207	-0.0625938	0.0646141	-0.0104385	0.0213634
-0.00535022	-0.0562334	0.0569816	-0.0409684	0.0824232	-0.0244314	0.0328121
-0.00407814	-0.0600496	0.0455329	-0.0231593	0.078607	-0.0193431	0.0289959
0.00355434	-0.0740425	0.0506213	0.00609849	0.0671583	0.00101018	0.0251797
0.0226355	-0.0778587	0.0340842	0.0340842	0.0506213	0.0200914	0.0264518
0.0111868	-0.0753146	0.0200914	0.0379005	0.0442609	0.0111868	0.114225
-0.0129827	-0.0778587	0.015003	0.0353563	0.0518933	0.00101018	0.124402
-0.034608	-0.0613217	-0.00280606	0.0480771	0.0582537	0.013731	0.146027
-0.0409684	-0.0740425	0.0226355	0.0709745	0.0455329	0.0366284	0.148571
-0.0307918	-0.0651379	0.0544375	0.0697024	0.0213634	0.0455329	0.132034
-0.0282476	-0.0447847	0.0544375	0.0646141	0.00355434	0.0531654	0.118041
-0.0371522	-0.0269756	0.0417167	0.0480771	-0.00662229	0.0607979	0.121858
-0.0536892	-0.00916645	0.0480771	0.0264518	-0.000261901	0.0455329	0.128218
-0.0562334	-0.00916645	0.046805	0.013731	0.0111868	0.0251797	0.126946
-0.0600496	0.00355434	0.0417167	0.0162751	0.00609849	0.013731	0.121858
-0.0447847	-0.0333359	0.0340842	0.00991473	-0.00280606	0.0213634	0.12313
-0.0409684	-0.0511451	0.0315401	0.0162751	0.00609849	0.0200914	0.119314
-0.0562334	-0.0358801	0.030268	0.0226355	0.015003	0.0213634	0.109137
-0.0575054	-0.0269756	0.0404446	0.0226355	0.013731	0.0328121	0.105321
-0.0562334	-0.0218872	0.0671583	0.00101018	0.00609849	0.0289959	0.100232
-0.0613217	-0.0104385	0.0735187	-0.0320639	0.0226355	0.0251797	0.0747907
-0.0676821	-0.00535022	0.0684304	-0.0193431	0.0544375	0.0264518	0.0684304
-0.0778587	-0.00535022	0.0607979	0.00101018	0.0582537	0.114225	0.0671583
-0.0778587	-0.0104385	0.0557096	0.0124589	0.0379005	0.124402	0.0582537
-0.100756	0.0213634	0.063342	0.0111868	0.0226355	0.146027	0.0671583
-0.117293	0.030268	0.0646141	-0.0142548	0.015003	0.148571	0.0709745
-0.135102	-0.034608	0.0506213	-0.034608	0.0226355	0.132034	0.0773349
-0.150367	-0.0562334	0.0442609	-0.0257035	0.0340842	0.118041	0.0849674
-0.142735	-0.0575054	0.0404446	-0.00280606	0.0366284	0.121858	0.078607
-0.145279	-0.0587775	0.0417167	0.00355434	0.0289959	0.128218	0.0849674
-0.160544	-0.034608	0.0442609	-0.00280606	0.013731	0.126946	0.0925999
-0.168176	-0.0333359	0.046805	-0.0129827	0.00355434	0.121858	0.100232
-0.168176	-0.0257035	-0.0117106	-0.0231593	0.0111868	0.12313	0.102776
-0.189802	0.00864265	-0.00407814	-0.00407814	0.0328121	0.119314	0.107865
-0.207611	0.0340842	0.0239076	0.030268	0.0417167	0.109137	0.119314
-0.197434	0.0391725	0.0506213	0.0518933	0.0277238	0.105321	0.119314
-0.192346	0.0251797	0.0544375	0.0544375	0.0226355	0.100232	0.107865
-0.207611	0.0200914	0.0506213	-0.0193431	0.0213634	0.0747907	0.0938719
-0.202522	0.0429888	0.046805	0.00101018	0.0404446	0.0684304	0.0887836
-0.185985	0.0569816	0.0569816	0.0124589	0.0709745	0.0671583	0.0925999
-0.192346	0.0544375	0.0582537	0.0111868	0.0887836	0.0582537	0.0964161
-0.196162	0.0315401	0.0518933	-0.0142548	0.0849674	0.0671583	0.105321
-0.177081	0.0315401	0.0404446	-0.034608	0.0607979	0.0709745	0.101504
-0.169448	0.0544375	0.0264518	-0.0257035	0.0493492	0.0773349	0.105321
-0.168176	0.0569816	0.0213634	-0.00280606	0.0518933	0.0849674	0.106593
-0.174537	0.0557096	0.0213634	0.00355434	0.0480771	0.078607	0.0976882
-0.203795	0.06207	0.0315401	-0.00280606	0.0429888	0.0849674	0.101504
-0.234324	0.0582537	0.030268	-0.0129827	0.0417167	0.0925999	0.0964161
-0.219059	0.0455329	0.0455329	-0.0231593	0.0569816	0.100232	0.104049
-0.184713	0.030268	0.0658862	-0.00407814	0.0455329	0.102776	0.126946
-0.16436	0.0353563	0.0595258	0.030268	0.0480771	0.107865	0.132034
-0.165632	0.0417167	0.0493492	0.0518933	0.0671583	0.119314	0.12313
-0.179625	0.0366284	0.0518933	0.0544375	0.046805	0.119314	0.107865
-0.18853	0.0251797	0.06207	0.0493492	0.0213634	0.107865	0.0887836
-0.177081	0.0264518	0.0569816	0.046805	0.0213634	0.0938719	0.0836953
-0.163088	0.015003	0.0455329	0.0531654	0.0277238	0.0887836	0.095144
-0.149095	0.00482641	0.0506213	0.0646141	0.0429888	0.0925999	0.118041
-0.146551	0.00101018	0.0340842	0.0824232	0.0417167	0.0964161	0.125674
-0.166904	-0.00662229	0.0200914	0.078607	0.0239076	0.105321	0.109137
-0.179625	-0.00789437	0.015003	0.0671583	0.00991473	0.101504	0.095144
-0.159272	-0.0142548	-0.00280606	0.0506213	0.00101018	0.105321	0.0900557
-0.130014	-0.00407814	0.0226355	0.0442609	0.0175472	0.106593	0.0989602
-0.104572	0.00482641	0.0544375	0.0518933	0.0264518	0.0976882	0.109137
-0.0956678	0.00482641	0.0544375	0.0582537	0.0277238	0.101504	0.0976882
-0.117293	0.0251797	0.0417167	0.0455329	0.0124589	0.0964161	0.0773349
-0.12747	0.0493492	0.0480771	0.0213634	-0.00153398	0.104049	0.0747907
-0.118565	0.0658862	0.046805	0.00355434	0.00609849	0.126946	0.0760628
-0.100756	0.0582537	0.0417167	-0.00662229	0.0124589	0.132034	0.0722466
-0.0956678	0.0455329	0.0340842	-0.000261901	0.00991473	0.12313	0.0569816
-0.117293	0.0417167	0.0315401	0.0111868	-0.00535022	0.107865	0.0175472
-0.137646	0.0442609	0.030268	0.00609849	0.00609849	0.0887836	-0.000261901
-0.137646	0.0544375	0.0404446	-0.00280606	-0.00280606	0.0836953	0.00355434
-0.131286	0.0480771	0.0671583	0.00609849	0.00609849	0.095144	0.00228226
0.0391725	0.0391725	0.0735187	0.015003	0.015003	0.118041	-0.0142548
0.0162751	0.0162751	0.0684304	0.013731	0.013731	0.125674	-0.0142548
-0.00535022	-0.00535022	0.0607979	0.00609849	0.00609849	0.109137	-0.0231593
-0.00407814	-0.00407814	0.0557096	0.0226355	0.0226355	0.095144	-0.0244314
0.00355434	0.00355434	0.063342	0.0544375	0.0544375	0.0900557	-0.00407814
0.0226355	0.0226355	0.0646141	0.0582537	0.0582537	0.0989602	0.00737057
0.0111868	0.0111868	0.0506213	0.0379005	0.0379005	0.109137	0.00228226
-0.0129827	-0.0129827	0.0442609	0.0226355	0.0226355	0.0976882	0.00864265
-0.034608	-0.034608	0.0404446	0.015003	0.015003	0.0773349	0.0175472
-0.0409684	-0.0409684	0.0417167	0.0226355	0.0226355	0.0747907	0.0162751
-0.0307918	-0.0307918	0.0442609	0.0340842	0.0340842	0.0760628	0.00101018
-0.0282476	-0.0282476	0.046805	0.0366284	0.0366284	0.0722466	0.00228226
-0.0371522	-0.0371522	0.0417167	0.0289959	0.0289959	0.0569816	0.00864265
-0.0536892	-0.0536892	0.030268	0.013731	0.013731	0.0175472	0.0213634
-0.0562334	-0.0562334	0.0340842	0.00355434	0.00355434	-0.000261901	0.0455329
-0.0600496	-0.0600496	0.0251797	0.0111868	0.0111868	0.00355434	0.0595258
-0.0447847	-0.0447847	0.013731	0.0328121	0.0328121	0.00228226	0.0506213
-0.0409684	-0.0409684	0.0200914	0.0417167	0.0417167	-0.0142548	0.0200914
-0.0562334	-0.0562334	0.0251797	0.0277238	0.0277238	-0.0142548	-0.0206152
-0.0575054	-0.0575054	0.046805	0.0226355	0.0226355	-0.0231593	-0.034608
-0.0562334	-0.0562334	0.0760628	0.0213634	0.0213634	-0.0244314	-0.0142548
-0.0613217	-0.0613217	0.0811511	0.0404446	0.0404446	-0.00407814	-0.0104385
-0.0676821	-0.0676821	0.0684304	0.0709745	0.0709745	0.00737057	-0.00662229
-0.0778587	-0.0778587	0.0557096	0.0887836	0.0887836	0.00228226	-0.0104385
-0.0778587	-0.0778587	0.0353563	0.0849674	0.0849674	0.00864265	-0.0244314
-0.100756	-0.100756	0.0315401	0.0607979	0.0607979	0.0175472	-0.0193431
-0.117293	-0.117293	0.0340842	0.0493492	0.0493492	0.0162751	0.00101018
-0.135102	-0.135102	0.030268	0.0518933	0.0518933	0.00101018	0.0200914
-0.150367	-0.150367	0.0328121	0.0480771	0.0480771	0.00228226	0.0111868
-0.142735	-0.142735	0.0366284	0.0429888	0.0429888	0.00864265	0.00101018
-0.145279	-0.145279	0.0200914	0.0417167	0.0417167	0.0213634	0.013731
-0.160544	-0.160544	-0.000261901	0.0569816	0.0569816	0.0455329	0.0366284
-0.168176	-0.168176	0.0111868	0.0455329	0.0455329	0.0595258	0.0455329
-0.168176	-0.168176	0.0315401	0.0480771	0.0480771	0.0506213	0.0531654
-0.189802	-0.189802	0.0518933	0.0671583	0.0671583	0.0200914	0.0607979
-0.207611	-0.207611	0.0607979	0.046805	0.046805	-0.0206152	0.0455329
-0.197434	-0.197434	0.0480771	0.0213634	0.0213634	-0.034608	0.0251797
-0.192346	-0.192346	0.0404446	0.0213634	0.0213634	-0.0142548	0.013731
-0.207611	-0.207611	0.030268	0.0277238	0.0277238	-0.0104385	0.0213634
-0.202522	-0.202522	0.0264518	0.0429888	0.0429888	-0.00662229	0.0200914
-0.185985	-0.185985	0.0340842	0.0417167	0.0417167	-0.0104385	0.0213634
-0.192346	-0.192346	0.0379005	0.0239076	0.0239076	-0.0244314	0.0328121
-0.196162	-0.196162	0.0417167	0.00991473	0.00991473	-0.0193431	0.0289959
-0.177081	-0.177081	0.0480771	0.00101018	0.00101018	0.00101018	0.0251797
-0.169448	-0.169448	0.046805	0.0175472	0.0175472	0.0200914	0.0264518
-0.168176	-0.168176	0.0379005	0.0264518	0.0264518	0.0111868	0.0251797
-0.174537	-0.174537	0.0124589	0.0277238	0.0277238	0.00101018	0.0213634
-0.203795	-0.203795	-0.00407814	0.0124589	0.0124589	0.013731	0.00228226
-0.234324	-0.234324	0.00609849	-0.00153398	-0.00153398	0.0366284	-0.0257035
-0.219059	-0.219059	0.0226355	0.00609849	0.00609849	0.0455329	-0.0536892
-0.184713	-0.184713	0.0251797	0.0124589	0.0124589	0.0531654	-0.0600496
-0.16436	-0.16436	0.00864265	0.00991473	0.00991473	0.0607979	-0.0473288
-0.165632	-0.165632	-0.018071	-0.00535022	-0.00535022	0.0455329	-0.0320639
-0.179625	-0.179625	-0.0333359	-0.0155268	-0.0155268	0.0251797	-0.0244314
-0.18853	-0.18853	-0.0473288	-0.00153398	-0.00153398	0.013731	-0.0269756
-0.177081	-0.177081	-0.049873	0.0162751	0.0162751	0.0213634	-0.0282476
-0.163088	-0.163088	-0.0473288	0.0366284	0.0366284	0.0200914	-0.0129827
-0.149095	-0.149095	-0.0524171	0.0506213	0.0506213	0.0213634	0.013731
-0.146551	-0.146551	-0.0714983	0.0646141	0.0646141	0.0328121	0.0595258
-0.166904	-0.166904	-0.0854912	0.0697024	0.0697024	0.0289959	0.0684304
-0.179625	-0.179625	-0.0804029	0.06207	0.06207	0.0251797	0.0455329
-0.159272	-0.159272	-0.06641	0.0646141	0.0646141	0.0264518	0.0340842
-0.130014	-0.130014	-0.0638658	0.0709745	0.0709745	0.0251797	0.0315401
-0.104572	-0.104572	-0.0740425	0.0455329	0.0455329	0.0213634	0.0226355
-0.0956678	-0.0956678	-0.0804029	0.00737057	0.00737057	0.00228226	0.0213634
-0.117293	-0.117293	-0.0651379	-0.0167989	-0.0167989	-0.0257035	0.0188193
-0.12747	-0.12747	-0.049873	-0.0231593	-0.0231593	-0.0536892	0.00737057
-0.118565	-0.118565	-0.0473288	-0.0257035	-0.0257035	-0.0600496	0.00355434
-0.100756	-0.100756	-0.0422405	-0.0295197	-0.0295197	-0.0473288	0.00228226
-0.0956678	-0.0956678	-0.0396963	-0.0422405	-0.0422405	-0.0320639	0.013731
-0.117293	-0.117293	-0.0396963	-0.0651379	-0.0651379	-0.0244314	0.013731
-0.137646	-0.137646	-0.0409684	-0.0714983	-0.0714983	-0.0269756	0.0226355
-0.137646	-0.137646	-0.0435126	-0.0676821	-0.0676821	-0.0282476	0.0340842
-0.131286	-0.131286	-0.0422405	-0.0600496	-0.0600496	-0.0129827	0.0213634
-0.112205	-0.112205	-0.0409684	-0.0536892	-0.0536892	0.013731	0.0366284
-0.0931237	-0.0931237	-0.0257035	-0.0804029	-0.0804029	0.0595258	0.0671583
-0.06641	-0.06641	-0.0193431	-0.0918516	-0.0918516	0.0684304	0.0671583
-0.0460567	-0.0460567	-0.00916645	-0.0854912	-0.0854912	0.0455329	0.0353563
-0.0269756	-0.0269756	0.00228226	-0.06641	-0.06641	0.0340842	0.00609849
-0.0129827	-0.0129827	0.00991473	-0.0307918	-0.0307918	0.0315401	-0.0104385
-0.00280606	-0.00280606	0.0213634	-0.034608	-0.034608	0.0226355	-0.00916645
-0.00280606	-0.00280606	0.0251797	-0.0549613	-0.0549613	0.0213634	-0.000261901
-0.0104385	-0.0104385	0.0124589	-0.0562334	-0.0562334	0.0188193	0.0200914
0.00482641	0.00482641	-0.00662229	-0.0371522	-0.0371522	0.00737057	-0.00662229
0.030268	0.030268	-0.0206152	-0.0282476	-0.0282476	0.00355434	-0.0206152
0.0239076	0.0239076	-0.018071	-0.0269756	-0.0269756	0.00228226	-0.018071
-0.00407814	-0.00407814	-0.0104385	-0.0269756	-0.0269756	0.013731	-0.0104385
-0.0104385	-0.0104385	0.00355434	-0.0536892	-0.0536892	0.013731	0.00355434
0.0111868	0.0111868	0.00991473	-0.0600496	-0.0600496	0.0226355	0.00991473
0.0111868	0.0111868	0.0111868	-0.0536892	-0.0536892	0.0340842	0.0111868
0.00991473	0.00991473	0.0328121	-0.0396963	-0.0396963	0.0213634	0.0328121
0.00609849	0.00609849	0.0340842	-0.0206152	-0.0206152	0.0366284	0.0340842
-0.00407814	-0.00407814	0.0340842	-0.0320639	-0.0320639	0.0671583	0.0340842
0.00228226	0.00228226	0.0582537	-0.0396963	-0.0396963	0.0671583	0.0582537
0.0213634	0.0213634	0.0658862	-0.0307918	-0.0307918	0.0353563	0.0658862
0.0213634	0.0213634	0.0379005	-0.0409684	-0.0409684	0.00609849	0.0379005
0.0239076	0.0239076	0.030268	-0.0511451	-0.0511451	-0.0104385	0.030268
0.0264518	0.0264518	0.0213634	-0.0549613	-0.0549613	-0.00916645	0.0213634
0.0442609	0.0442609	0.00482641	-0.0778587	-0.0778587	-0.000261901	0.00482641
0.0506213	0.0506213	0.0213634	-0.0854912	-0.0854912	0.0200914	0.0213634
0.0404446	0.0404446	0.0557096	-0.0689542	-0.0689542	0.046805	0.0557096
0.0213634	0.0213634	0.0544375	-0.0676821	-0.0676821	0.0722466	0.0544375
0.00101018	0.00101018	0.0442609	-0.102028	-0.102028	0.100232	0.0442609
-0.0129827	-0.0129827	0.0506213	-0.122381	-0.122381	0.143483	0.0506213
-0.00407814	-0.00407814	0.0544375	-0.110933	-0.110933	0.156204	0.0544375
0.0315401	0.0315401	0.0557096	-0.113477	-0.113477	0.147299	0.0557096
0.030268	0.030268	0.0722466	-0.105844	-0.105844	0.147299	0.0722466
-0.00407814	-0.00407814	0.0798791	-0.098212	-0.098212	0.148571	0.0798791
-0.0142548	-0.0142548	0.0913278	-0.109661	-0.109661	0.162564	0.0913278
-0.00280606	-0.00280606	0.101504	-0.141463	-0.141463	0.148571	0.101504
0.00864265	0.00864265	0.0989602	-0.171993	-0.171993	0.126946	0.0989602
0.0188193	0.0188193	0.0913278	-0.184713	-0.184713	0.0900557	0.0913278
0.0366284	0.0366284	0.0824232	-0.166904	-0.166904	0.0646141	0.0824232
0.0417167	0.0417167	0.0697024	-0.151639	-0.151639	0.0684304	0.0697024
0.0455329	0.0455329	0.06207	-0.147823	-0.147823	0.078607	0.06207
0.063342	0.063342	0.0773349	-0.132558	-0.132558	0.0913278	0.0773349
0.0709745	0.0709745	0.0773349	-0.122381	-0.122381	0.0798791	0.0773349
0.063342	0.063342	0.0709745	-0.104572	-0.104572	0.0544375	0.0709745
0.0607979	0.0607979	0.078607	-0.0791308	-0.0791308	0.0442609	0.078607
0.0417167	0.0417167	0.0900557	-0.082947	-0.082947	0.0544375	0.0900557
0.0188193	0.0188193	0.121858	-0.098212	-0.098212	0.0836953	0.121858
0.00101018	0.00101018	0.135851	-0.113477	-0.113477	0.125674	0.135851
0.00355434	0.00355434	0.111681	-0.113477	-0.113477	0.148571	0.111681
0.00355434	0.00355434	0.0836953	-0.0854912	-0.0854912	0.167653	0.0836953
0.00737057	0.00737057	0.0722466	-0.0931237	-0.0931237	0.172741	0.0722466
0.013731	0.013731	0.0811511	-0.118565	-0.118565	0.171469	0.0811511
0.0124589	0.0124589	0.0862395	-0.118565	-0.118565	0.177829	0.0862395
0.013731	0.013731	0.0989602	-0.128742	-0.128742	0.16638	0.0989602
0.0188193	0.0188193	0.105321	-0.118565	-0.118565	0.144755	0.105321
0.00864265	0.00864265	0.110409	-0.0905795	-0.0905795	0.134578	0.110409
-0.00280606	-0.00280606	0.107865	-0.0740425	-0.0740425	0.110409	0.107865
-0.00407814	-0.00407814	0.0989602	-0.0753146	-0.0753146	0.0913278	0.0989602
0.00991473	0.00991473	0.0862395	-0.0918516	-0.0918516	0.0709745	0.0862395
0.0251797	0.0251797	0.0735187	-0.109661	-0.109661	0.0646141	0.0735187
0.0544375	0.0544375	0.0595258	-0.0905795	-0.0905795	0.0518933	0.0595258
0.0824232	0.0824232	0.06207	-0.0562334	-0.0562334	0.0480771	0.06207
0.0824232	0.0824232	0.078607	-0.034608	-0.034608	0.0506213	0.078607
0.0722466	0.0722466	0.0913278	-0.0320639	-0.0320639	0.0506213	0.0913278
0.0480771	0.0480771	0.110409	-0.0473288	-0.0473288	0.0404446	0.110409
0.0239076	0.0239076	0.126946	-0.0536892	-0.0536892	0.0379005	0.126946
0.0340842	0.0340842	0.130762	-0.0358801	-0.0358801	0.0366284	0.130762
0.0251797	0.0251797	0.138395	-0.0473288	-0.0473288	0.0404446	0.138395
0.00228226	0.00228226	0.132034	-0.0804029	-0.0804029	0.0366284	0.132034
-0.00153398	-0.00153398	0.101504	-0.0905795	-0.0905795	0.0366284	0.101504
0.0111868	0.0111868	0.0773349	-0.0956678	-0.0956678	0.0531654	0.0773349
0.00991473	0.00991473	0.0658862	-0.0918516	-0.0918516	0.0582537	0.0658862
0.00991473	0.00991473	0.0595258	-0.0689542	-0.0689542	0.0595258	0.0595258
0.013731	0.013731	0.063342	-0.0753146	-0.0753146	0.0518933	0.063342
0.0366284	0.0366284	0.0646141	-0.0804029	-0.0804029	0.0442609	0.0646141
0.0404446	0.0404446	0.0722466	-0.0918516	-0.0918516	0.0328121	0.0722466
0.046805	0.046805	0.078607	-0.104572	-0.104572	0.0340842	0.078607
0.0379005	0.0379005	0.0925999	-0.105844	-0.105844	0.0506213	0.0925999
0.00101018	0.00101018	0.0989602	-0.0918516	-0.0918516	0.0607979	0.0989602
-0.0257035	-0.0257035	0.095144	-0.104572	-0.104572	0.078607	0.095144
-0.0358801	-0.0358801	0.0824232	-0.113477	-0.113477	0.0862395	0.0824232
-0.0307918	-0.0307918	0.0747907	-0.116021	-0.116021	0.0862395	0.0747907
-0.0320639	-0.0320639	0.0964161	-0.124926	-0.124926	0.111681	0.0964161
-0.0307918	-0.0307918	0.0964161	-0.119837	-0.119837	0.124402	0.0964161
-0.0257035	-0.0257035	0.102776	-0.112205	-0.112205	0.106593	0.102776
-0.0473288	-0.0473288	0.111681	-0.123654	-0.123654	0.102776	0.111681
-0.0651379	-0.0651379	0.109137	-0.145279	-0.145279	0.0900557	0.109137
-0.0765866	-0.0765866	0.0976882	-0.159272	-0.159272	0.0760628	0.0976882
-0.0867633	-0.0867633	0.102776	-0.144007	-0.144007	0.0773349	0.102776
-0.0753146	-0.0753146	0.0964161	-0.13383	-0.13383	0.0671583	0.0964161
-0.0702262	-0.0702262	0.0913278	-0.121109	-0.121109	0.0569816	0.0913278
-0.0867633	-0.0867633	0.0646141	-0.0969399	-0.0969399	0.0709745	0.0646141
-0.0918516	-0.0918516	0.0391725	-0.100756	-0.100756	0.0913278	0.0391725
-0.105844	-0.105844	0.0366284	-0.110933	-0.110933	0.0824232	0.0366284
-0.110933	-0.110933	0.0506213	-0.110933	-0.110933	0.0671583	0.0506213
-0.102028	-0.102028	0.0697024	-0.0854912	-0.0854912	0.0722466	0.0697024
-0.110933	-0.110933	0.0875115	-0.0549613	-0.0549613	0.0722466	0.0875115
-0.124926	-0.124926	0.0773349	-0.0447847	-0.0447847	0.0646141	0.0773349
-0.128742	-0.128742	0.0582537	-0.0651379	-0.0651379	0.0557096	0.0582537
-0.136374	-0.136374	0.0429888	-0.0943957	-0.0943957	0.0506213	0.0429888
-0.16436	-0.16436	0.030268	-0.1033	-0.1033	0.0404446	0.030268
-0.183441	-0.183441	0.00737057	-0.104572	-0.104572	0.0506213	0.00737057
-0.203795	-0.203795	-0.00407814	-0.110933	-0.110933	0.0544375	-0.00407814
-0.236869	-0.236869	-0.018071	-0.1033	-0.1033	0.0506213	-0.018071
-0.235596	-0.235596	-0.0358801	-0.114749	-0.114749	0.0531654	-0.0358801
-0.229236	-0.229236	-0.0307918	-0.116021	-0.116021	0.0557096	-0.0307918
-0.227964	-0.227964	-0.00662229	-0.116021	-0.116021	0.0544375	-0.00662229
-0.198706	-0.198706	0.0213634	-0.135102	-0.135102	0.0506213	0.0213634
-0.178353	-0.178353	0.0239076	-0.150367	-0.150367	0.0493492	0.0239076
-0.207611	-0.207611	0.00991473	-0.149095	-0.149095	0.0518933	0.00991473
-0.224148	-0.224148	-0.000261901	-0.154183	-0.154183	0.0455329	-0.000261901
-0.224148	-0.224148	-0.00916645	-0.156728	-0.156728	0.0340842	-0.00916645
-0.219059	-0.219059	-0.00916645	-0.135102	-0.135102	0.0239076	-0.00916645
-0.217787	-0.217787	0.00355434	-0.121109	-0.121109	0.0175472	0.00355434
-0.219059	-0.219059	-0.00916645	-0.105844	-0.105844	0.00101018	-0.00916645
-0.222876	-0.222876	-0.034608	-0.110933	-0.110933	0.00482641	-0.034608
-0.234324	-0.234324	-0.0575054	-0.122381	-0.122381	0.00355434	-0.0575054
-0.238141	-0.238141	-0.0625938	-0.121109	-0.121109	-0.0244314	-0.0625938
-0.221604	-0.221604	-0.0447847	-0.110933	-0.110933	-0.0447847	-0.0447847
-0.202522	-0.202522	-0.0409684	-0.118565	-0.118565	-0.0460567	-0.0409684
-0.185985	-0.185985	-0.0600496	-0.126198	-0.126198	-0.0447847	-0.0600496
-0.158	-0.158	-0.0804029	-0.131286	-0.131286	-0.049873	-0.0804029
-0.135102	-0.135102	-0.0918516	-0.131286	-0.131286	-0.0511451	-0.0918516
-0.107117	-0.107117	-0.0867633	-0.128742	-0.128742	-0.0511451	-0.0867633
-0.0969399	-0.0969399	-0.0854912	-0.118565	-0.118565	-0.0409684	-0.0854912
-0.0854912	-0.0854912	-0.099484	-0.121109	-0.121109	-0.0435126	-0.099484
-0.0753146	-0.0753146	-0.110933	-0.130014	-0.130014	-0.0676821	-0.110933
-0.0956678	-0.0956678	-0.0969399	-0.108389	-0.108389	-0.0804029	-0.0969399
-0.107117	-0.107117	-0.0702262	-0.100756	-0.100756	-0.0854912	-0.0702262
-0.113477	-0.113477	-0.0600496	-0.126198	-0.126198	-0.0804029	-0.0600496
-0.118565	-0.118565	-0.0753146	-0.12747	-0.12747	-0.0753146	-0.0753146
-0.118565	-0.118565	-0.0765866	-0.107117	-0.107117	-0.0676821	-0.0765866
-0.104572	-0.104572	-0.0867633	-0.0791308	-0.0791308	-0.0625938	-0.0867633
-0.100756	-0.100756	-0.0638658	-0.0702262	-0.0702262	-0.0765866	-0.0638658
-0.104572	-0.104572	-0.0218872	-0.0549613	-0.0549613	-0.0714983	-0.0218872
-0.102028	-0.102028	-0.00407814	-0.0651379	-0.0651379	-0.0473288	-0.00407814
-0.110933	-0.110933	0.00101018	-0.0765866	-0.0765866	-0.0193431	0.00101018
-0.114749	-0.114749	0.00228226	-0.0816749	-0.0816749	0.00101018	0.00228226
-0.118565	-0.118565	-0.00280606	-0.100756	-0.100756	0.0213634	-0.00280606
-0.122381	-0.122381	0.00609849	-0.0702262	-0.0702262	0.0417167	0.00609849
-0.112205	-0.112205	0.00864265	-0.06641	-0.06641	0.0480771	0.00864265
-0.104572	-0.104572	0.00482641	-0.0905795	-0.0905795	0.0480771	0.00482641
-0.112205	-0.112205	0.00355434	-0.110933	-0.110933	0.0582537	0.00355434
-0.122381	-0.122381	-0.00535022	-0.1033	-0.1033	0.0646141	-0.00535022
-0.128742	-0.128742	0.00991473	-0.098212	-0.098212	0.0595258	0.00991473
-0.116021	-0.116021	0.0251797	-0.0918516	-0.0918516	0.0722466	0.0251797
-0.0943957	-0.0943957	0.0442609	-0.0714983	-0.0714983	0.0671583	0.0442609
-0.0676821	-0.0676821	0.0760628	-0.0600496	-0.0600496	0.0442609	0.0760628
-0.0702262	-0.0702262	0.0976882	-0.0625938	-0.0625938	0.046805	0.0976882
-0.0600496	-0.0600496	0.095144	-0.0536892	-0.0536892	0.0684304	0.095144
-0.0625938	-0.0625938	0.0875115	-0.0295197	-0.0295197	0.0646141	0.0875115
-0.0575054	-0.0575054	0.0811511	-0.0206152	-0.0206152	0.030268	0.0811511
-0.0460567	-0.0460567	0.0798791	-0.0333359	-0.0333359	0.0124589	0.0798791
-0.0358801	-0.0358801	0.0773349	-0.0473288	-0.0473288	0.00737057	0.0773349
-0.0282476	-0.0282476	0.0773349	-0.049873	-0.049873	0.013731	0.0773349
-0.0371522	-0.0371522	0.0887836	-0.0167989	-0.0167989	0.0200914	0.0887836
-0.0613217	-0.0613217	0.106593	-0.0117106	-0.0117106	0.013731	0.106593
-0.0524171	-0.0524171	0.118041	-0.0307918	-0.0307918	0.013731	0.118041
-0.0536892	-0.0536892	0.114225	-0.0549613	-0.0549613	0.0213634	0.114225
-0.0613217	-0.0613217	0.110409	-0.0409684	-0.0409684	0.0366284	0.110409
-0.0638658	-0.0638658	0.102776	-0.0320639	-0.0320639	0.0544375	0.102776
-0.0562334	-0.0562334	0.0875115	-0.0396963	-0.0396963	0.0875115	0.0875115
-0.0486009	-0.0486009	0.0735187	-0.0244314	-0.0244314	0.095144	0.0735187
-0.0269756	-0.0269756	0.0747907	-0.0562334	-0.0562334	0.0811511	0.0747907
-0.0193431	-0.0193431	0.0849674	-0.0676821	-0.0676821	0.0747907	0.0849674
-0.0193431	-0.0193431	0.0849674	-0.0651379	-0.0651379	0.0709745	0.0849674
-0.0167989	-0.0167989	0.0760628	-0.0600496	-0.0600496	0.0798791	0.0760628
-0.00407814	-0.00407814	0.0697024	-0.0269756	-0.0269756	0.101504	0.0697024
0.00737057	0.00737057	0.0773349	-0.0129827	-0.0129827	0.115497	0.0773349
-0.0295197	-0.0295197	0.0811511	-0.0422405	-0.0422405	0.115497	0.0811511
-0.0447847	-0.0447847	0.0862395	-0.0193431	-0.0193431	0.114225	0.0862395
-0.0536892	-0.0536892	0.0913278	0.0289959	0.0289959	0.128218	0.0913278
-0.0714983	-0.0714983	0.0773349	0.0379005	0.0379005	0.130762	0.0773349
-0.0918516	-0.0918516	0.0658862	0.0328121	0.0328121	0.105321	0.0658862
-0.104572	-0.104572	0.0722466	0.0582537	0.0582537	0.0862395	0.0722466
-0.122381	-0.122381	0.0836953	0.0379005	0.0379005	0.0709745	0.0836953
-0.137646	-0.137646	0.0887836	0.00737057	0.00737057	0.078607	0.0887836
-0.126198	-0.126198	0.0760628	0.0353563	0.0353563	0.0849674	0.0760628
-0.1033	-0.1033	0.06207	0.046805	0.046805	0.0989602	0.06207
-0.06641	-0.06641	0.0709745	0.0442609	0.0442609	0.12313	0.0709745
-0.0435126	-0.0435126	0.0862395	0.0417167	0.0417167	0.0887836	0.0862395
-0.0473288	-0.0473288	0.0862395	0.0264518	0.0264518	0.0824232	0.0862395
-0.0600496	-0.0600496	0.0913278	0.00101018	0.00101018	0.0875115	0.0913278
-0.0409684	-0.0409684	0.0798791	-0.00280606	-0.00280606	0.0925999	0.0798791
-0.0295197	-0.0295197	0.0811511	0.0239076	0.0239076	0.0862395	0.0811511
-0.0333359	-0.0333359	0.0964161	0.00864265	0.00864265	0.101504	0.0964161
-0.0295197	-0.0295197	0.0925999	0.00737057	0.00737057	0.101504	0.0925999
-0.0295197	-0.0295197	0.0938719	-0.0396963	-0.0396963	0.114225	0.0938719
-0.0396963	-0.0396963	0.0760628	-0.0511451	-0.0511451	0.139667	0.0760628
-0.0486009	-0.0486009	0.0582537	0.00355434	0.00355434	0.151115	0.0582537
-0.0511451	-0.0511451	0.0582537	-0.00535022	-0.00535022	0.158748	0.0582537
-0.0676821	-0.0676821	0.0646141	0.00355434	0.00355434	0.176557	0.0646141
-0.0549613	-0.0549613	0.078607	0.00101018	0.00101018	0.19055	0.078607
-0.0435126	-0.0435126	0.0964161	-0.00153398	-0.00153398	0.199454	0.0964161
-0.0486009	-0.0486009	0.109137	0.0188193	0.0188193	0.203271	0.109137
-0.0549613	-0.0549613	0.106593	0.0328121	0.0328121	0.209631	0.106593
-0.0575054	-0.0575054	0.0849674	0.0124589	0.0124589	0.209631	0.0849674
-0.0613217	-0.0613217	0.0836953	-0.00916645	-0.00916645	0.193094	0.0836953
-0.0651379	-0.0651379	0.0964161	-0.0358801	-0.0358801	0.191822	0.0964161
-0.0638658	-0.0638658	0.105321	-0.0447847	-0.0447847	0.177829	0.105321
-0.0473288	-0.0473288	0.110409	-0.034608	-0.034608	0.146027	0.110409
-0.0511451	-0.0511451	0.109137	-0.0218872	-0.0218872	0.143483	0.109137
-0.0396963	-0.0396963	0.118041	-0.0231593	-0.0231593	0.167653	0.118041
-0.0333359	-0.0333359	0.132034	-0.034608	-0.034608	0.18419	0.132034
-0.049873	-0.049873	0.147299	-0.0447847	-0.0447847	0.162564	0.147299
-0.0689542	-0.0689542	0.151115	-0.0575054	-0.0575054	0.137123	0.151115
-0.0676821	-0.0676821	0.151115	-0.0295197	-0.0295197	0.12313	0.151115
-0.0613217	-0.0613217	0.162564	0.013731	0.013731	0.0913278	0.162564
-0.0613217	-0.0613217	0.179101	-0.00407814	-0.00407814	0.0709745	0.179101
-0.0714983	-0.0714983	0.189278	0.0200914	0.0200914	0.0518933	0.189278
-0.0702262	-0.0702262	0.186734	0.0366284	0.0366284	0.0671583	0.186734
-0.0575054	-0.0575054	0.171469	0.013731	0.013731	0.0557096	0.171469
-0.0587775	-0.0587775	0.15366	0.0328121	0.0328121	0.0595258	0.15366
-0.0625938	-0.0625938	0.142211	0.0518933	0.0518933	0.0773349	0.142211
-0.0765866	-0.0765866	0.132034	0.0188193	0.0188193	0.0811511	0.132034
-0.0893074	-0.0893074	0.137123	0.00228226	0.00228226	0.0722466	0.137123
-0.112205	-0.112205	0.147299	-0.0142548	-0.0142548	0.0875115	0.147299
-0.121109	-0.121109	0.158748	0.00101018	0.00101018	0.0900557	0.158748
-0.108389	-0.108389	0.157476	0.0277238	0.0277238	0.0976882	0.157476
-0.0918516	-0.0918516	0.137123	0.0213634	0.0213634	0.0989602	0.137123
-0.1033	-0.1033	0.126946	0.00482641	0.00482641	0.0900557	0.126946
-0.118565	-0.118565	0.143483	0.00355434	0.00355434	0.0976882	0.143483
-0.12747	-0.12747	0.16002	-0.00535022	-0.00535022	0.106593	0.16002
-0.132558	-0.132558	0.172741	0.0264518	0.0264518	0.137123	0.172741
-0.137646	-0.137646	0.174013	0.0557096	0.0557096	0.109137	0.174013
-0.126198	-0.126198	0.170197	0.0264518	0.0264518	0.0913278	0.170197
-0.118565	-0.118565	0.172741	0.00101018	0.00101018	0.109137	0.172741
-0.114749	-0.114749	0.170197	0.015003	0.015003	0.0722466	0.170197
-0.109661	-0.109661	0.15366	0.0226355	0.0226355	0.0658862	0.15366
-0.0969399	-0.0969399	0.148571	-0.00916645	-0.00916645	0.0862395	0.148571
-0.0956678	-0.0956678	0.137123	-0.0295197	-0.0295197	0.116769	0.137123
-0.114749	-0.114749	0.130762	-0.0269756	-0.0269756	0.111681	0.130762
-0.138918	-0.138918	0.147299	-0.0396963	-0.0396963	0.0773349	0.147299
-0.161816	-0.161816	0.167653	-0.0396963	-0.0396963	0.046805	0.167653
-0.189802	-0.189802	0.174013	-0.0193431	-0.0193431	0.0289959	0.174013
-0.202522	-0.202522	0.15366	0.00228226	0.00228226	0.0518933	0.15366
-0.189802	-0.189802	0.133306	0.00355434	0.00355434	0.0709745	0.133306
-0.161816	-0.161816	0.115497	-0.018071	-0.018071	0.0722466	0.115497
-0.159272	-0.159272	0.105321	-0.0142548	-0.0142548	0.0607979	0.105321
-0.158	-0.158	0.0887836	-0.0129827	-0.0129827	0.0518933	0.0887836
-0.151639	-0.151639	0.0913278	-0.0206152	-0.0206152	0.063342	0.0913278
-0.156728	-0.156728	0.109137	-0.0460567	-0.0460567	0.0607979	0.109137
-0.168176	-0.168176	0.100232	-0.06641	-0.06641	0.0671583	0.100232
-0.18853	-0.18853	0.0976882	-0.0600496	-0.0600496	0.0760628	0.0976882
-0.193618	-0.193618	0.0862395	-0.0511451	-0.0511451	0.0722466	0.0862395
-0.18853	-0.18853	0.0684304	-0.0447847	-0.0447847	0.06207	0.0684304
-0.206339	-0.206339	0.06207	-0.0486009	-0.0486009	0.0569816	0.06207
-0.224148	-0.224148	0.0697024	-0.0651379	-0.0651379	0.0518933	0.0697024
-0.22542	-0.22542	0.095144	-0.0804029	-0.0804029	0.0251797	0.095144
-0.213971	-0.213971	0.130762	-0.0753146	-0.0753146	0.00864265	0.130762
-0.22542	-0.22542	0.143483	-0.06641	-0.06641	-0.000261901	0.143483
-0.227964	-0.227964	0.16638	-0.0244314	-0.0244314	0.015003	0.16638
-0.185985	-0.185985	0.158748	-0.00535022	-0.00535022	0.0315401	0.158748
-0.179625	-0.179625	0.158748	-0.0206152	-0.0206152	0.0353563	0.158748
-0.149095	-0.149095	0.168925	-0.0193431	-0.0193431	0.0404446	0.168925
-0.107117	-0.107117	0.152388	-0.0206152	-0.0206152	0.0353563	0.152388
-0.126198	-0.126198	0.12313	-0.0257035	-0.0257035	0.0340842	0.12313
-0.137646	-0.137646	0.101504	-0.0244314	-0.0244314	0.0366284	0.101504
-0.137646	-0.137646	0.0938719	-0.0206152	-0.0206152	0.030268	0.0938719
-0.126198	-0.126198	0.095144	-0.0651379	-0.0651379	0.0239076	0.095144
-0.126198	-0.126198	0.101504	-0.0804029	-0.0804029	0.0328121	0.101504
-0.137646	-0.137646	0.102776	-0.0562334	-0.0562334	0.0289959	0.102776
-0.146551	-0.146551	0.102776	-0.0600496	-0.0600496	0.00864265	0.102776
-0.168176	-0.168176	0.121858	-0.0740425	-0.0740425	-0.000261901	0.121858
-0.158	-0.158	0.154932	-0.0943957	-0.0943957	0.00355434	0.154932
-0.159272	-0.159272	0.179101	-0.112205	-0.112205	0.00482641	0.179101
-0.156728	-0.156728	0.188006	-0.1033	-0.1033	0.00991473	0.188006
-0.140191	-0.140191	0.174013	-0.110933	-0.110933	0.0162751	0.174013
-0.145279	-0.145279	0.158748	-0.117293	-0.117293	0.0353563	0.158748
-0.141463	-0.141463	0.170197	-0.12747	-0.12747	0.0417167	0.170197
-0.124926	-0.124926	0.18419	-0.117293	-0.117293	0.0175472	0.18419
-0.116021	-0.116021	0.189278	-0.0969399	-0.0969399	-0.00280606	0.189278
-0.1033	-0.1033	0.19055	-0.0753146	-0.0753146	-0.00407814	0.19055
-0.114749	-0.114749	0.172741	-0.0740425	-0.0740425	0.00609849	0.172741
-0.123654	-0.123654	0.16638	-0.0842191	-0.0842191	0.0175472	0.16638
-0.126198	-0.126198	0.174013	-0.0791308	-0.0791308	0.0315401	0.174013
-0.122381	-0.122381	0.180373	-0.0765866	-0.0765866	0.0239076	0.180373
-0.122381	-0.122381	0.176557	-0.0638658	-0.0638658	0.0111868	0.176557
-0.108389	-0.108389	0.152388	-0.0511451	-0.0511451	0.00991473	0.152388
-0.0867633	-0.0867633	0.144755	-0.0422405	-0.0422405	0.0200914	0.144755
-0.0816749	-0.0816749	0.151115	-0.0625938	-0.0625938	0.0328121	0.151115
-0.0893074	-0.0893074	0.16638	-0.112205	-0.112205	0.0213634	0.16638
-0.108389	-0.108389	0.194366	-0.132558	-0.132558	0.00991473	0.194366
-0.117293	-0.117293	0.203271	-0.132558	-0.132558	0.0175472	0.203271
-0.108389	-0.108389	0.208359	-0.119837	-0.119837	0.00609849	0.208359
-0.1033	-0.1033	0.214719	-0.0969399	-0.0969399	0.0366284	0.214719
-0.104572	-0.104572	0.218536	-0.0854912	-0.0854912	0.0480771	0.218536
-0.105844	-0.105844	0.212175	-0.0613217	-0.0613217	0.0417167	0.212175
-0.109661	-0.109661	0.212175	-0.0511451	-0.0511451	0.0417167	0.212175
-0.118565	-0.118565	0.208359	-0.0244314	-0.0244314	0.0455329	0.208359
-0.121109	-0.121109	0.207087	-0.0257035	-0.0257035	0.0671583	0.207087
-0.107117	-0.107117	0.207087	-0.0842191	-0.0842191	0.0709745	0.207087
-0.107117	-0.107117	0.224896	-0.105844	-0.105844	0.0913278	0.224896
-0.123654	-0.123654	0.228712	-0.0956678	-0.0956678	0.0849674	0.228712
-0.147823	-0.147823	0.205815	-0.0791308	-0.0791308	0.0442609	0.205815
-0.146551	-0.146551	0.179101	-0.0358801	-0.0358801	0.0277238	0.179101
-0.137646	-0.137646	0.193094	-0.00407814	-0.00407814	0.0328121	0.193094
-0.145279	-0.145279	0.172741	-0.0295197	-0.0295197	0.06207	0.172741
-0.138918	-0.138918	0.148571	-0.0486009	-0.0486009	0.0493492	0.148571
-0.123654	-0.123654	0.158748	-0.0167989	-0.0167989	0.0328121	0.158748
-0.108389	-0.108389	0.19691	-0.0193431	-0.0193431	0.0340842	0.19691
-0.112205	-0.112205	0.237617	-0.0142548	-0.0142548	0.0506213	0.237617
-0.112205	-0.112205	0.231256	0.00737057	0.00737057	0.078607	0.231256
-0.0969399	-0.0969399	0.213447	-0.0307918	-0.0307918	0.115497	0.213447
-0.0778587	-0.0778587	0.203271	-0.0269756	-0.0269756	0.125674	0.203271
-0.0842191	-0.0842191	0.186734	-0.0320639	-0.0320639	0.112953	0.186734
-0.0918516	-0.0918516	0.174013	-0.0257035	-0.0257035	0.111681	0.174013
-0.110933	-0.110933	0.194366	-0.0269756	-0.0269756	0.134578	0.194366
-0.126198	-0.126198	0.195638	-0.0167989	-0.0167989	0.104049	0.195638
-0.114749	-0.114749	0.177829	-0.0117106	-0.0117106	0.0938719	0.177829
-0.116021	-0.116021	0.16638	-0.00916645	-0.00916645	0.0913278	0.16638
-0.112205	-0.112205	0.177829	-0.0549613	-0.0549613	0.078607	0.177829
-0.0893074	-0.0893074	0.188006	-0.0447847	-0.0447847	0.0862395	0.188006
-0.0778587	-0.0778587	0.199454	-0.0167989	-0.0167989	0.0722466	0.199454
-0.0753146	-0.0753146	0.19691	-0.0333359	-0.0333359	0.0417167	0.19691
-0.0778587	-0.0778587	0.19055	-0.0218872	-0.0218872	0.0353563	0.19055
-0.049873	-0.049873	0.19691	0.0162751	0.0162751	0.0353563	0.19691
-0.0282476	-0.0282476	0.188006	0.00991473	0.00991473	0.0188193	0.188006
-0.0257035	-0.0257035	0.214719	0.0251797	0.0251797	0.00609849	0.214719
-0.049873	-0.049873	0.247793	0.0404446	0.0404446	0.00609849	0.247793
-0.0753146	-0.0753146	0.263058	0.0111868	0.0111868	0.0162751	0.263058
-0.0804029	-0.0804029	0.260514	0.0111868	0.0111868	0.0417167	0.260514
-0.0765866	-0.0765866	0.232529	0.0366284	0.0366284	0.0671583	0.232529
-0.0625938	-0.0625938	0.235073	0.00101018	0.00101018	0.0811511	0.235073
-0.0536892	-0.0536892	0.247793	0.00101018	0.00101018	0.0887836	0.247793
-0.0447847	-0.0447847	0.249066	0.0213634	0.0213634	0.0976882	0.249066
-0.0600496	-0.0600496	0.247793	-0.0447847	-0.0447847	0.132034	0.247793
-0.0625938	-0.0625938	0.249066	-0.0880353	-0.0880353	0.133306	0.249066
-0.0524171	-0.0524171	0.249066	-0.0638658	-0.0638658	0.133306	0.249066
-0.0396963	-0.0396963	0.263058	-0.0804029	-0.0804029	0.138395	0.263058
-0.0307918	-0.0307918	0.265603	-0.100756	-0.100756	0.110409	0.265603
-0.0193431	-0.0193431	0.250338	-0.126198	-0.126198	0.106593	0.250338
-0.0206152	-0.0206152	0.246521	-0.151639	-0.151639	0.101504	0.246521
-0.0409684	-0.0409684	0.266875	-0.110933	-0.110933	0.06207	0.266875
-0.0765866	-0.0765866	0.274507	-0.0765866	-0.0765866	0.0964161	0.274507
-0.0956678	-0.0956678	0.28214	-0.0714983	-0.0714983	0.112953	0.28214
-0.0804029	-0.0804029	0.277051	-0.0727704	-0.0727704	0.101504	0.277051
-0.0943957	-0.0943957	0.268147	-0.0880353	-0.0880353	0.0658862	0.268147
-0.112205	-0.112205	0.278323	-0.099484	-0.099484	0.0760628	0.278323
-0.112205	-0.112205	0.2885	-0.0956678	-0.0956678	0.106593	0.2885
-0.100756	-0.100756	0.305037	-0.0714983	-0.0714983	0.115497	0.305037
-0.117293	-0.117293	0.315214	-0.100756	-0.100756	0.107865	0.315214
-0.128742	-0.128742	0.305037	-0.107117	-0.107117	0.101504	0.305037
-0.116021	-0.116021	0.311397	-0.116021	-0.116021	0.112953	0.311397
-0.135102	-0.135102	0.326662	-0.132558	-0.132558	0.0658862	0.326662
-0.131286	-0.131286	0.322846	-0.122381	-0.122381	0.0607979	0.322846
-0.116021	-0.116021	0.31903	-0.119837	-0.119837	0.0671583	0.31903
-0.098212	-0.098212	0.305037	-0.109661	-0.109661	0.0366284	0.305037
-0.0854912	-0.0854912	0.289772	-0.0765866	-0.0765866	0.0442609	0.289772
-0.0549613	-0.0549613	0.270691	-0.0956678	-0.0956678	0.0684304	0.270691
-0.0435126	-0.0435126	0.260514	-0.117293	-0.117293	0.102776	0.260514
-0.0651379	-0.0651379	0.270691	-0.112205	-0.112205	0.134578	0.270691
-0.0714983	-0.0714983	0.270691	-0.121109	-0.121109	0.12313	0.270691
-0.0702262	-0.0702262	0.270691	-0.171993	-0.171993	0.121858	0.270691
-0.0765866	-0.0765866	0.259242	-0.159272	-0.159272	0.110409	0.259242
-0.0816749	-0.0816749	0.270691	-0.141463	-0.141463	0.0976882	0.270691
-0.110933	-0.110933	0.260514	-0.116021	-0.116021	0.0798791	0.260514
-0.118565	-0.118565	0.255426	-0.112205	-0.112205	0.0569816	0.255426
-0.128742	-0.128742	0.268147	-0.126198	-0.126198	0.0747907	0.268147
-0.130014	-0.130014	0.254154	-0.102028	-0.102028	0.0760628	0.254154
-0.122381	-0.122381	0.240161	-0.100756	-0.100756	0.0391725	0.240161
-0.110933	-0.110933	0.228712	-0.132558	-0.132558	0.0239076	0.228712
-0.102028	-0.102028	0.229984	-0.145279	-0.145279	0.046805	0.229984
-0.112205	-0.112205	0.235073	-0.110933	-0.110933	0.0735187	0.235073
-0.128742	-0.128742	0.224896	-0.108389	-0.108389	0.0964161	0.224896
-0.144007	-0.144007	0.210903	-0.110933	-0.110933	0.106593	0.210903
-0.145279	-0.145279	0.193094	-0.0867633	-0.0867633	0.0925999	0.193094
-0.155456	-0.155456	0.154932	-0.0918516	-0.0918516	0.0722466	0.154932
-0.161816	-0.161816	0.125674	-0.107117	-0.107117	0.0836953	0.125674
-0.155456	-0.155456	0.115497	-0.110933	-0.110933	0.106593	0.115497
-0.158	-0.158	0.12313	-0.0931237	-0.0931237	0.104049	0.12313
-0.173265	-0.173265	0.132034	-0.0727704	-0.0727704	0.0976882	0.132034
-0.147823	-0.147823	0.151115	-0.0486009	-0.0486009	0.0862395	0.151115
-0.13383	-0.13383	0.16638	-0.049873	-0.049873	0.06207	0.16638
-0.161816	-0.161816	0.175285	-0.06641	-0.06641	0.0684304	0.175285
-0.17072	-0.17072	0.193094	-0.104572	-0.104572	0.0824232	0.193094
-0.183441	-0.183441	0.193094	-0.0956678	-0.0956678	0.095144	0.193094
-0.193618	-0.193618	0.16638	-0.0460567	-0.0460567	0.0798791	0.16638
-0.182169	-0.182169	0.139667	-0.0905795	-0.0905795	0.06207	0.139667
-0.177081	-0.177081	0.12949	-0.105844	-0.105844	0.0404446	0.12949
-0.187257	-0.187257	0.149843	-0.114749	-0.114749	0.0264518	0.149843
-0.211427	-0.211427	0.16002	-0.142735	-0.142735	0.0671583	0.16002
-0.212699	-0.212699	0.143483	-0.122381	-0.122381	0.0925999	0.143483
-0.193618	-0.193618	0.125674	-0.1033	-0.1033	0.105321	0.125674
-0.189802	-0.189802	0.107865	-0.102028	-0.102028	0.106593	0.107865
-0.202522	-0.202522	0.095144	-0.098212	-0.098212	0.110409	0.095144
-0.216515	-0.216515	0.0900557	-0.0880353	-0.0880353	0.118041	0.0900557
-0.207611	-0.207611	0.0824232	-0.0689542	-0.0689542	0.111681	0.0824232
-0.187257	-0.187257	0.0697024	-0.0422405	-0.0422405	0.106593	0.0697024
-0.20125	-0.20125	0.0328121	-0.0524171	-0.0524171	0.100232	0.0328121
-0.198706	-0.198706	0.00737057	-0.0613217	-0.0613217	0.06207	0.00737057
-0.206339	-0.206339	0.0200914	-0.0651379	-0.0651379	0.0429888	0.0200914
-0.199978	-0.199978	0.00737057	-0.0536892	-0.0536892	0.0442609	0.00737057
-0.193618	-0.193618	0.00355434	-0.0269756	-0.0269756	0.0277238	0.00355434
-0.196162	-0.196162	0.0239076	-0.0282476	-0.0282476	0.0417167	0.0239076
-0.202522	-0.202522	0.013731	-0.0129827	-0.0129827	0.0747907	0.013731
-0.219059	-0.219059	0.0379005	-0.0257035	-0.0257035	0.111681	0.0379005
-0.234324	-0.234324	0.0595258	-0.0778587	-0.0778587	0.120586	0.0595258
-0.248317	-0.248317	0.0684304	-0.0791308	-0.0791308	0.119314	0.0684304
-0.229236	-0.229236	0.0862395	-0.0676821	-0.0676821	0.139667	0.0862395
-0.219059	-0.219059	0.105321	-0.0295197	-0.0295197	0.143483	0.105321
-0.253406	-0.253406	0.101504	0.00228226	0.00228226	0.146027	0.101504
-0.268671	-0.268671	0.109137	0.00101018	0.00101018	0.149843	0.109137
-0.258494	-0.258494	0.119314	0.00101018	0.00101018	0.134578	0.119314
-0.263582	-0.263582	0.0964161	0.00737057	0.00737057	0.116769	0.0964161
-0.257222	-0.257222	0.0836953	0.0239076	0.0239076	0.109137	0.0836953
-0.275031	-0.275031	0.0824232	0.0200914	0.0200914	0.0989602	0.0824232
-0.276303	-0.276303	0.0862395	0.0213634	0.0213634	0.102776	0.0862395
-0.269943	-0.269943	0.0976882	0.0213634	0.0213634	0.118041	0.0976882
-0.285208	-0.285208	0.0887836	-0.0282476	-0.0282476	0.0989602	0.0887836
-0.287752	-0.287752	0.0747907	-0.0269756	-0.0269756	0.095144	0.0747907
-0.26231	-0.26231	0.0684304	0.00482641	0.00482641	0.0913278	0.0684304
-0.233052	-0.233052	0.0824232	0.013731	0.013731	0.0671583	0.0824232
-0.249589	-0.249589	0.0849674	0.00864265	0.00864265	0.0722466	0.0849674
-0.268671	-0.268671	0.0964161	-0.00535022	-0.00535022	0.0976882	0.0964161
-0.263582	-0.263582	0.105321	0.00355434	0.00355434	0.130762	0.105321
-0.238141	-0.238141	0.0824232	0.0251797	0.0251797	0.174013	0.0824232
-0.236869	-0.236869	0.0824232	0.0213634	0.0213634	0.162564	0.0824232
-0.238141	-0.238141	0.101504	0.0124589	0.0124589	0.149843	0.101504
-0.219059	-0.219059	0.102776	0.0251797	0.0251797	0.185462	0.102776
-0.18853	-0.18853	0.132034	0.0124589	0.0124589	0.207087	0.132034
-0.166904	-0.166904	0.147299	-0.00535022	-0.00535022	0.18419	0.147299
-0.159272	-0.159272	0.126946	-0.00535022	-0.00535022	0.170197	0.126946
-0.147823	-0.147823	0.106593	-0.00662229	-0.00662229	0.185462	0.106593
-0.161816	-0.161816	0.109137	-0.00407814	-0.00407814	0.186734	0.109137
-0.16436	-0.16436	0.120586	-0.034608	-0.034608	0.167653	0.120586
-0.185985	-0.185985	0.128218	-0.0587775	-0.0587775	0.177829	0.128218
-0.177081	-0.177081	0.112953	-0.018071	-0.018071	0.161292	0.112953
-0.187257	-0.187257	0.078607	0.00991473	0.00991473	0.148571	0.078607
-0.208883	-0.208883	0.0582537	0.013731	0.013731	0.177829	0.0582537
-0.189802	-0.189802	0.0480771	0.0124589	0.0124589	0.18419	0.0480771
-0.16436	-0.16436	0.0340842	0.0111868	0.0111868	0.139667	0.0340842
-0.166904	-0.166904	0.0569816	0.0162751	0.0162751	0.116769	0.0569816
-0.178353	-0.178353	0.0900557	0.0366284	0.0366284	0.138395	0.0900557
-0.193618	-0.193618	0.095144	0.06207	0.06207	0.126946	0.095144
-0.20125	-0.20125	0.0798791	0.0569816	0.0569816	0.116769	0.0798791
-0.217787	-0.217787	0.0824232	0.0658862	0.0658862	0.0887836	0.0824232
-0.221604	-0.221604	0.0875115	0.0913278	0.0913278	0.0824232	0.0875115
-0.216515	-0.216515	0.0658862	0.104049	0.104049	0.095144	0.0658862
-0.230508	-0.230508	0.0671583	0.111681	0.111681	0.0989602	0.0671583
-0.248317	-0.248317	0.0913278	0.139667	0.139667	0.0824232	0.0913278
-0.253406	-0.253406	0.078607	0.132034	0.132034	0.0811511	0.078607
-0.234324	-0.234324	0.0582537	0.0875115	0.0875115	0.095144	0.0582537
-0.253406	-0.253406	0.0824232	0.0811511	0.0811511	0.0709745	0.0824232
-0.250861	-0.250861	0.0913278	0.104049	0.104049	0.0366284	0.0913278
-0.261038	-0.261038	0.0697024	0.0875115	0.0875115	0.0213634	0.0697024
-0.273759	-0.273759	0.0862395	0.0684304	0.0684304	0.013731	0.0862395
-0.28648	-0.28648	0.137123	0.06207	0.06207	0.0328121	0.137123
-0.266126	-0.266126	0.170197	0.0595258	0.0595258	0.0455329	0.170197
-0.253406	-0.253406	0.163836	0.0493492	0.0493492	0.0239076	0.163836
-0.250861	-0.250861	0.152388	0.0366284	0.0366284	0.0442609	0.152388
-0.226692	-0.226692	0.148571	0.0442609	0.0442609	0.0557096	0.148571
-0.239413	-0.239413	0.139667	0.06207	0.06207	-0.000261901	0.139667
-0.247045	-0.247045	0.12949	0.06207	0.06207	-0.0231593	0.12949
-0.192346	-0.192346	0.132034	0.0595258	0.0595258	-0.00662229	0.132034
-0.13383	-0.13383	0.16002	0.0646141	0.0646141	-0.000261901	0.16002
-0.123654	-0.123654	0.175285	0.0709745	0.0709745	-0.0167989	0.175285
-0.131286	-0.131286	0.167653	0.0824232	0.0824232	-0.0562334	0.167653
-0.142735	-0.142735	0.172741	0.0811511	0.0811511	-0.0307918	0.172741
-0.197434	-0.197434	0.176557	0.0773349	0.0773349	-0.00280606	0.176557
-0.25595	-0.25595	0.177829	0.0544375	0.0544375	-0.0155268	0.177829
-0.25595	-0.25595	0.156204	0.0518933	0.0518933	-0.0396963	0.156204
-0.244501	-0.244501	0.143483	0.0379005	0.0379005	-0.0689542	0.143483
-0.245773	-0.245773	0.163836	0.0277238	0.0277238	-0.116021	0.163836
-0.229236	-0.229236	0.16002	0.0162751	0.0162751	-0.151639	0.16002
-0.229236	-0.229236	0.157476	0.00482641	0.00482641	-0.136374	0.157476
-0.226692	-0.226692	0.162564	-0.00280606	-0.00280606	-0.1033	0.162564
-0.198706	-0.198706	0.147299	-0.00535022	-0.00535022	-0.121109	0.147299
-0.187257	-0.187257	0.12313	0.013731	0.013731	-0.163088	0.12313
-0.213971	-0.213971	0.125674	0.00482641	0.00482641	-0.163088	0.125674
-0.221604	-0.221604	0.16002	-0.00662229	-0.00662229	-0.156728	0.16002
-0.238141	-0.238141	0.191822	-0.000261901	-0.000261901	-0.136374	0.191822
-0.253406	-0.253406	0.213447	0.00991473	0.00991473	-0.126198	0.213447
-0.238141	-0.238141	0.233801	0.0213634	0.0213634	-0.165632	0.233801
-0.226692	-0.226692	0.254154	0.00609849	0.00609849	-0.168176	0.254154
-0.202522	-0.202522	0.254154	-0.0129827	-0.0129827	-0.152911	0.254154
-0.182169	-0.182169	0.263058	0.00482641	0.00482641	-0.156728	0.263058
-0.174537	-0.174537	0.235073	0.00101018	0.00101018	-0.166904	0.235073
-0.183441	-0.183441	0.189278	-0.00789437	-0.00789437	-0.175809	0.189278
-0.192346	-0.192346	0.209631	-0.00407814	-0.00407814	-0.149095	0.209631
-0.202522	-0.202522	0.235073	-0.0193431	-0.0193431	-0.130014	0.235073
-0.189802	-0.189802	0.209631	-0.0155268	-0.0155268	-0.114749	0.209631
-0.166904	-0.166904	0.203271	0.0239076	0.0239076	-0.0804029	0.203271
-0.145279	-0.145279	0.191822	0.0442609	0.0442609	-0.0511451	0.191822
-0.132558	-0.132558	0.149843	0.0353563	0.0353563	-0.0473288	0.149843
-0.145279	-0.145279	0.125674	0.0213634	0.0213634	-0.0918516	0.125674
-0.156728	-0.156728	0.171469	-0.00153398	-0.00153398	-0.114749	0.171469
-0.137646	-0.137646	0.198182	-0.0129827	-0.0129827	-0.0804029	0.198182
-0.107117	-0.107117	0.174013	-0.00662229	-0.00662229	-0.0587775	0.174013
-0.1033	-0.1033	0.177829	-0.0218872	-0.0218872	-0.0753146	0.177829
-0.107117	-0.107117	0.199454	-0.0206152	-0.0206152	-0.0905795	0.199454
-0.110933	-0.110933	0.179101	-0.0231593	-0.0231593	-0.0918516	0.179101
-0.117293	-0.117293	0.171469	-0.00789437	-0.00789437	-0.0753146	0.171469
-0.116021	-0.116021	0.12949	-0.00916645	-0.00916645	-0.0753146	0.12949
-0.136374	-0.136374	0.135851	-0.0486009	-0.0486009	-0.0943957	0.135851
-0.124926	-0.124926	0.163836	-0.0396963	-0.0396963	-0.0575054	0.163836
-0.104572	-0.104572	0.157476	-0.0422405	-0.0422405	-0.06641	0.157476
-0.102028	-0.102028	0.142211	-0.0918516	-0.0918516	-0.0562334	0.142211
-0.107117	-0.107117	0.158748	-0.0854912	-0.0854912	-0.0880353	0.158748
-0.098212	-0.098212	0.16002	-0.0702262	-0.0702262	-0.0842191	0.16002
-0.082947	-0.082947	0.172741	-0.0600496	-0.0600496	-0.0447847	0.172741
-0.06641	-0.06641	0.179101	-0.0549613	-0.0549613	-0.0435126	0.179101
-0.0714983	-0.0714983	0.177829	-0.0435126	-0.0435126	-0.0206152	0.177829
-0.0867633	-0.0867633	0.172741	-0.0600496	-0.0600496	-0.0193431	0.172741
-0.0905795	-0.0905795	0.168925	-0.0816749	-0.0816749	-0.034608	0.168925
-0.0816749	-0.0816749	0.161292	-0.0740425	-0.0740425	-0.0600496	0.161292
-0.082947	-0.082947	0.115497	-0.0778587	-0.0778587	-0.00789437	0.115497
-0.0842191	-0.0842191	0.078607	-0.0816749	-0.0816749	0.0124589	0.078607
-0.0842191	-0.0842191	0.0862395	-0.0625938	-0.0625938	0.0239076	0.0862395
-0.107117	-0.107117	0.0938719	-0.0333359	-0.0333359	0.0353563	0.0938719
-0.13383	-0.13383	0.104049	-0.0193431	-0.0193431	0.0353563	0.104049
-0.124926	-0.124926	0.118041	-0.0142548	-0.0142548	0.0379005	0.118041
-0.118565	-0.118565	0.111681	-0.0536892	-0.0536892	0.0188193	0.111681
-0.100756	-0.100756	0.116769	-0.0473288	-0.0473288	0.013731	0.116769
-0.0943957	-0.0943957	0.142211	-0.0218872	-0.0218872	0.0544375	0.142211
-0.100756	-0.100756	0.146027	-0.0562334	-0.0562334	0.06207	0.146027
-0.112205	-0.112205	0.133306	-0.0625938	-0.0625938	0.0264518	0.133306
-0.107117	-0.107117	0.138395	-0.0511451	-0.0511451	-0.0244314	0.138395
-0.110933	-0.110933	0.133306	-0.0396963	-0.0396963	-0.00407814	0.133306
-0.107117	-0.107117	0.114225	-0.0155268	-0.0155268	-0.00916645	0.114225
-0.098212	-0.098212	0.109137	-0.0129827	-0.0129827	-0.0257035	0.109137
-0.100756	-0.100756	0.126946	-0.00407814	-0.00407814	-0.00662229	0.126946
-0.126198	-0.126198	0.119314	-0.00535022	-0.00535022	0.0213634	0.119314
-0.132558	-0.132558	0.135851	-0.0371522	-0.0371522	0.0455329	0.135851
-0.117293	-0.117293	0.154932	-0.0269756	-0.0269756	0.063342	0.154932
-0.100756	-0.100756	0.143483	-0.0142548	-0.0142548	0.0493492	0.143483
-0.104572	-0.104572	0.156204	0.00737057	0.00737057	0.0417167	0.156204
-0.118565	-0.118565	0.149843	0.00991473	0.00991473	0.0582537	0.149843
-0.126198	-0.126198	0.158748	-0.0358801	-0.0358801	0.0366284	0.158748
-0.123654	-0.123654	0.152388	-0.0969399	-0.0969399	0.0213634	0.152388
-0.113477	-0.113477	0.135851	-0.0295197	-0.0295197	0.0200914	0.135851
-0.116021	-0.116021	0.124402	0.00737057	0.00737057	0.0200914	0.124402
-0.116021	-0.116021	0.106593	0.00355434	0.00355434	-0.00916645	0.106593
-0.099484	-0.099484	0.102776	-0.0167989	-0.0167989	-0.0447847	0.102776
-0.123654	-0.123654	0.095144	-0.018071	-0.018071	-0.0295197	0.095144
-0.137646	-0.137646	0.095144	-0.0257035	-0.0257035	-0.0295197	0.095144
-0.147823	-0.147823	0.102776	-0.0511451	-0.0511451	-0.0384243	0.102776
-0.159272	-0.159272	0.0887836	-0.0486009	-0.0486009	-0.0460567	0.0887836
-0.159272	-0.159272	0.0900557	-0.0638658	-0.0638658	-0.0842191	0.0900557
-0.171993	-0.171993	0.119314	-0.0854912	-0.0854912	-0.0791308	0.119314
-0.161816	-0.161816	0.138395	-0.109661	-0.109661	-0.0447847	0.138395
-0.13383	-0.13383	0.111681	-0.122381	-0.122381	-0.0129827	0.111681
-0.107117	-0.107117	0.0773349	-0.131286	-0.131286	-0.00407814	0.0773349
-0.102028	-0.102028	0.0569816	-0.137646	-0.137646	-0.00280606	0.0569816
-0.1033	-0.1033	0.0264518	-0.161816	-0.161816	0.00609849	0.0264518
-0.105844	-0.105844	0.0213634	-0.177081	-0.177081	0.013731	0.0213634
-0.112205	-0.112205	0.0366284	-0.18853	-0.18853	0.0188193	0.0366284
-0.108389	-0.108389	0.0646141	-0.189802	-0.189802	-0.0117106	0.0646141
-0.0905795	-0.0905795	0.0607979	-0.180897	-0.180897	-0.00153398	0.0607979
-0.0854912	-0.0854912	0.0607979	-0.202522	-0.202522	0.015003	0.0607979
-0.0816749	-0.0816749	0.0798791	-0.206339	-0.206339	0.0264518	0.0798791
-0.0905795	-0.0905795	0.078607	-0.207611	-0.207611	0.0366284	0.078607
-0.102028	-0.102028	0.0417167	-0.18853	-0.18853	0.030268	0.0417167
-0.0956678	-0.0956678	0.00991473	-0.156728	-0.156728	0.00737057	0.00991473
-0.0905795	-0.0905795	0.0200914	-0.128742	-0.128742	-0.00280606	0.0200914
-0.098212	-0.098212	0.0404446	-0.131286	-0.131286	-0.0218872	0.0404446
-0.105844	-0.105844	0.0366284	-0.152911	-0.152911	-0.0358801	0.0366284
-0.0969399	-0.0969399	0.0213634	-0.146551	-0.146551	-0.0142548	0.0213634
-0.107117	-0.107117	0.00737057	-0.126198	-0.126198	-0.00153398	0.00737057
-0.122381	-0.122381	0.00737057	-0.116021	-0.116021	-0.0257035	0.00737057
-0.116021	-0.116021	0.00737057	-0.126198	-0.126198	-0.034608	0.00737057
-0.0816749	-0.0816749	-0.00407814	-0.128742	-0.128742	-0.0473288	-0.00407814
-0.0435126	-0.0435126	0.00482641	-0.124926	-0.124926	-0.0714983	0.00482641
-0.0422405	-0.0422405	0.0162751	-0.149095	-0.149095	-0.06641	0.0162751
-0.0714983	-0.0714983	0.0111868	-0.16436	-0.16436	-0.0396963	0.0111868
-0.0791308	-0.0791308	0.00991473	-0.146551	-0.146551	-0.0193431	0.00991473
-0.102028	-0.102028	0.0315401	-0.156728	-0.156728	-0.0282476	0.0315401
-0.137646	-0.137646	0.0531654	-0.159272	-0.159272	-0.0129827	0.0531654
-0.146551	-0.146551	0.06207	-0.169448	-0.169448	0.00864265	0.06207
-0.146551	-0.146551	0.0658862	-0.160544	-0.160544	0.013731	0.0658862
-0.150367	-0.150367	0.0544375	-0.132558	-0.132558	0.00101018	0.0544375
-0.156728	-0.156728	0.030268	-0.0956678	-0.0956678	-0.0269756	0.030268
-0.155456	-0.155456	0.0264518	-0.0651379	-0.0651379	-0.0206152	0.0264518
-0.163088	-0.163088	0.0277238	-0.049873	-0.049873	-0.000261901	0.0277238
-0.152911	-0.152911	0.0404446	-0.0600496	-0.0600496	0.00482641	0.0404446
-0.131286	-0.131286	0.00101018	-0.0587775	-0.0587775	0.00355434	0.00101018
-0.108389	-0.108389	-0.0193431	-0.0447847	-0.0447847	-0.0155268	-0.0193431
-0.131286	-0.131286	0.00864265	-0.0447847	-0.0447847	-0.018071	0.00864265
-0.150367	-0.150367	0.0582537	-0.0880353	-0.0880353	-0.0269756	0.0582537
-0.137646	-0.137646	0.0824232	-0.113477	-0.113477	-0.0422405	0.0824232
-0.118565	-0.118565	0.0773349	-0.128742	-0.128742	-0.0422405	0.0773349
-0.0880353	-0.0880353	0.0836953	-0.166904	-0.166904	-0.0575054	0.0836953
-0.0867633	-0.0867633	0.0887836	-0.17072	-0.17072	-0.102028	0.0887836
-0.113477	-0.113477	0.0976882	-0.17072	-0.17072	-0.0536892	0.0976882
-0.145279	-0.145279	0.101504	-0.175809	-0.175809	0.00228226	0.101504
-0.145279	-0.145279	0.116769	-0.177081	-0.177081	0.0175472	0.116769
-0.141463	-0.141463	0.144755	-0.182169	-0.182169	0.015003	0.144755
-0.131286	-0.131286	0.154932	-0.141463	-0.141463	-0.00916645	0.154932
-0.122381	-0.122381	0.138395	-0.0956678	-0.0956678	-0.0295197	0.138395
-0.130014	-0.130014	0.144755	-0.105844	-0.105844	-0.0447847	0.144755
-0.128742	-0.128742	0.128218	-0.116021	-0.116021	-0.0396963	0.128218
-0.122381	-0.122381	0.125674	-0.137646	-0.137646	-0.0613217	0.125674
-0.109661	-0.109661	0.140939	-0.131286	-0.131286	-0.0409684	0.140939
-0.0905795	-0.0905795	0.105321	-0.160544	-0.160544	-0.0193431	0.105321
-0.0740425	-0.0740425	0.0824232	-0.171993	-0.171993	-0.0435126	0.0824232
-0.0587775	-0.0587775	0.0709745	-0.158	-0.158	-0.0714983	0.0709745
-0.049873	-0.049873	0.0887836	-0.161816	-0.161816	-0.0740425	0.0887836
-0.0460567	-0.0460567	0.12949	-0.171993	-0.171993	-0.107117	0.12949
-0.0600496	-0.0600496	0.142211	-0.173265	-0.173265	-0.126198	0.142211
-0.0613217	-0.0613217	0.137123	-0.183441	-0.183441	-0.126198	0.137123
-0.0854912	-0.0854912	0.148571	-0.184713	-0.184713	-0.099484	0.148571
-0.1033	-0.1033	0.158748	-0.173265	-0.173265	-0.109661	0.158748
-0.100756	-0.100756	0.161292	-0.156728	-0.156728	-0.122381	0.161292
-0.109661	-0.109661	0.165108	-0.145279	-0.145279	-0.145279	0.165108
-0.108389	-0.108389	0.16002	-0.128742	-0.128742	-0.184713	0.16002
-0.100756	-0.100756	0.144755	-0.114749	-0.114749	-0.182169	0.144755
-0.105844	-0.105844	0.135851	-0.108389	-0.108389	-0.17072	0.135851
-0.0969399	-0.0969399	0.137123	-0.0905795	-0.0905795	-0.18853	0.137123
-0.102028	-0.102028	0.132034	-0.0753146	-0.0753146	-0.193618	0.132034
-0.108389	-0.108389	0.119314	-0.0562334	-0.0562334	-0.178353	0.119314
-0.100756	-0.100756	0.138395	-0.0511451	-0.0511451	-0.163088	0.138395
-0.0969399	-0.0969399	0.148571	-0.0524171	-0.0524171	-0.156728	0.148571
-0.100756	-0.100756	0.128218	-0.0460567	-0.0460567	-0.165632	0.128218
-0.06641	-0.06641	0.116769	-0.0638658	-0.0638658	-0.165632	0.116769
-0.0358801	-0.0358801	0.118041	-0.1033	-0.1033	-0.118565	0.118041
-0.0371522	-0.0371522	0.118041	-0.0956678	-0.0956678	-0.113477	0.118041
-0.0587775	-0.0587775	0.135851	-0.105844	-0.105844	-0.126198	0.135851
-0.0753146	-0.0753146	0.132034	-0.105844	-0.105844	-0.0931237	0.132034
-0.06641	-0.06641	0.115497	-0.0893074	-0.0893074	-0.0575054	0.115497
-0.049873	-0.049873	0.110409	-0.0918516	-0.0918516	-0.0714983	0.110409
-0.0473288	-0.0473288	0.105321	-0.0943957	-0.0943957	-0.0651379	0.105321
-0.0511451	-0.0511451	0.0989602	-0.0842191	-0.0842191	-0.0167989	0.0989602
-0.0702262	-0.0702262	0.0862395	-0.0791308	-0.0791308	-0.0320639	0.0862395
-0.0956678	-0.0956678	0.0964161	-0.0714983	-0.0714983	-0.0460567	0.0964161
-0.119837	-0.119837	0.132034	-0.113477	-0.113477	-0.0307918	0.132034
-0.146551	-0.146551	0.132034	-0.138918	-0.138918	-0.0714983	0.132034
-0.147823	-0.147823	0.128218	-0.141463	-0.141463	-0.100756	0.128218
-0.154183	-0.154183	0.137123	-0.0600496	-0.0600496	-0.102028	0.137123
-0.168176	-0.168176	0.140939	-0.0117106	-0.0117106	-0.0676821	0.140939
-0.161816	-0.161816	0.146027	0.00609849	0.00609849	-0.0307918	0.146027
-0.155456	-0.155456	0.128218	0.00228226	0.00228226	-0.0753146	0.128218
-0.152911	-0.152911	0.105321	0.0277238	0.0277238	-0.109661	0.105321
-0.138918	-0.138918	0.0964161	0.0340842	0.0340842	-0.099484	0.0964161
-0.117293	-0.117293	0.111681	0.0277238	0.0277238	-0.0804029	0.111681
-0.0956678	-0.0956678	0.118041	0.0200914	0.0200914	-0.0600496	0.118041
-0.100756	-0.100756	0.137123	0.0569816	0.0569816	-0.0753146	0.137123
-0.110933	-0.110933	0.138395	0.0722466	0.0722466	-0.0549613	0.138395
-0.105844	-0.105844	0.133306	0.0595258	0.0595258	-0.0562334	0.133306
-0.110933	-0.110933	0.146027	0.0735187	0.0735187	-0.0549613	0.146027
-0.0880353	-0.0880353	0.143483	0.0506213	0.0506213	-0.0396963	0.143483
-0.0714983	-0.0714983	0.120586	-0.00407814	-0.00407814	-0.0435126	0.120586
-0.0867633	-0.0867633	0.0913278	-0.0435126	-0.0435126	-0.0778587	0.0913278
-0.0867633	-0.0867633	0.0875115	-0.0396963	-0.0396963	-0.104572	0.0875115
-0.0893074	-0.0893074	0.0862395	0.00355434	0.00355434	-0.0956678	0.0862395
-0.104572	-0.104572	0.0773349	-0.0282476	-0.0282476	-0.126198	0.0773349
-0.108389	-0.108389	0.0646141	-0.0562334	-0.0562334	-0.126198	0.0646141
-0.107117	-0.107117	0.0544375	-0.0320639	-0.0320639	-0.110933	0.0544375
-0.117293	-0.117293	0.06207	-0.0155268	-0.0155268	-0.156728	0.06207
-0.118565	-0.118565	0.0875115	-0.0206152	-0.0206152	-0.124926	0.0875115
-0.126198	-0.126198	0.115497	-0.0193431	-0.0193431	-0.0791308	0.115497
-0.141463	-0.141463	0.106593	-0.00662229	-0.00662229	-0.0740425	0.106593
-0.126198	-0.126198	0.0938719	0.00355434	0.00355434	-0.0905795	0.0938719
-0.0880353	-0.0880353	0.0925999	-0.00789437	-0.00789437	-0.0842191	0.0925999
-0.0600496	-0.0600496	0.095144	0.0162751	0.0162751	-0.0905795	0.095144
-0.0536892	-0.0536892	0.105321	0.0162751	0.0162751	-0.107117	0.105321
-0.0600496	-0.0600496	0.12313	-0.0142548	-0.0142548	-0.147823	0.12313
-0.0753146	-0.0753146	0.126946	-0.00153398	-0.00153398	-0.174537	0.126946
-0.0931237	-0.0931237	0.121858	0.013731	0.013731	-0.104572	0.121858
-0.117293	-0.117293	0.111681	0.00737057	0.00737057	-0.0956678	0.111681
-0.116021	-0.116021	0.0875115	-0.00153398	-0.00153398	-0.126198	0.0875115
-0.12747	-0.12747	0.0595258	-0.0129827	-0.0129827	-0.108389	0.0595258
-0.135102	-0.135102	0.0518933	-0.0142548	-0.0142548	-0.113477	0.0518933
-0.126198	-0.126198	0.0366284	-0.000261901	-0.000261901	-0.108389	0.0366284
-0.126198	-0.126198	0.0213634	-0.0231593	-0.0231593	-0.0880353	0.0213634
-0.116021	-0.116021	0.0213634	0.00101018	0.00101018	-0.0753146	0.0213634
-0.0943957	-0.0943957	0.0379005	0.013731	0.013731	-0.100756	0.0379005
-0.0753146	-0.0753146	0.0518933	-0.0206152	-0.0206152	-0.116021	0.0518933
-0.0740425	-0.0740425	0.0340842	-0.0193431	-0.0193431	-0.126198	0.0340842
-0.0753146	-0.0753146	0.0200914	0.00991473	0.00991473	-0.146551	0.0200914
-0.0549613	-0.0549613	0.013731	-0.0117106	-0.0117106	-0.154183	0.013731
-0.0244314	-0.0244314	0.015003	-0.00153398	-0.00153398	-0.152911	0.015003
-0.0167989	-0.0167989	0.0379005	0.00991473	0.00991473	-0.132558	0.0379005
-0.0549613	-0.0549613	0.046805	0.0315401	0.0315401	-0.122381	0.046805
-0.0804029	-0.0804029	0.0455329	-0.00407814	-0.00407814	-0.0969399	0.0455329
-0.0714983	-0.0714983	0.0442609	-0.0396963	-0.0396963	-0.0956678	0.0442609
-0.0511451	-0.0511451	0.0175472	-0.0473288	-0.0473288	-0.0969399	0.0175472
-0.0409684	-0.0409684	0.00101018	-0.0625938	-0.0625938	-0.116021	0.00101018
-0.0549613	-0.0549613	0.0213634	-0.0396963	-0.0396963	-0.113477	0.0213634
-0.0740425	-0.0740425	0.0239076	-0.0473288	-0.0473288	-0.113477	0.0239076
-0.0943957	-0.0943957	0.013731	-0.034608	-0.034608	-0.116021	0.013731
-0.112205	-0.112205	0.00355434	-0.0409684	-0.0409684	-0.116021	0.00355434
-0.108389	-0.108389	0.00101018	-0.0549613	-0.0549613	-0.118565	0.00101018
-0.0676821	-0.0676821	-0.0269756	0.0124589	0.0124589	-0.082947	-0.0269756
-0.0282476	-0.0282476	-0.0396963	0.030268	0.030268	-0.0549613	-0.0396963
-0.0167989	-0.0167989	-0.0218872	0.00991473	0.00991473	-0.0600496	-0.0218872
-0.0295197	-0.0295197	0.00609849	0.0251797	0.0251797	-0.0307918	0.00609849
-0.0333359	-0.0333359	0.0239076	-0.00407814	-0.00407814	-0.0295197	0.0239076
-0.018071	-0.018071	0.0417167	-0.0142548	-0.0142548	-0.0562334	0.0417167
-0.0257035	-0.0257035	0.0569816	0.0226355	0.0226355	-0.0880353	0.0569816
-0.0257035	-0.0257035	0.0506213	0.0366284	0.0366284	-0.0473288	0.0506213
-0.0117106	-0.0117106	0.0124589	0.0506213	0.0506213	-0.0218872	0.0124589
0.00101018	0.00101018	0.00482641	0.0417167	0.0417167	-0.0536892	0.00482641
0.0111868	0.0111868	-0.00662229	0.00482641	0.00482641	-0.0714983	-0.00662229
-0.00153398	-0.00153398	0.0162751	-0.0193431	-0.0193431	-0.06641	0.0162751
-0.0218872	-0.0218872	0.0480771	-0.0167989	-0.0167989	-0.082947	0.0480771
-0.0511451	-0.0511451	0.0671583	-0.0396963	-0.0396963	-0.114749	0.0671583
-0.0460567	-0.0460567	0.0595258	-0.0473288	-0.0473288	-0.0854912	0.0595258
-0.0193431	-0.0193431	0.0366284	-0.049873	-0.049873	-0.0613217	0.0366284
0.0175472	0.0175472	0.0111868	-0.0473288	-0.0473288	-0.0778587	0.0111868
0.0200914	0.0200914	-0.00407814	-0.0447847	-0.0447847	-0.0880353	-0.00407814
-0.00407814	-0.00407814	0.00737057	-0.0206152	-0.0206152	-0.00916645	0.00737057
-0.0231593	-0.0231593	0.00737057	0.0162751	0.0162751	-0.00153398	0.00737057
-0.0358801	-0.0358801	0.015003	0.0162751	0.0162751	-0.109661	0.015003
-0.0549613	-0.0549613	0.0175472	0.0111868	0.0111868	-0.104572	0.0175472
-0.0600496	-0.0600496	0.0289959	-0.0206152	-0.0206152	-0.0804029	0.0289959
-0.0613217	-0.0613217	0.0366284	-0.0257035	-0.0257035	-0.0765866	0.0366284
-0.0575054	-0.0575054	0.0429888	-0.00535022	-0.00535022	-0.102028	0.0429888
-0.0625938	-0.0625938	0.06207	0.0200914	0.0200914	-0.0918516	0.06207
-0.0880353	-0.0880353	0.0709745	0.0289959	0.0289959	-0.0511451	0.0709745
-0.110933	-0.110933	0.0518933	0.0111868	0.0111868	-0.0358801	0.0518933
-0.112205	-0.112205	0.0544375	0.0200914	0.0200914	-0.0396963	0.0544375
-0.121109	-0.121109	0.0366284	0.0391725	0.0391725	-0.0816749	0.0366284
-0.123654	-0.123654	0.0569816	0.0379005	0.0379005	-0.0600496	0.0569816
-0.107117	-0.107117	0.0684304	0.0315401	0.0315401	-0.00916645	0.0684304
-0.100756	-0.100756	0.0658862	0.0213634	0.0213634	-0.00916645	0.0658862
-0.104572	-0.104572	0.0658862	-0.00662229	-0.00662229	-0.0218872	0.0658862
-0.112205	-0.112205	0.0646141	-0.0447847	-0.0447847	-0.0231593	0.0646141
-0.137646	-0.137646	0.0862395	-0.0549613	-0.0549613	0.00101018	0.0862395
-0.135102	-0.135102	0.0976882	-0.0307918	-0.0307918	-0.00535022	0.0976882
-0.100756	-0.100756	0.106593	-0.0129827	-0.0129827	0.00609849	0.106593
-0.0740425	-0.0740425	0.132034	-0.0282476	-0.0282476	0.00609849	0.132034
-0.082947	-0.082947	0.110409	-0.0358801	-0.0358801	-0.00407814	0.110409
-0.118565	-0.118565	0.101504	-0.0422405	-0.0422405	-0.0231593	0.101504
-0.130014	-0.130014	0.126946	-0.0244314	-0.0244314	-0.034608	0.126946
-0.124926	-0.124926	0.142211	0.00228226	0.00228226	-0.0333359	0.142211
-0.116021	-0.116021	0.138395	0.0111868	0.0111868	-0.0295197	0.138395
-0.0905795	-0.0905795	0.130762	0.0111868	0.0111868	-0.0396963	0.130762
-0.0753146	-0.0753146	0.135851	-0.0142548	-0.0142548	-0.034608	0.135851
-0.0804029	-0.0804029	0.120586	-0.0193431	-0.0193431	-0.0396963	0.120586
-0.0880353	-0.0880353	0.12313	-0.00407814	-0.00407814	-0.0295197	0.12313
-0.121109	-0.121109	0.128218	0.0213634	0.0213634	-0.034608	0.128218
-0.136374	-0.136374	0.111681	0.0277238	0.0277238	-0.0295197	0.111681
-0.140191	-0.140191	0.095144	0.0111868	0.0111868	-0.0257035	0.095144
-0.145279	-0.145279	0.0506213	-0.0142548	-0.0142548	-0.0727704	0.0506213
-0.128742	-0.128742	0.063342	-0.0117106	-0.0117106	-0.0842191	0.063342
-0.126198	-0.126198	0.0925999	-0.0129827	-0.0129827	-0.0714983	0.0925999
-0.140191	-0.140191	0.0887836	-0.00407814	-0.00407814	-0.0689542	0.0887836
-0.146551	-0.146551	0.104049	0.00737057	0.00737057	-0.0613217	0.104049
-0.112205	-0.112205	0.133306	-0.000261901	-0.000261901	-0.0536892	0.133306
-0.0867633	-0.0867633	0.0938719	0.015003	0.015003	-0.0689542	0.0938719
-0.0753146	-0.0753146	0.0722466	0.0111868	0.0111868	-0.098212	0.0722466
-0.0625938	-0.0625938	0.119314	0.0213634	0.0213634	-0.122381	0.119314
-0.0206152	-0.0206152	0.177829	0.0582537	0.0582537	-0.123654	0.177829
-0.00407814	-0.00407814	0.139667	0.0671583	0.0671583	-0.116021	0.139667
0.00609849	0.00609849	0.137123	0.0366284	0.0366284	-0.114749	0.137123
-0.018071	-0.018071	0.102776	0.0175472	0.0175472	-0.137646	0.102776
-0.0371522	-0.0371522	0.0976882	0.0213634	0.0213634	-0.150367	0.0976882
-0.0333359	-0.0333359	0.112953	0.0442609	0.0442609	-0.138918	0.112953
-0.0142548	-0.0142548	0.0976882	0.0455329	0.0455329	-0.145279	0.0976882
0.00101018	0.00101018	0.119314	0.0582537	0.0582537	-0.144007	0.119314
0.00609849	0.00609849	0.115497	0.0391725	0.0391725	-0.12747	0.115497
0.0162751	0.0162751	0.126946	0.0518933	0.0518933	-0.0956678	0.126946
0.00991473	0.00991473	0.152388	0.0671583	0.0671583	-0.0905795	0.152388
-0.0104385	-0.0104385	0.143483	0.0455329	0.0455329	-0.135102	0.143483
-0.00916645	-0.00916645	0.19691	0.013731	0.013731	-0.12747	0.19691
-0.0155268	-0.0155268	0.193094	0.00991473	0.00991473	-0.113477	0.193094
-0.0104385	-0.0104385	0.198182	0.0188193	0.0188193	-0.0918516	0.198182
-0.0422405	-0.0422405	0.229984	0.0213634	0.0213634	-0.0804029	0.229984
-0.0676821	-0.0676821	0.186734	0.0989602	0.0989602	-0.098212	0.186734
-0.0676821	-0.0676821	0.185462	0.107865	0.107865	-0.116021	0.185462
-0.0765866	-0.0765866	0.147299	0.06207	0.06207	-0.107117	0.147299
-0.0854912	-0.0854912	0.180373	0.046805	0.046805	-0.0816749	0.180373
-0.0816749	-0.0816749	0.222352	0.0404446	0.0404446	-0.0804029	0.222352
-0.0905795	-0.0905795	0.210903	0.0404446	0.0404446	-0.0638658	0.210903
-0.117293	-0.117293	0.214719	0.0442609	0.0442609	-0.0765866	0.214719
-0.113477	-0.113477	0.189278	0.0315401	0.0315401	-0.0867633	0.189278
-0.098212	-0.098212	0.172741	0.015003	0.015003	-0.049873	0.172741
-0.0943957	-0.0943957	0.189278	0.00609849	0.00609849	-0.0244314	0.189278
-0.0804029	-0.0804029	0.199454	0.0251797	0.0251797	-0.0333359	0.199454
-0.0651379	-0.0651379	0.224896	0.0671583	0.0671583	-0.0435126	0.224896
-0.0714983	-0.0714983	0.229984	0.0773349	0.0773349	-0.0473288	0.229984
-0.0727704	-0.0727704	0.207087	0.0175472	0.0175472	-0.0473288	0.207087
-0.0753146	-0.0753146	0.205815	0.013731	0.013731	-0.0435126	0.205815
-0.0753146	-0.0753146	0.193094	0.0506213	0.0506213	-0.0129827	0.193094
-0.0918516	-0.0918516	0.19055	0.078607	0.078607	-0.049873	0.19055
-0.0956678	-0.0956678	0.172741	0.0557096	0.0557096	-0.0714983	0.172741
-0.0943957	-0.0943957	0.149843	0.0913278	0.0913278	-0.049873	0.149843
-0.0689542	-0.0689542	0.132034	0.128218	0.128218	-0.0460567	0.132034
-0.0396963	-0.0396963	0.193094	0.0824232	0.0824232	-0.034608	0.193094
-0.0409684	-0.0409684	0.212175	0.0646141	0.0646141	-0.034608	0.212175
-0.0371522	-0.0371522	0.19691	0.0875115	0.0875115	-0.0333359	0.19691
-0.0486009	-0.0486009	0.146027	0.0646141	0.0646141	-0.0447847	0.146027
-0.0625938	-0.0625938	0.133306	0.0480771	0.0480771	-0.0435126	0.133306
-0.0536892	-0.0536892	0.116769	0.0455329	0.0455329	-0.0142548	0.116769
-0.06641	-0.06641	0.119314	0.063342	0.063342	-0.0358801	0.119314
-0.0816749	-0.0816749	0.120586	0.0836953	0.0836953	-0.0396963	0.120586
-0.0816749	-0.0816749	0.107865	0.0811511	0.0811511	-0.0371522	0.107865
-0.0842191	-0.0842191	0.105321	0.102776	0.102776	-0.0765866	0.105321
-0.0854912	-0.0854912	0.106593	0.0544375	0.0544375	-0.0600496	0.106593
-0.0740425	-0.0740425	0.163836	0.0200914	0.0200914	-0.0511451	0.163836
-0.0905795	-0.0905795	0.193094	0.0239076	0.0239076	-0.049873	0.193094
-0.100756	-0.100756	0.142211	0.0162751	0.0162751	-0.0384243	0.142211
-0.104572	-0.104572	0.143483	-0.00535022	-0.00535022	-0.0257035	0.143483
-0.104572	-0.104572	0.137123	-0.00789437	-0.00789437	0.00609849	0.137123
-0.112205	-0.112205	0.102776	-0.0396963	-0.0396963	-0.00916645	0.102776
-0.128742	-0.128742	0.147299	-0.0702262	-0.0702262	-0.0625938	0.147299
-0.113477	-0.113477	0.167653	-0.0307918	-0.0307918	-0.098212	0.167653
-0.104572	-0.104572	0.158748	-0.0536892	-0.0536892	-0.0931237	0.158748
-0.102028	-0.102028	0.179101	-0.0816749	-0.0816749	-0.0358801	0.179101
-0.0969399	-0.0969399	0.12313	-0.0613217	-0.0613217	-0.0193431	0.12313
-0.0931237	-0.0931237	0.0735187	-0.0727704	-0.0727704	-0.00535022	0.0735187
-0.0943957	-0.0943957	0.0900557	-0.0943957	-0.0943957	-0.0307918	0.0900557
-0.0880353	-0.0880353	0.0824232	-0.0740425	-0.0740425	0.0111868	0.0824232
-0.0753146	-0.0753146	0.0722466	-0.0816749	-0.0816749	0.0340842	0.0722466
-0.0778587	-0.0778587	0.0417167	-0.0956678	-0.0956678	0.0353563	0.0417167
-0.0816749	-0.0816749	0.0188193	-0.114749	-0.114749	0.0417167	0.0188193
-0.0804029	-0.0804029	0.0213634	-0.107117	-0.107117	0.0340842	0.0213634
-0.0714983	-0.0714983	0.0328121	-0.0867633	-0.0867633	0.0531654	0.0328121
-0.0600496	-0.0600496	0.0518933	-0.0396963	-0.0396963	0.0340842	0.0518933
-0.06641	-0.06641	0.0747907	-0.034608	-0.034608	0.0684304	0.0747907
-0.0740425	-0.0740425	0.0646141	-0.0575054	-0.0575054	0.0747907	0.0646141
-0.0804029	-0.0804029	0.0557096	-0.0651379	-0.0651379	0.0429888	0.0557096
-0.0753146	-0.0753146	0.0773349	-0.0600496	-0.0600496	0.0557096	0.0773349
-0.0727704	-0.0727704	0.0773349	-0.0486009	-0.0486009	0.0595258	0.0773349
-0.0727704	-0.0727704	0.0646141	-0.0549613	-0.0549613	0.06207	0.0646141
-0.0511451	-0.0511451	0.0455329	-0.0536892	-0.0536892	0.0607979	0.0455329
-0.0396963	-0.0396963	0.0213634	-0.0460567	-0.0460567	0.0366284	0.0213634
-0.0244314	-0.0244314	0.00737057	-0.0651379	-0.0651379	0.030268	0.00737057
0.00101018	0.00101018	0.013731	-0.0676821	-0.0676821	0.030268	0.013731
0.00991473	0.00991473	-0.018071	-0.0702262	-0.0702262	0.0455329	-0.018071
0.00609849	0.00609849	-0.00916645	-0.0753146	-0.0753146	0.0506213	-0.00916645
0.0277238	0.0277238	0.00101018	-0.0931237	-0.0931237	0.0277238	0.00101018
0.0518933	0.0518933	0.00101018	-0.099484	-0.099484	0.00737057	0.00101018
0.0684304	0.0684304	0.0124589	-0.098212	-0.098212	0.013731	0.0124589
0.0735187	0.0735187	0.0200914	-0.1033	-0.1033	0.013731	0.0200914
0.0913278	0.0913278	0.0264518	-0.116021	-0.116021	0.0251797	0.0264518
0.0976882	0.0976882	0.00609849	-0.109661	-0.109661	0.0251797	0.00609849
0.112953	0.112953	-0.0371522	-0.0804029	-0.0804029	-0.00662229	-0.0371522
0.137123	0.137123	-0.0549613	-0.0562334	-0.0562334	-0.049873	-0.0549613
0.148571	0.148571	-0.00916645	-0.0371522	-0.0371522	0.030268	-0.00916645
0.128218	0.128218	0.015003	-0.0193431	-0.0193431	0.0493492	0.015003
0.121858	0.121858	0.0277238	0.00609849	0.00609849	0.0175472	0.0277238
0.121858	0.121858	0.013731	0.0277238	0.0277238	-0.0142548	0.013731
0.104049	0.104049	0.013731	0.0340842	0.0340842	-0.00916645	0.013731
0.0760628	0.0760628	0.0366284	0.0366284	0.0366284	-0.00916645	0.0366284
0.0722466	0.0722466	0.046805	0.0429888	0.0429888	-0.00662229	0.046805
0.0747907	0.0747907	0.0557096	0.0493492	0.0493492	0.0111868	0.0557096
0.0773349	0.0773349	0.0480771	0.0366284	0.0366284	-0.0244314	0.0480771
0.0862395	0.0862395	0.0239076	0.0200914	0.0200914	-0.0307918	0.0239076
0.0798791	0.0798791	0.0340842	-0.0142548	-0.0142548	0.00609849	0.0340842
0.0709745	0.0709745	0.0773349	0.00228226	0.00228226	0.0162751	0.0773349
0.0773349	0.0773349	0.100232	0.00864265	0.00864265	-0.0396963	0.100232
0.0671583	0.0671583	0.101504	0.00609849	0.00609849	0.00609849	0.101504
0.0658862	0.0658862	0.107865	0.0200914	0.0200914	-0.0295197	0.107865
0.0646141	0.0646141	0.111681	0.00991473	0.00991473	-0.0193431	0.111681
0.0582537	0.0582537	0.0925999	0.0162751	0.0162751	0.0493492	0.0925999
0.030268	0.030268	0.0976882	0.00228226	0.00228226	0.0557096	0.0976882
0.0162751	0.0162751	0.105321	0.00609849	0.00609849	0.0760628	0.105321
0.0366284	0.0366284	0.0798791	0.0429888	0.0429888	0.0964161	0.0798791
0.0811511	0.0811511	0.0531654	0.0277238	0.0277238	0.0480771	0.0531654
0.100232	0.100232	0.0506213	0.0366284	0.0366284	0.0455329	0.0506213
0.0925999	0.0925999	0.0455329	0.0480771	0.0480771	0.0747907	0.0455329
0.0684304	0.0684304	0.0251797	0.0251797	0.0251797	0.104049	0.0251797
0.0684304	0.0684304	0.0277238	0.015003	0.015003	0.0913278	0.0277238
0.0760628	0.0760628	0.0557096	0.046805	0.046805	0.0709745	0.0557096
0.0684304	0.0684304	0.0480771	0.0709745	0.0709745	0.0671583	0.0480771
0.0836953	0.0836953	0.0417167	0.0493492	0.0493492	0.0709745	0.0417167
0.0824232	0.0824232	0.0747907	0.0213634	0.0213634	0.0900557	0.0747907
0.0913278	0.0913278	0.0811511	-0.00789437	-0.00789437	0.111681	0.0811511
0.0900557	0.0900557	0.106593	0.0175472	0.0175472	0.12313	0.106593
0.0913278	0.0913278	0.106593	0.0277238	0.0277238	0.137123	0.106593
0.0976882	0.0976882	0.126946	0.0111868	0.0111868	0.147299	0.126946
0.095144	0.095144	0.140939	-0.0422405	-0.0422405	0.119314	0.140939
0.0569816	0.0569816	0.154932	-0.00916645	-0.00916645	0.100232	0.154932
0.0429888	0.0429888	0.133306	0.0175472	0.0175472	0.0824232	0.133306
0.0671583	0.0671583	0.137123	0.00864265	0.00864265	0.0506213	0.137123
0.0824232	0.0824232	0.154932	0.00737057	0.00737057	0.0518933	0.154932
0.0684304	0.0684304	0.152388	-0.00535022	-0.00535022	0.0531654	0.152388
0.0671583	0.0671583	0.140939	0.0200914	0.0200914	0.0111868	0.140939
0.0760628	0.0760628	0.146027	0.015003	0.015003	-0.0282476	0.146027
0.0709745	0.0709745	0.157476	-0.0155268	-0.0155268	0.0366284	0.157476
0.0773349	0.0773349	0.148571	-0.0333359	-0.0333359	0.0709745	0.148571
0.0735187	0.0735187	0.143483	-0.0104385	-0.0104385	0.0264518	0.143483
0.0824232	0.0824232	0.151115	0.0251797	0.0251797	0.0111868	0.151115
0.100232	0.100232	0.171469	0.00609849	0.00609849	0.0417167	0.171469
0.0989602	0.0989602	0.172741	0.00482641	0.00482641	0.0569816	0.172741
0.078607	0.078607	0.143483	-0.034608	-0.034608	0.0798791	0.143483
0.0849674	0.0849674	0.135851	-0.0358801	-0.0358801	0.0976882	0.135851
0.102776	0.102776	0.12949	-0.0307918	-0.0307918	0.078607	0.12949
0.0862395	0.0862395	0.115497	-0.105844	-0.105844	0.0773349	0.115497
0.0684304	0.0684304	0.111681	-0.0409684	-0.0409684	0.0518933	0.111681
0.0569816	0.0569816	0.107865	0.0989602	0.0989602	0.0722466	0.107865
0.0480771	0.0480771	0.12313	0.0913278	0.0913278	0.0658862	0.12313
0.0442609	0.0442609	0.147299	0.0366284	0.0366284	0.0442609	0.147299
0.0366284	0.0366284	0.165108	0.0493492	0.0493492	0.0709745	0.165108
0.0315401	0.0315401	0.157476	0.0671583	0.0671583	0.0442609	0.157476
0.0251797	0.0251797	0.12949	0.0747907	0.0747907	-0.0257035	0.12949
0.015003	0.015003	0.125674	0.0773349	0.0773349	0.0264518	0.125674
0.00991473	0.00991473	0.119314	0.102776	0.102776	0.0264518	0.119314
0.015003	0.015003	0.0938719	0.0913278	0.0913278	0.0111868	0.0938719
0.0111868	0.0111868	0.105321	0.0976882	0.0976882	0.013731	0.105321
0.0328121	0.0328121	0.130762	0.118041	0.118041	-0.0333359	0.130762
0.0366284	0.0366284	0.168925	0.147299	0.147299	-0.0613217	0.168925
0.0251797	0.0251797	0.163836	0.137123	0.137123	-0.0651379	0.163836
0.0315401	0.0315401	0.138395	0.12313	0.12313	-0.0600496	0.138395
0.0379005	0.0379005	0.156204	0.12313	0.12313	-0.098212	0.156204
0.0366284	0.0366284	0.189278	0.143483	0.143483	-0.0931237	0.189278
0.0226355	0.0226355	0.168925	0.128218	0.128218	-0.0549613	0.168925
0.0162751	0.0162751	0.162564	0.106593	0.106593	-0.0257035	0.162564
0.0251797	0.0251797	0.126946	0.12313	0.12313	-0.0218872	0.126946
0.0251797	0.0251797	0.115497	0.124402	0.124402	-0.0117106	0.115497
0.0226355	0.0226355	0.119314	0.102776	0.102776	-0.034608	0.119314
0.00482641	0.00482641	0.112953	0.111681	0.111681	-0.0714983	0.112953
-0.0307918	-0.0307918	0.0811511	0.163836	0.163836	-0.06641	0.0811511
-0.0562334	-0.0562334	0.0887836	0.12313	0.12313	-0.0804029	0.0887836
-0.0447847	-0.0447847	0.132034	0.0913278	0.0913278	-0.107117	0.132034
-0.0142548	-0.0142548	0.154932	0.0976882	0.0976882	-0.0600496	0.154932
0.00737057	0.00737057	0.170197	0.110409	0.110409	-0.0536892	0.170197
0.0188193	0.0188193	0.171469	0.0964161	0.0964161	-0.06641	0.171469
0.015003	0.015003	0.182917	0.104049	0.104049	-0.0155268	0.182917
0.0175472	0.0175472	0.176557	0.110409	0.110409	0.0582537	0.176557
0.0429888	0.0429888	0.208359	0.109137	0.109137	0.013731	0.208359
0.0646141	0.0646141	0.250338	0.119314	0.119314	-0.0257035	0.250338
0.0735187	0.0735187	0.250338	0.12313	0.12313	-0.0333359	0.250338
0.0760628	0.0760628	0.250338	0.109137	0.109137	-0.0536892	0.250338
0.0658862	0.0658862	0.25161	0.128218	0.128218	-0.049873	0.25161
0.0366284	0.0366284	0.218536	0.143483	0.143483	-0.00916645	0.218536
0.0277238	0.0277238	0.199454	0.148571	0.148571	0.0162751	0.199454
0.0442609	0.0442609	0.176557	0.139667	0.139667	-0.00662229	0.176557
0.0544375	0.0544375	0.194366	0.109137	0.109137	-0.0409684	0.194366
0.0493492	0.0493492	0.233801	0.102776	0.102776	-0.0333359	0.233801
0.0544375	0.0544375	0.223624	0.100232	0.100232	-0.0218872	0.223624
0.0493492	0.0493492	0.180373	0.0709745	0.0709745	-0.00280606	0.180373
0.00991473	0.00991473	0.179101	0.0887836	0.0887836	-0.00535022	0.179101
-0.0257035	-0.0257035	0.228712	0.101504	0.101504	-0.0257035	0.228712
-0.0435126	-0.0435126	0.252882	0.105321	0.105321	-0.0282476	0.252882
-0.0562334	-0.0562334	0.261786	0.109137	0.109137	-0.0282476	0.261786
-0.0613217	-0.0613217	0.250338	0.118041	0.118041	-0.0104385	0.250338
-0.0511451	-0.0511451	0.199454	0.121858	0.121858	0.00609849	0.199454
-0.0447847	-0.0447847	0.174013	0.112953	0.112953	-0.0511451	0.174013
-0.0295197	-0.0295197	0.189278	0.102776	0.102776	-0.0384243	0.189278
-0.00280606	-0.00280606	0.19691	0.0925999	0.0925999	-0.0473288	0.19691
0.030268	0.030268	0.16638	0.0760628	0.0760628	-0.114749	0.16638
0.0366284	0.0366284	0.151115	0.06207	0.06207	-0.0918516	0.151115
0.030268	0.030268	0.162564	0.0722466	0.0722466	-0.0613217	0.162564
0.0328121	0.0328121	0.177829	0.0595258	0.0595258	-0.0625938	0.177829
0.0239076	0.0239076	0.175285	0.0811511	0.0811511	-0.128742	0.175285
0.0162751	0.0162751	0.15366	0.102776	0.102776	-0.112205	0.15366
0.0175472	0.0175472	0.137123	0.078607	0.078607	-0.0651379	0.137123
-0.000261901	-0.000261901	0.135851	0.0722466	0.0722466	-0.0613217	0.135851
-0.0231593	-0.0231593	0.119314	0.0582537	0.0582537	-0.0905795	0.119314
-0.0104385	-0.0104385	0.12949	0.0582537	0.0582537	-0.0804029	0.12949
0.0162751	0.0162751	0.158748	0.0379005	0.0379005	-0.0549613	0.158748
0.0175472	0.0175472	0.158748	0.046805	0.046805	-0.0536892	0.158748
0.0404446	0.0404446	0.143483	0.0646141	0.0646141	-0.0562334	0.143483
0.0366284	0.0366284	0.144755	0.0646141	0.0646141	-0.00407814	0.144755
0.0111868	0.0111868	0.118041	0.0658862	0.0658862	0.030268	0.118041
-0.000261901	-0.000261901	0.126946	0.0646141	0.0646141	0.00609849	0.126946
0.00482641	0.00482641	0.132034	0.0328121	0.0328121	-0.0193431	0.132034
0.0213634	0.0213634	0.142211	0.0429888	0.0429888	-0.0193431	0.142211
0.0264518	0.0264518	0.132034	0.0455329	0.0455329	-0.00535022	0.132034
0.00101018	0.00101018	0.121858	0.0506213	0.0506213	-0.00535022	0.121858
-0.034608	-0.034608	0.128218	0.0315401	0.0315401	-0.00280606	0.128218
-0.034608	-0.034608	0.152388	0.015003	0.015003	-0.0193431	0.152388
-0.0295197	-0.0295197	0.156204	0.0200914	0.0200914	-0.0307918	0.156204
-0.0231593	-0.0231593	0.152388	-0.00407814	-0.00407814	-0.00789437	0.152388
-0.0129827	-0.0129827	0.105321	-0.0473288	-0.0473288	-0.00280606	0.105321
-0.00535022	-0.00535022	0.0531654	-0.0167989	-0.0167989	-0.0155268	0.0531654
-0.00662229	-0.00662229	0.0353563	0.015003	0.015003	-0.00280606	0.0353563
-0.0295197	-0.0295197	0.0455329	0.0200914	0.0200914	0.0226355	0.0455329
-0.0435126	-0.0435126	0.06207	0.0162751	0.0162751	0.0175472	0.06207
-0.0307918	-0.0307918	0.0671583	0.0175472	0.0175472	0.0289959	0.0671583
-0.0193431	-0.0193431	0.0391725	0.015003	0.015003	0.0239076	0.0391725
-0.0129827	-0.0129827	0.0404446	0.0251797	0.0251797	0.0251797	0.0404446
-0.0244314	-0.0244314	0.0747907	-0.0282476	-0.0282476	0.0277238	0.0747907
-0.0651379	-0.0651379	0.0913278	-0.0142548	-0.0142548	0.0124589	0.0913278
-0.0791308	-0.0791308	0.078607	0.013731	0.013731	0.0213634	0.078607
-0.0702262	-0.0702262	0.0836953	0.015003	0.015003	0.015003	0.0836953
-0.0511451	-0.0511451	0.0684304	0.0353563	0.0353563	0.013731	0.0684304
-0.0435126	-0.0435126	0.0569816	0.0340842	0.0340842	0.0353563	0.0569816
-0.0460567	-0.0460567	0.0315401	-0.018071	-0.018071	0.0480771	0.0315401
-0.0575054	-0.0575054	0.046805	-0.0765866	-0.0765866	0.0557096	0.046805
-0.0396963	-0.0396963	0.0518933	-0.00153398	-0.00153398	0.0328121	0.0518933
-0.0104385	-0.0104385	0.0531654	0.0366284	0.0366284	0.0366284	0.0531654
0.015003	0.015003	0.0493492	-0.0142548	-0.0142548	0.0557096	0.0493492
0.015003	0.015003	0.0671583	-0.0447847	-0.0447847	0.0607979	0.0671583
-0.0129827	-0.0129827	0.0875115	-0.0562334	-0.0562334	0.0379005	0.0875115
-0.0295197	-0.0295197	0.0989602	-0.0791308	-0.0791308	0.0379005	0.0989602
-0.0409684	-0.0409684	0.106593	-0.0854912	-0.0854912	0.0658862	0.106593
-0.0511451	-0.0511451	0.0557096	-0.0740425	-0.0740425	0.0697024	0.0557096
-0.0435126	-0.0435126	0.0251797	-0.0320639	-0.0320639	0.0709745	0.0251797
-0.0371522	-0.0371522	0.0353563	-0.0447847	-0.0447847	0.0836953	0.0353563
-0.0396963	-0.0396963	0.0544375	-0.0549613	-0.0549613	0.0811511	0.0544375
-0.0257035	-0.0257035	0.0404446	-0.0473288	-0.0473288	0.0518933	0.0404446
-0.00407814	-0.00407814	0.0277238	-0.0460567	-0.0460567	0.0226355	0.0277238
0.0175472	0.0175472	0.0366284	-0.0320639	-0.0320639	-0.000261901	0.0366284
0.0239076	0.0239076	0.0518933	-0.0422405	-0.0422405	-0.000261901	0.0518933
0.0200914	0.0200914	0.0646141	-0.0269756	-0.0269756	-0.00407814	0.0646141
0.046805	0.046805	0.0595258	-0.0104385	-0.0104385	-0.0129827	0.0595258
0.0671583	0.0671583	0.0544375	0.0328121	0.0328121	-0.0167989	0.0544375
0.0811511	0.0811511	0.0811511	0.0213634	0.0213634	-0.0193431	0.0811511
0.111681	0.111681	0.0646141	-0.0193431	-0.0193431	0.00355434	0.0646141
0.116769	0.116769	0.0391725	-0.034608	-0.034608	0.0531654	0.0391725
0.0811511	0.0811511	0.0417167	-0.0257035	-0.0257035	0.0747907	0.0417167
0.030268	0.030268	0.0862395	-0.0155268	-0.0155268	0.0671583	0.0862395
0.00991473	0.00991473	0.046805	-0.0142548	-0.0142548	0.0442609	0.046805
0.0239076	0.0239076	0.0607979	0.00864265	0.00864265	0.06207	0.0607979
0.0455329	0.0455329	0.0976882	0.0340842	0.0340842	0.0455329	0.0976882
0.0735187	0.0735187	0.0773349	0.0111868	0.0111868	0.0264518	0.0773349
0.0531654	0.0531654	0.0557096	-0.0129827	-0.0129827	0.0506213	0.0557096
0.0518933	0.0518933	0.0811511	-0.00407814	-0.00407814	0.0760628	0.0811511
0.0607979	0.0607979	0.0735187	-0.00916645	-0.00916645	0.0875115	0.0735187
0.0607979	0.0607979	0.0557096	0.00355434	0.00355434	0.0773349	0.0557096
0.0747907	0.0747907	0.0773349	0.00355434	0.00355434	0.0366284	0.0773349
0.0849674	0.0849674	0.0735187	-0.0129827	-0.0129827	0.0455329	0.0735187
0.0684304	0.0684304	0.0964161	-0.0129827	-0.0129827	0.0544375	0.0964161
0.0493492	0.0493492	0.120586	-0.0155268	-0.0155268	0.0429888	0.120586
0.0417167	0.0417167	0.114225	-0.00153398	-0.00153398	0.0697024	0.114225
0.0455329	0.0455329	0.0913278	0.0251797	0.0251797	0.0976882	0.0913278
0.0289959	0.0289959	0.0760628	0.0277238	0.0277238	0.0887836	0.0760628
0.0264518	0.0264518	0.0887836	0.0239076	0.0239076	0.0849674	0.0887836
0.0315401	0.0315401	0.102776	0.00355434	0.00355434	0.0976882	0.102776
0.0340842	0.0340842	0.0964161	-0.0218872	-0.0218872	0.115497	0.0964161
0.0379005	0.0379005	0.0887836	0.00482641	0.00482641	0.109137	0.0887836
0.0251797	0.0251797	0.0964161	0.06207	0.06207	0.0976882	0.0964161
0.00991473	0.00991473	0.0709745	0.0607979	0.0607979	0.0938719	0.0709745
-0.0142548	-0.0142548	0.0658862	0.0709745	0.0709745	0.0938719	0.0658862
-0.0409684	-0.0409684	0.0646141	0.095144	0.095144	0.0938719	0.0646141
-0.0524171	-0.0524171	0.0353563	0.0709745	0.0709745	0.106593	0.0353563
-0.0435126	-0.0435126	0.030268	0.0607979	0.0607979	0.118041	0.030268
-0.0435126	-0.0435126	0.0506213	0.0735187	0.0735187	0.109137	0.0506213
-0.0384243	-0.0384243	0.063342	0.0862395	0.0862395	0.105321	0.063342
-0.0307918	-0.0307918	0.078607	0.102776	0.102776	0.0811511	0.078607
-0.0257035	-0.0257035	0.0875115	0.095144	0.095144	0.15366	0.0875115
-0.00280606	-0.00280606	0.120586	0.0849674	0.0849674	0.180373	0.120586
0.0175472	0.0175472	0.0824232	0.105321	0.105321	0.170197	0.0824232
-0.000261901	-0.000261901	0.0862395	0.118041	0.118041	0.12313	0.0862395
-0.00916645	-0.00916645	0.138395	0.133306	0.133306	0.109137	0.138395
-0.0142548	-0.0142548	0.144755	0.133306	0.133306	0.137123	0.144755
-0.00153398	-0.00153398	0.118041	0.142211	0.142211	0.106593	0.118041
0.0175472	0.0175472	0.118041	0.137123	0.137123	0.0391725	0.118041
0.0366284	0.0366284	0.095144	0.118041	0.118041	0.06207	0.095144
0.0480771	0.0480771	0.078607	0.111681	0.111681	0.0697024	0.078607
0.0760628	0.0760628	0.102776	0.118041	0.118041	0.0264518	0.102776
0.0824232	0.0824232	0.121858	0.107865	0.107865	0.0404446	0.121858
0.0849674	0.0849674	0.135851	0.0887836	0.0887836	0.0506213	0.135851
0.0735187	0.0735187	0.138395	0.115497	0.115497	0.0493492	0.138395
0.0455329	0.0455329	0.126946	0.15366	0.15366	0.0607979	0.126946
0.0289959	0.0289959	0.118041	0.132034	0.132034	0.046805	0.118041
0.00991473	0.00991473	0.142211	0.0913278	0.0913278	0.0251797	0.142211
0.00355434	0.00355434	0.16638	0.0875115	0.0875115	0.0175472	0.16638
-0.00407814	-0.00407814	0.128218	0.0735187	0.0735187	0.0111868	0.128218
0.00991473	0.00991473	0.12313	0.06207	0.06207	0.00355434	0.12313
0.013731	0.013731	0.130762	0.0506213	0.0506213	-0.00153398	0.130762
0.00101018	0.00101018	0.126946	0.0544375	0.0544375	-0.0269756	0.126946
-0.000261901	-0.000261901	0.142211	0.0671583	0.0671583	-0.0257035	0.142211
0.00991473	0.00991473	0.143483	0.06207	0.06207	-0.0435126	0.143483
0.013731	0.013731	0.124402	0.063342	0.063342	-0.0511451	0.124402
0.0188193	0.0188193	0.138395	0.0569816	0.0569816	-0.0473288	0.138395
0.0200914	0.0200914	0.115497	0.0557096	0.0557096	-0.0549613	0.115497
0.0251797	0.0251797	0.118041	0.0493492	0.0493492	-0.0282476	0.118041
0.0366284	0.0366284	0.15366	0.0213634	0.0213634	-0.0269756	0.15366
0.0277238	0.0277238	0.128218	0.00609849	0.00609849	-0.0167989	0.128218
0.0162751	0.0162751	0.115497	-0.00280606	-0.00280606	-0.0104385	0.115497
0.0518933	0.0518933	0.12949	0.0455329	0.0455329	-0.0104385	0.12949
0.0569816	0.0569816	0.128218	0.0849674	0.0849674	0.00101018	0.128218
0.0595258	0.0595258	0.111681	0.0722466	0.0722466	-0.0218872	0.111681
0.0569816	0.0569816	0.0824232	0.0900557	0.0900557	-0.0384243	0.0824232
0.0340842	0.0340842	0.0964161	0.111681	0.111681	-0.0511451	0.0964161
0.0188193	0.0188193	0.12313	0.111681	0.111681	-0.0409684	0.12313
0.00864265	0.00864265	0.095144	0.112953	0.112953	-0.00407814	0.095144
-0.0193431	-0.0193431	0.0900557	0.132034	0.132034	0.00482641	0.0900557
-0.0295197	-0.0295197	0.112953	0.128218	0.128218	0.00991473	0.112953
-0.0409684	-0.0409684	0.125674	0.107865	0.107865	0.030268	0.125674
-0.0638658	-0.0638658	0.118041	0.172741	0.172741	-0.00662229	0.118041
-0.0613217	-0.0613217	0.12313	0.218536	0.218536	0.00991473	0.12313
-0.0218872	-0.0218872	0.135851	0.174013	0.174013	0.0366284	0.135851
0.0251797	0.0251797	0.148571	0.148571	0.148571	0.0315401	0.148571
0.046805	0.046805	0.16002	0.147299	0.147299	-0.0218872	0.16002
0.0697024	0.0697024	0.172741	0.126946	0.126946	-0.0396963	0.172741
0.0671583	0.0671583	0.133306	0.133306	0.133306	-0.0231593	0.133306
0.0557096	0.0557096	0.111681	0.124402	0.124402	-0.0409684	0.111681
0.0709745	0.0709745	0.106593	0.109137	0.109137	-0.0651379	0.106593
0.0709745	0.0709745	0.128218	0.0264518	0.0264518	-0.0511451	0.128218
0.0684304	0.0684304	0.121858	0.0455329	0.0455329	0.013731	0.121858
0.100232	0.100232	0.0976882	0.207087	0.207087	0.0239076	0.0976882
0.128218	0.128218	0.133306	0.181645	0.181645	-0.00535022	0.133306
0.139667	0.139667	0.161292	0.148571	0.148571	0.0124589	0.161292
0.137123	0.137123	0.139667	0.18419	0.18419	0.0404446	0.139667
0.12313	0.12313	0.16638	0.186734	0.186734	0.0379005	0.16638
0.0964161	0.0964161	0.158748	0.19055	0.19055	0.0315401	0.158748
0.095144	0.095144	0.12313	0.157476	0.157476	0.0239076	0.12313
0.101504	0.101504	0.118041	0.121858	0.121858	0.0239076	0.118041
0.0964161	0.0964161	0.0747907	0.168925	0.168925	0.00737057	0.0747907
0.0773349	0.0773349	0.0531654	0.161292	0.161292	-0.034608	0.0531654
0.0646141	0.0646141	0.0379005	0.151115	0.151115	0.00609849	0.0379005
0.0747907	0.0747907	0.030268	0.140939	0.140939	0.0239076	0.030268
0.0824232	0.0824232	0.0239076	0.0455329	0.0455329	-0.00535022	0.0239076
0.101504	0.101504	0.0239076	0.121858	0.121858	0.0124589	0.0239076
0.12949	0.12949	0.046805	0.158748	0.158748	0.0582537	0.046805
0.138395	0.138395	0.0544375	0.12313	0.12313	0.0747907	0.0544375
0.128218	0.128218	0.0506213	0.0824232	0.0824232	0.0646141	0.0506213
0.0964161	0.0964161	0.0506213	0.0989602	0.0989602	0.0404446	0.0506213
0.0862395	0.0862395	0.0404446	0.128218	0.128218	0.0506213	0.0404446
0.114225	0.114225	0.0391725	0.102776	0.102776	0.110409	0.0391725
0.126946	0.126946	0.0251797	0.106593	0.106593	0.0747907	0.0251797
0.137123	0.137123	0.015003	0.0938719	0.0938719	0.0684304	0.015003
0.132034	0.132034	0.0264518	0.0340842	0.0340842	0.100232	0.0264518
0.107865	0.107865	0.00101018	0.06207	0.06207	0.12949	0.00101018
0.0964161	0.0964161	-0.018071	0.0379005	0.0379005	0.139667	-0.018071
0.0900557	0.0900557	-0.00662229	0.0557096	0.0557096	0.112953	-0.00662229
0.0773349	0.0773349	-0.00662229	0.0913278	0.0913278	0.106593	-0.00662229
0.0646141	0.0646141	-0.0167989	0.0658862	0.0658862	0.106593	-0.0167989
0.0671583	0.0671583	-0.0371522	0.0353563	0.0353563	0.126946	-0.0371522
0.0735187	0.0735187	-0.0689542	0.0200914	0.0200914	0.148571	-0.0689542
0.0849674	0.0849674	-0.0842191	0.0175472	0.0175472	0.133306	-0.0842191
0.112953	0.112953	-0.0842191	0.0226355	0.0226355	0.12313	-0.0842191
0.121858	0.121858	-0.0651379	0.0111868	0.0111868	0.100232	-0.0651379
0.120586	0.120586	-0.0816749	0.00991473	0.00991473	0.118041	-0.0816749
0.114225	0.114225	-0.102028	-0.00280606	-0.00280606	0.111681	-0.102028
0.0887836	0.0887836	-0.104572	0.030268	0.030268	0.111681	-0.104572
0.0735187	0.0735187	-0.0740425	0.013731	0.013731	0.152388	-0.0740425
0.0671583	0.0671583	-0.0575054	-0.0104385	-0.0104385	0.157476	-0.0575054
0.0531654	0.0531654	-0.0193431	-0.0193431	-0.0193431	0.111681	-0.0193431
0.0251797	0.0251797	-0.0473288	-0.0142548	-0.0142548	0.12313	-0.0473288
0.0111868	0.0111868	-0.0918516	-0.0409684	-0.0409684	0.189278	-0.0918516
0.013731	0.013731	-0.0804029	-0.0435126	-0.0435126	0.16002	-0.0804029
0.0175472	0.0175472	-0.0765866	-0.0511451	-0.0511451	0.133306	-0.0765866
0.00991473	0.00991473	-0.0854912	-0.0409684	-0.0409684	0.140939	-0.0854912
0.00609849	0.00609849	-0.0842191	-0.0307918	-0.0307918	0.143483	-0.0842191
-0.00280606	-0.00280606	-0.0854912	-0.0371522	-0.0371522	0.135851	-0.0854912
0.0213634	0.0213634	-0.0905795	-0.0333359	-0.0333359	0.133306	-0.0905795
0.0226355	0.0226355	-0.0765866	0.00355434	0.00355434	0.142211	-0.0765866
0.0111868	0.0111868	-0.049873	0.0200914	0.0200914	0.152388	-0.049873
0.0328121	0.0328121	-0.0371522	0.0277238	0.0277238	0.12313	-0.0371522
0.046805	0.046805	-0.0269756	0.0404446	0.0404446	0.120586	-0.0269756
0.0646141	0.0646141	-0.0104385	0.0518933	0.0518933	0.140939	-0.0104385
0.0824232	0.0824232	-0.00535022	0.0658862	0.0658862	0.112953	-0.00535022
0.078607	0.078607	0.013731	0.0595258	0.0595258	0.138395	0.013731
0.0964161	0.0964161	0.0111868	0.0455329	0.0455329	0.143483	0.0111868
0.110409	0.110409	0.00482641	0.0239076	0.0239076	0.162564	0.00482641
0.0722466	0.0722466	-0.0193431	-0.0129827	-0.0129827	0.185462	-0.0193431
0.0455329	0.0455329	-0.0155268	-0.0104385	-0.0104385	0.137123	-0.0155268
0.0188193	0.0188193	0.0111868	-0.0117106	-0.0117106	0.132034	0.0111868
0.0213634	0.0213634	0.00609849	-0.034608	-0.034608	0.157476	0.00609849
0.0442609	0.0442609	-0.00280606	-0.0269756	-0.0269756	0.146027	-0.00280606
0.0340842	0.0340842	0.013731	-0.0244314	-0.0244314	0.101504	0.013731
0.0315401	0.0315401	0.0277238	-0.0244314	-0.0244314	0.0976882	0.0277238
0.0251797	0.0251797	0.0518933	-0.00916645	-0.00916645	0.132034	0.0518933
0.0251797	0.0251797	0.0569816	-0.00407814	-0.00407814	0.165108	0.0569816
0.0277238	0.0277238	0.046805	-0.0307918	-0.0307918	0.191822	0.046805
0.00101018	0.00101018	0.0315401	-0.0104385	-0.0104385	0.19691	0.0315401
-0.0396963	-0.0396963	0.0366284	-0.000261901	-0.000261901	0.207087	0.0366284
-0.0753146	-0.0753146	0.0709745	-0.0193431	-0.0193431	0.218536	0.0709745
-0.0676821	-0.0676821	0.0607979	-0.034608	-0.034608	0.212175	0.0607979
-0.0524171	-0.0524171	0.0811511	-0.0333359	-0.0333359	0.191822	0.0811511
-0.0371522	-0.0371522	0.0391725	-0.0231593	-0.0231593	0.193094	0.0391725
-0.0244314	-0.0244314	0.015003	-0.0193431	-0.0193431	0.199454	0.015003
-0.0231593	-0.0231593	0.0646141	-0.0218872	-0.0218872	0.18419	0.0646141
-0.0320639	-0.0320639	0.0811511	-0.0142548	-0.0142548	0.168925	0.0811511
-0.034608	-0.034608	0.0760628	-0.0104385	-0.0104385	0.189278	0.0760628
-0.0320639	-0.0320639	0.0760628	-0.00662229	-0.00662229	0.205815	0.0760628
-0.0307918	-0.0307918	0.0506213	-0.00407814	-0.00407814	0.193094	0.0506213
-0.0575054	-0.0575054	0.030268	0.00991473	0.00991473	0.179101	0.030268
-0.0905795	-0.0905795	0.030268	0.0569816	0.0569816	0.146027	0.030268
-0.108389	-0.108389	0.0353563	0.0709745	0.0709745	0.116769	0.0353563
-0.098212	-0.098212	0.0162751	0.0531654	0.0531654	0.107865	0.0162751
-0.0816749	-0.0816749	0.015003	0.0277238	0.0277238	0.120586	0.015003
-0.0880353	-0.0880353	0.0226355	0.0773349	0.0773349	0.146027	0.0226355
-0.0905795	-0.0905795	0.00991473	0.109137	0.109137	0.151115	0.00991473
-0.0816749	-0.0816749	0.0315401	0.101504	0.101504	0.152388	0.0315401
-0.104572	-0.104572	0.06207	0.105321	0.105321	0.133306	0.06207
-0.122381	-0.122381	0.0557096	0.12313	0.12313	0.124402	0.0557096
-0.117293	-0.117293	0.0251797	0.102776	0.102776	0.132034	0.0251797
-0.100756	-0.100756	0.0162751	0.0747907	0.0747907	0.128218	0.0162751
-0.0842191	-0.0842191	0.00991473	0.0671583	0.0671583	0.133306	0.00991473
-0.0765866	-0.0765866	0.00991473	0.0735187	0.0735187	0.147299	0.00991473
-0.0727704	-0.0727704	0.0111868	0.0875115	0.0875115	0.133306	0.0111868
-0.0676821	-0.0676821	-0.00407814	0.0824232	0.0824232	0.115497	-0.00407814
-0.0804029	-0.0804029	-0.0155268	0.0964161	0.0964161	0.137123	-0.0155268
-0.0651379	-0.0651379	-0.00535022	0.106593	0.106593	0.144755	-0.00535022
-0.0651379	-0.0651379	0.0340842	0.0836953	0.0836953	0.124402	0.0340842
-0.0753146	-0.0753146	0.0557096	0.0773349	0.0773349	0.126946	0.0557096
-0.06641	-0.06641	0.0824232	0.102776	0.102776	0.137123	0.0824232
-0.0511451	-0.0511451	0.0747907	0.0976882	0.0976882	0.149843	0.0747907
-0.0473288	-0.0473288	0.0442609	0.0976882	0.0976882	0.163836	0.0442609
-0.0269756	-0.0269756	0.0493492	0.0989602	0.0989602	0.148571	0.0493492
-0.0193431	-0.0193431	0.0709745	0.104049	0.104049	0.12313	0.0709745
0.00228226	0.00228226	0.0709745	0.158748	0.158748	0.111681	0.0709745
0.0162751	0.0162751	0.06207	0.095144	0.095144	0.0925999	0.06207
-0.0104385	-0.0104385	0.0455329	0.078607	0.078607	0.0913278	0.0455329
-0.0409684	-0.0409684	0.0404446	0.124402	0.124402	0.0964161	0.0404446
-0.0447847	-0.0447847	0.0328121	0.095144	0.095144	0.12313	0.0328121
-0.0409684	-0.0409684	0.0353563	0.0480771	0.0480771	0.128218	0.0353563
-0.0295197	-0.0295197	0.0506213	0.0811511	0.0811511	0.12313	0.0506213
-0.0206152	-0.0206152	0.078607	0.0671583	0.0671583	0.118041	0.078607
-0.00789437	-0.00789437	0.0900557	0.0684304	0.0684304	0.111681	0.0900557
0.00609849	0.00609849	0.0798791	0.0671583	0.0671583	0.110409	0.0798791
0.0391725	0.0391725	0.0849674	0.0379005	0.0379005	0.112953	0.0849674
0.0595258	0.0595258	0.109137	0.0175472	0.0175472	0.105321	0.109137
0.0798791	0.0798791	0.132034	0.0315401	0.0315401	0.0824232	0.132034
0.0887836	0.0887836	0.12949	0.0239076	0.0239076	0.0887836	0.12949
0.0824232	0.0824232	0.128218	0.0226355	0.0226355	0.0964161	0.128218
0.0557096	0.0557096	0.130762	0.0404446	0.0404446	0.0913278	0.130762
0.0569816	0.0569816	0.121858	0.0251797	0.0251797	0.0773349	0.121858
0.0671583	0.0671583	0.149843	0.0124589	0.0124589	0.0582537	0.149843
0.0938719	0.0938719	0.148571	0.015003	0.015003	0.0175472	0.148571
0.107865	0.107865	0.154932	0.0213634	0.0213634	0.0175472	0.154932
0.0913278	0.0913278	0.143483	0.030268	0.030268	0.0366284	0.143483
0.0671583	0.0671583	0.120586	0.0404446	0.0404446	0.0353563	0.120586
0.0455329	0.0455329	0.137123	0.0493492	0.0493492	0.0340842	0.137123
0.0506213	0.0506213	0.12313	0.0658862	0.0658862	0.0315401	0.12313
0.0658862	0.0658862	0.137123	0.0722466	0.0722466	0.00737057	0.137123
0.0773349	0.0773349	0.163836	0.0544375	0.0544375	0.00101018	0.163836
0.0518933	0.0518933	0.18419	0.0569816	0.0569816	0.00991473	0.18419
0.0277238	0.0277238	0.186734	0.0811511	0.0811511	0.00991473	0.186734
0.0315401	0.0315401	0.204543	0.046805	0.046805	0.00482641	0.204543
0.0340842	0.0340842	0.193094	0.013731	0.013731	0.00991473	0.193094
0.0315401	0.0315401	0.177829	0.0328121	0.0328121	-0.00535022	0.177829
0.0557096	0.0557096	0.188006	0.0315401	0.0315401	-0.00916645	0.188006
0.0493492	0.0493492	0.168925	0.0455329	0.0455329	-0.0167989	0.168925
0.0455329	0.0455329	0.116769	0.0506213	0.0506213	-0.0155268	0.116769
0.0544375	0.0544375	0.101504	0.0531654	0.0531654	-0.018071	0.101504
0.0569816	0.0569816	0.101504	0.06207	0.06207	-0.00280606	0.101504
0.0531654	0.0531654	0.109137	0.0722466	0.0722466	0.0340842	0.109137
0.0442609	0.0442609	0.125674	0.095144	0.095144	0.046805	0.125674
0.0315401	0.0315401	0.158748	0.114225	0.114225	0.00991473	0.158748
0.0404446	0.0404446	0.180373	0.106593	0.106593	0.00609849	0.180373
0.0391725	0.0391725	0.186734	0.095144	0.095144	0.0111868	0.186734
0.0264518	0.0264518	0.154932	0.0340842	0.0340842	0.00482641	0.154932
0.0391725	0.0391725	0.152388	0.00482641	0.00482641	0.00609849	0.152388
0.06207	0.06207	0.15366	0.0175472	0.0175472	0.00482641	0.15366
0.0658862	0.0658862	0.151115	0.0251797	0.0251797	-0.00280606	0.151115
0.0671583	0.0671583	0.188006	0.0289959	0.0289959	-0.0193431	0.188006
0.0709745	0.0709745	0.179101	0.0379005	0.0379005	0.00228226	0.179101
0.06207	0.06207	0.132034	0.0340842	0.0340842	-0.00662229	0.132034
0.0582537	0.0582537	0.154932	0.0289959	0.0289959	-0.0104385	0.154932
0.0544375	0.0544375	0.143483	0.0518933	0.0518933	0.0111868	0.143483
0.0671583	0.0671583	0.0964161	0.046805	0.046805	-0.0142548	0.0964161
0.0798791	0.0798791	0.0887836	0.0353563	0.0353563	-0.0167989	0.0887836
0.095144	0.095144	0.0518933	0.0506213	0.0506213	-0.0257035	0.0518933
0.0976882	0.0976882	0.0366284	0.0697024	0.0697024	-0.0231593	0.0366284
0.095144	0.095144	0.0607979	0.0722466	0.0722466	0.00609849	0.0607979
0.102776	0.102776	0.0862395	0.0811511	0.0811511	0.00355434	0.0862395
0.106593	0.106593	0.105321	0.0964161	0.0964161	-0.0167989	0.105321
0.0925999	0.0925999	0.0913278	0.0989602	0.0989602	0.0506213	0.0913278
0.078607	0.078607	0.0404446	0.0722466	0.0722466	0.0200914	0.0404446
0.078607	0.078607	0.0557096	0.0824232	0.0824232	-0.0142548	0.0557096
0.0925999	0.0925999	0.0925999	0.0938719	0.0938719	-0.0193431	0.0925999
0.102776	0.102776	0.0455329	0.0658862	0.0658862	-0.0447847	0.0455329
0.0989602	0.0989602	0.0353563	0.0251797	0.0251797	-0.0511451	0.0353563
0.109137	0.109137	0.0391725	0.0200914	0.0200914	0.0379005	0.0391725
0.118041	0.118041	0.0200914	0.0353563	0.0353563	0.0391725	0.0200914
0.128218	0.128218	-0.0129827	0.0417167	0.0417167	0.0404446	-0.0129827
0.137123	0.137123	0.013731	0.0213634	0.0213634	0.0162751	0.013731
0.138395	0.138395	0.0518933	0.0544375	0.0544375	-0.00280606	0.0518933
0.121858	0.121858	0.0391725	0.0671583	0.0671583	0.0417167	0.0391725
0.125674	0.125674	0.046805	0.0162751	0.0162751	0.00991473	0.046805
0.138395	0.138395	0.0404446	-0.0129827	-0.0129827	0.00609849	0.0404446
0.143483	0.143483	0.0175472	0.00101018	0.00101018	0.0175472	0.0175472
0.137123	0.137123	-0.00280606	0.00864265	0.00864265	0.015003	-0.00280606
0.128218	0.128218	-0.034608	0.0239076	0.0239076	0.0366284	-0.034608
0.120586	0.120586	-0.0651379	0.0175472	0.0175472	0.0582537	-0.0651379
0.133306	0.133306	-0.0854912	-0.000261901	-0.000261901	0.0531654	-0.0854912
0.130762	0.130762	-0.100756	-0.00535022	-0.00535022	0.0684304	-0.100756
0.112953	0.112953	-0.116021	0.0111868	0.0111868	0.078607	-0.116021
0.0849674	0.0849674	-0.131286	0.0124589	0.0124589	0.0925999	-0.131286
0.0925999	0.0925999	-0.099484	0.015003	0.015003	0.111681	-0.099484
0.112953	0.112953	-0.0880353	-0.0104385	-0.0104385	0.0964161	-0.0880353
0.133306	0.133306	-0.0943957	-0.0104385	-0.0104385	0.109137	-0.0943957
0.147299	0.147299	-0.117293	0.00609849	0.00609849	0.0773349	-0.117293
0.148571	0.148571	-0.06641	-0.00789437	-0.00789437	0.0671583	-0.06641
0.140939	0.140939	-0.0371522	-0.0117106	-0.0117106	0.0747907	-0.0371522
0.128218	0.128218	-0.00535022	-0.00535022	-0.00535022	0.0964161	-0.00535022
0.107865	0.107865	-0.0269756	-0.00916645	-0.00916645	0.0989602	-0.0269756
0.0824232	0.0824232	-0.0549613	0.00355434	0.00355434	0.118041	-0.0549613
0.0557096	0.0557096	-0.0358801	-0.0295197	-0.0295197	0.116769	-0.0358801
0.0646141	0.0646141	-0.0384243	-0.0689542	-0.0689542	0.126946	-0.0384243
0.0747907	0.0747907	-0.0613217	-0.0142548	-0.0142548	0.0964161	-0.0613217
0.0773349	0.0773349	-0.0447847	-0.0167989	-0.0167989	0.107865	-0.0447847
0.0976882	0.0976882	-0.0422405	-0.034608	-0.034608	0.162564	-0.0422405
0.0824232	0.0824232	-0.0562334	-0.0104385	-0.0104385	0.168925	-0.0562334
0.0811511	0.0811511	-0.0804029	-0.00280606	-0.00280606	0.137123	-0.0804029
0.100232	0.100232	-0.0460567	-0.0269756	-0.0269756	0.15366	-0.0460567
0.107865	0.107865	-0.0384243	-0.0753146	-0.0753146	0.128218	-0.0384243
0.12313	0.12313	-0.0562334	-0.107117	-0.107117	0.135851	-0.0562334
0.135851	0.135851	-0.0638658	-0.0435126	-0.0435126	0.158748	-0.0638658
0.143483	0.143483	-0.0714983	-0.00153398	-0.00153398	0.18419	-0.0714983
0.156204	0.156204	-0.104572	0.00737057	0.00737057	0.203271	-0.104572
0.151115	0.151115	-0.0740425	0.0442609	0.0442609	0.18419	-0.0740425
0.133306	0.133306	-0.0307918	0.0277238	0.0277238	0.195638	-0.0307918
0.121858	0.121858	0.00355434	-0.0320639	-0.0320639	0.138395	0.00355434
0.114225	0.114225	0.0455329	-0.0854912	-0.0854912	0.128218	0.0455329
0.116769	0.116769	0.0722466	-0.099484	-0.099484	0.142211	0.0722466
0.106593	0.106593	0.0671583	-0.0257035	-0.0257035	0.188006	0.0671583
0.0913278	0.0913278	0.0569816	-0.00153398	-0.00153398	0.170197	0.0569816
0.105321	0.105321	0.0684304	0.06207	0.06207	0.137123	0.0684304
0.100232	0.100232	0.0671583	0.0518933	0.0518933	0.137123	0.0671583
0.0925999	0.0925999	0.0595258	-0.00535022	-0.00535022	0.125674	0.0595258
0.095144	0.095144	0.0417167	0.00101018	0.00101018	0.125674	0.0417167
0.0760628	0.0760628	0.0277238	-0.00535022	-0.00535022	0.114225	0.0277238
0.0671583	0.0671583	0.0328121	-0.0295197	-0.0295197	0.0938719	0.0328121
0.0671583	0.0671583	0.0442609	-0.0206152	-0.0206152	0.095144	0.0442609
0.0747907	0.0747907	0.0506213	-0.00280606	-0.00280606	0.0722466	0.0506213
0.0697024	0.0697024	0.0569816	-0.0193431	-0.0193431	0.0518933	0.0569816
0.06207	0.06207	0.0506213	-0.0129827	-0.0129827	0.0964161	0.0506213
0.0722466	0.0722466	0.0557096	0.0188193	0.0188193	0.0964161	0.0557096
0.0824232	0.0824232	0.0773349	0.00991473	0.00991473	0.0862395	0.0773349
0.0747907	0.0747907	0.0582537	-0.0142548	-0.0142548	0.0900557	0.0582537
0.0607979	0.0607979	0.0607979	0.013731	0.013731	0.12313	0.0607979
0.046805	0.046805	0.0671583	0.0455329	0.0455329	0.119314	0.0671583
0.0557096	0.0557096	0.0747907	0.015003	0.015003	0.115497	0.0747907
0.0404446	0.0404446	0.0925999	-0.0422405	-0.0422405	0.128218	0.0925999
0.0480771	0.0480771	0.101504	0.00991473	0.00991473	0.138395	0.101504
0.046805	0.046805	0.0989602	0.015003	0.015003	0.125674	0.0989602
0.0417167	0.0417167	0.0811511	-0.034608	-0.034608	0.132034	0.0811511
0.0493492	0.0493492	0.0506213	-0.0167989	-0.0167989	0.133306	0.0506213
0.0747907	0.0747907	0.0646141	0.015003	0.015003	0.132034	0.0646141
0.0887836	0.0887836	0.063342	-0.00916645	-0.00916645	0.111681	0.063342
0.0709745	0.0709745	0.0404446	-0.0536892	-0.0536892	0.0849674	0.0404446
0.0735187	0.0735187	0.0200914	-0.0206152	-0.0206152	0.119314	0.0200914
0.06207	0.06207	0.0213634	0.0595258	0.0595258	0.118041	0.0213634
0.0506213	0.0506213	0.0213634	0.0595258	0.0595258	0.101504	0.0213634
0.0722466	0.0722466	0.0353563	0.0277238	0.0277238	0.132034	0.0353563
0.0925999	0.0925999	0.0315401	0.0175472	0.0175472	0.158748	0.0315401
0.0773349	0.0773349	0.0315401	0.0366284	0.0366284	0.143483	0.0315401
0.0658862	0.0658862	0.0353563	0.0493492	0.0493492	0.148571	0.0353563
0.0836953	0.0836953	0.0175472	0.0607979	0.0607979	0.162564	0.0175472
0.0798791	0.0798791	0.015003	0.0824232	0.0824232	0.180373	0.015003
0.137123	0.137123	0.0213634	0.0544375	0.0544375	0.18419	0.0213634
0.12313	0.12313	0.0226355	0.0417167	0.0417167	0.179101	0.0226355
0.0964161	0.0964161	0.0277238	0.0506213	0.0506213	0.176557	0.0277238
0.095144	0.095144	0.030268	0.0582537	0.0582537	0.18419	0.030268
0.101504	0.101504	0.0366284	0.0913278	0.0913278	0.19055	0.0366284
0.0964161	0.0964161	0.0404446	0.107865	0.107865	0.16638	0.0404446
0.0773349	0.0773349	0.0480771	0.106593	0.106593	0.147299	0.0480771
0.0646141	0.0646141	0.0773349	0.102776	0.102776	0.163836	0.0773349
0.0747907	0.0747907	0.0773349	0.0849674	0.0849674	0.163836	0.0773349
0.0824232	0.0824232	0.0811511	0.0849674	0.0849674	0.134578	0.0811511
0.101504	0.101504	0.0824232	0.105321	0.105321	0.157476	0.0824232
0.12949	0.12949	0.102776	0.0938719	0.0938719	0.161292	0.102776
0.138395	0.138395	0.102776	0.0900557	0.0900557	0.167653	0.102776
0.128218	0.128218	0.095144	0.0824232	0.0824232	0.157476	0.095144
0.0964161	0.0964161	0.095144	0.0862395	0.0862395	0.148571	0.095144
0.0862395	0.0862395	0.0964161	0.0849674	0.0849674	0.172741	0.0964161
0.114225	0.114225	0.0849674	0.109137	0.109137	0.157476	0.0849674
0.126946	0.126946	0.0684304	0.109137	0.109137	0.116769	0.0684304
0.137123	0.137123	0.0607979	0.110409	0.110409	0.12313	0.0607979
0.132034	0.132034	0.0557096	0.095144	0.095144	0.137123	0.0557096
0.107865	0.107865	0.0506213	0.0849674	0.0849674	0.128218	0.0506213
0.0964161	0.0964161	0.0646141	0.0913278	0.0913278	0.121858	0.0646141
0.0900557	0.0900557	0.078607	0.0900557	0.0900557	0.100232	0.078607
0.0773349	0.0773349	0.0976882	0.0849674	0.0849674	0.0887836	0.0976882
0.0646141	0.0646141	0.116769	0.0811511	0.0811511	0.0849674	0.116769
0.0671583	0.0671583	0.128218	0.0798791	0.0798791	0.0646141	0.128218
0.0735187	0.0735187	0.134578	0.063342	0.063342	0.0697024	0.134578
0.0849674	0.0849674	0.143483	0.0544375	0.0544375	0.06207	0.143483
0.112953	0.112953	0.168925	0.078607	0.078607	0.0506213	0.168925
0.121858	0.121858	0.182917	0.102776	0.102776	0.0429888	0.182917
0.120586	0.120586	0.185462	0.0836953	0.0836953	0.0391725	0.185462
0.114225	0.114225	0.204543	0.0913278	0.0913278	0.0366284	0.204543
0.0887836	0.0887836	0.177829	0.0976882	0.0976882	0.0429888	0.177829
0.0735187	0.0735187	0.156204	0.0913278	0.0913278	0.0480771	0.156204
0.0671583	0.0671583	0.186734	0.0811511	0.0811511	0.0824232	0.186734
0.0531654	0.0531654	0.201999	0.078607	0.078607	0.0582537	0.201999
0.0251797	0.0251797	0.179101	0.0824232	0.0824232	0.0379005	0.179101
0.0111868	0.0111868	0.163836	0.0646141	0.0646141	0.015003	0.0205039
0.013731	0.013731	0.157476	0.0595258	0.0595258	-0.0244314	0.0141421
0.0175472	0.0175472	0.161292	0.0658862	0.0658862	-0.018071	0.0179592
0.00991473	0.00991473	0.167653	0.0722466	0.0722466	-0.00280606	0.0192315
0.00609849	0.00609849	0.16638	0.109137	0.109137	-0.0155268	0.0166868
-0.00280606	-0.00280606	0.132034	0.118041	0.118041	-0.0155268	0.0154144
0.0213634	0.0213634	0.133306	0.101504	0.101504	-0.00535022	0.0205039
0.0226355	0.0226355	0.147299	0.0976882	0.0976882	0.015003	0.0192315
0.0111868	0.0111868	0.143483	0.102776	0.102776	0.0251797	0.0166868
0.0328121	0.0328121	0.12313	0.102776	0.102776	0.0315401	0.0217763
0.046805	0.046805	0.105321	0.0913278	0.0913278	0.0366284	0.0205039
0.0646141	0.0646141	0.0925999	0.0798791	0.0798791	0.0200914	0.0154144
0.0824232	0.0824232	0.0671583	0.0747907	0.0747907	0.0111868	0.0154144
0.078607	0.078607	0.0582537	0.0557096	0.0557096	0.00355434	0.0154144
0.0964161	0.0964161	0.06207	0.0735187	0.0735187	-0.000261901	0.0128697
0.110409	0.110409	0.0506213	0.0875115	0.0875115	0.00101018	0.0141421
0.0722466	0.0722466	0.0429888	0.0722466	0.0722466	-0.00407814	0.0192315
0.0455329	0.0455329	0.0544375	0.0518933	0.0518933	0.0111868	0.0103249
0.0188193	0.0188193	0.0506213	0.00482641	0.00482641	0.0264518	0.0103249
0.0213634	0.0213634	0.0315401	-0.00153398	-0.00153398	0.0366284	0.0141421
0.0442609	0.0442609	0.030268	-0.0358801	-0.0358801	0.06207	0.0115973
0.0340842	0.0340842	0.0315401	-0.0257035	-0.0257035	0.0773349	0.00905257
0.0315401	0.0315401	0.013731	-0.0193431	-0.0193431	0.0938719	0.0154144
0.0251797	0.0251797	0.0111868	-0.0435126	-0.0435126	0.106593	0.0128697
0.0251797	0.0251797	0.0162751	-0.0396963	-0.0396963	0.102776	0.0103249
0.0277238	0.0277238	0.0251797	-0.00916645	-0.00916645	0.109137	0.0128697
0.00101018	0.00101018	0.0404446	-0.0524171	-0.0524171	0.133306	0.0128697
-0.0396963	-0.0396963	0.0493492	-0.098212	-0.098212	0.130762	0.00523545
-0.0753146	-0.0753146	0.0200914	-0.117293	-0.117293	0.112953	0.00650783
-0.0676821	-0.0676821	0.0251797	-0.105844	-0.105844	0.115497	0.00905257
-0.0524171	-0.0524171	0.0264518	-0.0753146	-0.0753146	0.105321	0.00141834
-0.0371522	-0.0371522	0.0162751	-0.0562334	-0.0562334	0.0824232	0.0077802
-0.0244314	-0.0244314	0.00864265	-0.0778587	-0.0778587	0.107865	0.00905257
-0.0231593	-0.0231593	0.00228226	-0.0714983	-0.0714983	0.12949	0.00650783
-0.0320639	-0.0320639	0.00609849	-0.0638658	-0.0638658	0.128218	0.0077802
-0.034608	-0.034608	0.0188193	-0.0600496	-0.0600496	0.132034	0.00905257
-0.0320639	-0.0320639	-0.00280606	-0.124926	-0.124926	0.140939	0.00650783
-0.0307918	-0.0307918	-0.0409684	-0.253406	-0.253406	0.128218	0.00141834
-0.0575054	-0.0575054	-0.0282476	-0.130014	-0.130014	0.133306	0.0077802
-0.0905795	-0.0905795	-0.00407814	-0.0307918	-0.0307918	0.15366	0.00523545
-0.108389	-0.108389	-0.0167989	-0.0867633	-0.0867633	0.157476	0.00396308
-0.098212	-0.098212	-0.0409684	-0.117293	-0.117293	0.199454	0.00650783
-0.0816749	-0.0816749	-0.0167989	-0.0613217	-0.0613217	0.223624	0.00269071
-0.0880353	-0.0880353	0.0353563	-0.0625938	-0.0625938	0.214719	0.000145967
-0.0905795	-0.0905795	0.0595258	-0.117293	-0.117293	0.209631	0.00650783
-0.0816749	-0.0816749	0.0760628	-0.128742	-0.128742	0.217264	0.00905257
-0.104572	-0.104572	0.0417167	-0.105844	-0.105844	0.208359	0.00396308
-0.122381	-0.122381	0.0480771	-0.0842191	-0.0842191	0.203271	-0.00112641
-0.117293	-0.117293	0.0824232	-0.0880353	-0.0880353	0.172741	0.00650783
-0.100756	-0.100756	0.0709745	-0.0727704	-0.0727704	0.18419	0.00141834
-0.0842191	-0.0842191	0.118041	-0.0486009	-0.0486009	0.180373	0.00523545
-0.0765866	-0.0765866	0.110409	-0.0575054	-0.0575054	0.194366	0.0103249
-0.0727704	-0.0727704	0.0251797	-0.0295197	-0.0295197	0.18419	0.00650783
-0.0676821	-0.0676821	0.00228226	0.00609849	0.00609849	0.177829	0.00269071
-0.0804029	-0.0804029	0.0391725	-0.0142548	-0.0142548	0.188006	0.00523545
-0.0651379	-0.0651379	0.0658862	-0.0104385	-0.0104385	0.158748	0.0077802
-0.0651379	-0.0651379	0.0607979	0.0124589	0.0124589	0.15366	0.00269071
-0.0753146	-0.0753146	0.0493492	0.0111868	0.0111868	0.207087	0.00523545
-0.06641	-0.06641	0.0900557	0.00737057	0.00737057	0.203271	0.00396308
-0.0511451	-0.0511451	0.0964161	0.0200914	0.0200914	0.172741	0.000145967
-0.0473288	-0.0473288	0.116769	0.00991473	0.00991473	0.161292	0.00650783
-0.0269756	-0.0269756	0.118041	0.0175472	0.0175472	0.163836	0.00650783
-0.0193431	-0.0193431	0.0709745	0.0200914	0.0200914	0.188006	0.0077802
0.00228226	0.00228226	0.0824232	-0.0307918	-0.0307918	0.233801	0.0115973
0.0162751	0.0162751	0.0658862	-0.0447847	-0.0447847	0.26433	0.0115973
-0.0104385	-0.0104385	0.0506213	-0.00662229	-0.00662229	0.298677	0.0128697
-0.0409684	-0.0409684	0.0658862	-0.0218872	-0.0218872	0.29486	0.0179592
-0.0447847	-0.0447847	0.0646141	-0.0193431	-0.0193431	0.289772	0.0141421
-0.0409684	-0.0409684	0.0429888	0.0289959	0.0289959	0.26433	0.0103249
-0.0295197	-0.0295197	0.00609849	0.0315401	0.0315401	0.237617	0.0141421
-0.0206152	-0.0206152	0.0671583	0.0417167	0.0417167	0.232529	0.0128697
-0.00789437	-0.00789437	0.0989602	0.0366284	0.0366284	0.201999	0.0077802
0.00609849	0.00609849	0.0747907	0.0162751	0.0162751	0.163836	0.0103249
0.0391725	0.0391725	0.0925999	0.0582537	0.0582537	0.177829	0.0103249
0.0595258	0.0595258	0.102776	0.0582537	0.0582537	0.233801	0.00269071
0.0798791	0.0798791	0.0913278	0.0340842	0.0340842	0.250338	0.00269071
0.0887836	0.0887836	0.0747907	0.0188193	0.0188193	0.198182	0.00269071
0.0824232	0.0824232	0.0862395	0.030268	0.030268	0.165108	-0.00239878
0.0557096	0.0557096	0.0773349	0.0442609	0.0442609	0.143483	-0.00112641
0.0569816	0.0569816	0.0289959	0.0506213	0.0506213	0.15366	0.00269071
0.0671583	0.0671583	0.00228226	0.030268	0.030268	0.188006	0.00396308
0.0938719	0.0938719	0.015003	0.0162751	0.0162751	0.180373	0.00396308
0.107865	0.107865	0.0544375	0.0175472	0.0175472	0.172741	0.00141834
0.0913278	0.0913278	0.06207	-0.00789437	-0.00789437	0.186734	0.000145967
0.0671583	0.0671583	0.0862395	-0.0142548	-0.0142548	0.188006	-0.00112641
0.0455329	0.0455329	0.0849674	0.00355434	0.00355434	0.209631	0.000145967
0.0506213	0.0506213	0.0557096	0.0226355	0.0226355	0.224896	0.00523545
0.0658862	0.0658862	0.0671583	0.0340842	0.0340842	0.224896	0.00396308
0.0773349	0.0773349	0.0569816	0.030268	0.030268	0.203271	0.00269071
0.0518933	0.0518933	0.0798791	0.0315401	0.0315401	0.210903	0.00905257
0.0277238	0.0277238	0.128218	0.0480771	0.0480771	0.224896	0.00905257
0.0315401	0.0315401	0.111681	0.0544375	0.0544375	0.254154	0.00269071
0.0340842	0.0340842	0.112953	0.0518933	0.0518933	0.233801	0.00269071
0.0315401	0.0315401	0.102776	0.0404446	0.0404446	0.275779	0.00523545
0.0557096	0.0557096	0.112953	0.030268	0.030268	0.340655	0.00396308
0.0493492	0.0493492	0.0913278	0.0328121	0.0328121	0.292316	0.00396308
0.0455329	0.0455329	0.0658862	0.0480771	0.0480771	0.291044	0.00523545
0.0544375	0.0544375	0.095144	0.0417167	0.0417167	0.312669	0.00523545
0.0569816	0.0569816	0.0697024	0.0353563	0.0353563	0.303765	0.00396308
0.0531654	0.0531654	0.0442609	0.0417167	0.0417167	0.2885	0.0103249
0.0442609	0.0442609	0.030268	0.0391725	0.0391725	0.255426	0.0128697
0.0315401	0.0315401	0.0213634	0.0582537	0.0582537	0.223624	0.0128697
0.0404446	0.0404446	0.0518933	0.0849674	0.0849674	0.229984	0.00905257
0.0391725	0.0391725	0.0798791	0.0697024	0.0697024	0.229984	0.0154144
0.0264518	0.0264518	0.0925999	0.0760628	0.0760628	0.238889	0.0141421
0.0391725	0.0391725	0.118041	0.0862395	0.0862395	0.233801	0.0115973
0.06207	0.06207	0.133306	0.109137	0.109137	0.18419	0.0103249
0.0658862	0.0658862	0.121858	0.142211	0.142211	0.176557	0.0141421
0.0671583	0.0671583	0.12949	0.132034	0.132034	0.22744	0.00905257
0.0709745	0.0709745	0.154932	0.104049	0.104049	0.218536	0.0103249
0.06207	0.06207	0.133306	0.0887836	0.0887836	0.207087	0.0128697
0.0582537	0.0582537	0.0913278	0.095144	0.095144	0.265603	0.00905257
0.0544375	0.0544375	0.0798791	0.12313	0.12313	0.275779	0.0077802
0.0671583	0.0671583	0.107865	0.130762	0.130762	0.270691	0.0103249
0.0798791	0.0798791	0.106593	0.101504	0.101504	0.293588	0.00650783
0.095144	0.095144	0.0913278	0.0875115	0.0875115	0.293588	0.00650783
0.0976882	0.0976882	0.0989602	0.0544375	0.0544375	0.306309	0.00650783
0.095144	0.095144	0.107865	0.0366284	0.0366284	0.270691	0.0077802
0.102776	0.102776	0.0798791	0.0340842	0.0340842	0.247793	0.00523545
0.106593	0.106593	0.095144	0.0289959	0.0289959	0.180373	0.00905257
0.0925999	0.0925999	0.124402	0.0188193	0.0188193	0.161292	0.0103249
0.078607	0.078607	0.121858	0.015003	0.015003	0.233801	0.00905257
0.078607	0.078607	0.132034	0.0391725	0.0391725	0.214719	0.0141421
0.0925999	0.0925999	0.115497	0.0773349	0.0773349	0.203271	0.0166868
0.102776	0.102776	0.0989602	0.0875115	0.0875115	0.22108	0.0141421
0.0989602	0.0989602	0.135851	0.0773349	0.0773349	0.228712	0.0141421
0.109137	0.109137	0.148571	0.0747907	0.0747907	0.213447	0.0154144
0.118041	0.118041	0.142211	0.0900557	0.0900557	0.18419	0.0205039
0.128218	0.128218	0.12313	0.0976882	0.0976882	0.177829	0.0128697
0.137123	0.137123	0.107865	0.0964161	0.0964161	0.174013	0.0154144
0.138395	0.138395	0.12313	0.0989602	0.0989602	0.180373	0.0154144
0.121858	0.121858	0.119314	0.126946	0.126946	0.191822	0.0141421
0.125674	0.125674	0.0989602	0.121858	0.121858	0.193094	0.0154144
0.138395	0.138395	0.078607	0.0862395	0.0862395	0.188006	0.0154144
0.143483	0.143483	0.0709745	0.0989602	0.0989602	0.170197	0.0141421
0.137123	0.137123	0.0646141	0.095144	0.095144	0.167653	0.00905257
0.128218	0.128218	0.078607	0.0849674	0.0849674	0.167653	0.0128697
0.120586	0.120586	0.0773349	0.0773349	0.0773349	0.137123	0.0115973
0.133306	0.133306	0.0480771	0.0925999	0.0925999	0.137123	0.00269071
0.130762	0.130762	0.0391725	0.100232	0.100232	0.143483	0.0077802
0.112953	0.112953	0.0251797	0.0913278	0.0913278	0.135851	0.00905257
0.0849674	0.0849674	0.0417167	0.0773349	0.0773349	0.138395	0.00905257
0.0925999	0.0925999	0.0582537	0.0773349	0.0773349	0.152388	0.00905257
0.112953	0.112953	0.0569816	0.0964161	0.0964161	0.172741	0.0128697
0.133306	0.133306	0.0646141	0.078607	0.078607	0.168925	0.0103249
0.147299	0.147299	0.0697024	0.0658862	0.0658862	0.179101	0.00905257
0.148571	0.148571	0.06207	0.0531654	0.0531654	0.18419	0.0103249
0.140939	0.140939	0.0239076	0.0213634	0.0213634	0.162564	0.0141421
0.128218	0.128218	0.00355434	0.06207	0.06207	0.157476	0.0077802
0.107865	0.107865	-0.00535022	0.0964161	0.0964161	0.163836	0.0077802
0.0824232	0.0824232	-0.0142548	0.0824232	0.0824232	0.147299	0.0141421
0.0557096	0.0557096	-0.0333359	0.095144	0.095144	0.130762	0.0103249
0.0646141	0.0646141	-0.0320639	0.0671583	0.0671583	0.0964161	0.00523545
0.0747907	0.0747907	-0.0549613	0.0735187	0.0735187	0.0709745	0.0077802
0.0773349	0.0773349	-0.0893074	0.0849674	0.0849674	0.06207	0.00650783
0.0976882	0.0976882	-0.0918516	0.0964161	0.0964161	0.0798791	0.00396308
0.0824232	0.0824232	-0.0753146	0.107865	0.107865	0.0646141	0.00905257
0.0811511	0.0811511	-0.0562334	0.0964161	0.0964161	0.0442609	0.0141421
0.100232	0.100232	-0.0244314	0.0557096	0.0557096	0.0480771	0.0128697
0.107865	0.107865	-0.0244314	-0.0333359	-0.0333359	0.0340842	0.0103249
0.12313	0.12313	-0.0307918	0.00737057	0.00737057	0.0289959	0.0115973
0.135851	0.135851	-0.034608	0.0595258	0.0595258	0.046805	0.00905257
0.143483	0.143483	-0.0549613	0.0506213	0.0506213	0.0366284	0.00905257
0.156204	0.156204	-0.0409684	0.078607	0.078607	0.0518933	0.0141421
0.151115	0.151115	-0.000261901	0.0366284	0.0366284	0.06207	0.0141421
0.133306	0.133306	-0.00789437	0.0200914	0.0200914	0.0557096	0.0103249
0.121858	0.121858	-0.0396963	0.013731	0.013731	0.0900557	0.0128697
0.114225	0.114225	-0.0613217	0.015003	0.015003	0.116769	0.0128697
0.116769	0.116769	-0.0244314	0.0200914	0.0200914	0.107865	0.0141421
0.106593	0.106593	0.030268	0.0264518	0.0264518	0.107865	0.0154144
0.0913278	0.0913278	-0.0333359	0.0379005	0.0379005	0.0862395	0.0192315
0.105321	0.105321	-0.0587775	0.0328121	0.0328121	0.0900557	0.0179592
0.100232	0.100232	-0.0524171	0.00991473	0.00991473	0.109137	0.0154144
0.0925999	0.0925999	-0.0613217	0.0353563	0.0353563	0.12313	0.0205039
0.095144	0.095144	-0.0625938	0.0697024	0.0697024	0.133306	0.0166868
0.0760628	0.0760628	-0.082947	0.0506213	0.0506213	0.100232	0.0141421
0.0671583	0.0671583	-0.0867633	0.0111868	0.0111868	0.0849674	0.0192315
0.151115	0.151115	-0.0867633	0.0213634	0.0213634	0.101504	0.0192315
0.133306	0.133306	-0.100756	0.0289959	0.0289959	0.112953	0.0141421
0.121858	0.121858	-0.117293	0.06207	0.06207	0.12313	0.0128697
0.114225	0.114225	-0.124926	0.0684304	0.0684304	0.0989602	0.0141421
0.116769	0.116769	-0.135102	0.0442609	0.0442609	0.0773349	0.0115973
0.106593	0.106593	-0.192346	0.0366284	0.0366284	0.0875115	0.0128697
0.0913278	0.0913278	-0.197434	0.0353563	0.0353563	0.0900557	0.0154144
0.105321	0.105321	-0.171993	0.046805	0.046805	0.0824232	0.0154144
0.100232	0.100232	-0.160544	0.0557096	0.0557096	0.0735187	0.0115973
0.0925999	0.0925999	-0.156728	0.0353563	0.0353563	0.0569816	0.0154144
0.095144	0.095144	-0.155456	0.0200914	0.0200914	0.0773349	0.0141421
0.0268658	0.0205039	-0.13383	0.0379005	0.0379005	0.102776	0.0128697
0.0255934	0.0192315	-0.110933	0.0239076	0.0239076	0.102776	0.0166868
0.0294105	0.0179592	-0.0880353	0.0315401	0.0315401	0.106593	0.0205039
0.0294105	0.0166868	-0.0956678	0.0557096	0.0557096	0.104049	0.0154144
0.0306829	0.0192315	-0.124926	0.0531654	0.0531654	0.128218	0.0166868
0.0268658	0.0141421	-0.124926	0.0684304	0.0684304	0.158748	0.0192315
0.0230487	0.0141421	-0.100756	0.0875115	0.0875115	0.143483	0.0141421
0.0268658	0.0230487	-0.0702262	0.0595258	0.0595258	0.135851	0.0141421
0.0230487	0.0255934	-0.0804029	0.0607979	0.0607979	0.143483	0.0205039
0.0306829	0.0205039	-0.06641	0.0697024	0.0697024	0.158748	0.0166868
0.0268658	0.0205039	-0.0651379	0.0442609	0.0442609	0.158748	0.0154144
0.0230487	0.024321	-0.0765866	0.0379005	0.0379005	0.156204	0.0192315
0.0268658	0.0205039	-0.0613217	0.0506213	0.0506213	0.163836	0.0141421
0.0230487	0.0192315	-0.0753146	0.046805	0.046805	0.142211	0.0103249
0.0230487	0.024321	-0.0587775	0.0506213	0.0506213	0.112953	0.0154144
0.0268658	0.024321	-0.0549613	0.0607979	0.0607979	0.118041	0.0103249
0.0255934	0.0179592	-0.0702262	0.0506213	0.0506213	0.102776	0.00905257
0.0192315	0.0230487	-0.0676821	0.0697024	0.0697024	0.109137	0.00905257
0.0205039	0.0255934	-0.0613217	0.0887836	0.0887836	0.12313	0.00905257
0.0205039	0.0230487	-0.0956678	0.0862395	0.0862395	0.115497	0.00650783
0.0179592	0.024321	-0.0740425	0.0722466	0.0722466	0.0824232	0.0077802
0.0205039	0.0281382	-0.0562334	0.0747907	0.0747907	0.0900557	0.0077802
0.0217763	0.0294105	-0.0778587	0.078607	0.078607	0.115497	0.00396308
0.0141421	0.0230487	-0.0740425	0.0887836	0.0887836	0.0862395	0.00905257
0.0166868	0.0268658	-0.0625938	0.0913278	0.0913278	0.0875115	0.00650783
0.0205039	0.0294105	-0.0396963	0.106593	0.106593	0.0760628	0.00141834
0.0192315	0.024321	-0.0651379	0.0964161	0.0964161	0.0811511	0.00396308
0.0179592	0.0192315	-0.0905795	0.0735187	0.0735187	0.0849674	0.00650783
0.0141421	0.0141421	-0.0676821	0.0709745	0.0709745	0.100232	0.00269071
0.0154144	0.0141421	-0.0536892	0.0671583	0.0671583	0.0887836	0.00396308
0.0166868	0.0230487	-0.0600496	0.0697024	0.0697024	0.0747907	0.00396308
0.0179592	0.0255934	-0.0562334	0.0557096	0.0557096	0.100232	0.00396308
0.0166868	0.0205039	-0.0753146	0.06207	0.06207	0.0925999	0.00523545
0.0217763	0.0205039	-0.0816749	0.0671583	0.0671583	0.118041	0.00523545
0.0166868	0.024321	-0.0689542	0.0595258	0.0595258	0.128218	0.00141834
0.0141421	0.0205039	-0.0765866	0.0811511	0.0811511	0.115497	0.000145967
0.0205039	0.0192315	-0.0753146	0.0773349	0.0773349	0.12313	0.000145967
0.0192315	0.024321	-0.0651379	0.0722466	0.0722466	0.107865	0.000145967
0.0179592	0.024321	-0.0613217	0.0709745	0.0709745	0.110409	-0.00112641
0.0166868	0.0179592	-0.0282476	0.0913278	0.0913278	0.132034	-0.00112641
0.0192315	0.0230487	-0.034608	0.106593	0.106593	0.139667	-0.00239878
0.0141421	0.0255934	-0.0689542	0.110409	0.110409	0.110409	-0.00621589
0.0141421	0.0230487	-0.0765866	0.0862395	0.0862395	0.126946	-0.00367115
0.0230487	0.024321	-0.0753146	0.078607	0.078607	0.132034	-0.00112641
0.0255934	0.0103249	-0.0231593	0.0773349	0.0773349	0.107865	0.0205039
0.0205039	0.0154144	-0.0791308	0.0900557	0.0900557	0.078607	0.0205039
0.0205039	0.0141421	-0.0804029	0.125674	0.125674	0.0875115	0.0141421
0.024321	0.0141421	-0.0384243	0.126946	0.126946	0.111681	0.0179592
0.0205039	0.0179592	-0.0486009	0.0925999	0.0925999	0.111681	0.0192315
0.0192315	0.0154144	-0.0714983	0.0747907	0.0747907	0.115497	0.0166868
0.024321	0.0141421	-0.0549613	0.0862395	0.0862395	0.121858	0.0154144
0.024321	0.0179592	-0.00407814	0.0862395	0.0862395	0.149843	0.0205039
0.0179592	0.0192315	-0.00153398	0.063342	0.063342	0.179101	0.0192315
0.0230487	0.0192315	-0.0447847	0.0518933	0.0518933	0.149843	0.0166868
0.0255934	0.0205039	-0.0613217	0.0493492	0.0493492	0.12313	0.0217763
0.0230487	0.024321	-0.0244314	0.0226355	0.0226355	0.109137	0.0205039
0.024321	0.0192315	-0.0384243	-0.0104385	-0.0104385	0.100232	0.0154144
0.0281382	0.0166868	-0.0409684	-0.00407814	-0.00407814	0.137123	0.0154144
0.0294105	0.0230487	-0.00153398	0.0124589	0.0124589	0.138395	0.0154144
0.0230487	0.0205039	-0.0575054	0.0111868	0.0111868	0.0913278	0.0128697
0.0268658	0.0192315	-0.0409684	0.00101018	0.00101018	0.0849674	0.0141421
0.0294105	0.0205039	-0.00789437	0.00101018	0.00101018	0.138395	0.0192315
0.024321	0.0230487	-0.0307918	-0.000261901	-0.000261901	0.168925	0.0103249
0.0192315	0.0217763	-0.00407814	-0.0206152	-0.0206152	0.130762	0.0103249
0.0141421	0.0230487	-0.034608	-0.00916645	-0.00916645	0.133306	0.0141421
0.0141421	0.0230487	-0.0257035	0.0264518	0.0264518	0.170197	0.0115973
0.0230487	0.0217763	0.00355434	-0.0193431	-0.0193431	0.175285	0.00905257
0.0255934	0.024321	0.0111868	-0.0447847	-0.0447847	0.132034	0.0154144
0.0205039	0.0255934	0.0289959	-0.0486009	-0.0486009	0.112953	0.0128697
0.0205039	0.0281382	-0.0104385	-0.0218872	-0.0218872	0.105321	0.0103249
0.024321	0.0255934	-0.0117106	-0.00407814	-0.00407814	0.104049	0.0128697
0.0205039	0.0294105	0.015003	-0.00407814	-0.00407814	0.118041	0.0128697
0.0192315	0.0332276	-0.0142548	-0.0142548	-0.0142548	0.104049	0.00523545
0.024321	0.0357724	-0.0371522	-0.0600496	-0.0600496	0.0506213	0.00650783
0.024321	0.0357724	-0.0104385	-0.0396963	-0.0396963	-0.0269756	0.00905257
0.0179592	0.0408619	0.0111868	0.00737057	0.00737057	0.0747907	0.00141834
0.0230487	0.0370448	-0.00280606	0.00101018	0.00101018	0.12949	0.0077802
0.0255934	0.0332276	-0.00789437	-0.0129827	-0.0129827	0.0964161	0.00905257
0.0230487	0.0345	-0.0129827	-0.0155268	-0.0155268	0.111681	0.00650783
0.024321	0.0345	-0.0244314	-0.0142548	-0.0142548	0.120586	0.0077802
0.0103249	0.0332276	-0.0473288	-0.00153398	-0.00153398	0.111681	0.00905257
0.0154144	0.0306829	-0.0244314	-0.0193431	-0.0193431	0.0964161	0.00650783
0.0141421	0.0294105	-0.0600496	-0.0524171	-0.0524171	0.0773349	0.00141834
0.0141421	0.0255934	0.0175472	-0.0333359	-0.0333359	0.12949	0.0077802
0.0179592	0.0255934	0.0531654	-0.0435126	-0.0435126	0.138395	0.00523545
0.0154144	0.024321	0.0493492	-0.0587775	-0.0587775	0.0849674	0.00396308
0.0141421	0.0205039	0.0366284	0.013731	0.013731	0.0964161	0.00650783
0.0179592	0.0192315	0.0455329	-0.00407814	-0.00407814	0.102776	0.00269071
0.0192315	0.0230487	0.00523545	-0.049873	-0.049873	0.0646141	0.00650783
0.0192315	0.0192315	0.0077802	-0.00407814	-0.00407814	0.0239076	0.00141834
0.0205039	0.0166868	0.00650783	0.00101018	0.00101018	-0.00535022	0.0077802
0.024321	0.0230487	0.00396308	-0.00280606	-0.00280606	0.0277238	0.00523545
0.0192315	0.0217763	0.00905257	-0.00407814	-0.00407814	0.0264518	0.00396308
0.0166868	0.0166868	0.0141421	-0.0104385	-0.0104385	-0.0142548	0.00650783
0.0230487	0.0205039	0.0128697	-0.000261901	-0.000261901	-0.0396963	0.00269071
0.0205039	0.0217763	0.0103249	0.0289959	0.0289959	-0.0117106	0.000145967
0.0192315	0.0192315	0.0115973	0.0366284	0.0366284	-0.00407814	0.00650783
0.0141421	0.0141421	0.00905257	0.0557096	0.0557096	0.00482641	0.00905257
0.0141421	0.0154144	0.00905257	0.0798791	0.0798791	0.013731	0.00396308
0.0230487	0.0141421	0.0141421	0.0773349	0.0773349	0.00609849	-0.00112641
0.0255934	0.00905257	0.0141421	0.0569816	0.0569816	0.0277238	0.00650783
0.0205039	0.0154144	0.0103249	0.0747907	0.0747907	0.0277238	0.00141834
0.0205039	0.0128697	0.0128697	0.0684304	0.0684304	0.0277238	0.00523545
0.024321	0.0077802	0.0128697	0.0684304	0.0684304	0.0518933	0.0103249
0.0205039	0.0103249	0.0141421	0.0531654	0.0531654	0.0366284	0.00650783
0.0192315	0.0115973	0.0154144	0.0417167	0.0417167	0.030268	0.00269071
0.024321	0.00905257	0.0192315	0.0455329	0.0455329	0.0544375	0.00523545
0.024321	0.0077802	0.0179592	0.0455329	0.0455329	0.0671583	0.0077802
0.0179592	0.0141421	0.0154144	0.0340842	0.0340842	0.0417167	0.00269071
0.0230487	0.00905257	0.0205039	0.0213634	0.0213634	0.0455329	0.00523545
0.0255934	0.0103249	0.0166868	0.0328121	0.0328121	0.0417167	0.00396308
0.0230487	0.0141421	0.0141421	0.0340842	0.0340842	0.0646141	0.000145967
0.024321	0.0141421	0.0192315	0.0226355	0.0226355	0.0913278	0.00650783
0.0103249	0.0141421	0.0192315	0.0442609	0.0442609	0.0366284	0.00650783
0.0154144	0.0166868	0.0141421	0.0557096	0.0557096	0.0442609	0.0077802
0.0141421	0.0192315	0.0128697	0.0417167	0.0417167	0.0442609	0.0115973
0.0141421	0.0141421	0.0141421	0.0366284	0.0366284	0.0391725	0.0115973
0.0179592	0.0154144	0.0115973	0.0455329	0.0455329	0.046805	0.0128697
0.0154144	0.0205039	0.0128697	0.0722466	0.0722466	0.0735187	0.0179592
0.0141421	0.0192315	0.0154144	0.0938719	0.0938719	0.107865	0.0141421
0.0179592	0.0217763	0.0154144	0.0798791	0.0798791	0.0976882	0.0103249
0.0192315	0.024321	0.0115973	0.0646141	0.0646141	0.105321	0.0141421
0.0192315	0.0205039	0.0154144	0.0315401	0.0315401	0.0976882	0.0128697
0.0205039	0.0205039	0.0141421	0.0111868	0.0111868	0.0989602	0.0077802
0.024321	0.0255934	0.0128697	0.015003	0.015003	0.121858	0.0103249
0.0192315	0.024321	0.0166868	0.0366284	0.0366284	0.106593	0.0103249
0.0166868	0.0205039	0.0205039	0.0315401	0.0315401	0.0798791	0.00269071
0.0230487	0.0103249	0.0154144	0.00101018	0.00101018	0.0798791	0.00269071
0.0205039	0.0141421	0.0166868	-0.00153398	-0.00153398	0.0557096	0.00269071
0.0192315	0.0141421	0.0192315	0.00101018	0.00101018	0.0798791	-0.00239878
0.0205039	0.0141421	0.0141421	0.00482641	0.00482641	0.046805	-0.00112641
0.0230487	0.0166868	0.0141421	0.0353563	0.0353563	-0.000261901	0.00269071
0.0217763	0.0192315	0.0205039	0.0353563	0.0353563	-0.000261901	0.00396308
0.0230487	0.0141421	0.0166868	0.0340842	0.0340842	0.06207	0.00396308
0.0230487	0.0154144	0.0154144	0.0315401	0.0315401	0.0887836	0.00141834
0.0217763	0.0205039	-0.00112641	0.0239076	0.0239076	0.0531654	0.000145967
0.024321	0.0192315	0.00650783	0.0391725	0.0391725	0.0480771	-0.00112641
0.0255934	0.0217763	0.00141834	0.0480771	0.0480771	0.095144	0.000145967
0.0281382	0.0281382	0.00523545	0.0658862	0.0658862	0.0925999	0.00523545
0.0255934	0.0255934	0.0103249	0.0824232	0.0824232	0.0964161	0.00396308
0.0294105	0.0294105	0.00650783	0.0607979	0.0607979	0.115497	0.00269071
0.0332276	0.0332276	0.00269071	0.0811511	0.0811511	0.142211	0.00905257
0.0357724	0.0357724	0.00523545	0.107865	0.107865	0.139667	0.00905257
0.0357724	0.0357724	0.0077802	0.12949	0.12949	0.118041	0.00269071
0.0408619	0.0408619	0.00269071	0.139667	0.139667	0.110409	0.00269071
0.0370448	0.0370448	0.00523545	0.137123	0.137123	0.125674	0.00523545
0.0332276	0.0332276	0.00396308	0.152388	0.152388	0.0976882	0.00396308
0.0345	0.0345	0.000145967	0.148571	0.148571	0.0913278	0.00396308
0.0345	0.0345	0.00650783	0.15366	0.15366	0.046805	0.00523545
0.0332276	0.0332276	0.00650783	0.126946	0.126946	0.0162751	0.00523545
0.0306829	0.0306829	0.0077802	0.105321	0.105321	0.0213634	0.00396308
0.0294105	0.0294105	0.0115973	0.111681	0.111681	0.015003	0.0103249
0.0255934	0.0255934	0.0115973	0.0964161	0.0964161	0.00482641	0.0128697
0.0255934	0.0255934	0.0128697	0.0824232	0.0824232	-0.0129827	0.0128697
0.024321	0.024321	0.0179592	0.0722466	0.0722466	0.00228226	0.00905257
0.0205039	0.0205039	0.0141421	0.0671583	0.0671583	0.0455329	0.0154144
0.0192315	0.0192315	0.0103249	0.0760628	0.0760628	0.0480771	0.0141421
0.0230487	0.0230487	0.0141421	0.0773349	0.0773349	0.0455329	0.0115973
0.0192315	0.0192315	0.0128697	0.0887836	0.0887836	0.0697024	0.0103249
0.0166868	0.0166868	0.0077802	0.0925999	0.0925999	0.0849674	0.0141421
0.0230487	0.0230487	0.0103249	0.104049	0.104049	0.0582537	0.00905257
0.0217763	0.0217763	0.0103249	0.0976882	0.0976882	0.0315401	0.0103249
0.0166868	0.0166868	0.00269071	0.101504	0.101504	0.0366284	0.0128697
0.0205039	0.0205039	0.00269071	0.105321	0.105321	0.0417167	0.00905257
0.0217763	0.0217763	0.00269071	0.0989602	0.0989602	0.06207	0.0077802
0.0192315	0.0192315	-0.00239878	0.0925999	0.0925999	0.0887836	-0.00239878
0.0141421	0.0141421	-0.00112641	0.106593	0.106593	0.0925999	-0.00112641
0.0154144	0.0154144	0.00269071	0.0811511	0.0811511	0.0976882	0.00269071
0.0141421	0.0141421	0.00396308	0.0722466	0.0722466	0.0938719	0.00396308
0.00905257	0.00905257	0.00396308	0.0531654	0.0531654	0.0684304	0.00396308
0.0154144	0.0154144	0.00141834	0.046805	0.046805	0.0684304	0.00141834
0.0128697	0.0128697	0.000145967	0.0976882	0.0976882	0.0976882	0.000145967
0.0077802	0.0077802	-0.00112641	0.101504	0.101504	0.111681	-0.00112641
0.0103249	0.0103249	0.000145967	0.0747907	0.0747907	0.0887836	0.000145967
0.0115973	0.0115973	0.00523545	0.112953	0.112953	0.0925999	0.00523545
0.00905257	0.00905257	0.00396308	0.119314	0.119314	0.0976882	0.00396308
0.0077802	0.0077802	0.00269071	0.0188193	0.0188193	0.106593	0.00269071
0.0141421	0.0141421	0.00905257	-0.00662229	-0.00662229	0.110409	0.00905257
0.00905257	0.00905257	0.00905257	-0.00280606	-0.00280606	0.107865	0.00905257
0.0103249	0.0103249	0.00269071	0.00991473	0.00991473	0.125674	0.00269071
0.0141421	0.0141421	0.00269071	0.0735187	0.0735187	0.12313	0.00269071
0.0141421	0.0141421	0.00523545	0.140939	0.140939	0.109137	0.00523545
0.0141421	0.0141421	0.00396308	0.112953	0.112953	0.107865	0.00396308
0.0166868	0.0166868	0.00396308	0.102776	0.102776	0.132034	0.00396308
0.0192315	0.0192315	0.00523545	0.0849674	0.0849674	0.157476	0.00523545
0.0141421	0.0141421	0.00523545	0.0557096	0.0557096	0.168925	0.00523545
0.0154144	0.0154144	0.00396308	-0.06641	-0.06641	0.167653	0.00396308
0.0205039	0.0205039	0.0103249	-0.0371522	-0.0371522	0.163836	0.0103249
0.0192315	0.0192315	0.0128697	0.0658862	0.0658862	0.174013	0.0128697
0.0217763	0.0217763	0.0128697	0.0366284	0.0366284	0.188006	0.0128697
0.024321	0.024321	0.00905257	0.015003	0.015003	0.172741	0.00905257
0.0205039	0.0205039	0.0154144	0.015003	0.015003	0.18419	0.0154144
0.0205039	0.0205039	0.0141421	0.00864265	0.00864265	0.176557	0.0141421
0.0255934	0.0255934	0.0115973	0.0111868	0.0111868	0.143483	0.0115973
0.024321	0.024321	0.0103249	0.0188193	0.0188193	0.146027	0.0103249
0.0205039	0.0205039	0.0141421	0.0213634	0.0213634	0.163836	0.0141421
0.0103249	0.0103249	0.00905257	0.00101018	0.00101018	0.161292	0.00905257
0.0141421	0.0141421	0.0103249	-0.0396963	-0.0396963	0.168925	0.0103249
0.0141421	0.0141421	0.0128697	-0.0282476	-0.0282476	0.161292	0.0128697
0.0141421	0.0141421	0.00905257	-0.00280606	-0.00280606	0.144755	0.00905257
0.0166868	0.0166868	0.0077802	-0.0333359	-0.0333359	0.148571	0.0077802
0.0192315	0.0192315	0.0103249	-0.049873	-0.049873	0.142211	0.0103249
0.0141421	0.0141421	0.00650783	-0.0396963	-0.0396963	0.152388	0.00650783
0.0154144	0.0154144	0.00650783	-0.00535022	-0.00535022	0.149843	0.00650783
0.0205039	0.0205039	0.00650783	-0.0435126	-0.0435126	0.119314	0.00650783
0.0192315	0.0192315	0.0077802	-0.0282476	-0.0282476	0.115497	0.0077802
0.0217763	0.0217763	0.00523545	-0.0244314	-0.0244314	0.128218	0.00523545
0.024321	0.024321	0.00905257	-0.0206152	-0.0206152	0.156204	0.00905257
0.0205039	0.0205039	0.0103249	-0.0244314	-0.0244314	0.148571	0.0103249
0.0205039	0.0205039	0.00905257	-0.0104385	-0.0104385	0.144755	0.00905257
[truncated: 1,342 more rows]

## Sheet: Rat2-Decision making
Trial 1	Trial 2	Trial 3	Trial 4	Trial 5	Trial 7
0.0913278	-0.928879	0.326662	6.88423	0.135851	0.00737057
0.0671583	-0.930152	0.333023	6.85115	0.139667	0.0111868
0.0557096	-0.931424	0.326662	6.799	0.138395	0.0111868
0.0366284	-0.930152	0.334295	6.76974	0.137123	0.013731
0.0213634	-0.925063	0.335567	6.76338	0.135851	0.0200914
0.0111868	-0.917431	0.330479	6.76338	0.135851	0.015003
0.00609849	-0.89835	0.324118	6.72395	0.121858	0.015003
-0.0104385	-0.89835	0.320302	6.67942	0.111681	0.0200914
-0.0244314	-0.91107	0.31903	6.74557	0.106593	0.0328121
-0.0358801	-0.909798	0.333023	6.76084	0.102776	0.0353563
-0.0473288	-0.903438	0.347016	6.76084	0.0976882	0.0264518
-0.0511451	-0.894533	0.340655	6.76847	0.0887836	0.0188193
-0.0549613	-0.890717	0.321574	6.78119	0.078607	0.0200914
-0.0486009	-0.890717	0.31903	6.79264	0.0709745	0.015003
-0.0511451	-0.894533	0.322846	6.78246	0.0569816	0.0111868
-0.0600496	-0.893261	0.321574	6.78755	0.0455329	0.00737057
-0.0714983	-0.89835	0.32539	6.79518	0.0404446	0.00991473
-0.0804029	-0.905982	0.327934	6.79646	0.0340842	0.0175472
-0.0905795	-0.903438	0.331751	6.63236	0.0264518	0.0188193
-0.116021	-0.885629	0.334295	6.47589	0.015003	0.013731
-0.141463	-0.888173	0.336839	6.48607	0.013731	0.00737057
-0.149095	-0.888173	0.339383	6.47208	0.0175472	0.013731
-0.168176	-0.885629	0.330479	6.46953	0.0213634	0.0251797
-0.183441	-0.885629	0.32539	6.39702	0.0111868	0.0264518
-0.182169	-0.870364	0.329207	6.37285	0.00609849	0.0213634
-0.18853	-0.864003	0.335567	6.32579	0.00609849	0.0200914
-0.19489	-0.858915	0.336839	6.33596	0.00355434	0.0251797
-0.196162	-0.860187	0.335567	6.33342	0.00101018	0.0340842
-0.199978	-0.865275	0.340655	6.32324	0.00101018	0.030268
-0.196162	-0.864003	0.335567	6.31434	-0.00280606	0.0213634
-0.205067	-0.872908	0.326662	6.29907	-0.0104385	0.0175472
-0.202522	-0.866548	0.326662	6.28635	-0.0167989	0.0213634
-0.18853	-0.864003	0.326662	6.29271	-0.0257035	0.0111868
-0.192346	-0.879268	0.326662	6.26218	-0.0307918	0.00991473
-0.187257	-0.889445	0.316486	6.21512	-0.0295197	0.013731
-0.179625	-0.869092	0.310125	6.20239	-0.0307918	0.013731
-0.18853	-0.848738	0.316486	6.19349	-0.034608	0.013731
-0.199978	-0.848738	0.311397	6.17314	-0.0473288	0.00991473
-0.199978	-0.844922	0.305037	6.17314	-0.0473288	0.0124589
-0.187257	-0.828385	0.303765	6.1795	-0.0511451	0.013731
-0.185985	-0.828385	0.311397	6.18586	-0.0549613	0.00482641
-0.175809	-0.823297	0.311397	6.16805	-0.0638658	0.00228226
-0.173265	-0.827113	0.301221	6.12098	-0.0727704	0.00101018
-0.173265	-0.828385	0.298677	6.06883	-0.0791308	0.00101018
-0.163088	-0.830929	0.302493	6.0383	-0.082947	0.00482641
-0.166904	-0.833474	0.302493	6.01922	-0.0778587	0.00101018
-0.160544	-0.83729	0.305037	6.00522	-0.0765866	0.00228226
-0.166904	-0.815664	0.306309	5.98105	-0.0867633	0.00737057
-0.177081	-0.800399	0.312669	5.91236	-0.0931237	0.013731
-0.182169	-0.794039	0.327934	5.90346	-0.0880353	0.00864265
-0.178353	-0.777502	0.343199	5.97724	-0.0804029	0.00482641
-0.16436	-0.759693	0.34956	5.96833	-0.0791308	0.00991473
-0.17072	-0.744428	0.350832	5.99632	-0.082947	0.013731
-0.182169	-0.738068	0.347016	5.9289	-0.0867633	0.0111868
-0.183441	-0.741884	0.343199	5.90346	-0.0854912	0.0162751
-0.180897	-0.73934	0.343199	5.90218	-0.0880353	0.0162751
-0.163088	-0.736796	0.34956	5.92126	-0.0905795	0.00482641
-0.141463	-0.725347	0.345744	6.0383	-0.0918516	0.00737057
-0.117293	-0.717714	0.344471	6.06247	-0.0969399	0.0162751
-0.0956678	-0.711354	0.344471	6.03321	-0.102028	0.013731
-0.0943957	-0.712626	0.34956	6.02939	-0.105844	0.0111868
-0.0867633	-0.712626	0.348288	6.00904	-0.107117	0.0111868
-0.0562334	-0.68464	0.333023	7.30274	-0.110933	0.013731
-0.0167989	-0.666831	0.321574	7.28112	-0.118565	0.013731
0.0175472	-0.663015	0.308853	7.21751	-0.12747	0.00355434
0.0455329	-0.636301	0.308853	7.22642	-0.12747	-0.00662229
0.0544375	-0.615948	0.311397	7.19589	-0.128742	0.00101018
0.0709745	-0.61086	0.310125	7.15391	-0.131286	0.0175472
0.101504	-0.600683	0.302493	7.13228	-0.136374	0.0162751
0.118041	-0.595595	0.305037	7.09921	-0.138918	0.0111868
0.12949	-0.568881	0.302493	7.05723	-0.142735	-0.00280606
0.128218	-0.5498	0.2885	7.03688	-0.149095	-0.00407814
0.128218	-0.542167	0.274507	7.03688	-0.146551	0.00355434
0.12313	-0.533263	0.270691	7.02289	-0.145279	0.00737057
0.114225	-0.530719	0.28214	6.99617	-0.155456	0.00101018
0.0913278	-0.538351	0.283412	6.96437	-0.16436	-0.00662229
0.0671583	-0.544712	0.279595	6.93766	-0.17072	-0.00662229
0.0557096	-0.565065	0.274507	6.91094	-0.179625	-0.00153398
0.0366284	-0.582874	0.269419	6.88423	-0.182169	0.015003
0.0213634	-0.582874	0.270691	6.85115	-0.182169	0.00864265
0.0111868	-0.58669	0.280868	6.799	-0.180897	0.00101018
0.00609849	-0.605771	0.270691	6.76974	-0.182169	-0.00407814
-0.0104385	-0.615948	0.259242	6.76338	-0.182169	-0.00153398
-0.0244314	-0.650294	0.247793	6.76338	-0.192346	-0.00280606
-0.0358801	-0.67828	0.229984	6.72395	-0.20125	0.00101018
-0.0473288	-0.707538	0.22744	6.67942	0.135851	0.00355434
-0.0511451	-0.748244	0.233801	6.74557	0.121858	-0.00153398
-0.0549613	-0.800399	0.235073	6.76084	0.111681	-0.00407814
-0.0486009	-0.839834	0.218536	6.76084	0.106593	-0.00789437
-0.0511451	-0.875452	0.213447	6.76847	0.102776	-0.00789437
0.128218	-0.914887	0.223624	6.78119	0.0976882	-0.00280606
0.12313	-0.939056	0.209631	6.79264	0.0887836	0.00864265
0.114225	-0.9416	0.19691	6.78246	0.078607	0.015003
0.0913278	-0.945416	0.198182	6.78755	0.0709745	0.00737057
0.0671583	-0.949233	0.199454	6.79518	0.0569816	0.00101018
0.0557096	-0.949233	0.189278	6.79646	0.0455329	0.00101018
0.0366284	-0.933968	0.19055	6.63236	0.0404446	-0.00280606
0.0213634	-0.905982	0.18419	6.47589	0.0340842	-0.00789437
0.0111868	-0.869092	0.180373	6.48607	0.0264518	0.00101018
0.00609849	-0.846194	0.180373	6.47208	0.015003	0.00482641
-0.0104385	-0.816936	0.186734	6.46953	0.013731	0.00228226
-0.0244314	-0.783862	0.19691	6.39702	0.0175472	0.00482641
-0.0358801	-0.743156	0.19691	6.37285	0.0213634	0.00228226
-0.0473288	-0.685912	0.174013	6.32579	0.0111868	-0.0104385
-0.0511451	-0.649022	0.167653	6.33596	0.00609849	-0.00407814
-0.0549613	-0.619764	0.168925	6.33342	0.00609849	0.00355434
-0.0486009	-0.589234	0.176557	6.32324	0.00355434	0.00609849
-0.0511451	-0.561249	0.177829	6.31434	0.00101018	0.00609849
-0.0600496	-0.537079	0.179101	6.29907	0.00101018	0.00355434
-0.0714983	-0.510366	0.176557	6.28635	-0.00280606	0.00355434
-0.0804029	-0.487468	0.172741	6.29271	-0.0104385	0.00737057
-0.0905795	-0.477291	0.167653	6.26218	-0.0167989	-0.00407814
-0.116021	-0.472203	0.167653	6.21512	-0.0257035	-0.00916645
-0.141463	-0.483652	0.158748	6.20239	-0.0307918	-0.0104385
-0.149095	-0.507821	0.336839	6.19349	-0.0295197	-0.00407814
-0.168176	-0.526903	0.339383	6.17314	-0.0307918	0.00355434
-0.183441	-0.551072	0.330479	6.17314	-0.034608	0.00355434
-0.182169	-0.573969	0.32539	6.1795	-0.0473288	-0.00153398
-0.18853	-0.604499	0.329207	6.18586	-0.0473288	0.00609849
-0.19489	-0.640118	0.335567	6.16805	-0.0511451	0.00737057
-0.196162	-0.682096	0.336839	6.12098	-0.0549613	0.00864265
-0.199978	-0.732979	0.335567	6.06883	-0.0638658	0.00609849
-0.196162	-0.764781	0.340655	6.0383	-0.0727704	0.00101018
-0.205067	-0.792767	0.335567	6.01922	-0.0791308	-0.00280606
-0.202522	-0.842378	0.326662	6.00522	-0.082947	-0.00153398
-0.18853	-0.909798	0.326662	5.98105	-0.0778587	-0.00407814
-0.192346	-0.960681	0.326662	5.91236	-0.0765866	0.00228226
-0.187257	-1.00012	0.326662	5.90346	-0.0867633	0.00101018
-0.179625	-1.02174	0.316486	5.97724	-0.0931237	-0.00407814
-0.18853	-1.04845	0.310125	5.96833	-0.0880353	-0.00789437
-0.199978	-1.07771	0.316486	5.99632	-0.0804029	-0.000261901
-0.199978	-1.08407	0.311397	5.9289	-0.0791308	0.00737057
-0.187257	-1.08153	0.305037	5.90346	-0.082947	0.00355434
-0.185985	-1.08662	0.303765	5.90218	-0.0867633	0.00609849
-0.175809	-1.08789	0.311397	5.92126	-0.0854912	0.00737057
-0.173265	-1.06118	0.311397	6.0383	-0.0880353	-0.000261901
-0.173265	-1.02047	0.301221	6.06247	-0.0905795	-0.00153398
-0.163088	-0.992483	0.298677	6.03321	-0.0918516	-0.00407814
-0.166904	-0.533263	0.302493	6.02939	-0.0969399	-0.00407814
-0.160544	-0.530719	0.302493	6.00904	-0.102028	-0.00153398
-0.166904	-0.538351	0.305037	5.99632	-0.105844	-0.00407814
-0.177081	-0.544712	0.306309	6.02176	-0.107117	-0.00535022
-0.182169	-0.565065	0.312669	6.01794	-0.110933	-0.00407814
-0.178353	-0.582874	0.327934	6.00522	-0.118565	0.00355434
-0.16436	-0.582874	0.343199	6.02049	-0.12747	-0.000261901
-0.17072	-0.58669	0.34956	6.04211	-0.12747	-0.00662229
-0.165632	-0.605771	0.350832	6.04847	-0.128742	-0.00407814
-0.159272	-0.615948	0.347016	5.99505	-0.131286	-0.000261901
-0.152911	-0.650294	0.343199	5.98996	-0.136374	0.00609849
-0.151639	-0.67828	0.343199	6.00141	-0.138918	0.00101018
-0.147823	-0.707538	0.34956	5.97469	-0.142735	-0.00407814
-0.136374	-0.748244	0.345744	5.92381	-0.149095	-0.000261901
-0.137646	-0.800399	0.344471	5.90218	-0.146551	0.00737057
-0.137646	-0.839834	0.344471	5.89964	-0.145279	0.00991473
-0.130014	-0.875452	0.34956	5.91999	-0.155456	0.00355434
-0.110933	-0.914887	0.348288	5.89455	-0.16436	0.00864265
-0.0905795	-0.939056	0.333023	5.88437	-0.17072	0.013731
-0.0854912	-0.9416	0.321574	5.91618	-0.179625	0.00228226
-0.100756	-0.945416	0.308853	5.906	-0.182169	0.00609849
-0.102028	-0.949233	0.308853	5.8742	-0.182169	0.00864265
-0.099484	-0.949233	0.311397	5.86275	-0.180897	0.00482641
-0.104572	-0.933968	0.310125	5.86021	-0.182169	0.00991473
-0.112205	-0.905982	0.302493	5.84494	-0.182169	0.00864265
-0.122381	-0.869092	0.305037	5.80932	-0.192346	0.00864265
-0.116021	-0.846194	0.302493	5.79787	-0.20125	0.0124589
-0.114749	-0.816936	0.2885	5.79024	-0.19489	0.0111868
-0.1033	-0.783862	0.274507	5.78134	-0.197434	0.00991473
-0.100756	-0.743156	0.270691	5.7877	-0.198706	0.00737057
-0.102028	-0.685912	0.28214	5.75589	-0.198706	0.00355434
-0.0918516	-0.649022	0.283412	5.72536	-0.210155	0.00482641
-0.0842191	-0.619764	0.279595	5.74063	-0.220332	0.00228226
-0.0816749	-0.589234	0.274507	5.76098	-0.222876	-0.000261901
-0.0956678	-0.561249	0.269419	5.76734	-0.222876	0.00482641
-0.113477	-0.537079	0.270691	5.75462	-0.220332	0.00101018
-0.114749	-0.510366	0.280868	5.74572	-0.215243	-0.00280606
-0.1033	-0.487468	0.270691	5.74572	-0.219059	0.00228226
-0.098212	-0.477291	0.259242	5.74953	-0.222876	0.00101018
-0.0905795	-0.472203	0.247793	5.75081	-0.229236	0.00101018
-0.0740425	-0.483652	0.229984	5.71519	-0.230508	0.0111868
-0.0727704	-0.507821	0.22744	5.68211	-0.226692	0.0124589
-0.0753146	-0.526903	0.233801	5.65031	-0.216515	0.00991473
-0.0765866	-0.551072	0.235073	5.62996	-0.222876	0.00609849
-0.0753146	-0.573969	0.218536	5.60706	-0.226692	-0.00153398
-0.0778587	-0.604499	0.213447	5.58544	-0.229236	0.00101018
-0.082947	-0.640118	0.223624	5.56635	-0.229236	-0.000261901
-0.0969399	-0.682096	0.209631	5.5371	-0.233052	-0.00280606
-0.113477	-0.732979	0.19691	5.50275	-0.240685	0.00101018
-0.124926	-0.764781	0.198182	5.51038	-0.250861	0.00737057
-0.145279	-0.792767	0.199454	5.50275	-0.258494	0.00991473
-0.149095	-0.842378	0.189278	5.4824	-0.272487	0.015003
-0.145279	-0.909798	0.19055	5.4506	-0.277575	0.00991473
-0.140191	-0.960681	0.18419	5.44805	-0.276303	0.00864265
-0.140191	-1.00012	0.180373	5.44169	-0.269943	0.00355434
-0.144007	-1.02174	0.180373	5.38826	-0.263582	-0.00153398
-0.135102	-1.04845	0.186734	5.40735	-0.263582	-0.000261901
-0.130014	-1.07771	0.19691	5.40989	-0.259766	0.00101018
-0.121109	-1.08407	0.19691	5.37427	-0.258494	0.00609849
-0.109661	-1.08153	0.174013	5.35646	-0.25595	0.00101018
-0.119837	-1.08662	0.167653	5.34629	-0.254678	-0.00535022
-0.124926	-1.08789	0.168925	5.32212	-0.258494	-0.0117106
-0.119837	-1.06118	0.176557	5.27505	-0.263582	-0.0142548
-0.122381	-1.02047	0.177829	5.26614	-0.263582	-0.0206152
-0.117293	-0.992483	0.179101	5.25597	-0.264854	-0.0155268
-0.108389	-0.981035	0.176557	5.24452	-0.261038	-0.00280606
-0.110933	-0.96577	0.172741	5.21272	-0.261038	-0.00280606
-0.117293	-0.945416	0.167653	5.20636	-0.263582	-0.00407814
-0.112205	-0.921247	0.167653	5.20381	-0.273759	-0.00407814
-0.116021	-0.903438	0.158748	5.20381	-0.280119	-0.00535022
-0.107117	-0.875452	0.157476	5.186	-0.280119	-0.00662229
-0.102028	-0.865275	0.162564	5.16565	-0.285208	-0.0117106
-0.098212	-0.869092	0.174013	5.16311	-0.289024	-0.0117106
-0.099484	-0.846194	0.170197	5.16183	-0.295384	-0.00789437
-0.0867633	-0.818209	0.165108	5.17837	-0.300472	-0.00407814
-0.0816749	-0.809304	0.170197	5.16947	-0.300472	-0.00535022
-0.0943957	-0.788951	0.168925	5.16819	-0.301745	-0.0142548
-0.0791308	-0.763509	0.16002	5.15293	-0.303017	-0.0129827
-0.0536892	-0.731707	0.154932	5.1453	-0.300472	-0.0155268
-0.0409684	-0.687184	0.16638	5.13512	-0.295384	-0.0104385
-0.0384243	-0.640118	0.179101	5.12367	-0.294112	-0.0104385
-0.0396963	-0.590506	0.171469	5.03081	-0.287752	-0.0142548
-0.0511451	-0.535807	0.16638	5.01046	-0.276303	-0.0231593
-0.0600496	-0.487468	0.175285	5.01554	-0.263582	-0.0193431
-0.0549613	-0.450578	0.180373	4.9354	-0.26231	-0.0231593
-0.0396963	-0.42768	0.186734	4.89597	-0.259766	-0.0231593
-0.0371522	-0.420048	0.19691	4.87562	-0.263582	-0.0295197
-0.0396963	-0.406055	0.199454	4.85399	-0.263582	-0.0333359
-0.0358801	-0.374253	0.193094	4.83109	-0.271215	-0.0295197
-0.0269756	-0.350084	0.19691	4.81583	-0.269943	-0.0257035
0.0353563	-0.328458	0.200727	4.79929	-0.273759	-0.0193431
0.0798791	-0.301745	0.209631	4.7942	-0.283935	-0.0167989
0.0862395	-0.290296	0.219808	4.73696	-0.301745	-0.0193431
0.0976882	-0.297928	0.215991	4.7077	-0.304289	-0.0167989
0.101504	-0.252134	0.214719	4.71025	-0.300472	-0.0206152
0.101504	-0.219059	0.219808	4.68226	-0.301745	-0.0167989
0.109137	-0.219059	0.22108	4.65936	-0.300472	-0.0117106
0.121858	-0.219059	0.238889	4.65555	-0.294112	-0.0167989
0.112953	-0.226692	0.250338	4.63901	-0.289024	-0.0244314
0.111681	-0.234324	0.245249	4.61993	-0.281391	-0.0269756
0.130762	-0.268671	0.237617	4.59194	-0.275031	-0.0244314
0.137123	-0.318282	0.233801	4.56777	-0.275031	-0.0206152
0.12313	-0.381886	0.237617	4.54488	-0.275031	-0.0142548
0.128218	-0.437857	0.238889	4.53215	-0.289024	-0.0167989
0.143483	-0.472203	0.235073	4.52198	-0.296656	-0.0142548
0.147299	-0.504005	0.233801	4.49908	-0.2992	-0.00789437
0.119314	-0.544712	0.249066	4.47364	-0.310649	-0.00280606
0.139667	-0.573969	0.250338	4.42403	-0.314465	-0.00280606
0.163836	-0.600683	0.246521	4.4024	-0.325914	-0.000261901
0.162564	-0.632485	0.269419	4.38841	-0.339907	0.00101018
0.162564	-0.663015	0.270691	4.34643	-0.342451	0.00482641
0.16638	-0.687184	0.259242	4.33117	-0.341179	0.0111868
0.152388	-0.706266	0.274507	4.3388	-0.336091	0.00355434
0.148571	-0.729163	0.291044	4.3159	-0.344995	0.00482641
0.101504	-0.763509	0.280868	4.26629	-0.352628	0.00101018
0.0671583	-0.790223	0.28214	4.25484	-0.351356	-0.000261901
0.06207	-0.799127	0.296132	4.20905	-0.348811	0.00228226
0.0518933	-0.808032	0.310125	4.16071	-0.3539	0.00101018
0.0366284	-0.830929	0.306309	4.13781	-0.355172	0.00101018
0.013731	-0.853827	0.312669	4.12891	-0.355172	-0.00407814
0.00737057	-0.888173	0.330479	4.17343	-0.364076	-0.000261901
0.00355434	-0.917431	0.336839	4.13908	-0.374253	0.00355434
0.00355434	-0.936512	0.334295	4.10474	-0.374253	0.00101018
0.00355434	-0.96577	0.339383	4.0882	-0.367893	-0.00280606
0.00609849	-0.991211	0.344471	4.05513	-0.36026	-0.00280606
-0.000261901	-1.01665	0.347016	4.05513	-0.362804	-0.000261901
-0.00407814	-1.03446	0.361008	4.07802	-0.371709	0.00101018
0.00101018	-1.04973	0.357192	4.11746	-0.367893	-0.000261901
0.00609849	-1.07262	0.348288	4.11746	-0.356444	-0.000261901
0.0226355	-1.09425	0.34956	4.13908	-0.355172	-0.00407814
0.0315401	-1.11079	0.344471	4.12763	-0.339907	-0.00916645
0.0251797	-1.1146	0.352104	4.10219	-0.315737	-0.0104385
0.0251797	-1.10443	0.367369	4.09456	-0.2992	-0.00407814
0.0239076	-1.09552	0.377546	4.1111	-0.287752	-0.00280606
0.0175472	-1.07644	0.381362	4.10219	-0.280119	-0.000261901
0.013731	-1.04464	0.38009	4.09074	-0.272487	-0.00407814
0.015003	-1.02556	0.382634	4.09456	-0.259766	-0.00407814
0.00737057	-1.00393	0.377546	4.07929	-0.249589	-0.00407814
0.00864265	-0.973402	0.38009	4.0564	-0.244501	-0.00662229
0.00864265	-0.958137	0.382634	4.06657	-0.247045	-0.0117106
-0.00789437	-0.947961	0.375001	4.05258	-0.250861	-0.00916645
-0.00916645	-0.930152	0.371185	4.01442	-0.253406	-0.00916645
-0.0104385	-0.903438	0.366097	4.01315	-0.254678	-0.00153398
-0.0167989	-0.877996	0.368641	3.99025	-0.258494	-0.000261901
-0.0282476	-0.870364	0.376273	3.98134	-0.263582	0.00101018
-0.0371522	-0.865275	0.377546	3.98516	-0.263582	-0.00153398
-0.0333359	-0.852555	0.388994	3.95972	-0.261038	-0.00407814
-0.034608	-0.851283	0.382634	3.94445	-0.25595	-0.00789437
-0.0244314	-0.850011	0.382634	3.97498	-0.254678	-0.00789437
-0.00407814	-0.851283	0.381362	3.94445	-0.263582	-0.00280606
0.00228226	-0.850011	0.381362	3.91774	-0.269943	-0.00280606
0.00101018	-0.844922	0.38645	3.91901	-0.268671	-0.0167989
0.00101018	-0.862731	0.383906	3.89357	-0.25595	-0.0320639
-0.00153398	-0.908526	0.38645	3.8694	-0.234324	-0.0282476
0.00737057	-0.931424	0.390266	3.85414	-0.207611	-0.0155268
0.0213634	-0.936512	0.382634	3.83506	-0.183441	-0.0104385
0.030268	-0.937784	0.385178	3.81597	-0.166904	-0.00789437
0.0251797	-0.940328	0.396627	3.82106	-0.150367	-0.00153398
0.00737057	-0.950505	0.405531	3.82997	-0.12747	-0.00280606
0.013731	-0.977218	0.402987	3.79053	-0.109661	-0.00535022
0.0251797	-1.01411	0.39281	3.76891	-0.0943957	-0.00535022
0.00101018	-1.04337	0.383906	3.73583	-0.0854912	0.00101018
-0.0104385	-1.06499	0.383906	3.73202	-0.0753146	-0.00789437
-0.0117106	-1.09298	0.383906	3.69385	-0.0702262	-0.0104385
-0.0142548	-1.09807	0.381362	3.68368	-0.0753146	-0.00916645
-0.0155268	-1.10824	0.39281	3.70912	-0.0854912	-0.00662229
-0.00789437	-1.12605	0.406803	3.67732	-0.0956678	-0.00153398
-0.0231593	-1.15277	0.390266	3.66969	-0.112205	-0.00535022
-0.0282476	-1.17439	0.371185	3.70276	-0.132558	-0.00662229
-0.0117106	-1.19602	0.371185	3.69385	-0.155456	-0.00407814
-0.000261901	-1.20238	0.378818	3.68495	-0.165632	-0.0104385
-0.00662229	-1.19474	0.382634	3.65442	-0.17072	-0.0142548
-0.0117106	-1.21383	0.382634	3.63788	-0.173265	-0.00662229
-0.0167989	-1.23672	0.38645	3.64043	-0.17072	-0.00407814
-0.0218872	-1.25962	0.38645	3.6188	-0.159272	-0.000261901
-0.0244314	-1.26725	0.385178	3.58827	-0.141463	0.00101018
-0.0167989	-1.28252	0.382634	3.58573	-0.110933	-0.00535022
-0.00916645	-1.28761	0.377546	3.58954	-0.0854912	-0.00407814
-0.00407814	-1.29142	0.369913	3.59209	-0.0600496	-0.00407814
0.00101018	-1.31178	0.357192	3.58191	-0.0333359	-0.0104385
0.00737057	-1.32704	0.352104	3.54502	-0.00916645	-0.00916645
-0.000261901	-1.35248	0.352104	3.46997	0.0162751	-0.00153398
-0.00153398	-1.36647	0.345744	3.44198	0.0366284	-0.00407814
-0.00407814	-1.37411	0.35592	3.44453	0.0379005	-0.000261901
-0.00153398	-1.38301	0.361008	3.43435	0.0404446	0.00609849
0.00355434	-1.38937	0.362281	3.41781	0.0391725	0.00609849
0.00609849	-1.40209	0.357192	3.42036	0.030268	0.00101018
-0.00535022	-1.41736	0.353376	3.41654	0.0213634	0.00228226
-0.0104385	-1.42372	0.352104	3.41145	0.0213634	-0.00535022
-0.0117106	-1.41863	0.348288	3.39746	0.00737057	-0.00662229
-0.0104385	-1.42372	0.335567	3.38092	-0.00916645	0.00609849
-0.0129827	-1.43517	0.330479	3.3822	-0.00662229	0.00864265
-0.0269756	-1.44789	0.334295	3.34785	0.00355434	-0.000261901
-0.0307918	-1.45043	0.343199	3.30714	0.0200914	0.00228226
-0.0333359	-1.44026	0.341927	3.31478	0.0353563	0.00609849
-0.0371522	-1.44153	0.339383	3.32368	0.06207	0.00609849
-0.0447847	-1.45425	0.345744	3.32495	0.0964161	0.00101018
-0.0447847	-1.45934	0.34956	3.32368	0.132034	0.00228226
-0.0257035	-1.45806	0.34956	3.29824	0.171469	0.00228226
-0.0167989	-1.44026	0.353376	3.27789	0.218536	-0.000261901
-0.0269756	-1.43771	0.352104	3.27152	0.252882	0.00355434
-0.0218872	-1.44916	0.34956	3.24608	0.28214	0.00864265
-0.00662229	-1.44026	0.341927	3.22955	0.311397	0.0111868
0.00482641	-1.41863	0.330479	3.22064	0.331751	0.00737057
-0.00407814	-1.40973	0.32539	3.22955	0.350832	0.00737057
-0.0142548	-1.39064	0.339383	3.22955	0.372457	0.00609849
-0.0104385	-1.37792	0.347016	3.23082	0.390266	0.00101018
-0.00916645	-1.35503	0.340655	3.22955	0.41062	0.00101018
-0.00662229	-1.31686	0.331751	3.19647	0.425884	0.00482641
-0.000261901	-1.30541	0.326662	3.1952	0.446238	0.00737057
0.00355434	-1.26598	0.326662	3.19902	0.476768	0.00737057
-0.00153398	-1.23672	0.322846	3.20156	0.50857	0.0111868
0.0111868	-1.20746	0.31903	3.19774	0.527651	0.00355434
0.00991473	-1.11842	0.311397	3.19393	0.554364	0.00101018
0.00737057	-1.1057	0.313942	3.17612	0.587439	0.00355434
0.015003	-1.09425	0.31903	3.16849	0.621785	0.00482641
0.0251797	-1.07135	0.329207	3.15577	0.656131	0.00864265
0.0328121	-1.03828	0.339383	3.14813	0.682844	0.013731
0.0366284	-0.9963	0.335567	3.12905	0.700654	0.015003
0.0315401	-0.970858	0.32539	3.10743	0.717191	0.00991473
0.0315401	-0.958137	0.320302	3.1087	0.733728	0.00991473
0.0442609	-0.945416	0.315214	3.10743	0.74772	0.0175472
0.046805	-0.927607	0.315214	3.09852	0.770618	0.013731
0.0544375	-0.91107	0.315214	3.0769	0.787155	0.00609849
0.0582537	-0.917431	0.311397	3.06672	0.806236	0.00101018
0.0747907	-0.933968	0.311397	3.06926	0.827861	0.00228226
0.0849674	-0.940328	0.326662	3.06036	0.857119	0.00355434
0.0824232	-0.956865	0.320302	3.05146	0.890193	0.00355434
0.0811511	-0.968314	0.310125	3.04509	0.920723	0.00991473
0.0709745	-0.995028	0.299949	3.04255	0.957613	0.00609849
0.06207	-1.03701	0.298677	3.02729	0.990687	0.00609849
0.0569816	-1.06245	0.298677	2.99294	1.03267	0.00737057
0.0671583	-1.07517	0.307581	2.97131	1.07464	0.00482641
0.0887836	-1.08662	0.315214	2.96368	1.11408	-0.00153398
0.100232	-1.09934	0.315214	2.97131	1.15224	-0.00280606
0.095144	-1.10061	0.316486	2.97386	1.18404	0.00991473
0.0989602	-1.11079	0.324118	2.98785	1.21712	0.00737057
0.095144	-1.12351	0.330479	2.99548	1.25274	0.00101018
0.095144	-1.12605	0.321574	3.00566	1.28708	0.00864265
0.101504	-1.11588	0.320302	3.00693	1.30744	0.015003
0.105321	-1.11842	0.326662	2.98403	1.32016	0.015003
0.107865	-1.12224	0.317758	2.96877	1.33669	0.00609849
0.0938719	-1.10188	0.315214	2.97259	1.34814	0.0111868
0.0925999	-1.07898	0.311397	2.98276	1.36468	0.0162751
0.101504	-1.05736	0.305037	2.9764	1.3774	0.0213634
0.104049	-1.03955	0.316486	2.9675	1.39394	0.0175472
0.0811511	-1.02683	0.326662	2.9446	1.41556	0.0111868
0.0646141	-1.01792	0.334295	2.93697	1.43083	0.00991473
0.0658862	-1.01029	0.335567	2.93442	1.45245	0.0162751
0.0722466	-1.00139	0.340655	2.92425	1.46136	0.015003
0.0518933	-0.981035	0.343199	2.91661	1.46517	0.0175472
0.046805	-0.951777	0.340655	2.91025	1.46899	0.0213634
0.046805	-0.921247	0.344471	2.90644	1.46008	0.015003
0.0518933	-0.90471	0.341927	2.89372	1.44482	0.00355434
0.0569816	-0.876724	0.330479	2.89881	1.42192	0.00355434
0.06207	-0.855099	0.336839	2.91025	1.39394	0.00228226
0.0735187	-0.830929	0.353376	2.92043	1.36977	0.0111868
0.0709745	-0.81312	0.359736	2.90644	1.35196	0.00991473
0.0773349	-0.804216	0.359736	2.92425	1.33924	0.00864265
0.0925999	-0.786407	0.371185	2.93315	1.32779	0.00737057
0.095144	-0.773686	0.362281	2.91153	1.3227	0.00482641
0.0849674	-0.780046	0.352104	2.89117	1.31888	0.0124589
0.0709745	-0.78259	0.359736	2.8899	1.31888	0.00609849
0.0722466	-0.783862	0.361008	2.88608	1.2998	-0.00535022
0.0709745	-0.786407	0.35592	2.867	1.268	-0.00407814
0.0684304	-0.788951	0.363553	2.83393	1.23238	0.00228226
0.0671583	-0.795311	0.377546	2.77414	1.19549	0.0175472
0.0824232	-0.804216	0.387722	2.79322	1.15479	0.0213634
0.095144	-0.810576	0.391538	2.81866	1.1179	0.00991473
0.0862395	-0.820753	0.376273	2.81103	1.08482	0.00609849
0.0773349	-0.833474	0.366097	2.80213	1.06065	0.00609849
0.0722466	-0.850011	0.362281	2.78432	1.04411	0.00609849
0.0646141	-0.851283	0.357192	2.77796	1.03648	0.0111868
0.0697024	-0.870364	0.353376	2.77414	1.02758	0.00609849
0.0671583	-0.870364	0.359736	2.74361	1.01358	-0.00407814
0.0646141	-0.870364	0.369913	2.67619	0.990687	-0.00407814
0.0595258	-0.864003	0.369913	2.6622	0.962702	0.00991473
0.06207	-0.881813	0.368641	2.64693	0.93726	0.00101018
0.0658862	-0.889445	0.362281	2.61259	0.910547	-0.00407814
0.0709745	-0.862731	0.357192	2.56807	0.885105	0.00609849
0.0582537	-0.857643	0.357192	2.54771	0.844398	0.0162751
0.0404446	-0.858915	0.371185	2.53881	0.80878	0.013731
0.0379005	-0.838562	0.376273	2.52863	0.782067	-0.00280606
0.0417167	-0.808032	0.372457	2.54898	0.748993	-0.00916645
0.0417167	-0.777502	0.366097	2.60241	0.708286	-0.00153398
0.046805	-0.773686	0.367369	2.61259	0.693021	0.00355434
0.0429888	-0.76987	0.376273	2.58587	0.717191	-0.00280606
0.0404446	-0.757149	0.381362	2.50446	0.732455	-0.00153398
0.0455329	-0.750788	0.364825	2.4663	0.738816	-0.00662229
0.0480771	-0.743156	0.35592	2.51973	0.737544	-0.0142548
0.06207	-0.730435	0.366097	2.55534	0.733728	-0.00535022
0.0709745	-0.730435	0.362281	2.5439	0.728639	-0.00662229
0.0735187	-0.731707	0.34956	2.48665	0.722279	-0.0155268
0.078607	-0.718986	0.350832	2.45231	0.718463	-0.0193431
0.0684304	-0.697361	0.352104	2.43959	0.701926	-0.0142548
0.0607979	-0.677008	0.335567	2.43577	0.6803	-0.00789437
0.0518933	-0.655382	0.329207	2.49047	0.656131	-0.0104385
0.0417167	-0.657927	0.331751	2.50065	0.644682	-0.0142548
0.0391725	-0.661743	0.340655	2.50446	0.642138	-0.0244314
0.0480771	-0.657927	0.348288	2.48665	0.626873	-0.0167989
0.06207	-0.67828	0.35592	2.40269	0.596343	-0.0193431
0.0544375	-0.687184	0.359736	2.37853	0.567085	-0.0167989
0.0442609	-0.688457	0.359736	2.38743	0.531467	-0.0193431
0.0239076	-0.699905	0.362281	2.42559	0.502209	-0.0218872
0.0111868	-0.717714	0.359736	2.37089	0.472951	-0.0167989
0.0111868	-0.749516	0.35592	2.33909	0.44751	-0.0142548
0.0175472	-0.768597	0.362281	2.39125	0.42334	-0.0117106
0.013731	-0.777502	0.354648	2.42686	0.404259	-0.00153398
0.0111868	-0.78259	0.345744	2.33655	0.383906	-0.0117106
0.00991473	-0.791495	0.344471	2.30093	0.369913	-0.0142548
0.0111868	-0.80676	0.347016	2.32001	0.366097	-0.0167989
0.00991473	-0.824569	0.344471	2.29075	0.371185	-0.0117106
0.00864265	-0.834746	0.345744	2.26913	0.387722	-0.0142548
0.00355434	-0.842378	0.350832	2.25895	0.409347	-0.0155268
0.00355434	-0.844922	0.352104	2.25513	0.44751	-0.0104385
0.00609849	-0.838562	0.341927	2.24496	0.499665	-0.00280606
-0.00280606	-0.828385	0.34956	2.25132	0.555637	-0.00916645
-0.00535022	-0.83729	0.354648	2.2475	0.60652	-0.0104385
0.00355434	-0.848738	0.345744	2.22588	0.645954	-0.00789437
-0.00153398	-0.862731	0.341927	2.20679	0.6803	-0.00916645
-0.00407814	-0.871636	0.324118	2.19535	0.707014	-0.0117106
0.00101018	-0.885629	0.312669	2.1699	0.728639	-0.00407814
0.00991473	-0.899622	0.311397	2.16354	0.74136	-0.00662229
0.0188193	-0.90471	0.302493	2.15591	0.743904	-0.0142548
0.0328121	-0.91107	0.299949	2.12793	0.737544	-0.0142548
0.0569816	-0.909798	0.296132	2.16354	0.736272	-0.00153398
0.0518933	-0.912342	0.298677	2.20552	0.727367	0.00228226
0.0493492	-0.921247	0.306309	2.20552	0.718463	-0.0117106
0.0480771	-0.917431	0.293588	2.18008	0.719735	-0.0206152
0.0518933	-0.90471	0.292316	2.17499	0.719735	-0.00535022
0.0582537	-0.914887	0.301221	2.14319	0.718463	0.00609849
0.0671583	-0.928879	0.293588	2.08086	0.724823	0.00355434
0.0671583	-0.926335	0.296132	2.06814	0.733728	-0.00280606
0.0709745	-0.928879	0.303765	2.0516	0.74136	-0.00407814
0.0811511	-0.925063	0.301221	2.0287	0.754081	-0.00407814
0.0722466	-0.937784	0.299949	2.02107	0.776978	-0.0142548
0.0646141	-0.955593	0.296132	2.01344	0.793515	-0.0167989
0.0671583	-0.953049	0.306309	2.00708	0.825317	-0.0206152
0.0747907	-0.946689	0.311397	1.99945	0.855847	-0.0155268
0.078607	-0.9416	0.315214	1.97528	0.883833	-0.0155268
0.0875115	-0.914887	0.315214	1.95111	0.905458	-0.0104385
0.0862395	-0.914887	0.302493	1.94602	0.925811	-0.00407814
0.0697024	-0.917431	0.299949	1.94347	0.93726	-0.0104385
0.0582537	-0.907254	0.306309	1.93075	0.942348	-0.0104385
0.078607	-0.905982	0.297405	1.92439	0.951253	-0.0129827
0.0925999	-0.90471	0.29486	1.9104	0.946165	-0.0193431
0.0824232	-0.895805	0.299949	1.88878	0.923267	-0.018071
0.0811511	-0.899622	0.303765	1.87478	0.896554	-0.0142548
0.0849674	-0.891989	0.301221	1.86333	0.859663	-0.00662229
0.100232	-0.89835	0.310125	1.85316	0.824045	-0.0104385
0.102776	-0.903438	0.306309	1.85697	0.792243	-0.0104385
0.0862395	-0.91107	0.302493	1.84298	0.770618	-0.00662229
0.0989602	-0.914887	0.296132	1.83153	0.745176	-0.0117106
0.112953	-0.917431	0.289772	1.84807	0.722279	-0.0142548
0.106593	-0.914887	0.2885	1.91931	0.700654	-0.00662229
0.0976882	-0.914887	0.285956	1.94856	0.681572	-0.018071
0.0938719	-0.913614	0.280868	1.95111	0.667579	-0.0269756
0.0900557	-0.909798	0.274507	1.94347	0.658675	-0.0244314
0.0925999	-0.900894	0.25797	1.92567	0.648498	-0.0244314
0.0925999	-0.884357	0.259242	1.9015	0.647226	-0.0333359
0.0964161	-0.881813	0.250338	1.87987	0.644682	-0.0320639
0.106593	-0.87418	0.243977	1.8557	0.631961	-0.0320639
0.105321	-0.858915	0.249066	1.81754	0.617968	-0.0307918
0.0938719	-0.857643	0.246521	1.78065	0.605248	-0.0307918
0.0811511	-0.853827	0.235073	1.78828	0.58235	-0.0282476
0.0887836	-0.839834	0.231256	1.75648	0.564541	-0.0307918
0.0925999	-0.844922	0.237617	1.72722	0.555637	-0.0307918
0.0849674	-0.847466	0.233801	1.7145	0.536555	-0.0257035
0.0722466	-0.848738	0.238889	1.69669	0.512386	-0.0206152
0.06207	-0.853827	0.235073	1.68397	0.490761	-0.0244314
0.06207	-0.88054	0.231256	1.66489	0.476768	-0.0269756
0.0671583	-0.907254	0.233801	1.65726	0.462775	-0.0282476
0.0671583	-0.93524	0.228712	1.64835	0.443694	-0.0282476
0.0722466	-0.951777	0.222352	1.67252	0.429701	-0.0269756
0.0569816	-0.967042	0.212175	1.68143	0.414436	-0.0257035
0.0455329	-0.983579	0.203271	1.69287	0.408075	-0.0269756
0.0480771	-1.01029	0.213447	1.70305	0.408075	-0.0257035
0.0506213	-1.03446	0.214719	1.7056	0.400443	-0.0307918
0.0455329	-1.05227	0.200727	1.69542	0.387722	-0.0358801
0.0455329	-1.05863	0.194366	1.65471	0.383906	-0.0320639
0.0366284	-1.07898	0.191822	1.63945	0.385178	-0.0244314
0.0340842	-1.10061	0.199454	1.62418	0.387722	-0.0206152
0.0340842	-1.12096	0.203271	1.61401	0.387722	-0.0295197
0.0251797	-1.14259	0.207087	1.65471	0.390266	-0.0257035
0.0213634	-1.16549	0.210903	1.67761	0.39281	-0.0244314
0.015003	-1.18711	0.191822	1.61909	0.391538	-0.0282476
0.00609849	-1.20874	0.179101	1.55549	0.390266	-0.0307918
0.0175472	-1.23545	0.177829	1.52623	0.382634	-0.0269756
0.0404446	-1.25453	0.168925	1.53259	0.375001	-0.0231593
0.0379005	-1.27107	0.167653	1.56821	0.362281	-0.0193431
0.0442609	-1.28761	0.168925	1.57839	0.348288	-0.0142548
0.0264518	-1.31941	0.170197	1.60129	0.341927	-0.0104385
0.0213634	-1.35757	0.167653	1.60256	0.331751	-0.018071
0.0264518	-1.39446	0.165108	1.58475	0.322846	-0.0206152
0.0200914	-1.4199	0.162564	1.55803	0.317758	-0.0167989
0.00991473	-1.44407	0.152388	1.5186	0.316486	-0.0193431
0.00609849	-1.47333	0.163836	1.50588	0.321574	-0.0218872
0.00101018	-1.49114	0.179101	1.49189	0.320302	-0.0142548
-0.00916645	-1.52167	0.180373	1.48298	0.311397	-0.00916645
0.00101018	-1.54202	0.174013	1.50206	0.302493	-0.00916645
-0.000261901	-1.5611	0.172741	1.5097	0.297405	-0.00662229
-0.00153398	-1.59036	0.162564	1.5097	0.2885	-0.00916645
0.00737057	-1.60308	0.174013	1.51224	0.28214	-0.018071
0.00864265	-1.61326	0.18419	1.53005	0.270691	-0.0206152
0.0111868	-1.62343	0.177829	1.54531	0.26433	-0.0167989
0.015003	-1.63234	0.181645	1.55931	0.25797	-0.0129827
0.00864265	-1.64124	0.193094	1.55676	0.25161	-0.00407814
0.00609849	-1.65142	0.18419	1.53132	0.242705	-0.00407814
0.015003	-1.6476	0.16638	1.51097	0.233801	-0.000261901
0.0277238	-1.64888	0.157476	1.50206	0.228712	-0.00535022
0.0391725	-1.65396	0.172741	1.50334	0.22108	-0.00407814
0.0366284	-1.64633	0.177829	1.52496	0.210903	0.00737057
0.0353563	-1.63234	0.170197	1.55422	0.200727	0.00101018
0.0379005	-1.61835	0.172741	1.56694	0.19055	0.00101018
0.0277238	-1.60308	0.16638	1.55422	0.182917	-0.00916645
0.0162751	-1.5929	0.158748	1.53259	0.177829	-0.00662229
0.0200914	-1.57128	0.16638	1.5097	0.175285	-0.00662229
0.0289959	-1.54202	0.168925	1.47026	0.163836	-0.00916645
0.00991473	-1.52167	0.165108	1.38249	0.152388	-0.0155268
-0.00916645	-1.50513	0.16638	1.39012	0.147299	-0.0129827
-0.0193431	-1.49623	0.175285	1.44609	0.133306	-0.00535022
-0.0142548	-1.49114	0.171469	1.51733	0.116769	0.00228226
-0.00280606	-1.47842	0.176557	1.54659	0.105321	0.00482641
-0.00280606	-1.46442	0.191822	1.5733	0.0862395	-0.0117106
0.00864265	-1.44916	0.193094	1.53259	0.0607979	-0.0193431
0.00609849	-1.43008	0.189278	1.48934	0.0379005	-0.0167989
-0.00280606	-1.4199	0.198182	1.47535	0.015003	-0.0257035
-0.00535022	-1.40464	0.199454	1.43846	-0.0167989	-0.0193431
-0.00153398	-1.3881	0.200727	1.39521	-0.0384243	-0.0142548
-0.00407814	-1.37665	0.200727	1.39902	-0.0600496	-0.0117106
-0.0129827	-1.36266	0.198182	1.40284	-0.0765866	-0.0193431
-0.0231593	-1.36902	0.204543	1.37358	-0.0791308	-0.0231593
-0.0295197	-1.35884	0.210903	1.39394	-0.0714983	-0.0206152
-0.0333359	-1.34739	0.217264	1.44482	-0.0396963	-0.0257035
-0.0295197	-1.3334	0.217264	1.43973	0.0111868	-0.0167989
-0.034608	-1.33086	0.218536	1.41047	0.06207	0.00101018
-0.034608	-1.32831	0.224896	1.39139	0.102776	-0.00407814
-0.0320639	-1.32577	0.22744	1.35832	0.130762	-0.0104385
-0.0244314	-1.31686	0.224896	1.34178	0.151115	-0.0142548
-0.00662229	-1.3105	0.233801	1.35705	0.149843	-0.0167989
-0.00407814	-1.30669	0.233801	1.37994	0.142211	-0.0142548
-0.0142548	-1.28888	0.242705	1.38376	0.128218	-0.00662229
-0.00789437	-1.26598	0.245249	1.37358	0.111681	-0.00662229
-0.00407814	-1.23418	0.242705	1.36341	0.107865	-0.00916645
-0.0142548	-1.20874	0.249066	1.35705	0.115497	-0.00407814
-0.0117106	-1.19474	0.259242	1.32906	0.111681	-0.0104385
0.00991473	-1.1693	0.268147	1.27818	0.109137	-0.0129827
0.0111868	-1.16421	0.265603	1.20694	0.116769	-0.00153398
0.0162751	-1.1604	0.256698	1.14461	0.121858	0.00228226
0.0213634	-1.1286	0.25797	1.1815	0.12313	0.00609849
0.0251797	-1.09171	0.26433	1.20694	0.128218	0.015003
0.0200914	-1.06754	0.265603	1.21585	0.134578	0.0162751
0.0251797	-1.04718	0.265603	1.1904	0.138395	0.00609849
0.0366284	-1.01411	0.260514	1.1497	0.140939	-0.000261901
0.0417167	-0.991211	0.250338	1.14079	0.137123	-0.00280606
0.0506213	-0.961953	0.243977	1.1497	0.133306	0.00355434
0.06207	-0.932696	0.26433	1.14079	0.124402	0.00101018
0.0671583	-0.917431	0.278323	1.13062	0.128218	0.00609849
0.0735187	-0.899622	0.269419	1.12044	0.125674	0.00482641
0.0798791	-0.877996	0.260514	1.11917	0.120586	0.00101018
0.0836953	-0.864003	0.260514	1.14588	0.118041	0.00482641
0.0976882	-0.851283	0.263058	1.18277	0.120586	0.00609849
0.0900557	-0.833474	0.261786	1.19549	0.121858	0.0124589
0.0836953	-0.824569	0.263058	1.17641	0.124402	0.0124589
0.0849674	-0.809304	0.268147	1.17259	0.118041	0.00609849
0.104049	-0.792767	0.280868	1.17387	0.111681	-0.00407814
0.119314	-0.77623	0.293588	1.16242	0.118041	-0.00407814
0.12949	-0.763509	0.299949	1.17641	0.110409	-0.00407814
0.152388	-0.754605	0.2885	1.17641	0.102776	-0.0104385
0.163836	-0.727891	0.283412	1.13316	0.0989602	0.00101018
0.152388	-0.70881	0.285956	1.09627	0.0875115	0.015003
0.140939	-0.707538	0.28214	1.08228	0.0824232	0.00991473
0.147299	-0.687184	0.284684	1.05938	0.078607	0.00228226
0.16638	-0.675736	0.285956	1.02885	0.0735187	0.00864265
0.16638	-0.668103	0.291044	1.0085	0.0671583	0.00355434
0.16638	-0.656655	0.293588	1.00722	0.0544375	-0.00407814
0.167653	-0.651566	0.293588	1.01231	0.0455329	-0.00789437
0.163836	-0.635029	0.285956	0.995776	0.0391725	-0.000261901
0.156204	-0.613404	0.278323	0.969062	0.0340842	-0.00153398
0.158748	-0.603227	0.278323	0.951253	0.0340842	-0.00280606
0.156204	-0.585418	0.275779	0.944893	0.0264518	0.00101018
0.152388	-0.571425	0.275779	0.986871	0.013731	0.00737057
0.144755	-0.558704	0.269419	1.01231	0.00991473	0.00609849
0.138395	-0.552344	0.266875	1.04157	0.00737057	0.00737057
0.128218	-0.54344	0.270691	1.05811	0.00864265	0.00482641
0.110409	-0.524358	0.270691	1.06956	0.00101018	0.00991473
0.105321	-0.514182	0.26433	1.09627	-0.00407814	0.00737057
0.105321	-0.526903	0.270691	1.03394	-0.00662229	0.00228226
0.110409	-0.528175	0.274507	0.979239	-0.00662229	-0.00280606
0.116769	-0.510366	0.263058	0.989415	-0.00662229	-0.00916645
0.128218	-0.502733	0.263058	0.989415	-0.0129827	-0.00916645
0.111681	-0.500189	0.261786	0.96779	-0.0193431	-0.00407814
0.114225	-0.491284	0.261786	0.949981	-0.0142548	-0.0104385
0.116769	-0.470931	0.256698	0.941076	-0.0104385	-0.0167989
0.110409	-0.440401	0.254154	0.941076	-0.00916645	-0.0142548
0.12313	-0.439129	0.254154	0.915635	-0.00535022	-0.0104385
0.125674	-0.436585	0.25797	0.938532	-0.00407814	-0.00916645
0.12949	-0.432769	0.25161	0.99196	0.00482641	0.00228226
0.138395	-0.422592	0.241433	1.00341	0.0162751	0.00609849
0.140939	-0.399695	0.240161	0.972878	0.0328121	-0.00916645
0.149843	-0.386974	0.240161	0.944893	0.0379005	-0.00535022
0.148571	-0.383158	0.243977	0.920723	0.0455329	0.00101018
0.144755	-0.374253	0.247793	0.919451	0.0569816	0.00101018
0.16638	-0.366621	0.255426	0.892737	0.0747907	0.00482641
0.171469	-0.365349	0.250338	0.881289	0.0824232	0.00609849
0.167653	-0.370437	0.245249	0.881289	0.0964161	0.00482641
0.174013	-0.36026	0.25161	0.892737	0.112953	0.00355434
0.181645	-0.36026	0.255426	0.880017	0.132034	0.00609849
0.167653	-0.361532	0.240161	0.892737	0.149843	0.00609849
0.143483	-0.364076	0.232529	0.908002	0.163836	0.00609849
0.133306	-0.36026	0.232529	0.896554	0.167653	0.015003
0.125674	-0.358988	0.237617	0.904186	0.163836	0.0213634
0.111681	-0.351356	0.243977	0.885105	0.161292	0.015003
0.0964161	-0.344995	0.250338	0.878745	0.16638	0.0111868
0.0976882	-0.341179	0.250338	0.874928	0.171469	0.00991473
0.102776	-0.339907	0.25161	0.878745	0.171469	0.00355434
0.116769	-0.334819	0.25797	0.860935	0.172741	-0.00153398
0.111681	-0.339907	0.259242	0.844398	0.171469	-0.00407814
0.095144	-0.344995	0.240161	0.850759	0.171469	-0.00662229
0.0862395	-0.339907	0.232529	0.868568	0.167653	0.00228226
0.0887836	-0.333547	0.231256	0.874928	0.170197	0.00101018
0.0722466	-0.318282	0.219808	0.881289	0.16638	-0.0104385
0.0569816	-0.322098	0.213447	0.873656	0.16638	-0.00535022
0.0455329	-0.314465	0.214719	0.866024	0.165108	0.00355434
0.0213634	-0.306833	0.223624	0.845671	0.163836	0.00737057
0.00101018	-0.300472	0.233801	0.829133	0.16002	0.00355434
0.00609849	-0.289024	0.237617	0.83931	0.157476	-0.00535022
0.0111868	-0.289024	0.236345	0.855847	0.157476	-0.00153398
0.00737057	-0.29284	0.231256	0.846943	0.156204	-0.00535022
0.00991473	-0.304289	0.233801	0.831678	0.146027	-0.0104385
-0.00916645	-0.318282	0.238889	0.829133	0.134578	-0.0104385
-0.0257035	-0.31701	0.245249	0.815141	0.124402	-0.00916645
-0.0371522	-0.309377	0.25161	0.77825	0.119314	-0.00407814
-0.049873	-0.315737	0.25161	0.742632	0.112953	-0.00153398
-0.0575054	-0.325914	0.229984	0.724823	0.104049	-0.00153398
-0.0486009	-0.331002	0.218536	0.74772	0.095144	0.00101018
-0.0549613	-0.328458	0.222352	0.712102	0.0887836	0.00864265
-0.0600496	-0.332274	0.223624	0.677756	0.0913278	0.00101018
-0.0689542	-0.332274	0.228712	0.658675	0.0862395	0.00101018
-0.06641	-0.314465	0.235073	0.630689	0.0811511	0.00101018
-0.0193431	-0.311921	0.229984	0.607792	0.0773349	0.00355434
0.0315401	-0.332274	0.224896	0.596343	0.0735187	-0.00153398
0.0239076	-0.346267	0.217264	0.597615	0.0658862	-0.00535022
0.030268	-0.348811	0.219808	0.597615	0.0557096	-0.00916645
0.0417167	-0.351356	0.223624	0.589983	0.0379005	-0.00916645
0.0417167	-0.355172	0.233801	0.579806	0.0251797	-0.00535022
0.0366284	-0.362804	0.252882	0.569629	0.013731	-0.00407814
0.0417167	-0.376797	0.250338	0.555637	-0.00153398	-0.00407814
0.0404446	-0.383158	0.233801	0.544188	-0.0206152	-0.00662229
0.0366284	-0.379341	0.222352	0.554364	-0.0396963	0.00482641
0.0162751	-0.376797	0.231256	0.549276	-0.0600496	0.00737057
0.0251797	-0.39079	0.245249	0.51493	-0.0765866	0.00228226
0.0366284	-0.413688	0.250338	0.4844	-0.0956678	0.00101018
0.0289959	-0.41496	0.254154	0.471679	-0.109661	-0.00662229
0.0391725	-0.409871	0.246521	0.457686	-0.122381	-0.00662229
0.046805	-0.412415	0.243977	0.448782	-0.126198	-0.00535022
0.0379005	-0.411143	0.249066	0.438605	-0.121109	-0.00662229
0.0442609	-0.42132	0.254154	0.42334	-0.113477	-0.00916645
0.0455329	-0.426408	0.252882	0.402987	-0.107117	-0.00916645
0.0518933	-0.432769	0.240161	0.372457	-0.102028	-0.0142548
0.06207	-0.441673	0.240161	0.361008	-0.0905795	-0.00789437
0.0607979	-0.441673	0.254154	0.344471	-0.0727704	-0.00407814
0.0506213	-0.448034	0.254154	0.327934	-0.0600496	-0.0129827
0.0569816	-0.463299	0.25797	0.316486	-0.0524171	-0.0206152
0.0697024	-0.468387	0.255426	0.299949	-0.0435126	-0.0142548
0.0646141	-0.463299	0.25161	0.301221	-0.0269756	-0.00662229
0.0671583	-0.45821	0.254154	0.307581	-0.0193431	-0.0129827
0.0722466	-0.455666	0.25161	0.296132	-0.0142548	-0.00916645
0.0925999	-0.462027	0.250338	0.279595	-0.00407814	-0.000261901
0.102776	-0.463299	0.25797	0.284684	-0.00153398	0.00609849
0.0976882	-0.460754	0.250338	0.296132	0.00609849	0.00355434
0.0875115	-0.465843	0.247793	0.296132	0.00864265	0.0162751
0.0862395	-0.473475	0.247793	0.26433	0.00737057	0.00609849
0.0862395	-0.469659	0.252882	0.243977	0.00864265	-0.00280606
0.0849674	-0.477291	0.245249	0.238889	0.00991473	0.00609849
0.0760628	-0.483652	0.241433	0.229984	0.00609849	0.013731
0.0735187	-0.474747	0.237617	0.222352	0.00609849	0.0124589
0.0938719	-0.476019	0.243977	0.223624	0.00609849	0.0111868
0.0989602	-0.483652	0.250338	0.22108	-0.000261901	0.0111868
0.0925999	-0.474747	0.252882	0.209631	-0.00407814	0.00609849
0.0798791	-0.472203	0.250338	0.174013	-0.00153398	0.013731
0.0811511	-0.497645	0.243977	0.157476	-0.00407814	0.0251797
0.0887836	-0.51291	0.250338	0.135851	-0.00662229	0.0200914
0.0976882	-0.510366	0.259242	0.0798791	-0.00535022	0.0162751
0.102776	-0.514182	0.259242	0.0671583	-0.00407814	0.0175472
0.106593	-0.521814	0.261786	0.0722466	0.00355434	0.00991473
0.104049	-0.51291	0.254154	0.06207	0.0111868	0.00482641
0.0913278	-0.514182	0.255426	0.0595258	0.0162751	-0.00153398
0.0862395	-0.521814	0.261786	0.0671583	0.0213634	0.00101018
0.0900557	-0.515454	0.261786	0.0506213	0.0264518	0.00609849
0.0913278	-0.523086	0.263058	0.0239076	0.0353563	0.0124589
0.0862395	-0.528175	0.265603	0.0200914	0.046805	0.013731
0.0798791	-0.529447	0.25797	0.00482641	0.0493492	0.00609849
0.0709745	-0.521814	0.241433	-0.00662229	0.0557096	0.00609849
0.0811511	-0.523086	0.229984	-0.0167989	0.06207	0.00609849
0.095144	-0.523086	0.233801	-0.0167989	0.0671583	0.00228226
0.0875115	-0.520542	0.238889	-0.0193431	0.0735187	0.00355434
0.0875115	-0.504005	0.229984	-0.0257035	0.0760628	0.00991473
0.06207	-0.497645	0.22744	-0.0511451	0.0747907	0.015003
0.046805	-0.504005	0.226168	-0.0765866	0.0735187	0.00991473
0.0455329	-0.502733	0.22108	-0.0765866	0.078607	0.00609849
0.0379005	-0.48874	0.218536	-0.0753146	0.0849674	0.0124589
0.030268	-0.48238	0.223624	-0.0804029	0.0862395	0.00355434
0.0289959	-0.478564	0.22108	-0.0575054	0.0964161	0.00482641
0.0239076	-0.473475	0.22108	-0.0409684	0.101504	0.00737057
0.0175472	-0.464571	0.240161	-0.0613217	0.105321	0.00609849
0.00101018	-0.45821	0.250338	-0.118565	0.106593	0.0124589
-0.00153398	-0.45185	0.259242	-0.126198	0.106593	0.013731
-0.000261901	-0.440401	0.243977	-0.0956678	0.109137	0.00991473
-0.00280606	-0.42768	0.240161	-0.098212	0.107865	0.015003
-0.00662229	-0.417504	0.241433	-0.109661	0.107865	0.0213634
-0.0104385	-0.408599	0.243977	-0.0905795	0.111681	0.0251797
-0.0257035	-0.383158	0.25161	-0.0753146	0.116769	0.0162751
-0.0396963	-0.3539	0.26433	-0.0905795	0.119314	0.00864265
-0.0486009	-0.331002	0.249066	-0.0816749	0.119314	0.00609849
-0.0486009	-0.304289	0.229984	-0.0791308	0.126946	0.00355434
-0.0358801	-0.264854	0.228712	-0.0854912	0.128218	-0.00153398
-0.0307918	-0.224148	0.237617	-0.0854912	0.135851	0.00355434
-0.0333359	-0.182169	0.240161	-0.0842191	0.143483	0.00482641
-0.034608	-0.131286	0.238889	-0.0893074	0.143483	-0.00280606
-0.0282476	-0.0854912	0.245249	-0.0893074	0.146027	0.0124589
-0.0269756	-0.0396963	0.249066	-0.0931237	0.148571	0.013731
-0.0155268	0.0124589	0.233801	-0.0956678	0.152388	0.0124589
-0.0193431	0.0747907	0.231256	-0.100756	0.15366	0.00991473
-0.0447847	0.135851	0.240161	-0.110933	0.158748	0.00737057
-0.0600496	0.185462	0.245249	-0.117293	0.168925	0.00355434
-0.0714983	0.22744	0.250338	-0.119837	0.180373	0.00609849
-0.0753146	0.265603	0.266875	-0.121109	0.194366	0.00991473
-0.0600496	0.310125	0.268147	-0.113477	0.201999	0.00991473
-0.0511451	0.35592	0.259242	-0.113477	0.209631	0.00991473
-0.0549613	0.397899	0.261786	-0.117293	0.215991	0.013731
-0.0486009	0.429701	0.250338	-0.114749	0.229984	0.00991473
-0.0447847	0.466591	0.255426	-0.13383	0.245249	0.00991473
-0.0600496	0.498393	0.266875	-0.160544	0.247793	0.00864265
-0.0740425	0.518746	0.260514	-0.156728	0.259242	0.00737057
-0.0791308	0.528923	0.265603	-0.16436	0.274507	0.0111868
-0.0765866	0.530195	0.278323	-0.150367	0.291044	0.0162751
-0.0778587	0.523835	0.273235	-0.121109	0.306309	0.0200914
-0.0791308	0.518746	0.265603	-0.121109	0.312669	0.0162751
-0.0778587	0.522562	0.274507	-0.156728	0.321574	0.0188193
-0.0804029	0.51493	0.274507	-0.193618	0.340655	0.0213634
-0.0804029	0.503481	0.279595	-0.205067	0.367369	0.015003
-0.0854912	0.4844	0.293588	-0.219059	0.387722	0.00355434
-0.0765866	0.458959	0.303765	-0.22542	0.402987	0.00101018
-0.0702262	0.448782	0.321574	-0.226692	0.422068	-0.00407814
-0.0778587	0.433517	0.330479	-0.233052	0.448782	0.00609849
-0.0613217	0.418252	0.335567	-0.211427	0.471679	0.00991473
-0.0524171	0.408075	0.348288	-0.180897	0.4844	0.00737057
-0.0524171	0.395355	0.352104	-0.168176	0.471679	0.00864265
-0.0753146	0.388994	0.362281	-0.161816	0.474223	0.00482641
-0.0765866	0.372457	0.375001	-0.155456	0.480584	0.00228226
-0.0562334	0.357192	0.382634	-0.144007	0.481856	-0.00407814
-0.0435126	0.345744	0.396627	-0.122381	0.4844	0.00482641
-0.0549613	0.32539	0.42334	-0.136374	0.479312	0.00609849
-0.0753146	0.315214	0.439877	-0.155456	0.474223	0.00609849
-0.0842191	0.320302	0.446238	-0.175809	0.465319	0.0111868
-0.0842191	0.310125	0.475496	-0.178353	0.461503	0.0111868
-0.0956678	0.317758	0.509842	-0.184713	0.456414	0.0111868
-0.100756	0.34956	0.530195	-0.177081	0.450054	0.00864265
-0.0956678	0.382634	0.550548	-0.168176	0.443694	0.00609849
-0.110933	0.400443	0.573446	-0.174537	0.437333	0.00864265
-0.123654	0.411892	0.581078	-0.192346	0.42334	-0.000261901
-0.114749	0.439877	0.614152	-0.208883	0.419524	-0.00662229
-0.098212	0.472951	0.648498	-0.185985	0.397899	-0.00535022
-0.0956678	0.502209	0.670124	-0.119837	0.390266	-0.000261901
-0.0956678	0.540372	0.698109	-0.110933	0.385178	0.00228226
-0.0893074	0.573446	0.733728	-0.0943957	0.372457	0.00482641
-0.0753146	0.602703	0.77189	-0.0804029	0.362281	0.00609849
-0.0854912	0.631961	0.799876	-0.0804029	0.35592	0.00737057
-0.0905795	0.681572	0.807508	-0.06641	0.343199	0.00609849
-0.102028	0.727367	0.824045	-0.049873	0.34956	0.00737057
-0.098212	0.754081	0.846943	-0.0435126	0.359736	0.0111868
-0.0893074	0.779522	0.858391	-0.0396963	0.372457	0.00101018
-0.082947	0.830406	0.867296	-0.0333359	0.371185	-0.0104385
-0.0778587	0.891465	0.880017	-0.0282476	0.35592	-0.0117106
-0.0956678	0.942348	0.891465	-0.0307918	0.306309	-0.00916645
-0.0854912	0.981783	0.939804	-0.0155268	0.316486	-0.00916645
-0.0842191	1.03648	0.9309	-0.018071	0.326662	-0.0117106
-0.0867633	1.095	0.90037	-0.0371522	0.28214	-0.00789437
-0.0956678	1.13316	0.90037	-0.0549613	0.260514	-0.00916645
-0.100756	1.18532	0.908002	-0.0435126	0.256698	-0.0104385
-0.0625938	1.23238	0.934716	-0.0269756	0.224896	-0.0104385
-0.0511451	1.268	0.921995	0.00355434	0.194366	-0.00789437
-0.0562334	1.28835	0.896554	0.0251797	0.188006	-0.00535022
-0.0549613	1.30107	0.888921	0.0239076	0.16002	-0.0117106
-0.0600496	1.3138	0.8762	0.0544375	0.144755	-0.00789437
-0.0625938	1.31125	0.885105	0.0671583	0.143483	-0.000261901
-0.0575054	1.27691	0.858391	0.0328121	0.137123	0.00101018
-0.0613217	1.2451	0.817685	0.015003	0.134578	-0.0117106
-0.0409684	1.22348	0.789699	-0.0129827	0.138395	-0.0142548
-0.0142548	1.18277	0.759169	-0.0575054	0.130762	-0.0206152
0.00101018	1.1357	0.74772	-0.0600496	0.120586	-0.018071
0.00609849	1.10009	0.736272	-0.0638658	0.118041	-0.0155268
0.00864265	1.06574	0.723551	-0.06641	0.118041	-0.0167989
0.00228226	1.0632	0.698109	-0.0778587	0.111681	-0.0142548
0.015003	1.05938	0.679028	-0.0880353	0.118041	-0.00916645
0.0417167	1.03394	0.654859	-0.0854912	0.132034	-0.0142548
0.046805	1.02376	0.631961	-0.0854912	0.140939	-0.0206152
0.0595258	1.01867	0.616696	-0.102028	0.156204	-0.0193431
0.0747907	1.02376	0.584894	-0.118565	0.163836	-0.018071
0.0811511	1.02249	0.548004	-0.104572	0.16638	-0.0155268
0.0913278	1.01867	0.526379	-0.0854912	0.167653	-0.000261901
0.0925999	1.0174	0.498393	-0.100756	0.180373	-0.00280606
0.0824232	1.00214	0.461503	-0.136374	0.19055	-0.00916645
0.078607	1.00086	0.443694	-0.171993	0.189278	0.00101018
0.0925999	1.0174	0.424612	-0.177081	0.182917	-0.00280606
0.112953	1.0403	0.406803	-0.169448	0.176557	-0.00789437
0.125674	1.05048	0.395355	-0.166904	0.172741	-0.0129827
0.12313	1.05302	0.371185	-0.16436	0.180373	-0.00916645
0.132034	1.05302	0.343199	-0.158	0.176557	-0.0142548
0.143483	1.05684	0.326662	-0.152911	0.16638	-0.0155268
0.144755	1.05302	0.311397	-0.159272	0.162564	-0.018071
0.148571	1.05302	0.296132	-0.161816	0.158748	-0.0142548
0.152388	1.0632	0.2885	-0.182169	0.15366	-0.0193431
0.15366	1.08991	0.2885	-0.199978	0.146027	-0.018071
0.168925	1.13952	0.259242	-0.193618	0.143483	-0.0142548
0.188006	1.17005	0.260514	-0.136374	0.134578	-0.0142548
0.199454	1.18532	0.25161	-0.119837	0.12949	-0.00535022
0.19691	1.22729	0.231256	-0.151639	0.128218	-0.0193431
0.204543	1.268	0.222352	-0.18853	0.128218	-0.0307918
0.207087	1.29726	0.22744	-0.203795	0.112953	-0.0104385
0.204543	1.33415	0.217264	-0.212699	0.116769	-0.00407814
0.209631	1.38758	0.193094	-0.197434	0.116769	-0.0117106
0.22108	1.44864	0.189278	-0.178353	0.106593	-0.00662229
0.219808	1.49825	0.185462	-0.183441	0.101504	-0.00407814
0.22744	1.53641	0.15366	-0.173265	0.102776	-0.00916645
0.233801	1.57076	0.124402	-0.169448	0.095144	-0.0167989
0.218536	1.61146	0.111681	-0.171993	0.0849674	-0.0117106
0.210903	1.66871	0.0875115	-0.165632	0.0849674	-0.0167989
0.215991	1.73613	0.0607979	-0.16436	0.0875115	-0.0155268
0.233801	1.78828	0.0328121	-0.17072	0.0938719	-0.00535022
0.242705	1.81245	-0.00153398	-0.168176	0.0976882	0.00991473
0.25797	1.84807	-0.0295197	-0.155456	0.0913278	0.00737057
0.270691	1.88623	-0.0638658	-0.161816	0.0875115	0.00355434
0.269419	1.92058	-0.100756	-0.18853	0.0913278	-0.00407814
0.254154	1.95747	-0.114749	-0.180897	0.0913278	-0.00153398
0.22744	1.99945	-0.166904	-0.187257	0.0964161	0.00737057
0.219808	2.0516	-0.227964	-0.187257	0.101504	0.0111868
0.198182	2.08849	-0.271215	-0.18853	0.104049	0.00991473
0.19691	2.1063	-0.32973	-0.198706	0.109137	0.00355434
0.212175	2.12411	-0.386974	-0.211427	0.111681	0.00355434
0.203271	2.17245	-0.432769	-0.22542	0.107865	0.00609849
0.194366	2.23605	-0.478564	-0.234324	0.132034	0.00355434
0.18419	2.28821	-0.524358	-0.239413	0.156204	0.00609849
0.18419	2.34164	-0.584146	-0.243229	0.15366	0.013731
0.167653	2.38489	-0.626125	-0.252134	0.163836	0.013731
0.156204	2.40651	-0.650294	-0.259766	0.180373	0.0111868
0.170197	2.45994	-0.692273	-0.277575	0.193094	0.0162751
0.18419	2.50192	-0.743156	-0.339907	0.198182	0.0111868
0.188006	2.521	-0.790223	-0.386974	0.19691	0.00737057
0.177829	2.55026	-0.833474	-0.399695	0.198182	0.00609849
0.168925	2.55534	-0.862731	-0.399695	0.209631	0.015003
0.177829	2.53499	-0.88054	-0.407327	0.213447	0.0124589
0.186734	2.52736	-0.909798	-0.430225	0.208359	0.013731
0.182917	2.52481	-0.9416	-0.448034	0.207087	0.015003
0.170197	2.50701	-0.951777	-0.472203	0.205815	0.0111868
0.157476	2.4892	-0.967042	-0.48874	0.204543	0.0111868
0.143483	2.46503	-1.00775	-0.492556	0.200727	0.00864265
0.132034	2.41796	-1.02683	-0.490012	0.19691	0.00609849
0.132034	2.35817	-1.03192	-0.500189	0.198182	-0.00153398
0.130762	2.30093	-1.04082	-0.505277	0.189278	0.00991473
0.132034	2.24496	-1.03701	-0.511638	0.19055	0.015003
0.116769	2.18135	-1.03319	-0.517998	0.191822	0.00991473
0.120586	2.10757	-1.03065	-0.51927	0.186734	0.00482641
0.115497	2.03634	-1.03319	-0.505277	0.18419	-0.000261901
0.102776	1.98673	-1.02429	-0.526903	0.186734	0.00355434
0.0964161	1.96256	-1.01665	-0.54344	0.18419	0.00609849
0.0925999	1.93966	-0.9963	-0.534535	0.18419	0.00355434
0.100232	1.92312	-0.97213	-0.547256	0.182917	-0.000261901
0.102776	1.89895	-0.968314	-0.558704	0.188006	0.00228226
0.104049	1.88114	-0.93524	-0.559977	0.193094	0.0124589
0.0989602	1.89005	-0.919975	-0.563793	0.204543	0.00609849
0.0964161	1.90277	-0.905982	-0.582874	0.213447	0.00609849
0.100232	1.93457	-0.879268	-0.614676	0.217264	0.00482641
0.109137	1.99054	-0.864003	-0.645206	0.218536	-0.00280606
0.107865	2.03125	-0.847466	-0.655382	0.215991	0.00609849
0.111681	2.07577	-0.841106	-0.65411	0.218536	0.00991473
0.128218	2.11266	-0.83729	-0.67828	0.22744	0.00609849
0.137123	2.14828	-0.847466	-0.687184	0.217264	0.0111868
0.132034	2.21952	-0.844922	-0.707538	0.219808	0.00864265
0.12949	2.28821	-0.827113	-0.726619	0.232529	0.0162751
0.119314	2.35563	-0.810576	-0.731707	0.240161	0.0162751
0.0938719	2.41287	-0.787679	-0.722803	0.237617	0.00609849
0.0875115	2.46375	-0.764781	-0.716442	0.229984	0.00355434
0.0976882	2.51973	-0.73934	-0.711354	0.226168	0.00355434
0.0925999	2.5757	-0.718986	-0.703721	0.213447	0.00609849
0.0773349	2.61386	-0.692273	-0.697361	0.200727	0.00609849
0.0709745	2.62276	-0.670647	-0.697361	0.186734	0.00228226
0.0722466	2.62912	-0.663015	-0.677008	0.170197	0.00737057
0.0849674	2.63803	-0.646478	-0.661743	0.158748	0.00355434
0.0773349	2.63167	-0.626125	-0.64139	0.149843	0.00228226
0.046805	2.59732	-0.614676	-0.635029	0.137123	0.00609849
0.0404446	2.55026	-0.593051	-0.645206	0.121858	-0.00153398
0.046805	2.47902	-0.568881	-0.64139	0.105321	-0.00280606
0.0455329	2.42814	-0.535807	-0.624853	0.0964161	0.00864265
0.0569816	2.37344	-0.524358	-0.65411	0.0913278	0.00737057
0.0760628	2.32001	-0.331002	-0.691001	0.0824232	0.00737057
0.0811511	2.26658	0.128218	-0.696089	0.0671583	0.00864265
0.0798791	2.18008	-0.119837	-0.680824	0.0480771	0.00991473
0.0824232	2.10248	-0.264854	-0.670647	0.0379005	0.00991473
0.0824232	2.09867	-0.193618	-0.660471	0.0340842	0.0111868
0.0658862	2.09104	-0.182169	-0.650294	0.030268	0.0124589
0.078607	2.03888	-0.179625	-0.656655	0.0251797	0.015003
0.0989602	1.99436	-0.173265	-0.661743	0.0213634	0.0162751
0.100232	1.95365	-0.147823	-0.68464	0.0239076	0.0162751
0.110409	1.9104	-0.122381	-0.697361	0.0213634	0.0111868
0.112953	1.86206	-0.104572	-0.693545	0.0239076	0.00355434
0.0989602	1.82008	-0.105844	-0.688457	0.0328121	0.00482641
0.0989602	1.77683	-0.112205	-0.694817	0.046805	0.00101018
0.118041	1.73613	-0.116021	-0.706266	0.063342	0.00609849
0.132034	1.69033	-0.119837	-0.707538	0.0836953	-0.000261901
0.133306	1.6598	-0.121109	-0.685912	0.0989602	0.00482641
0.135851	1.64199	-0.13383	-0.688457	0.112953	0.00991473
0.138395	1.61146	-0.149095	-0.696089	0.125674	0.00737057
0.135851	1.57457	-0.175809	-0.687184	0.137123	0.00228226
0.143483	1.54659	-0.208883	-0.685912	0.12949	0.00228226
0.137123	1.52496	-0.235596	-0.701177	0.133306	0.00101018
0.133306	1.50461	-0.250861	-0.696089	0.137123	-0.000261901
0.124402	1.47662	-0.273759	-0.68464	0.148571	-0.00535022
0.12313	1.46899	-0.291568	-0.685912	0.16002	0.00101018
0.118041	1.44355	-0.309377	-0.699905	0.167653	0.00864265
0.102776	1.41175	-0.32973	-0.698633	0.182917	0.00737057
0.0964161	1.3774	-0.346267	-0.699905	0.194366	0.0111868
0.0938719	1.34305	-0.361532	-0.711354	0.199454	0.00609849
0.0913278	1.31634	-0.378069	-0.699905	0.203271	0.00101018
0.0913278	1.29471	-0.383158	-0.710082	0.198182	0.00609849
0.0862395	1.27182	-0.376797	-0.724075	0.189278	0.0111868
0.0773349	1.2362	-0.376797	-0.701177	0.189278	0.00864265
0.0862395	1.20312	-0.376797	-0.698633	0.210903	0.00737057
0.0964161	1.1815	-0.369165	-0.701177	0.240161	0.00609849
0.0976882	1.15733	-0.348811	-0.696089	0.241433	0.0124589
0.0887836	1.13062	-0.322098	-0.698633	0.232529	0.0200914
0.0760628	1.1179	-0.2992	-0.711354	0.245249	0.0162751
0.0811511	1.09627	-0.269943	-0.724075	0.242705	0.00228226
0.0722466	1.05175	-0.245773	-0.727891	0.245249	0.00864265
0.0607979	1.02122	-0.227964	-0.738068	0.240161	0.013731
0.0709745	0.99832	-0.207611	-0.743156	0.247793	0.0111868
0.0595258	0.965246	-0.165632	-0.736796	0.247793	0.0162751
0.0557096	0.921995	-0.136374	-0.744428	0.238889	0.0277238
0.0646141	0.8762	-0.109661	-0.743156	0.233801	0.0213634
0.06207	0.831678	-0.0867633	-0.735523	0.223624	0.0239076
0.0582537	0.801148	-0.0575054	-0.736796	0.217264	0.0251797
0.0544375	0.760441	-0.0435126	-0.754605	0.237617	0.00864265
0.0455329	0.713374	-0.0333359	-0.768597	0.245249	-0.00153398
0.046805	0.675212	-0.0117106	-0.767325	0.243977	0.00864265
0.0506213	0.648498	0.0162751	-0.760965	0.250338	0.0188193
0.0506213	0.624329	0.0506213	-0.768597	0.254154	0.015003
0.0442609	0.595071	0.0709745	-0.783862	0.255426	0.0111868
0.0417167	0.542916	0.0811511	-0.808032	0.252882	0.00609849
0.0315401	0.489488	0.101504	-0.828385	0.25161	0.00737057
0.0213634	0.444966	0.106593	-0.834746	0.237617	0.00991473
0.0200914	0.394083	0.118041	-0.838562	0.217264	0.00737057
0.015003	0.352104	0.143483	-0.847466	0.209631	0.00355434
0.00991473	0.305037	0.167653	-0.850011	0.204543	0.00482641
0.00737057	0.249066	0.182917	-0.855099	0.195638	0.00991473
0.00609849	0.186734	0.208359	-0.850011	0.179101	0.00864265
-0.00407814	0.128218	0.233801	-0.853827	0.15366	0.00609849
-0.0117106	0.06207	0.25161	-0.861459	0.142211	0.00737057
0.00609849	-0.0117106	0.26433	-0.87418	0.138395	0.00737057
0.0124589	-0.0676821	0.278323	-0.885629	0.139667	0.00101018
-0.00535022	-0.12747	0.306309	-0.881813	0.135851	0.00991473
-0.00916645	-0.202522	0.321574	-0.888173	0.119314	0.00482641
0.0124589	-0.26231	0.329207	-0.900894	0.114225	-0.000261901
0.0111868	-0.32973	0.34956	-0.914887	0.124402	0.00609849
0.00864265	-0.383158	0.371185	-0.926335	0.115497	0.015003
0.0111868	-0.435313	0.39281	-0.932696	0.111681	0.0111868
0.0188193	-0.473475	0.42334	-0.922519	0.118041	0.00609849
0.0162751	-0.507821	0.457686	-0.918703	0.119314	0.00737057
0.015003	-0.545984	0.47804	-0.916159	0.12949	0.00737057
0.0264518	-0.575242	0.492033	-0.905982	0.12313	0.00991473
0.0251797	-0.595595	0.503481	-0.899622	0.115497	0.0162751
0.030268	-0.593051	0.516202	-0.909798	0.12313	0.0162751
0.0531654	-0.573969	0.530195	-0.902166	0.121858	0.00609849
0.0671583	-0.558704	0.553092	-0.905982	0.126946	0.00864265
0.0582537	-0.533263	0.574718	-0.918703	0.135851	0.015003
0.0747907	-0.481108	0.574718	-0.914887	0.139667	0.0162751
0.0913278	-0.442945	0.595071	-0.917431	0.139667	0.00737057
0.106593	-0.392062	0.621785	-0.899622	0.137123	0.00991473
0.104049	-0.337363	0.651042	-0.872908	0.128218	0.0111868
0.0964161	-0.290296	0.677756	-0.869092	0.142211	0.00864265
0.111681	-0.245773	0.713374	-0.877996	0.146027	0.0251797
0.138395	-0.197434	0.743904	-0.872908	0.148571	0.0251797
0.15366	-0.16436	0.768074	-0.879268	0.152388	0.0213634
0.172741	-0.150367	0.799876	-0.883085	0.156204	0.0213634
0.210903	-0.149095	0.830406	-0.88054	0.167653	0.0200914
0.209631	-0.152911	0.866024	-0.886901	0.181645	0.0162751
0.245249	-0.168176	0.918179	-0.881813	0.19055	0.015003
0.298677	-0.203795	0.953797	-0.869092	0.18419	0.0175472
0.344471	-0.233052	0.977967	-0.861459	0.19055	0.0162751
0.399171	-0.258494	1.01231	-0.870364	0.19691	0.013731
0.45387	-0.294112	1.05175	-0.879268	0.198182	0.0188193
0.520018	-0.352628	1.08864	-0.872908	0.204543	0.0200914
0.591255	-0.425136	1.12044	-0.860187	0.199454	0.0124589
0.668852	-0.483652	1.15351	-0.858915	0.181645	0.015003
0.752809	-0.533263	1.19804	-0.852555	0.188006	0.015003
0.821501	-0.599411	1.23747	-0.855099	0.185462	0.0188193
0.905458	-0.661743	1.27182	-0.856371	0.179101	0.013731
0.985599	-0.722803	1.30489	-0.865275	0.179101	0.0124589
1.05938	-0.794039	1.34305	-0.88054	0.180373	0.013731
1.12426	-0.848738	1.35705	-0.87418	0.174013	0.013731
1.18532	-0.903438	1.37104	-0.864003	0.174013	0.0162751
1.25274	-0.970858	1.39775	-0.858915	0.16638	0.0264518
1.30362	-1.01665	1.41811	-0.853827	0.170197	0.0251797
1.33669	-1.04337	1.42574	-0.853827	0.179101	0.0200914
1.36468	-1.0599	1.43719	-0.844922	0.189278	0.0213634
1.41811	-1.08407	1.44736	-0.839834	0.193094	0.0239076
1.46517	-1.09552	1.46136	-0.848738	0.186734	0.0251797
1.50715	-1.11333	1.48171	-0.844922	0.189278	0.030268
1.54786	-1.12478	1.49189	-0.839834	0.194366	0.0277238
1.59492	-1.12732	1.50079	-0.827113	0.204543	0.0264518
1.63818	-1.13368	1.51224	-0.820753	0.218536	0.0200914
1.66489	-1.14004	1.52114	-0.836018	0.208359	0.0162751
1.66998	-1.13496	1.53641	-0.846194	0.199454	0.015003
1.68015	-1.12096	1.5504	-0.839834	0.203271	0.0175472
1.69033	-1.10188	1.54659	-0.833474	0.199454	0.0251797
1.68651	-1.07771	1.5504	-0.862731	0.189278	0.0188193
1.68397	-1.05609	1.55295	-0.881813	0.189278	0.0162751
1.68397	-1.03192	1.54913	-0.891989	0.181645	0.015003
1.71196	-0.987395	1.54786	-0.90471	0.167653	0.013731
1.70814	-0.933968	1.53641	-0.918703	0.162564	0.0111868
1.69669	-0.889445	1.54277	-0.932696	0.158748	0.0175472
1.69924	-0.83729	1.54404	-0.932696	0.15366	0.0251797
1.7056	-0.777502	1.53132	-0.926335	0.156204	0.0251797
1.71196	-0.725347	1.5415	-0.909798	0.152388	0.0175472
1.7056	-0.677008	1.55676	-0.888173	0.138395	0.00991473
1.71832	-0.619764	1.5644	-0.884357	0.128218	0.00991473
1.71704	-0.562521	1.58348	-0.894533	0.128218	0.0124589
1.71068	-0.501461	1.59874	-0.895805	0.148571	0.0111868
1.72086	-0.42768	1.6051	-0.888173	0.158748	0.00609849
1.71068	-0.356444	1.62291	-0.893261	0.16002	0.00864265
1.67888	-0.2992	1.63945	-0.905982	0.158748	0.0251797
1.67761	-0.239413	1.65217	-0.944144	0.152388	0.0315401
1.67379	-0.177081	1.66362	-0.946689	0.152388	0.0264518
1.64454	-0.123654	1.69287	-0.940328	0.157476	0.0200914
1.6369	-0.0727704	1.71959	-0.942872	0.161292	0.013731
1.62037	-0.0320639	1.73104	-0.940328	0.156204	0.00864265
1.59492	0.00609849	1.75521	-0.932696	0.15366	-0.000261901
1.58856	0.0480771	1.77174	-0.936512	0.157476	0.00482641
1.58856	0.0735187	1.77556	-0.950505	0.163836	0.00737057
1.5822	0.0862395	1.78828	-0.953049	0.168925	0.00355434
1.56821	0.0976882	1.82899	-0.946689	0.176557	0.00991473
1.55422	0.0849674	1.85825	-0.960681	0.189278	0.013731
1.52496	0.0569816	1.88623	-0.970858	0.201999	0.00991473
1.52496	0.0353563	1.90022	-0.959409	0.210903	0.00609849
1.50715	0.013731	1.92312	-0.963226	0.200727	-0.000261901
1.4957	-0.0231593	1.95492	-0.970858	0.193094	-0.00535022
1.49952	-0.06641	1.98036	-0.96577	0.198182	0.00101018
1.49697	-0.107117	2.01471	-0.961953	0.191822	0.00991473
1.49443	-0.159272	2.02616	-0.967042	0.18419	0.0111868
1.55167	-0.211427	2.05033	-0.967042	0.191822	0.00355434
1.64326	-0.254678	2.07831	-0.963226	0.207087	-0.0104385
1.69033	-0.304289	2.10376	-0.961953	0.212175	-0.00789437
1.72849	-0.361532	2.1381	-0.963226	0.210903	0.00101018
1.75393	-0.420048	2.1521	-0.981035	0.208359	0.00101018
1.7921	-0.470931	2.16736	-1.00139	0.204543	-0.00280606
1.77683	-0.523086	2.1839	-1.01411	0.213447	-0.000261901
1.73104	-0.566337	2.19026	-1.01156	0.207087	0.00101018
1.7234	-0.591779	2.20298	-1.00012	0.201999	-0.00789437
1.73104	-0.619764	2.2157	-1.00648	0.194366	-0.0206152
1.72468	-0.657927	2.22333	-1.02047	0.194366	-0.0129827
1.71704	-0.683368	2.20934	-1.02683	0.198182	-0.00662229
1.70432	-0.711354	2.19407	-1.03446	0.204543	-0.00789437
1.69415	-0.726619	2.17881	-1.05227	0.207087	-0.00280606
1.69287	-0.732979	2.16736	-1.06245	0.204543	0.00101018
1.69924	-0.748244	2.15082	-1.03446	0.212175	0.00101018
1.69796	-0.764781	2.14192	-1.01156	0.213447	-0.00407814
1.70687	-0.783862	2.15337	-1.01284	0.208359	-0.0104385
1.72849	-0.786407	2.161	-1.01665	0.200727	-0.0104385
1.73104	-0.77623	2.15973	-1.01284	0.189278	-0.0104385
1.73994	-0.762237	2.14828	-1.01538	0.176557	-0.00535022
1.73485	-0.767325	2.15973	-1.03065	0.161292	0.00101018
1.72595	-0.77623	2.16736	-1.03065	0.16002	-0.000261901
1.71704	-0.768597	2.16863	-1.02174	0.163836	0.00355434
1.68779	-0.757149	2.16736	-1.00393	0.167653	-0.00407814
1.6509	-0.748244	2.16354	-1.00393	0.149843	-0.00789437
1.62164	-0.736796	2.16354	-1.01665	0.147299	-0.00280606
1.56312	-0.735523	2.17118	-1.02429	0.165108	-0.00153398
1.51097	-0.735523	2.18263	-1.02174	0.186734	-0.00153398
1.47281	-0.725347	2.18771	-1.03319	0.203271	-0.000261901
1.43592	-0.701177	2.1928	-1.04337	0.217264	-0.00916645
1.39012	-0.685912	2.19789	-1.0192	0.215991	-0.00407814
1.35577	-0.682096	2.20807	-0.97213	0.215991	0.00228226
1.31252	-0.670647	2.20807	-0.949233	0.215991	0.00101018
1.26927	-0.665559	2.21061	-0.9416	0.224896	0.00101018
1.23874	-0.670647	2.21952	-0.936512	0.235073	0.00228226
1.20567	-0.664287	2.21188	-0.930152	0.242705	0.00737057
1.18913	-0.666831	2.20934	-0.931424	0.250338	0.0111868
1.17132	-0.682096	2.21316	-0.925063	0.25797	0.00482641
1.12553	-0.692273	2.2157	-0.936512	0.260514	0.00737057
1.1039	-0.696089	2.19662	-0.931424	0.255426	0.00101018
1.08228	-0.712626	2.16863	-0.918703	0.241433	-0.00280606
1.04539	-0.729163	2.15846	-0.916159	0.229984	-0.00407814
1.00341	-0.748244	2.15082	-0.917431	0.228712	-0.00916645
0.96143	-0.757149	2.14828	-0.895805	0.210903	-0.00153398
0.911819	-0.758421	2.15082	-0.900894	0.203271	-0.00280606
0.891465	-0.773686	2.1521	-0.908526	0.19691	-0.0142548
0.881289	-0.785135	2.13429	-0.902166	0.179101	-0.0167989
0.854575	-0.788951	2.12029	-0.905982	0.158748	-0.0167989
0.818957	-0.794039	2.0974	-0.909798	0.156204	-0.00407814
0.792243	-0.804216	2.06305	-0.908526	0.15366	-0.00280606
0.783339	-0.809304	2.03125	-0.907254	0.158748	-0.00280606
0.774434	-0.832201	1.99945	-0.909798	0.156204	0.00228226
0.76553	-0.848738	1.97909	-0.913614	0.15366	-0.00280606
0.756625	-0.858915	1.95874	-0.916159	0.152388	-0.0129827
0.736272	-0.86782	1.93839	-0.908526	0.151115	-0.0155268
0.736272	-0.866548	1.92948	-0.890717	0.140939	-0.0257035
0.723551	-0.856371	1.94983	-0.883085	0.126946	-0.0244314
0.698109	-0.848738	1.98036	-0.894533	0.115497	-0.0193431
0.658675	-0.855099	1.98418	-0.909798	0.0964161	-0.0193431
0.640866	-0.84365	1.96128	-0.921247	0.0824232	-0.00916645
0.626873	-0.833474	1.94983	-0.942872	0.0747907	-0.00916645
0.595071	-0.824569	1.95874	-0.949233	0.0595258	-0.0218872
0.553092	-0.820753	1.94856	-0.960681	0.0391725	-0.0193431
0.50857	-0.818209	1.93711	-0.97213	0.0264518	-0.0193431
0.481856	-0.822025	1.92058	-0.973402	0.0239076	-0.0142548
0.448782	-0.808032	1.89005	-0.970858	0.015003	-0.00535022
0.41698	-0.783862	1.87733	-0.968314	0.00101018	-0.00916645
0.402987	-0.778774	1.86969	-0.970858	-0.00662229	-0.0129827
0.376273	-0.762237	1.83535	-0.968314	-0.0193431	-0.00789437
0.361008	-0.738068	1.80482	-0.977218	-0.0358801	-0.0142548
0.343199	-0.713898	1.77174	-0.993755	-0.034608	-0.00916645
0.299949	-0.692273	1.72849	-1.00266	-0.0193431	-0.00916645
0.254154	-0.670647	1.69796	-0.998844	-0.0142548	-0.00662229
0.217264	-0.643934	1.66235	-0.9963	-0.0244314	-0.0104385
0.191822	-0.600683	1.62418	-0.993755	-0.0193431	-0.00789437
0.170197	-0.548528	1.58348	-0.993755	-0.0167989	-0.00407814
0.143483	-0.498917	1.54786	-1.00139	-0.0155268	-0.00916645
0.0849674	-0.446762	1.51351	-0.998844	-0.0104385	-0.00916645
0.0379005	-0.394606	1.47026	-0.995028	-0.0155268	-0.0117106
0.00737057	-0.344995	1.41938	-0.998844	-0.0129827	-0.0117106
-0.0282476	-0.313193	1.36977	-1.00775	-0.00789437	-0.00662229
-0.0600496	-0.277575	1.3227	-1.01156	-0.00407814	-0.0104385
-0.0943957	-0.23178	1.28581	-1.02556	0.00609849	-0.0193431
-0.130014	-0.17072	1.25528	-1.03192	0.015003	-0.0218872
-0.155456	-0.116021	1.20821	-1.04082	0.0213634	-0.0142548
-0.180897	-0.0778587	1.15606	-1.04337	0.0251797	-0.0155268
-0.216515	-0.0358801	1.10772	-1.05736	0.030268	-0.0193431
-0.252134	0.0251797	1.07464	-1.0599	0.0366284	-0.0206152
-0.28648	0.0747907	1.03139	-1.06754	0.0379005	-0.0218872
-0.305561	0.12949	0.971606	-1.07644	0.0366284	-0.0167989
-0.32337	0.180373	0.932172	-1.08026	0.0379005	-0.0117106
-0.351356	0.222352	0.885105	-1.08153	0.0417167	-0.0193431
-0.370437	0.266875	0.813869	-1.09425	0.0506213	-0.0142548
-0.407327	0.301221	0.750265	-1.0828	0.06207	-0.00916645
-0.430225	0.348288	0.672668	-1.05736	0.0671583	-0.0104385
-0.426408	0.402987	0.595071	-1.05482	0.0709745	-0.0193431
-0.442945	0.455142	0.522562	-1.05227	0.0811511	-0.0193431
-0.45821	0.504753	0.45387	-1.07135	0.0875115	-0.0142548
-0.460754	0.55182	0.390266	-1.09807	0.0964161	-0.0193431
-0.468387	0.607792	0.310125	-1.10315	0.105321	-0.0257035
-0.476019	0.671396	0.237617	-1.10443	0.112953	-0.0244314
-0.479836	0.738816	0.161292	-1.1146	0.110409	-0.0193431
-0.502733	0.793515	0.0887836	-1.13368	0.111681	-0.0193431
-0.539623	0.853303	0.0239076	-1.14004	0.112953	-0.0155268
-0.579058	0.921995	-0.0396963	-1.13496	0.118041	-0.0167989
-0.618492	0.971606	-0.098212	-1.12605	0.120586	-0.0193431
-0.632485	0.986871	-0.146551	-1.13877	0.106593	-0.0282476
-0.645206	1.02503	-0.183441	-1.14132	0.0989602	-0.0218872
-0.643934	1.06828	-0.22542	-1.14259	0.0964161	-0.0167989
-0.643934	1.11026	-0.263582	-1.14768	0.0976882	-0.0257035
-0.645206	1.1497	-0.287752	-1.13623	0.100232	-0.0244314
-0.661743	1.18277	-0.310649	-1.11079	0.0913278	-0.0269756
-0.67192	1.21585	-0.325914	-1.09171	0.0671583	-0.0295197
-0.665559	1.25782	-0.336091	-1.08916	0.0531654	-0.0269756
-0.64775	1.29853	-0.356444	-1.08789	0.0493492	-0.0193431
-0.657927	1.32652	-0.372981	-1.08535	0.0569816	-0.0231593
-0.64775	1.34941	-0.389518	-1.09425	0.0607979	-0.0257035
-0.624853	1.37231	-0.39079	-1.09552	0.0480771	-0.0269756
-0.614676	1.39012	-0.392062	-1.10951	0.0366284	-0.0307918
-0.614676	1.41938	-0.400967	-1.10697	0.0277238	-0.0244314
-0.615948	1.43083	-0.394606	-1.09425	0.0200914	-0.018071
-0.61722	1.44991	-0.371709	-1.09043	0.00609849	-0.0193431
-0.600683	1.47662	-0.371709	-1.09934	-0.00407814	-0.0193431
-0.573969	1.49443	-0.369165	-1.09552	-0.0155268	-0.0257035
-0.558704	1.50079	-0.351356	-1.09679	-0.0295197	-0.0257035
-0.553616	1.50206	-0.341179	-1.11588	-0.034608	-0.0244314
-0.568881	1.49443	-0.336091	-1.11842	-0.0358801	-0.0257035
-0.576514	1.49061	-0.32973	-1.10951	-0.034608	-0.0257035
-0.581602	1.50206	-0.32973	-1.11079	-0.0460567	-0.0231593
-0.581602	1.50079	-0.332274	-1.10951	-0.0562334	-0.0244314
-0.594323	1.50206	-0.332274	-1.11588	-0.0676821	-0.018071
-0.613404	1.49825	-0.332274	-1.11842	-0.0714983	-0.0206152
-0.636301	1.50206	-0.342451	-1.13114	-0.0740425	-0.0244314
-0.67192	1.51224	-0.357716	-1.14004	-0.0791308	-0.0269756
-0.717714	1.52242	-0.365349	-1.14132	-0.0880353	-0.0257035
-0.764781	1.53514	-0.372981	-1.14768	-0.0943957	-0.0193431
-0.787679	1.54786	-0.379341	-1.14004	-0.098212	-0.0167989
-0.814392	1.55676	-0.39715	-1.15149	-0.0956678	-0.0117106
-0.84365	1.57076	-0.400967	-1.15913	-0.0943957	-0.0117106
-0.876724	1.60256	-0.400967	-1.15913	-0.100756	-0.0129827
-0.922519	1.63436	-0.39715	-1.14259	-0.108389	-0.0104385
-0.969586	1.66871	-0.399695	-1.13496	-0.108389	-0.00916645
-0.9963	1.68906	-0.404783	-1.1286	-0.112205	-0.00916645
-1.02174	1.7145	-0.406055	-1.14004	-0.112205	-0.00916645
-1.05736	1.74885	-0.411143	-1.1464	-0.110933	-0.00916645
-1.09171	1.78065	-0.416232	-1.14386	-0.117293	-0.00916645
-1.12605	1.79973	-0.425136	-1.15022	-0.122381	-0.0104385
-1.17948	1.81881	-0.437857	-1.15022	-0.128742	-0.00916645
-1.23036	1.84171	-0.446762	-1.15658	-0.130014	-0.0129827
-1.27997	1.86333	-0.45821	-1.15531	-0.131286	-0.018071
-1.32322	1.86588	-0.474747	-1.17057	-0.137646	-0.0104385
-1.36393	1.88369	-0.495101	-1.19347	-0.147823	-0.0142548
-1.39319	1.9104	-0.507821	-1.19093	-0.141463	-0.0142548
-1.40845	1.93711	-0.51291	-1.18838	-0.136374	-0.0129827
-1.43517	1.96892	-0.528175	-1.19602	-0.135102	-0.0142548
-1.46697	1.99817	-0.539623	-1.19729	-0.13383	-0.0104385
-1.49114	2.02489	-0.540895	-1.19983	-0.135102	-0.0167989
-1.51276	2.05669	-0.552344	-1.19729	-0.128742	-0.0257035
-1.52548	2.08976	-0.552344	-1.19602	-0.121109	-0.0282476
-1.54584	2.11902	-0.552344	-1.20365	-0.117293	-0.0282476
-1.55983	2.15082	-0.545984	-1.21383	-0.121109	-0.0333359
-1.59418	2.18263	-0.538351	-1.2151	-0.123654	-0.0358801
-1.62471	2.21952	-0.535807	-1.22146	-0.128742	-0.0295197
-1.64633	2.24496	-0.51291	-1.224	-0.132558	-0.0333359
-1.67813	2.26531	-0.484924	-1.21255	-0.136374	-0.0384243
-1.7023	2.29075	-0.467115	-1.2011	-0.138918	-0.0333359
-1.72647	2.30983	-0.432769	-1.19983	-0.146551	-0.034608
-1.72647	2.33019	-0.400967	-1.20492	-0.152911	-0.018071
-1.72266	2.3658	-0.372981	-1.20746	-0.158	0.00355434
-1.73538	2.39125	-0.352628	-1.20746	-0.158	0.00355434
-1.74301	2.40524	-0.332274	-1.2151	-0.155456	0.00609849
-1.75191	2.42686	-0.305561	-1.23545	-0.156728	0.013731
-1.75446	2.43322	-0.291568	-1.26089	-0.158	0.00991473
-1.757	2.4434	-0.271215	-1.27234	-0.159272	0.0111868
-1.76845	2.44976	-0.240685	-1.26598	-0.158	-0.0104385
-1.74937	2.44849	-0.217787	-1.27361	-0.155456	0.00737057
-1.73411	2.42686	-0.202522	-1.28125	-0.151639	0.0251797
-1.71884	2.40778	-0.175809	-1.28633	-0.147823	0.0239076
-1.71375	2.39761	-0.141463	-1.29905	-0.151639	0.030268
-1.69722	2.39761	-0.117293	-1.30669	-0.158	0.0340842
-1.69085	2.40269	-0.0918516	-1.31432	-0.156728	0.0340842
-1.71375	2.38616	-0.0613217	-1.32958	-0.158	0.0340842
-1.71375	2.38107	-0.0295197	-1.34231	-0.161816	0.0366284
-1.65778	2.39252	0.0200914	-1.34739	-0.173265	0.00991473
-1.61071	2.38616	0.0646141	-1.34994	-0.178353	-0.000261901
-1.58018	2.38361	0.109137	-1.35375	-0.182169	0.0277238
-1.54202	2.38107	0.156204	-1.35503	-0.182169	0.0455329
-1.51149	2.38743	0.200727	-1.37411	-0.182169	0.0340842
-1.50004	2.39761	0.249066	-1.37792	-0.178353	0.0340842
-1.47206	2.40397	0.297405	-1.3792	-0.182169	0.0429888
-1.45043	2.41287	0.339383	-1.38556	-0.179625	0.0353563
-1.45425	2.40397	0.375001	-1.38047	-0.17072	0.0251797
-1.43262	2.39761	0.415708	-1.3792	-0.166904	0.0429888
-1.41481	2.40142	0.457686	-1.37792	-0.159272	0.0455329
-1.37538	2.39125	0.497121	-1.37029	-0.150367	0.0417167
-1.31686	2.38997	0.5391	-1.37411	-0.146551	0.0239076
-1.28125	2.39633	0.581078	-1.37283	-0.144007	0.00101018
-1.24308	2.3798	0.631961	-1.36902	-0.135102	0.015003
-1.19983	2.36326	0.659947	-1.37792	-0.12747	0.0162751
-1.20365	2.37089	0.675212	-1.39192	-0.124926	0.0175472
-1.20746	2.37217	0.709558	-1.39955	-0.119837	0.0277238
-1.17057	2.37089	0.74136	-1.397	-0.119837	0.0328121
-1.16549	2.38743	0.754081	-1.39955	-0.121109	0.0289959
-1.12478	2.40524	0.769346	-1.40464	-0.112205	0.0251797
-1.05482	2.42178	0.796059	-1.41481	-0.100756	0.0251797
-0.981035	2.44595	0.810052	-1.40845	-0.099484	0.0264518
-0.905982	2.44976	0.816413	-1.41354	-0.098212	0.0289959
-0.851283	2.45231	0.829133	-1.41481	-0.099484	0.0213634
-0.802944	2.45612	0.844398	-1.41609	-0.098212	-0.0142548
-0.732979	2.46121	0.850759	-1.41736	-0.100756	-0.0244314
-0.637573	2.46375	0.860935	-1.41736	-0.107117	-0.0155268
-0.52563	2.46503	0.874928	-1.42753	-0.108389	-0.0193431
-0.417504	2.47012	0.886377	-1.43771	-0.110933	-0.0231593
-0.309377	2.48029	0.894009	-1.43389	-0.112205	-0.0231593
-0.183441	2.49047	0.896554	-1.42499	-0.116021	-0.0307918
-0.0778587	2.49428	0.90037	-1.42881	-0.107117	-0.034608
0.078607	2.50701	0.902914	-1.43008	-0.099484	-0.034608
0.269419	2.52227	0.902914	-1.42117	-0.0956678	-0.034608
0.464047	2.51464	0.909274	-1.43008	-0.0943957	-0.0307918
0.676484	2.52481	0.920723	-1.44153	-0.0854912	-0.0333359
0.919451	2.54008	0.932172	-1.44407	-0.0689542	-0.0371522
1.11535	2.54517	0.929628	-1.44662	-0.0587775	-0.034608
1.31761	2.55916	0.93726	-1.45425	-0.049873	-0.0333359
1.62291	2.58333	0.942348	-1.47206	-0.0460567	-0.0358801
1.96383	2.58969	0.929628	-1.48478	-0.0320639	-0.0396963
2.41796	2.59096	0.9309	-1.49241	-0.0231593	-0.0396963
3.03873	2.58842	0.943621	-1.4975	-0.0129827	-0.0371522
3.64424	2.5846	0.948709	-1.50131	-0.00280606	-0.0269756
4.10092	2.57824	0.951253	-1.51658	0.00228226	-0.0269756
4.48763	2.56934	0.951253	-1.52167	0.0111868	-0.0269756
4.82473	2.55916	0.949981	-1.5204	0.0200914	-0.0257035
5.15547	2.55534	0.93726	-1.51404	0.0239076	-0.0257035
5.59688	2.5439	0.927084	-1.51276	0.0239076	-0.0333359
6.12861	2.53372	0.913091	-1.51785	0.0251797	-0.0384243
6.6667	2.54008	0.896554	-1.50513	0.0188193	-0.0307918
7.14119	2.53881	0.881289	-1.50131	0.0200914	-0.0269756
7.27985	2.54135	0.881289	-1.50259	0.0239076	-0.0295197
7.33709	2.5299	0.877472	-1.50004	0.0200914	-0.0244314
7.43504	2.51845	0.858391	-1.50131	0.00991473	-0.0231593
7.58006	2.53499	0.849487	-1.51022	-0.000261901	-0.0244314
7.79631	2.54008	0.831678	-1.5064	-0.0129827	-0.0333359
7.94005	2.53117	0.821501	-1.50895	-0.0257035	-0.034608
7.84592	2.52227	0.826589	-1.50513	-0.0371522	-0.0295197
7.79376	2.52609	0.831678	-1.50513	-0.049873	-0.0282476
7.86246	2.53499	0.829133	-1.51785	-0.06641	-0.0307918
7.83447	2.5439	0.829133	-1.5204	-0.0816749	-0.034608
7.77977	2.54898	0.829133	-1.51531	-0.104572	-0.0384243
7.73016	2.55026	0.83931	-1.52294	-0.118565	-0.0384243
7.7556	2.56425	0.854575	-1.52676	-0.126198	-0.0371522
7.66528	2.58079	0.854575	-1.53057	-0.136374	-0.0371522
7.59786	2.59605	0.859663	-1.52803	-0.149095	-0.0333359
7.58896	2.61004	0.860935	-1.51912	-0.155456	-0.0269756
7.62585	2.63676	0.859663	-1.52167	-0.159272	-0.0257035
7.54825	2.66347	0.873656	-1.51912	-0.159272	-0.0333359
7.55716	2.69146	0.880017	-1.5064	-0.161816	-0.034608
7.54953	2.71817	0.86984	-1.52167	-0.160544	-0.0333359
7.52027	2.75124	0.855847	-1.53057	-0.161816	-0.034608
7.47193	2.78941	0.853303	-1.52803	-0.158	-0.0358801
7.4503	2.83266	0.845671	-1.53312	-0.151639	-0.0307918
7.43122	2.87464	0.831678	-1.54075	-0.152911	-0.0269756
7.37271	2.91025	0.820229	-1.54202	-0.156728	-0.0206152
7.36253	2.92552	0.810052	-1.53948	-0.166904	-0.0155268
7.32946	2.94587	0.794787	-1.5293	-0.171993	-0.0218872
7.28748	2.98912	0.790971	-1.52167	-0.178353	-0.0307918
7.25568	3.03873	0.77825	-1.53566	-0.182169	-0.0295197
7.25695	3.05273	0.762985	-1.54075	-0.184713	-0.0269756
7.23151	3.07562	0.74772	-1.53057	-0.18853	-0.0244314
7.26585	3.10743	0.728639	-1.53693	-0.199978	-0.0193431
7.26585	3.14432	0.705742	-1.5522	-0.207611	-0.00662229
7.24932	3.19011	0.6803	-1.55601	-0.203795	-0.00407814
7.19462	3.22191	0.665035	-1.55729	-0.203795	0.00101018
7.22896	3.22955	0.63705	-1.56365	-0.202522	0.00101018
7.27603	3.24227	0.616696	-1.55601	-0.198706	0.00101018
7.22006	3.25626	0.596343	-1.55347	-0.197434	-0.000261901
7.23278	3.25117	0.570901	-1.5522	-0.193618	0.00228226
7.22896	3.24608	0.544188	-1.5522	-0.193618	0.00991473
7.19843	3.24863	0.516202	-1.55474	-0.197434	0.0111868
7.11066	3.21301	0.488216	-1.55983	-0.193618	0.0162751
7.05087	3.16467	0.457686	-1.57382	-0.187257	0.0251797
7.00762	3.14432	0.413164	-1.58654	-0.185985	0.0251797
6.91094	3.12905	0.38009	-1.57891	-0.185985	0.030268
6.8537	3.11506	0.352104	-1.57637	-0.185985	0.0251797
6.79391	3.09089	0.326662	-1.58273	-0.173265	0.0239076
6.74048	3.05527	0.301221	-1.58654	-0.16436	0.0213634
6.70995	3.03365	0.25161	-1.58527	-0.161816	0.0226355
6.612	3.01329	0.19691	-1.60563	-0.166904	0.0175472
6.51533	2.99294	0.156204	-1.62089	-0.166904	0.00991473
6.4619	2.96114	0.118041	-1.61707	-0.171993	0.00991473
6.45045	2.95478	0.0824232	-1.60308	-0.166904	0.00482641
6.43646	2.96241	0.0417167	-1.6069	-0.158	-0.00280606
6.38557	2.95478	-0.000261901	-1.61707	-0.152911	0.00355434
6.32451	2.90644	-0.0409684	-1.61707	-0.151639	0.00609849
6.29398	2.86573	-0.0714983	-1.61835	-0.146551	0.00355434
6.25201	2.84919	-0.100756	-1.62471	-0.144007	-0.00407814
6.093	2.83139	-0.132558	-1.61835	-0.137646	-0.00916645
5.9607	2.84665	-0.158	-1.60054	-0.132558	-0.0104385
5.8831	2.86446	-0.18853	-1.59163	-0.132558	-0.0142548
5.85003	2.85301	-0.216515	-1.58018	-0.122381	-0.0104385
5.7737	2.84411	-0.234324	-1.57637	-0.116021	-0.0104385
5.65413	2.84665	-0.252134	-1.58273	-0.1033	-0.0142548
5.55618	2.84156	-0.263582	-1.58146	-0.0880353	-0.0155268
5.49257	2.83902	-0.282663	-1.58018	-0.0765866	-0.0129827
5.42388	2.81739	-0.306833	-1.58654	-0.0702262	-0.0142548
5.3272	2.79322	-0.320826	-1.59799	-0.0638658	-0.0257035
5.2318	2.77796	-0.339907	-1.58654	-0.049873	-0.0244314
5.16565	2.73852	-0.352628	-1.58273	-0.0396963	-0.0244314
5.13385	2.70672	-0.366621	-1.58273	-0.034608	-0.0193431
5.06516	2.67238	-0.380613	-1.59799	-0.0269756	-0.0218872
4.98756	2.61895	-0.406055	-1.59418	-0.0257035	-0.0269756
4.93922	2.5846	-0.425136	-1.59418	-0.0295197	-0.0269756
4.86544	2.59732	-0.440401	-1.61071	-0.0257035	-0.0307918
4.80438	2.56552	-0.462027	-1.6069	-0.0358801	-0.0307918
4.7395	2.49556	-0.479836	-1.60308	-0.0587775	-0.0307918
4.7306	2.46375	-0.491284	-1.60944	-0.06641	-0.0307918
4.72551	2.43068	-0.507821	-1.61962	-0.0689542	-0.0307918
4.66191	2.39761	-0.51927	-1.61453	-0.0753146	-0.0295197
4.60466	2.40778	-0.521814	-1.60944	-0.0753146	-0.0257035
4.60212	2.37598	-0.507821	-1.61326	-0.0740425	-0.0231593
4.5665	2.33019	-0.507821	-1.61835	-0.0804029	-0.0218872
4.50417	2.36199	-0.528175	-1.63488	-0.100756	-0.0231593
4.60466	2.37217	-0.54344	-1.6476	-0.116021	-0.0231593
4.69498	2.36072	-0.55616	-1.65778	-0.116021	-0.0193431
4.70261	2.36835	-0.572697	-1.67813	-0.114749	-0.0307918
4.6212	2.3658	-0.589234	-1.68831	-0.109661	-0.0409684
4.50799	2.36072	-0.605771	-1.6934	-0.109661	-0.0333359
4.49908	2.35181	-0.618492	-1.69976	-0.113477	-0.0333359
4.45329	2.34036	-0.627397	-1.68831	-0.116021	-0.034608
4.42403	2.348	-0.636301	-1.69976	-0.105844	-0.0358801
4.42657	2.35436	-0.650294	-1.7163	-0.0931237	-0.0384243
4.42403	2.37089	-0.656655	-1.7252	-0.0867633	-0.0447847
4.37187	2.40524	-0.663015	-1.74301	-0.0956678	-0.0473288
4.35152	2.41542	-0.677008	-1.74047	-0.100756	-0.0409684
4.30191	2.42686	-0.668103	-1.73029	-0.1033	-0.0460567
4.24848	2.42814	-0.680824	-1.73538	-0.105844	-0.0460567
4.28919	2.42686	-0.697361	-1.73919	-0.107117	-0.0473288
4.27392	2.44595	-0.698633	-1.73029	-0.107117	-0.0486009
4.09583	2.44849	-0.70881	-1.72647	-0.105844	-0.0460567
3.90884	2.45612	-0.716442	-1.72902	-0.0969399	-0.0422405
3.85668	2.47393	-0.716442	-1.73029	-0.0918516	-0.0473288
3.8058	2.47393	-0.721531	-1.73792	-0.0867633	-0.0460567
3.75746	2.46375	-0.718986	-1.73919	-0.0778587	-0.0486009
3.69894	2.45485	-0.716442	-1.74937	-0.0714983	-0.0460567
3.65951	2.44595	-0.711354	-1.75446	-0.0600496	-0.0435126
3.56029	2.40015	-0.694817	-1.75319	-0.049873	-0.0409684
3.4458	2.33655	-0.67828	-1.75319	-0.049873	-0.034608
3.37584	2.30347	-0.652838	-1.74937	-0.0486009	-0.0384243
3.34658	2.27422	-0.629941	-1.74428	-0.0473288	-0.0435126
3.3046	2.23224	-0.614676	-1.74555	-0.0549613	-0.0422405
3.23845	2.1839	-0.594323	-1.74937	-0.0587775	-0.0371522
3.20538	2.14319	-0.571425	-1.76464	-0.0575054	-0.0384243
3.1863	2.11393	-0.539623	-1.7799	-0.0651379	-0.034608
3.10488	2.09612	-0.501461	-1.79135	-0.0613217	-0.0257035
3.01329	2.07704	-0.473475	-1.79135	-0.0562334	-0.0244314
2.98149	2.05033	-0.450578	-1.80153	-0.0447847	-0.0295197
2.9446	2.03634	-0.422592	-1.81043	-0.0435126	-0.0244314
2.87718	2.01726	-0.399695	-1.80661	-0.0536892	-0.0269756
2.80976	1.988	-0.366621	-1.81043	-0.0562334	-0.0295197
2.72326	1.95747	-0.32973	-1.81806	-0.0575054	-0.0257035
2.65457	1.94729	-0.306833	-1.81043	-0.0562334	-0.0231593
2.5986	1.94093	-0.282663	-1.79644	-0.0536892	-0.0218872
2.53499	1.91422	-0.258494	-1.79517	-0.0549613	-0.0244314
2.52227	1.88496	-0.238141	-1.79771	-0.0638658	-0.0307918
2.53881	1.86715	-0.208883	-1.79771	-0.0676821	-0.0307918
2.54008	1.80863	-0.18853	-1.80534	-0.0702262	-0.0295197
2.46884	1.75393	-0.178353	-1.81425	-0.06641	-0.0307918
2.40142	1.7145	-0.177081	-1.8117	-0.0651379	-0.0244314
2.35181	1.67379	-0.178353	-1.80661	-0.06641	-0.0396963
2.32128	1.62927	-0.173265	-1.81552	-0.0702262	-0.0409684
2.29584	1.59365	-0.165632	-1.81806	-0.0753146	-0.0307918
2.28439	1.5644	-0.166904	-1.8117	-0.0740425	-0.034608
2.25641	1.53259	-0.166904	-1.81043	-0.06641	-0.0307918
2.18517	1.50842	-0.171993	-1.81933	-0.0651379	-0.0295197
2.16227	1.4957	-0.161816	-1.81679	-0.0753146	-0.0320639
2.12538	1.48171	-0.152911	-1.81806	-0.0804029	-0.0257035
2.12157	1.45118	-0.158	-1.81297	-0.0880353	-0.0244314
2.06687	1.43973	-0.166904	-1.81679	-0.0956678	-0.0244314
1.96892	1.43464	-0.16436	-1.81679	-0.0956678	-0.0269756
1.9333	1.41302	-0.151639	-1.81043	-0.0956678	-0.0295197
1.96383	1.38503	-0.147823	-1.80789	-0.099484	-0.034608
1.98036	1.35323	-0.151639	-1.81679	-0.102028	-0.0333359
1.94475	1.33924	-0.156728	-1.8117	-0.0956678	-0.0257035
1.74885	1.32397	-0.169448	-1.81425	-0.0867633	-0.0206152
1.61909	1.29726	-0.171993	-1.82188	-0.0905795	-0.0231593
1.58093	1.2909	-0.166904	-1.82188	-0.0918516	-0.0320639
1.52496	1.27436	-0.171993	-1.82697	-0.0918516	-0.0333359
1.50079	1.25655	-0.168176	-1.82697	-0.0880353	-0.0282476
1.4639	1.2362	-0.163088	-1.83333	-0.0816749	-0.0295197
1.41811	1.21712	-0.166904	-1.83842	-0.0854912	-0.0333359
1.38122	1.20185	-0.168176	-1.83587	-0.0854912	-0.0295197
1.33033	1.18786	-0.166904	-1.83969	-0.0918516	-0.0333359
1.30235	1.18023	-0.161816	-1.84859	-0.098212	-0.0409684
1.27818	1.15606	-0.156728	-1.84986	-0.0969399	-0.0371522
1.23874	1.14079	-0.165632	-1.84478	-0.0905795	-0.0358801
1.20694	1.11408	-0.171993	-1.84223	-0.0854912	-0.0396963
1.17641	1.08228	-0.166904	-1.85241	-0.0816749	-0.0358801
1.14079	1.06192	-0.171993	-1.85114	-0.0778587	-0.0371522
1.10517	1.04793	-0.166904	-1.85241	-0.0804029	-0.034608
1.04157	1.03139	-0.156728	-1.85368	-0.0714983	-0.0371522
0.93726	1.0085	-0.149095	-1.87022	-0.06641	-0.0396963
0.872384	0.997048	-0.155456	-1.88548	-0.0638658	-0.0396963
0.835494	0.985599	-0.151639	-1.89184	-0.00748827	-0.0447847
0.788427	0.960158	-0.136374	-1.89948	-0.010033	-0.0371522
0.750265	0.935988	-0.126198	-1.89439	-0.00748827	-0.0396963
0.699381	0.928356	-0.121109	-1.88803	-0.010033	-0.0396963
0.640866	0.921995	-0.121109	-1.88675	-0.0113054	-0.0409684
0.616696	0.921995	-0.119837	-1.88548	-0.00748827	-0.0409684
0.639594	0.913091	-0.114749	-1.90329	-0.00494352	-0.0447847
0.662491	0.899098	-0.114749	-1.90202	-0.0113054	-0.0435126
0.693021	0.891465	-0.119837	-1.90456	-0.010033	-0.0447847
0.707014	0.885105	-0.131286	-1.89948	-0.010033	-0.049873
0.665035	0.877472	-0.132558	-1.88675	-0.0113054	-0.0396963
0.685389	0.854575	-0.138918	-1.88548	-0.00621589	-0.0333359
0.715918	0.834222	-0.144007	-1.88294	-0.00367115	-0.0371522
0.724823	0.822773	-0.135102	-1.87276	-0.00748827	-0.034608
0.738816	0.804964	-0.138918	-1.86386	-0.00494352	-0.034608
0.737544	0.785883	-0.142735	-1.86513	-0.00494352	-0.0358801
0.733728	0.803692	-0.150367	-1.86004	-0.0125778	-0.0358801
0.735	0.792243	-0.156728	-1.84859	-0.0113054	-0.034608
0.695565	0.782067	-0.168176	-1.85241	-0.00748827	-0.0307918
0.668852	0.794787	-0.169448	-1.84605	-0.0113054	-0.0257035
0.696837	0.793515	-0.173265	-1.84732	-0.0163949	-0.0206152
0.790971	0.776978	-0.171993	-1.86513	-0.010033	-0.0167989
0.877472	0.770618	-0.16436	-1.86895	-0.010033	-0.0142548
0.902914	0.770618	-0.141463	-1.86259	-0.0163949	-0.0155268
0.887649	0.780794	-0.135102	-1.85241	-0.0113054	-0.0206152
0.904186	0.782067	-0.140191	-1.8575	-0.010033	-0.0257035
0.957613	0.820229	-0.13383	-1.84605	-0.00748827	-0.0307918
1.03139	0.864752	-0.122381	-1.82442	-0.00748827	-0.0320639
1.00468	0.891465	-0.110933	-1.81933	-0.00494352	-0.0257035
0.985599	0.921995	-0.110933	-1.82569	-0.010033	-0.0257035
0.993232	0.927084	-0.112205	-1.82442	-0.00621589	-0.0244314
1.00214	0.934716	-0.118565	-1.80916	-0.00112641	-0.0218872
1.00341	0.971606	-0.126198	-1.79135	-0.00367115	-0.0269756
1.03012	1.00595	-0.126198	-1.79008	-0.00112641	-0.0257035
1.05556	1.0492	-0.122381	-1.79008	-0.00112641	-0.0193431
1.05684	1.08228	-0.122381	-1.78117	0.000145967	-0.0244314
0.929628	1.11026	-0.126198	-1.77354	-0.00112641	-0.0257035
0.880017	1.13825	-0.13383	-1.77481	0.00523545	-0.0244314
0.86984	1.16878	-0.147823	-1.77481	0.00396308	-0.0206152
0.852031	1.17768	-0.151639	-1.77608	0.000145967	-0.0218872
0.840582	1.18786	-0.158	-1.76972	0.00396308	-0.0218872
0.762985	1.18532	-0.17072	-1.76591	0.00269071	-0.0155268
0.653587	1.17896	-0.187257	-1.757	0.000145967	-0.0193431
0.61924	1.18023	-0.207611	-1.76082	0.00269071	-0.0307918
0.548004	1.16115	-0.233052	-1.76082	0.00396308	-0.0333359
0.438605	1.12934	-0.248317	-1.76464	0.00269071	-0.0218872
0.50857	1.11662	-0.263582	-1.76336	0.00523545	-0.0244314
0.556909	1.11026	-0.285208	-1.75191	0.00905257	-0.0257035
0.54546	1.1039	-0.322098	-1.75446	0.00269071	-0.0244314
0.556909	1.05938	-0.348811	-1.76718	-0.00112641	-0.0257035
0.506025	1.01104	-0.376797	-1.76972	0.00141834	-0.0358801
0.132034	0.986871	-0.403511	-1.76972	0.000145967	-0.0371522
-0.183441	0.965246	-0.430225	-1.76718	0.000145967	-0.0358801
-0.295384	0.925811	-0.455666	-1.76718	0.00396308	-0.0396963
-0.383158	0.846943	-0.487468	-1.76591	0.00396308	-0.0396963
-0.507821	0.769346	-0.52563	-1.75955	-0.00112641	-0.0358801
-0.619764	0.700654	-0.562521	-1.75955	0.00269071	-0.0320639
-0.68464	0.64977	-0.598139	-1.75573	0.00396308	-0.034608
-0.731707	0.581078	-0.621036	-1.75319	0.000145967	-0.0358801
-0.792767	0.513658	-0.650294	-1.75446	-0.00239878	-0.034608
-0.731707	0.448782	-0.688457	-1.75191	0.00269071	-0.0333359
-0.758421	0.383906	-0.706266	-1.75191	0.00141834	-0.0358801
-0.804216	0.306309	-0.724075	-1.74937	0.000145967	-0.0307918
-0.557432	0.238889	-0.738068	-1.74937	0.000145967	-0.0269756
-0.456938	0.171469	-0.749516	-1.76336	-0.00112641	-0.0244314
-0.496373	0.0976882	-0.763509	-1.76209	-0.00239878	-0.0218872
-0.484924	0.015003	-0.764781	-1.75827	0.000145967	-0.0244314
-0.487468	-0.0753146	-0.762237	-1.75955	0.00523545	-0.0257035
-0.517998	-0.171993	-0.759693	-1.76209	-0.00239878	-0.0320639
-0.585418	-0.250861	-0.763509	-1.76718	0.000145967	-0.0269756
-0.694817	-0.328458	-0.753333	-1.78117	-0.00112641	-0.018071
-0.746972	-0.431497	-0.744428	-1.79008	0.000145967	-0.0193431
-0.77623	-0.545984	-0.738068	-1.79135	0.00141834	-0.0244314
-0.768597	-0.682096	-0.726619	-1.78626	0.00523545	-0.0282476
-0.71517	-0.818209	-0.712626	-1.77736	0.000145967	-0.0282476
-0.655382	-0.940328	-0.696089	-1.77481	0.000145967	-0.0269756
-0.587962	-1.07262	-0.677008	-1.7799	0.00269071	-0.0307918
-0.571425	-1.22527	-0.655382	-1.7888	-0.00239878	-0.0282476
-0.581602	-1.38174	-0.640118	-1.81679	-0.00494352	-0.0231593
-0.612132	-1.52294	-0.642662	-1.81679	0.000145967	-0.0269756
-0.70881	-1.68322	-0.637573	-1.8117	-0.00112641	-0.0333359
-0.828385	-1.83969	-0.626125	-1.80407	-0.00239878	-0.0396963
-0.925063	-1.91092	-0.622308	-1.79517	0.000145967	-0.0409684
-0.975946	-1.9529	-0.614676	-1.79898	-0.00621589	-0.0333359
-0.979763	-1.97707	-0.615948	-1.80153	-0.00239878	-0.0282476
-0.925063	-1.9847	-0.624853	-1.80534	0.000145967	-0.0257035
-0.881813	-2.02541	-0.627397	-1.80534	-0.00367115	-0.018071
-0.926335	-2.04195	-0.624853	-1.80789	-0.00239878	-0.0193431
-0.940328	-2.00124	-0.636301	-1.81933	-0.00367115	-0.0206152
-0.93524	-1.97453	-0.656655	-1.82442	-0.00494352	-0.0155268
-0.9416	-1.94781	-0.660471	-1.82188	-0.00494352	-0.0142548
-0.946689	-1.87658	-0.659199	-1.83714	0.000145967	-0.0155268
-1.02174	-1.81679	-0.657927	-1.85241	-0.00494352	-0.0142548
-1.05863	-1.73283	-0.655382	-1.85241	-0.00239878	-0.0193431
-0.851283	-1.65396	-0.659199	-1.84605	0.00650783	-0.0193431
-0.796583	-1.59799	-0.670647	-1.83587	0.00396308	-0.0129827
-0.81312	-1.49877	-0.664287	-1.83333	0.000145967	-0.0129827
-0.753333	-1.40336	-0.660471	-1.8346	0.00269071	-0.018071
-0.674464	-1.31559	-0.656655	-1.84096	0.00269071	-0.0231593
-0.711354	-1.20746	-0.652838	-1.84223	-0.00112641	-0.0193431
-0.702449	-1.08153	-0.645206	-1.8575	0.00141834	-0.0155268
-0.758421	-0.945416	-0.640118	-1.87149	0.00269071	-0.0193431
-0.909798	-0.81312	-0.632485	-1.87912	0.000145967	-0.0167989
-0.951777	-0.650294	-0.633757	-1.88167	0.00141834	-0.0117106
-0.848738	-0.484924	-0.631213	-1.88167	0.00650783	-0.0218872
-0.865275	-0.369165	-0.615948	-1.88548	0.000145967	-0.0307918
-0.939056	-0.264854	-0.614676	-1.88675	0.000145967	0.00228226
-0.982307	-0.141463	-0.609588	-1.88803	0.0077802	0.00991473
-1.03065	-0.0167989	-0.605771	-1.89312	0.00650783	0.00991473
-1.06245	0.0900557	-0.605771	-1.89439	-0.00112641	0.00609849
-1.15658	0.15366	-0.593051	-1.90584	0.00269071	0.00355434
-1.18457	0.172741	-0.576514	-1.91347	0.00905257	0.00101018
-1.18584	0.161292	-0.570153	-1.9122	0.00396308	-1.19716
-1.22527	0.142211	-0.565065	-1.90838	0.00269071	-1.17044
-1.29142	0.0964161	-0.554888	-1.9122	0.00905257	-1.1857
-1.41354	-0.00535022	-0.540895	-1.90329	0.00905257	-1.22388
-1.54075	-0.098212	-0.51291	-1.89948	0.0077802	-1.24678
-1.57637	-0.177081	-0.497645	-1.89312	0.0128697	-1.2366
-1.5611	-0.289024	-0.487468	-1.8893	0.0115973	-1.20352
-1.53693	-0.406055	-0.472203	-1.89312	0.0115973	-1.16535
-1.44534	-0.472203	-0.446762	-1.89439	0.00905257	-1.14881
-1.41354	-0.529447	-0.435313	-1.88803	0.0115973	-1.15517
-1.44534	-0.585418	-0.431497	-1.87276	0.0103249	-1.15644
-1.47842	-0.649022	-0.42132	-1.8664	0.00523545	-1.14881
-1.47587	-0.710082	-0.413688	-1.8664	0.00905257	-1.13227
-1.52548	-0.771142	-0.416232	-1.87531	0.00650783	-1.11954
-1.6069	-0.839834	-0.417504	-1.88421	0.00523545	-1.13608
-1.72393	-0.914887	-0.403511	-1.89057	0.00523545	-1.16662
-1.73283	-1.00393	-0.39715	-1.90329	0.00905257	-1.20225
-1.63107	-1.09552	-0.39715	-1.90711	0.00396308	-1.22642
-1.59799	-1.20492	-0.395878	-1.90584	0.000145967	-1.21751
-1.59799	-1.33849	-0.393334	-1.89948	0.00905257	-1.18189
-1.50513	-1.46061	-0.385702	-1.8893	0.00396308	-1.17298
-1.42372	-1.63234	-0.376797	-1.89184	0.000145967	-1.18062
-1.36775	-1.82061	-0.374253	-1.89693	0.00269071	-1.18316
-1.36266	-1.95036	-0.369165	-1.88675	0.00141834	-1.17553
-1.33976	-2.09283	-0.36026	-1.8664	-0.00112641	-1.1539
-1.35757	-2.20223	-0.36026	-1.8575	0.00523545	-1.13608
-1.46697	-2.30654	-0.362804	-1.85495	0.00650783	-1.13735
-1.51785	-2.38795	-0.366621	-1.86386	0.00396308	-1.15517
-1.52676	-2.42739	-0.369165	-1.86131	0.000145967	-1.17171
-1.53057	-2.45919	-0.352628	-1.85241	0.00269071	-1.17298
-1.56492	-2.48972	-0.338635	-1.84732	0.00269071	-1.16026
-1.6069	-2.49354	-0.331002	-1.83842	-0.00112641	-1.12463
-1.59672	-2.49608	-0.331002	-1.83333	0.00141834	-1.09537
-1.52421	-2.48718	-0.338635	-1.84605	0.00269071	-1.07374
-1.48223	-2.44774	-0.341179	-1.85241	0.000145967	-1.0801
-1.47333	-2.44138	-0.344995	-1.83206	0.00141834	-1.10682
-1.50259	-2.4312	-0.350084	-1.81425	0.00650783	-1.10682
-1.54584	-2.41848	-0.357716	-1.82697	0.000145967	-1.07755
-1.54838	-2.4134	-0.357716	-1.80661	0.000145967	-1.04956
-1.54457	-2.41212	-0.344995	-1.78372	0.0077802	-1.05083
-1.54329	-2.40831	-0.347539	-1.78244	0.00650783	-1.07755
-1.59418	-2.39686	-0.351356	-1.77863	-0.00112641	-1.10809
-1.5611	-2.37269	-0.342451	-1.76718	0.00269071	-1.13099
-1.55729	-2.34979	-0.324642	-1.76718	0.00905257	-1.13099
-1.6069	-2.32308	-0.300472	-1.76718	0.00396308	-1.09918
-1.57001	-2.30018	-0.282663	-1.76972	0.00269071	-1.06101
-1.50259	-2.27856	-0.269943	-1.79008	0.00905257	-1.04956
-1.48096	-2.24675	-0.247045	-1.80025	0.00905257	-1.05847
-1.46951	-2.22258	-0.227964	-1.79135	0.0077802	-1.05847
-1.4975	-2.2035	-0.20125	-1.80025	0.0128697	-1.04956
-1.55601	-2.18824	-0.171993	-1.81679	0.0115973	-1.0292
-1.55347	-2.16025	-0.156728	-1.83078	0.0115973	-1.01521
-1.53439	-2.12336	-0.12747	-1.83587	0.00905257	-1.03048
-1.48732	-2.11191	-0.0956678	-1.82697	0.0115973	-1.07246
-1.39573	-2.09792	-0.0651379	-1.81425	0.0103249	-1.10427
-1.32958	-2.07375	-0.0307918	-1.81043	0.00523545	-1.10936
-1.32577	-2.0623	-0.00662229	-1.78753	0.00905257	-1.0801
-1.28252	-2.04195	0.0162751	-1.78244	0.00650783	-1.05847
-1.2558	-2.02032	0.046805	-1.7799	0.00523545	-1.05338
-1.28633	-2.00887	0.0722466	-1.76718	0.00523545	-1.06101
-1.31686	-1.98979	0.0773349	-1.77354	0.00905257	-1.07374
-1.22019	-1.9669	0.095144	-1.79771	0.00396308	-1.06483
-1.17821	-1.96054	0.102776	-1.78753	0.000145967	-1.04829
-1.29905	-1.96562	0.107865	-1.75319	0.00905257	-1.02411
-1.3334	-1.94781	0.12313	-1.74301	0.00396308	-1.02284
-1.224	-1.92873	0.137123	-1.74937	0.000145967	-1.03811
-1.18966	-1.92492	0.138395	-1.75955	0.00269071	-1.05083
-1.2469	-1.92365	0.119314	-1.74683	0.00141834	-1.0572
-1.26089	-1.91601	0.118041	-1.75446	-0.00112641	-1.05083
-1.17057	-1.90329	0.118041	-1.7481	0.00523545	-1.04574
-1.0281	-1.90711	0.105321	-1.75955	0.00650783	-1.05465
-0.90471	-1.92365	0.0976882	-1.78244	0.000145967	-1.06356
-0.828385	-1.92873	0.0938719	-1.79644	0.00523545	-1.08519
-0.853827	-1.93382	0.0875115	-1.80789	0.00905257	-1.103
-0.850011	-1.93891	0.0773349	-1.80661	0.00523545	-1.10555
-0.766053	-1.95799	0.0671583	-1.80153	0.00396308	-1.10555
-0.757149	-1.98725	0.0658862	-1.81425	0.00905257	-1.08519
-0.886901	-2.02287	0.0595258	-1.81552	0.0077802	-1.06865
-0.940328	-2.04704	0.0480771	-1.79771	0.00269071	-1.07119
-0.93524	-2.08138	0.046805	-1.79644	0.0077802	-1.089
-0.946689	-2.13099	0.0518933	-1.80661	0.00650783	-1.089
-0.93524	-2.15644	0.0455329	-1.81297	0.00269071	-1.07374
-0.888173	-2.16661	0.0404446	-1.81806	0.00269071	-1.05465
-0.833474	-2.17424	0.0429888	-1.80534	0.000145967	-1.04702
-0.856371	-2.1628	0.0404446	-1.80916	0.000145967	-1.05211
-0.858915	-2.17806	0.0340842	-1.81043	-0.00112641	-1.07501
-0.820753	-2.19333	0.0404446	-1.8117	0.00141834	-1.10555
-0.795311	-2.19078	0.0442609	-1.80916	-0.00112641	-1.11827
-0.797855	-2.21113	0.0251797	-1.82061	-0.00367115	-1.117
-0.839834	-2.17806	0.0162751	-1.82824	0.00141834	-1.11445
-0.852555	-2.20223	0.0200914	-1.82824	-0.00112641	-1.13099
-0.841106	-2.23149	0.0124589	-1.81552	-0.00494352	-1.15517
-0.834746	-2.24548	-0.00280606	-1.81297	-0.00112641	-1.17807
-0.828385	-2.21877	-0.00407814	-1.81425	0.00396308	-1.17807
-0.891989	-2.24421	-0.000261901	-1.82061	0.00523545	-1.16026
-0.955593	-2.26838	0.00482641	-1.82188	0.00141834	-1.14881
-1.0599	-2.28364	0.00355434	-1.82061	0.00650783	-1.15517
-1.13241	-2.27219	-0.00789437	-1.81297	0.00269071	-1.16026
-1.13623	-2.25311	-0.00662229	-1.80789	-0.00112641	-1.15644
-1.11206	-2.24294	-0.00535022	-1.81425	0.00396308	-1.15517
-1.12351	-2.19714	-0.0155268	-1.81806	0.00269071	-1.15262
-1.09043	-2.18697	-0.0257035	-1.81552	-0.00112641	-1.16916
-1.09425	-2.16152	-0.0307918	-1.82697	0.00650783	-1.18825
-1.15531	-2.08138	-0.0333359	-1.83078	0.00650783	-1.20097
-1.24435	-2.07502	-0.0333359	-1.82951	0.000145967	-1.20097
-1.31305	-2.07121	-0.0447847	-1.82824	0.00523545	-1.18952
-1.23163	-1.99997	-0.0625938	-1.83078	0.00905257	-1.19334
-1.17057	-1.81679	-0.0854912	-1.8346	0.00650783	-1.1997
-1.18711	-1.77481	-0.108389	-1.82697	0.00523545	-1.19716
-1.17057	-1.89439	-0.117293	-1.82824	0.00905257	-1.1768
-1.17439	-1.89439	-0.126198	-1.82951	0.00269071	-1.15135
-1.224	-1.79008	-0.136374	-1.83078	0.00396308	-1.15517
-1.22019	-1.76209	-0.136374	-1.84223	0.00523545	-1.18189
-1.23545	-1.79008	-0.146551	-1.8435	0.00650783	-1.20479
-1.14004	-1.76591	-0.150367	-1.84986	0.00269071	-1.21751
-1.02174	-1.71248	-0.159272	-1.85114	0.00650783	-1.21115
-0.930152	-1.67941	-0.169448	-1.8664	0.00523545	-1.18443
-0.969586	-1.71375	-0.182169	-1.87531	0.00141834	-1.15135
-1.07517	-1.69976	-0.197434	-1.86895	-0.00112641	-1.1259
-1.04718	-1.63997	-0.208883	-1.86386	0.00523545	-1.12972
-0.989939	-1.57637	-0.219059	-1.85495	0.00396308	-1.15262
-0.890717	-1.55729	-0.23178	-1.85114	-0.00112641	-1.17171
-0.866548	-1.58018	-0.230508	-1.85368	0.00269071	-1.17553
-0.846194	-1.56237	-0.234324	-1.85877	0.00269071	-1.16026
-0.80676	-1.51022	-0.236869	-1.86767	0.000145967	-1.14499
-0.810576	-1.50386	-0.22542	-1.86131	0.000145967	-1.13481
-0.805488	-1.52803	-0.222876	-1.86767	0.00396308	-1.13481
-0.81312	-1.52167	-0.224148	-1.87403	-0.00494352	-1.13735
-0.783862	-1.48605	-0.221604	-1.87149	0.00141834	-1.13608
-0.759693	-1.47969	-0.220332	-1.86895	0.00396308	-1.10427
-0.735523	-1.49368	-0.216515	-1.87912	0.00523545	-1.06101
-0.721531	-1.42626	-0.212699	-1.88803	0.000145967	-1.02539
-0.736796	-1.3881	-0.210155	-1.8893	0.00269071	-1.02284
-0.75206	-1.3881	-0.199978	-1.88421	0.00523545	-1.05465
-0.743156	-1.3881	-0.185985	-1.88675	-0.00112641	-1.103
-0.727891	-1.33594	-0.168176	-1.89184	0.00269071	-1.16153
-0.732979	-1.36011	-0.163088	-1.90075	0.00905257	-1.22133
-0.77623	-1.33086	-0.166904	-1.90711	0.0077802	-1.25187
-0.800399	-1.29524	-0.16436	-1.90456	0.00523545	-1.26459
-0.838562	-1.25835	-0.169448	-1.90202	0.00650783	-1.26841
-0.90471	-1.24435	-0.169448	-1.91474	0.00905257	-1.24169
-0.942872	-1.24944	-0.175809	-1.92237	0.00650783	-1.19079
-0.956865	-1.2469	-0.174537	-1.9122	0.0077802	-1.1259
-0.991211	-1.21001	-0.171993	-1.90329	0.0103249	-1.06992
-1.01156	-1.22146	-0.177081	-1.90202	0.00523545	-1.04574
-1.04082	-1.21637	-0.175809	-1.90711	0.00523545	-1.04447
-1.08916	-1.17439	-0.182169	-1.91983	0.0128697	-1.06101
-1.11588	-1.13877	-0.175809	-1.91983	0.0128697	-1.07119
-1.09425	-1.15022	-0.171993	-1.91092	0.00523545	-1.07246
-1.19729	-1.15277	-0.178353	-1.90965	0.00905257	-1.08773
-1.25072	-1.13623	-0.191074	-1.90965	0.0077802	-1.10173
-1.20492	-1.0739	-0.199978	-1.91728	0.00650783	-1.11954
-1.22146	-1.08916	-0.210155	-1.91728	0.00523545	-1.13227
-1.29778	-1.11842	-0.212699	-1.91856	0.00523545	-1.117
-1.31559	-1.05227	-0.213971	-1.92746	0.00523545	-1.07628
-1.33594	-1.04718	-0.208883	-1.91983	0.00396308	-1.03175
-1.32704	-1.09679	-0.208883	-1.91728	0.00396308	-1.00757
-1.27743	-1.08026	-0.207611	-1.91347	0.00650783	-1.01521
-1.16803	-1.09171	-0.212699	-1.9122	0.000145967	-1.02284
-1.20492	-1.07644	-0.210155	-1.92873	-0.00367115	-1.03811
-1.25326	-1.09171	-0.205067	-1.93255	-0.00367115	-1.05465
-1.26089	-1.10315	-0.206339	-1.92873	-0.00494352	-1.103
-1.25199	-1.09171	-0.216515	-1.92746	-0.0113054	-1.16662
-1.2787	-1.11333	-0.227964	-1.92237	-0.00367115	-1.22133
-1.29778	-1.07644	-0.226692	-1.92746	-0.00239878	-1.24551
-1.27488	-1.07517	-0.205067	-1.93509	-0.00621589	-1.23533
-1.23163	-1.06118	-0.202522	-1.91474	-0.00367115	-1.21115
-1.23036	-1.04209	-0.208883	-1.91092	0.000145967	-1.17807
-1.23545	-1.04464	-0.211427	-1.92746	-0.00494352	-1.14372
-1.19983	-1.02937	-0.207611	-1.92365	-0.00494352	-1.10555
-1.15404	-1.01665	-0.216515	-1.9211	0.000145967	-1.06737
-1.14768	-1.01538	-0.213971	-1.92619	0.000145967	-1.04193
-1.16803	-1.00139	-0.212699	-1.93001	-0.00239878	-1.02666
-1.20746	-0.986123	-0.215243	-1.93764	0.000145967	-1.01393
-1.17185	-0.987395	-0.216515	-1.93255	0.000145967	-0.993577
-1.12987	-0.983579	-0.211427	-1.92237	0.000145967	-0.98467
-1.14004	-0.973402	-0.208883	-1.90838	0.000145967	-0.992304
-1.16167	-0.964498	-0.219059	-1.90584	0.00523545	-1.01393
-1.1693	-0.974674	-0.220332	-1.90838	-0.00112641	-1.03429
-1.15531	-0.968314	-0.224148	-1.91347	0.00523545	-1.0292
-1.1464	-0.960681	-0.220332	-1.92237	0.00905257	-1.01521
-1.15149	-0.956865	-0.220332	-1.92746	0.00269071	-1.01902
-1.12605	-0.967042	-0.215243	-1.92492	0.00396308	-1.01902
-1.0739	-0.960681	-0.210155	-1.91856	0.00269071	-1.02793
-1.03573	-0.954321	-0.205067	-1.91601	0.00141834	-1.02284
-1.0739	-0.955593	-0.19489	-1.90965	0.00269071	-0.98467
-1.10951	-0.955593	-0.199978	-1.91474	0.00650783	-0.964312
-1.04337	-0.950505	-0.18853	-1.91728	0.000145967	-0.994849
-1.03319	-0.955593	-0.180897	-1.91601	-0.00494352	-1.03938
-1.01284	-0.956865	-0.185985	-1.91728	-0.00239878	-1.05338
-0.973402	-0.940328	-0.183441	-1.9122	-0.00112641	-1.03938
-0.975946	-0.93524	-0.180897	-1.9122	-0.00239878	-1.0292
-0.937784	-0.939056	-0.169448	-1.9122	0.00523545	-1.03302
-0.875452	-0.919975	-0.159272	-1.91601	-0.00239878	-1.05465
-0.800399	-0.899622	-0.154183	-1.9211	-0.00494352	-1.10046
-0.7457	-0.88054	-0.138918	-1.91601	-0.00239878	-1.11063
-0.706266	-0.860187	-0.135102	-1.91347	0.000145967	-1.08646
-0.694817	-0.850011	-0.135102	-1.90838	0.00141834	-1.05338
-0.720259	-0.841106	-0.130014	-1.89948	0.00523545	-1.01775
-0.762237	-0.836018	-0.119837	-1.90456	0.0077802	-0.987215
-0.743156	-0.848738	-0.108389	-1.90584	0.00269071	-0.989759
-0.687184	-0.818209	-0.105844	-1.89693	0.00905257	-0.991032
-0.685912	-0.805488	-0.104572	-1.87149	0.0077802	-0.98467
-0.716442	-0.81312	-0.100756	-1.86767	0.000145967	-0.968129
-0.732979	-0.810576	-0.098212	-1.87149	0.00141834	-0.956678
-0.746972	-0.796583	-0.0956678	-1.86895	0.00396308	-0.98467
-0.760965	-0.796583	-0.0842191	-1.8575	0.000145967	-1.02539
-0.738068	-0.787679	-0.0791308	-1.85877	0.00269071	-1.05465
-0.731707	-0.783862	-0.0753146	-1.85241	0.00269071	-1.06992
-0.800399	-0.792767	-0.0676821	-1.84859	-0.00112641	-1.0661
-0.87418	-0.81312	-0.0613217	-1.84223	0.00523545	-1.05211
-0.886901	-0.819481	-0.0460567	-1.84605	0.00396308	-1.04447
-0.89835	-0.820753	-0.0269756	-1.84223	-0.00112641	-1.04447
-0.921247	-0.847466	-0.0218872	-1.8346	0.00141834	-1.0432
-0.953049	-0.862731	-0.0142548	-1.84986	0.00396308	-1.04193
-0.987395	-0.860187	-0.00280606	-1.85114	0.00141834	-1.03811
-1.00648	-0.884357	0.00609849	-1.84732	0.00523545	-1.04574
-1.01284	-0.899622	0.00101018	-1.84223	0.00905257	-1.04956
-0.9963	-0.918703	0.0111868	-1.8346	0.00523545	-1.03938
-1.01411	-0.93524	0.0251797	-1.84096	0.00905257	-1.03938
-1.051	-0.968314	0.0404446	-1.84732	0.0115973	-1.04574
-1.05863	-0.975946	0.0569816	-1.84732	0.00523545	-1.04956
-1.03701	-0.989939	0.0722466	-1.84223	0.00141834	-1.06228
-0.9963	-1.00902	0.0824232	-1.84478	0.00523545	-1.07374
-0.940328	-1.01156	0.101504	-1.85114	0.00269071	-1.07501
-0.946689	-1.02174	0.12949	-1.85114	0.000145967	-1.05338
-0.970858	-1.03828	0.137123	-1.84859	0.00141834	-1.03938
-0.981035	-1.01538	0.149843	-1.83333	0.00269071	-1.05211
-1.00266	-0.981035	0.16638	-1.82697	-0.00112641	-1.0661
-0.993755	-0.940328	0.182917	-1.82951	0.00396308	-1.09028
-0.997572	-0.917431	0.200727	-1.82824	0.00269071	-1.10427
-0.945416	-0.886901	0.214719	-1.82569	-0.00367115	-1.11318
-0.858915	-0.850011	0.22108	-1.82569	0.00269071	-1.11063
-0.823297	-0.824569	0.233801	-1.84223	0.00269071	-1.09155
-0.828385	-0.808032	0.255426	-1.84732	0.00396308	-1.07374
-0.832201	-0.786407	0.274507	-1.83714	0.00269071	-1.07246
-0.832201	-0.758421	0.278323	-1.83333	0.00523545	-1.07628
-0.857643	-0.731707	0.278323	-1.82188	0.00269071	-1.06992
-0.83729	-0.725347	0.274507	-1.82061	0.00523545	-1.04193
-0.824569	-0.721531	0.274507	-1.82569	0.00523545	-1.00757
-0.830929	-0.706266	0.270691	-1.8346	0.00269071	-1.00885
-0.973402	-0.698633	0.265603	-1.83969	-0.00112641	-1.0432
-1.08916	-0.677008	0.250338	-1.83714	0.00396308	-1.07119
-1.10315	-0.650294	0.238889	-1.84096	0.00523545	-1.103
-1.10188	-0.629941	0.235073	-1.84223	0.000145967	-1.12845
-1.08153	-0.596867	0.240161	-1.83587	-0.145279	-1.12718
-1.09298	-0.575242	0.228712	-1.83587	-0.141463	-1.10046
-1.13496	-0.552344	0.210903	-1.83714	-0.140191	-1.08392
-1.1464	-0.51927	0.195638	-1.83714	-0.141463	-1.09537
-1.14132	-0.501461	0.180373	-1.85114	-0.147823	-1.11063
-1.13623	-0.477291	0.172741	-1.86513	-0.145279	-1.12463
-1.13496	-0.45821	0.162564	-1.87149	-0.137646	-1.13099
-1.11333	-0.449306	0.149843	-1.87276	-0.135102	-1.13099
-1.05736	-0.432769	0.135851	-1.88167	-0.128742	-1.11063
-1.02174	-0.420048	0.116769	-1.89312	-0.117293	-1.09028
-1.00393	-0.406055	0.106593	-1.89693	-0.100756	-1.09155
-0.987395	-0.411143	0.0862395	-1.89439	-0.0816749	-1.10555
-0.959409	-0.417504	0.0646141	-1.90329	-0.0765866	-1.11445
-0.928879	-0.423864	0.0544375	-1.89948	-0.0638658	-1.11063
-0.905982	-0.431497	0.0417167	-1.89566	-0.0511451	-1.09918
-0.907254	-0.430225	0.030268	-1.90965	-0.0396963	-1.10427
-0.895805	-0.417504	0.0188193	-1.91092	-0.0333359	-1.117
-0.876724	-0.411143	0.00482641	-1.90965	-0.0218872	-1.13735
-0.881813	-0.406055	-0.0193431	-1.91601	-0.00916645	-1.15008
-0.87418	-0.393334	-0.0371522	-1.91601	0.00609849	-1.14499
-0.875452	-0.394606	-0.034608	-1.9122	0.0251797	-1.12718
-0.875452	-0.409871	-0.0435126	-1.91728	0.0340842	-1.11063
-0.871636	-0.407327	-0.0600496	-1.9122	0.030268	-1.09791
-0.855099	-0.403511	-0.0765866	-1.90965	0.0315401	-1.09664
-0.88054	-0.407327	-0.0854912	-1.9122	0.0264518	-1.08773
-0.908526	-0.406055	-0.0905795	-1.90965	0.0264518	-1.07119
-0.913614	-0.393334	-0.107117	-1.88548	0.0340842	-1.06356
-0.922519	-0.385702	-0.121109	-1.86895	0.0366284	-1.06228
-0.894533	-0.379341	-0.131286	-1.85241	0.0379005	-1.07374
-0.839834	-0.370437	-0.140191	-1.84096	0.0366284	-1.10046
-0.841106	-0.362804	-0.141463	-1.84605	0.0366284	-1.10936
-0.850011	-0.352628	-0.144007	-1.85241	0.0417167	-1.10046
-0.857643	-0.332274	-0.156728	-1.82569	0.046805	-1.10682
-0.864003	-0.315737	-0.163088	-1.79517	0.0506213	-1.10682
-0.895805	-0.301745	-0.159272	-1.79008	0.0557096	-1.07883
-0.93524	-0.283935	-0.166904	-1.79008	0.0582537	-1.02284
-0.945416	-0.275031	-0.185985	-1.78117	0.0506213	-0.969402
-0.950505	-0.26231	-0.185985	-1.76591	0.0429888	-0.946499
-0.968314	-0.254678	-0.187257	-1.74174	0.0289959	-0.968129
-0.993755	-0.235596	-0.193618	-1.72393	0.00355434	-1.00248
-1.00139	-0.221604	-0.193618	-1.7252	-0.0218872	-1.16535
-1.00648	-0.219059	-0.208883	-1.7252	-0.0460567	-1.14881
-1.0281	-0.202522	-0.220332	-1.71502	-0.0765866	-1.15517
-1.05227	-0.184713	-0.222876	-1.71121	-0.107117	-1.15644
-1.0599	-0.177081	-0.23178	-1.70358	-0.137646	-1.14881
-1.08407	-0.174537	-0.226692	-1.70358	-0.160544	-1.13227
-1.11842	-0.165632	-0.230508	-1.6934	-0.179625	-1.11954
-1.14895	-0.160544	-0.235596	-1.69085	-0.187257	-1.13608
-1.16421	-0.159272	-0.247045	-1.70994	-0.191074	-1.16662
-1.17057	-0.147823	-0.250861	-1.71884	-0.193618	-1.20225
-1.17439	-0.121109	-0.244501	-1.70866	-0.197434	-1.22642
-1.18711	-0.0918516	-0.244501	-1.70358	-0.197434	-1.21751
-1.19093	-0.0613217	-0.252134	-1.69976	-0.193618	-1.18189
-1.1693	-0.0587775	-0.258494	-1.7252	-0.189802	-1.17298
-1.18838	-0.0549613	-0.273759	-1.74047	-0.189802	-1.18062
-1.22655	-0.0371522	-0.290296	-1.73919	-0.189802	-1.18316
-1.23291	-0.0282476	-0.289024	-1.7481	-0.18853	-1.17553
-1.25708	-0.0257035	-0.278847	-1.74683	-0.179625	-1.1539
-1.28125	-0.00916645	-0.277575	-1.75827	-0.17072	-1.13608
-1.3016	0.00737057	-0.281391	-1.76336	-0.161816	-1.13735
-1.31559	0.013731	-0.296656	-1.75955	-0.152911	-1.15517
-1.3334	0.00355434	-0.311921	-1.76718	-0.142735	-1.17171
-1.34739	0.00228226	-0.320826	-1.77227	-0.132558	-1.17298
-1.36775	0.0111868	-0.319554	-1.76972	-0.124926	-1.16026
-1.39319	0.015003	-0.331002	-1.77354	-0.124926	-1.12463
-1.43008	0.013731	-0.332274	-1.771	-0.109661	-1.09537
-1.45934	0.0162751	-0.338635	-1.77354	-0.0893074	-1.07374
-1.48605	0.0328121	-0.358988	-1.78117	-0.0753146	-1.0801
-1.51912	0.0506213	-0.372981	-1.77481	-0.0702262	-1.10682
-1.55983	0.0531654	-0.376797	-1.75955	-0.0625938	-1.10682
-1.59799	0.0417167	-0.374253	-1.76972	-0.0613217	-1.07755
-1.59799	0.0417167	-0.378069	-1.78244	-0.0575054	-1.04956
-1.59036	0.0417167	-0.395878	-1.78117	-0.0511451	-1.05083
-1.5929	0.0442609	-0.398423	-1.79008	-0.0460567	-1.07755
-1.60181	0.046805	-0.400967	-1.80789	-0.0460567	-1.10809
-1.6069	0.0340842	-0.406055	-1.79771	-0.0536892	-1.13099
-1.60181	0.0264518	-0.400967	-1.79135	-0.0575054	-1.13099
-1.59672	0.030268	-0.399695	-1.79008	-0.0600496	-1.09918
-1.58018	0.0340842	-0.389518	-1.78372	-0.06641	-1.06101
-1.57128	0.0379005	-0.378069	-1.7799	-0.0740425	-1.04956
-1.57382	0.046805	-0.361532	-1.78753	-0.0778587	-1.05847
-1.56619	0.0366284	-0.36026	-1.78117	-0.0816749	-1.05847
-1.54965	0.0340842	-0.376797	-1.76209	-0.0854912	-1.04956
-1.55093	0.0417167	-0.376797	-1.74937	-0.0905795	-1.0292
-1.5611	0.0379005	-0.371709	-1.75191	-0.0956678	-1.01521
-1.57382	0.0251797	-0.376797	-1.76082	-0.098212	-1.03048
-1.57255	0.0277238	-0.371709	-1.76718	-0.104572	-1.07246
-1.54457	0.0417167	-0.370437	-1.76718	-0.107117	-1.10427
-1.54329	0.0366284	-0.376797	-1.771	-0.109661	-1.10936
-1.54457	0.0315401	-0.376797	-1.76464	-0.112205	-1.0801
-1.55983	0.0417167	-0.372981	-1.76209	-0.113477	-1.05847
-1.60308	0.0366284	-0.380613	-1.75446	-0.108389	-1.05338
-1.62216	0.0366284	-0.385702	-1.74555	-0.105844	-1.06101
-1.61326	0.0544375	-0.389518	-1.7481	-0.105844	-1.07374
-1.61835	0.0518933	-0.389518	-1.75955	-0.100756	-1.06483
-1.60435	0.0315401	-0.381886	-1.75191	-0.1033	-1.04829
-1.60181	0.0175472	-0.381886	-1.75955	-0.104572	-1.02411
-1.61453	0.0200914	-0.385702	-1.77608	-0.098212	-1.02284
-1.62725	0.0251797	-0.383158	-1.76591	-0.0956678	-1.03811
-1.62725	0.0251797	-0.375525	-1.76336	-0.0943957	-1.05083
-1.61453	0.0251797	-0.376797	-1.76972	-0.0931237	-1.0572
-1.59418	0.0315401	-0.378069	-1.77354	-0.0893074	-1.05083
-1.57255	0.0264518	-0.375525	-1.77736	-0.0918516	-1.04574
-1.56365	0.0200914	-0.361532	-1.77354	-0.0880353	-1.05465
-1.54584	0.00355434	-0.355172	-1.77354	-0.0804029	-1.06356
-1.53184	-0.00407814	-0.361532	-1.77608	-0.0765866	-1.08519
-1.51022	-0.0167989	-0.352628	-1.76082	-0.0753146	-1.103
-1.49495	-0.0244314	-0.350084	-1.757	-0.0765866	-1.10555
-1.47587	-0.034608	0.0166868	-1.76209	-0.0778587	-1.10555
-1.44916	-0.0371522	0.0166868	-1.76464	-0.0740425	-1.08519
-1.42499	-0.0447847	0.0166868	-1.75955	-0.0714983	-1.06865
-1.411	-0.0447847	0.0217763	-1.76336	-0.0702262	-1.07119
-1.38301	-0.0447847	0.0230487	-1.75446	-0.0651379	-1.089
-1.34612	-0.049873	0.0217763	-1.77354	-0.0651379	-1.089
-1.31686	-0.0447847	0.0230487	-1.78499	-0.0651379	-1.07374
-1.3016	-0.0129827	0.0192315	-1.78372	-0.0613217	-1.05465
-1.30287	0.0200914	0.0141421	-1.76972	-0.0536892	-1.04702
-1.29905	0.0213634	0.0128697	-1.75827	-0.0473288	-1.05211
-1.27616	0.0213634	0.00905257	-1.74555	-0.0422405	-1.07501
-1.24181	0.030268	0.0128697	-1.74555	-0.0435126	-1.10555
-1.23927	0.0175472	0.0154144	-1.75319	-0.0371522	-1.11827
-1.24181	-0.0231593	0.0154144	-1.74428	-0.0358801	-1.117
-1.21383	-0.0142548	0.0154144	-1.72647	-0.034608	-1.11445
-1.18966	-0.0142548	0.0141421	-1.72393	-0.0295197	-1.13099
-1.17566	-0.0358801	0.0103249	-1.72647	-0.0282476	-1.15517
-1.1922	-0.0358801	0.00905257	-1.7252	-0.0307918	-1.17807
-1.21255	-0.0142548	0.0141421	-1.71884	-0.0269756	-1.17807
-1.22146	-0.00407814	0.0141421	-1.71121	-0.0218872	-1.16026
-1.2151	-0.00153398	0.0103249	-1.72393	-0.0193431	-1.14881
-1.19983	0.015003	0.0103249	-1.74047	-0.0117106	-1.15517
-1.19474	0.0379005	0.0115973	-1.74047	-0.00916645	-1.16026
-1.19729	0.0277238	0.0128697	-1.73283	-0.00789437	-1.15644
-1.19983	0.0366284	0.0103249	-1.74301	-0.00916645	-1.15517
-1.17057	0.0251797	0.00650783	-1.74047	-0.0142548	-1.15262
-1.12987	0.0213634	0.0115973	-1.73411	-0.0142548	-1.16916
-1.09679	0.0175472	0.0154144	-1.74301	-0.0193431	-1.18825
-1.09425	0.0175472	0.0141421	-1.74555	-0.0231593	-1.20097
-1.12096	0.00609849	0.0128697	-1.74683	-0.0333359	-1.20097
-1.13368	0.0251797	0.00905257	-1.74555	-0.0396963	-1.18952
-1.15022	0.0251797	0.0103249	-1.74047	-0.0473288	-1.19334
-1.18075	0.013731	0.0115973	-1.73538	-0.0536892	-1.1997
-1.21255	0.030268	0.0128697	-1.73411	-0.0625938	-1.19716
-1.2151	0.0518933	0.0128697	-1.73538	-0.0651379	-1.1768
-1.18711	0.0264518	0.0166868	-1.73411	-0.0651379	-1.15135
-1.1693	0.00609849	0.0141421	-1.72902	-0.0651379	-1.15517
-1.15658	0.00991473	0.0141421	-1.73411	-0.0651379	-1.18189
-1.17057	-0.0244314	0.0141421	-1.73665	-0.0613217	-1.20479
-1.22019	-0.0142548	0.0141421	-1.72138	-0.0600496	-1.21751
-1.27616	-0.00535022	0.0154144	-1.72902	-0.0600496	-1.21115
-1.33467	0.015003	0.0103249	-1.73283	-0.0651379	-1.18443
-1.38683	0.00991473	0.0103249	-1.72647	-0.0714983	-1.15135
-1.43135	-0.00916645	0.0103249	-1.7252	-0.0791308	-1.1259
-1.46061	0.00101018	0.0154144	-1.73156	-0.0867633	-1.12972
-1.48478	-0.00407814	0.0141421	-1.71884	-0.0943957	-1.15262
[truncated: 1,492 more rows]

## Sheet: Rat3-Decision making
Trial 1	Trial 2	Trial 3	Trial 4	Trial 5	Trial 6	Trial 7
0.00991473	0.0379005	-0.135102	0.00101018	-1.94145	-0.110933	-0.304289
0.015003	0.0417167	-0.126198	0.00101018	-1.944	-0.0867633	-0.309377
0.0366284	0.0391725	-0.122381	0.00355434	-1.94909	-0.0727704	-0.310649
0.0646141	0.0404446	-0.128742	0.00609849	-1.94781	-0.0714983	-0.313193
0.0862395	0.0366284	-0.152911	0.00228226	-1.9529	-0.0651379	-0.311921
0.0989602	0.0353563	-0.161816	0.00355434	-1.9529	-0.0613217	-0.306833
0.0925999	0.0315401	-0.182169	0.00101018	-1.94909	-0.0765866	-0.304289
0.0760628	0.0277238	-0.193618	0.00355434	-1.94909	-0.0880353	-0.303017
0.0684304	0.0289959	-0.193618	0.00101018	-1.94654	-0.113477	-0.306833
0.0646141	0.0264518	-0.196162	0.00101018	-1.94909	-0.159272	-0.304289
0.06207	0.0315401	-0.198706	0.00228226	-1.95163	-0.187257	-0.308105
0.0569816	0.0315401	-0.191074	0.00101018	-1.9529	-0.185985	-0.309377
0.0557096	0.0340842	-0.163088	0.00101018	-1.95545	-0.168176	-0.305561
0.0646141	0.030268	-0.141463	0.00482641	-1.96054	-0.147823	-0.303017
0.0875115	0.0289959	-0.121109	0.00355434	-1.96435	-0.12747	-0.301745
0.106593	0.0277238	-0.122381	0.00101018	-1.96308	-0.116021	-0.304289
0.101504	0.0277238	-0.146551	0.00228226	-1.96435	-0.126198	-0.304289
0.078607	0.030268	-0.151639	-0.000261901	-1.96562	-0.137646	-0.304289
0.0671583	0.0366284	-0.131286	0.00228226	-1.96562	-0.135102	-0.301745
0.0773349	0.0340842	-0.107117	0.00609849	-1.96562	-0.126198	-0.2992
0.0976882	0.0366284	-0.0918516	0.00355434	-1.96817	-0.122381	-0.295384
0.115497	0.0328121	-0.0765866	0.00609849	-1.96944	-0.128742	-0.294112
0.116769	0.0264518	-0.0714983	0.00864265	-1.97198	-0.152911	-0.294112
0.111681	0.0213634	-0.0651379	0.0111868	-1.97326	-0.161816	-0.294112
0.105321	0.0226355	-0.0689542	0.00991473	-1.97326	-0.182169	-0.297928
0.107865	0.0213634	-0.0676821	0.00737057	-1.97834	-0.193618	-0.2992
0.107865	0.0162751	-0.049873	0.00355434	-1.97962	-0.193618	-0.291568
0.0913278	0.0200914	-0.0473288	0.00482641	-1.97962	-0.196162	-0.291568
0.0735187	0.0188193	-0.0562334	0.00482641	-1.97962	-0.198706	-0.295384
0.0557096	0.0239076	-0.0600496	0.00482641	-1.97834	-0.191074	-0.294112
0.0340842	0.0251797	-0.0740425	0.00737057	-1.98343	-0.163088	-0.294112
0.0455329	0.0239076	-0.0778587	0.00609849	-1.98343	-0.141463	-0.294112
0.0697024	0.0251797	-0.0753146	0.00991473	-1.9847	-0.121109	-0.290296
0.0607979	0.0162751	-0.0778587	0.00991473	-1.98852	-0.122381	-0.290296
0.0455329	0.0162751	-0.0613217	0.00609849	-1.99107	-0.146551	-0.287752
0.0315401	0.0111868	-0.0740425	0.00991473	-1.99488	-0.151639	-0.28648
0.0366284	0.00991473	-0.0651379	0.00864265	-1.99743	-0.131286	-0.287752
0.0544375	0.00991473	-0.0447847	0.00991473	-1.99361	-0.107117	-0.287752
0.0569816	0.00991473	-0.0269756	0.00991473	-1.99234	-0.0918516	-0.289024
0.0557096	0.00864265	-0.00916645	0.00737057	-1.98852	-0.0765866	-0.291568
0.0595258	0.00482641	-0.00916645	0.00991473	-1.99234	-0.0714983	-0.285208
0.0557096	0.00101018	0.00355434	0.00864265	-1.98852	-0.0651379	-0.285208
0.0544375	-0.00153398	-0.0333359	0.00991473	-1.98852	-0.0689542	-0.289024
0.0684304	-0.00535022	-0.0511451	0.013731	-1.99107	-0.0676821	-0.287752
0.0506213	-0.00535022	-0.0358801	0.00864265	-1.99361	-0.049873	-0.289024
0.0366284	-0.00662229	-0.0269756	0.0111868	-1.9987	-0.0473288	-0.289024
0.0251797	-0.00662229	-0.0218872	0.00991473	-2.00124	-0.0562334	-0.28648
0.0251797	-0.00789437	-0.0104385	0.00737057	-1.9987	-0.0600496	-0.287752
0.0315401	-0.00662229	-0.00535022	0.0111868	-1.9987	-0.0740425	-0.287752
0.030268	-0.00916645	-0.00535022	0.0111868	-1.9987	-0.0778587	-0.285208
0.0226355	-0.0129827	-0.0104385	0.015003	-1.9987	-0.0753146	-0.287752
-0.00407814	-0.0155268	0.0213634	0.0162751	-2.00124	-0.0778587	-0.289024
-0.00153398	-0.0142548	0.030268	0.015003	-1.9987	-0.0613217	-0.290296
0.00737057	-0.0218872	-0.034608	0.0111868	-2.00124	-0.0740425	-0.285208
0.0239076	-0.0193431	-0.0562334	0.00864265	-1.99997	-0.0651379	-0.283935
0.030268	-0.0206152	-0.0575054	0.00991473	-2.00379	-0.0447847	-0.282663
0.0366284	-0.0218872	-0.0587775	0.013731	-2.00633	-0.0269756	-0.289024
0.0442609	-0.0231593	-0.034608	0.0111868	-2.00887	-0.00916645	-0.291568
0.0315401	-0.0244314	-0.0333359	0.00991473	-2.01269	-0.00916645	-0.291568
0.0175472	-0.0257035	-0.0257035	0.013731	-2.01142	0.00355434	-0.289024
-0.000261901	-0.0257035	0.00864265	0.013731	-2.01396	-0.0333359	-0.28648
-0.0155268	-0.0295197	0.0340842	0.00991473	-2.01269	-0.0511451	-0.283935
-0.0307918	-0.0307918	0.0391725	0.00991473	-2.01015	-0.0358801	-0.283935
-0.0307918	-0.0307918	0.0251797	0.00737057	-2.00887	-0.0269756	-0.289024
-0.0447847	-0.0333359	0.0200914	0.00991473	-2.00887	-0.0218872	-0.285208
-0.0524171	-0.0320639	0.0429888	0.00991473	-2.01396	-0.0104385	-0.282663
-0.0549613	-0.034608	0.0569816	0.013731	-2.01651	-0.00535022	-0.281391
-0.0447847	-0.0358801	0.0544375	0.0124589	-2.01778	-0.00535022	-0.278847
-0.034608	-0.0396963	0.0315401	0.0124589	-2.0216	-0.0104385	-0.278847
-0.0333359	-0.0447847	0.0315401	0.0124589	-2.02414	0.0213634	-0.280119
-0.0307918	-0.0460567	0.0544375	0.00864265	-2.02287	0.030268	-0.280119
-0.0206152	-0.0447847	0.0569816	0.00355434	-2.02541	-0.034608	-0.281391
-0.0155268	-0.0473288	0.0557096	0.00609849	-2.02287	-0.0562334	-0.285208
-0.0155268	-0.0473288	0.06207	0.00609849	-2.02796	-0.0575054	-0.28648
-0.0282476	-0.0473288	0.0582537	0.00737057	-2.02541	-0.0587775	-0.278847
-0.0371522	-0.0524171	0.0455329	0.00737057	-2.02923	-0.034608	-0.281391
-0.0447847	-0.0536892	0.030268	0.00991473	-2.02923	-0.0333359	-0.277575
-0.0447847	-0.0600496	0.0353563	0.0124589	-2.03432	-0.0257035	-0.281391
-0.0689542	-0.0600496	0.0417167	0.013731	-1.87276	0.00864265	-0.283935
-0.0905795	-0.0587775	0.0366284	0.015003	-1.87403	0.0340842	-0.281391
-0.116021	-0.0600496	0.0251797	0.0124589	-1.87658	0.0391725	-0.275031
-0.147823	-0.0587775	0.0264518	0.0111868	-1.88167	0.0251797	-0.276303
-0.16436	-0.0600496	0.015003	0.00864265	-1.88675	0.0200914	-0.273759
-0.182169	-0.0638658	0.00482641	0.00737057	-1.89184	0.0429888	-0.275031
-0.187257	-0.0651379	0.00101018	0.00991473	-1.89439	0.0569816	-0.275031
-0.184713	-0.06641	-0.00662229	0.00737057	-1.8982	0.0544375	-0.278847
-0.187257	-0.0689542	-0.00789437	0.0111868	-1.90329	0.0315401	-0.278847
-0.185985	-0.0714983	-0.0142548	0.0111868	-1.90329	0.0315401	-0.275031
-0.168176	-0.0676821	-0.00407814	0.00864265	-1.90711	0.0544375	-0.275031
-0.178353	-0.0676821	0.00482641	0.00991473	-1.90838	0.0569816	-0.273759
-0.189802	-0.0689542	0.00482641	0.00482641	-1.91601	0.0557096	-0.275031
-0.173265	-0.0714983	0.0251797	0.00482641	-1.91474	0.06207	-0.275031
-0.145279	-0.0765866	0.0493492	0.00737057	-1.91728	0.0582537	-0.271215
-0.141463	-0.0778587	0.0658862	0.00609849	-1.92237	0.0455329	-0.271215
-0.149095	-0.0753146	-0.0651379	0.00991473	-1.92619	0.030268	-0.271215
-0.152911	-0.0753146	-0.0689542	0.00991473	-1.92873	0.0353563	-0.268671
-0.152911	0.0315401	-0.0676821	0.00609849	-1.93255	0.0417167	-0.269943
-0.13383	0.0340842	-0.049873	0.00991473	-1.93382	0.0366284	-0.268671
-0.110933	0.030268	-0.0473288	0.00864265	-1.93382	0.0251797	-0.266126
-0.114749	0.0289959	-0.0562334	0.00991473	-1.93001	0.0264518	-0.269943
-0.116021	0.0277238	-0.0600496	0.00991473	-1.93509	0.015003	-0.266126
-0.100756	0.0277238	-0.0740425	0.00737057	-1.93509	0.00482641	-0.264854
-0.082947	0.030268	-0.0778587	0.00991473	-1.93637	0.00101018	-0.263582
-0.0689542	0.0366284	-0.0753146	0.00864265	-1.94145	-0.00662229	-0.263582
-0.0740425	0.0340842	-0.0778587	0.00991473	-1.944	-0.00789437	-0.267398
-0.0880353	0.0366284	-0.0613217	0.013731	-1.94909	-0.0142548	-0.267398
-0.0918516	0.0328121	-0.0740425	0.00864265	-1.94781	-0.00407814	-0.269943
-0.0842191	0.0264518	-0.0651379	0.0111868	-1.9529	0.00482641	-0.269943
-0.0740425	0.0213634	-0.0447847	0.00991473	-1.9529	0.00482641	-0.264854
-0.0651379	0.0226355	-0.0269756	0.00737057	-1.94909	0.0251797	-0.266126
-0.0676821	0.0213634	-0.00916645	0.0111868	-1.94909	0.0493492	-0.261038
-0.0804029	0.0162751	-0.00916645	0.0111868	-1.94654	0.0658862	-0.259766
-0.082947	0.0200914	0.00355434	0.015003	-1.94909	0.0582537	-0.259766
-0.0791308	0.0188193	-0.0333359	0.0162751	-1.95163	0.0455329	-0.258494
-0.082947	0.0239076	-0.0511451	0.015003	-1.9529	0.0417167	-0.258494
-0.0714983	0.0251797	-0.0358801	0.0111868	-1.95545	0.0442609	-0.257222
-0.0511451	0.0239076	-0.0269756	0.00864265	-1.96054	0.0544375	-0.253406
-0.0396963	0.0251797	-0.0218872	0.00991473	-1.96435	-0.0218872	-0.252134
-0.049873	0.0162751	-0.0104385	0.013731	-1.96308	-0.0104385	-0.254678
-0.06641	0.0162751	-0.00535022	0.0111868	-1.96435	-0.00535022	-0.261038
-0.0511451	0.0111868	-0.00535022	0.00991473	-1.96562	-0.00535022	-0.258494
-0.0206152	0.00991473	-0.0104385	0.013731	-1.96562	-0.0104385	-0.259766
-0.0104385	0.00991473	0.0213634	0.013731	-1.96562	0.0213634	-0.259766
-0.0104385	0.00991473	0.030268	0.00991473	-1.96817	0.030268	-0.258494
-0.0142548	0.00864265	-0.034608	0.00991473	-1.96944	-0.034608	-0.258494
-0.0104385	0.00482641	-0.0562334	0.00737057	-1.97198	-0.0562334	-0.259766
-0.0129827	0.00101018	-0.0575054	0.00991473	-1.97326	-0.0575054	-0.258494
-0.0117106	-0.00153398	-0.0587775	0.00991473	-1.97326	-0.0587775	-0.259766
0.00737057	-0.00535022	-0.034608	0.013731	-1.97834	-0.034608	-0.258494
0.00482641	-0.00535022	-0.0333359	0.0124589	-1.97962	-0.0333359	-0.25595
-0.0117106	-0.00662229	-0.0257035	0.0124589	-1.97962	-0.0257035	-0.254678
-0.00407814	-0.00662229	0.00864265	0.0124589	-1.97962	0.00864265	-0.252134
0.0239076	-0.00789437	0.0340842	0.00864265	-1.97834	0.0340842	-0.253406
0.0506213	-0.00662229	0.0391725	0.00355434	-1.98343	0.0391725	-0.254678
0.0544375	-0.00916645	0.0251797	0.00609849	-1.98343	0.0251797	-0.25595
0.0506213	-0.0129827	0.0200914	0.00609849	-1.9847	0.0200914	-0.258494
0.046805	-0.0155268	0.0429888	0.00737057	-1.98852	0.0429888	-0.25595
0.0569816	-0.0142548	0.0569816	0.00737057	-1.99107	0.0569816	-0.252134
0.0582537	-0.0218872	0.0544375	0.00991473	-1.99488	0.0544375	-0.253406
0.0518933	-0.0193431	0.0315401	0.0124589	-1.99743	0.0315401	-0.25595
0.0404446	-0.0206152	0.0315401	0.013731	-1.99361	0.0315401	-0.257222
0.0264518	-0.0218872	0.0544375	0.015003	-1.99234	0.0544375	-0.289024
0.0213634	-0.0231593	0.0569816	0.0124589	-1.98852	0.0569816	-0.289024
0.0213634	-0.0244314	0.0557096	0.0111868	-1.99234	0.0557096	-0.28648
0.0315401	-0.0257035	0.06207	0.00864265	-1.98852	0.06207	-0.287752
0.030268	-0.0257035	0.0582537	0.00737057	-1.98852	0.0582537	-0.287752
0.0455329	-0.0295197	0.0455329	0.00991473	-1.99107	0.0455329	-0.285208
0.0658862	-0.0307918	0.030268	0.00737057	-1.99361	0.030268	-0.287752
0.0595258	-0.0307918	0.0353563	0.0111868	-1.9987	0.0353563	-0.289024
0.0493492	-0.0333359	0.0417167	0.0111868	-2.00124	0.0417167	-0.290296
0.0518933	-0.0320639	0.0366284	0.00864265	-1.9987	0.0366284	-0.285208
0.06207	-0.034608	0.0251797	0.00991473	-1.9987	0.0251797	-0.283935
0.0569816	-0.0358801	0.0264518	0.00482641	-1.9987	0.0264518	-0.282663
0.0455329	-0.0396963	0.015003	0.00609849	-1.9987	0.015003	-0.289024
0.0506213	-0.0447847	0.00482641	0.00482641	-2.00124	0.00482641	-0.291568
0.0340842	-0.0460567	0.00101018	0.00609849	-1.9987	0.00101018	-0.291568
0.0200914	-0.0447847	-0.00662229	0.00864265	-2.00124	-0.00662229	-0.289024
0.015003	-0.0473288	-0.00789437	0.00609849	-1.99997	-0.00789437	-0.28648
-0.00280606	-0.0473288	-0.0142548	0.00609849	-2.00379	-0.0142548	-0.283935
0.0226355	-0.0473288	-0.00407814	0.00864265	-2.00633	-0.00407814	-0.283935
0.0544375	-0.0524171	0.00482641	0.00609849	-2.00887	0.00482641	-0.289024
0.0544375	-0.0536892	0.00482641	0.00609849	-2.01269	0.00482641	-0.285208
0.0417167	-0.0600496	0.0251797	0.00737057	-2.01142	0.0251797	-0.282663
0.0480771	-0.0600496	0.0493492	0.00609849	-2.01396	0.0493492	-0.281391
0.046805	-0.0587775	0.0658862	0.0111868	-2.01269	0.0658862	-0.278847
0.0417167	-0.0600496	0.0582537	0.013731	-2.01015	0.0582537	-0.278847
0.0340842	-0.0587775	0.0455329	0.015003	-2.00887	0.0455329	-0.280119
0.0315401	-0.0600496	0.0417167	0.013731	-2.00887	0.0417167	-0.280119
0.030268	-0.0638658	0.0442609	0.013731	-2.01396	0.0442609	-0.281391
0.0404446	-0.0651379	0.0544375	0.0124589	-2.01651	0.0544375	-0.285208
0.0671583	-0.06641	0.0480771	0.00991473	-2.01778	0.0480771	-0.28648
0.0735187	-0.0689542	0.0391725	0.00991473	-2.0216	0.0391725	-0.278847
0.0684304	-0.0714983	0.0162751	0.00609849	-2.02414	0.0162751	-0.281391
0.0607979	-0.0676821	-0.00535022	0.00482641	-2.02287	-0.00535022	-0.277575
0.0557096	-0.0676821	-0.00407814	0.00991473	-2.02541	-0.00407814	-0.281391
0.063342	-0.0689542	0.00355434	0.0111868	-2.02287	0.00355434	-0.283935
0.0646141	-0.0714983	0.0226355	0.0111868	-2.02796	0.0226355	-0.281391
0.0506213	-0.0765866	0.0111868	0.0111868	-2.02541	0.0111868	-0.275031
0.0442609	-0.0778587	-0.0129827	0.013731	-2.02923	-0.0129827	-0.276303
0.0404446	-0.0753146	-0.034608	0.013731	-2.02923	-0.034608	-0.273759
0.0417167	-0.0753146	-0.0409684	0.00864265	-2.03432	-0.0409684	-0.275031
0.0442609	-0.0740425	-0.0307918	0.00737057	-2.03304	-0.0307918	-0.275031
0.046805	-0.0753146	-0.0282476	0.00864265	-2.0394	-0.0282476	-0.278847
0.0417167	-0.0765866	-0.0371522	0.00609849	-2.04449	-0.0371522	-0.278847
0.030268	-0.0753146	-0.0536892	0.00737057	-2.04576	-0.0536892	-0.275031
0.0340842	-0.0778587	-0.0562334	0.013731	-2.04576	-0.0562334	-0.275031
0.0251797	-0.0778587	-0.0600496	0.013731	-2.04576	-0.0600496	-0.273759
0.013731	-0.0727704	-0.0447847	0.0175472	-2.04831	-0.0447847	-0.275031
0.0200914	-0.0727704	-0.0409684	0.015003	-2.05085	-0.0409684	-0.275031
0.0251797	-0.0727704	-0.0562334	0.0188193	-2.05467	-0.0562334	-0.271215
0.046805	-0.0753146	-0.0575054	0.0188193	-2.05976	-0.0575054	-0.271215
0.0760628	-0.0804029	-0.0562334	0.015003	-2.05976	-0.0562334	-0.271215
0.0811511	-0.0778587	-0.0613217	0.013731	-2.0623	-0.0613217	-0.268671
0.0684304	-0.0791308	-0.0676821	0.00864265	-2.06357	-0.0676821	-0.269943
0.0557096	-0.0791308	-0.0778587	0.00864265	-2.06103	-0.0778587	-0.268671
0.0353563	-0.0778587	-0.0778587	0.00864265	-2.0623	-0.0778587	-0.266126
0.0315401	-0.0753146	-0.100756	0.00609849	-2.06612	-0.100756	-0.269943
0.0340842	-0.0778587	-0.117293	0.0124589	-2.06739	-0.117293	-0.266126
0.030268	-0.0816749	-0.135102	0.0124589	-2.06866	-0.135102	-0.264854
0.0328121	-0.0854912	-0.150367	0.0124589	-2.07502	-0.150367	-0.263582
0.0366284	-0.0867633	-0.142735	0.00864265	-2.07884	-0.142735	-0.263582
0.0200914	-0.0854912	-0.145279	0.0111868	-2.08265	-0.145279	-0.267398
-0.000261901	-0.0854912	-0.160544	0.00864265	-2.08138	-0.160544	-0.267398
0.0111868	-0.0816749	-0.168176	0.00864265	-2.08011	-0.168176	-0.269943
0.0315401	-0.0842191	-0.168176	0.0111868	-2.07884	-0.168176	-0.269943
0.0518933	-0.0880353	-0.189802	0.0124589	-2.07248	-0.189802	-0.264854
0.0607979	-0.0918516	-0.207611	0.0111868	-2.07248	-0.207611	-0.266126
0.0480771	-0.0905795	-0.197434	0.00991473	-2.06866	-0.197434	-0.261038
0.0404446	-0.0880353	-0.192346	0.0111868	-2.07121	-0.192346	-0.259766
0.030268	-0.0854912	-0.207611	0.00864265	-2.06739	-0.207611	-0.259766
0.0264518	-0.0804029	-0.202522	0.00737057	-2.07121	-0.202522	-0.258494
0.0340842	-0.0842191	-0.185985	0.00609849	-2.06993	-0.185985	-0.258494
0.0379005	-0.0842191	-0.192346	0.00609849	-2.07502	-0.192346	-0.257222
0.0417167	-0.0854912	-0.196162	0.00864265	-2.07629	-0.196162	-0.253406
0.0480771	-0.0905795	-0.177081	0.0111868	-2.07375	-0.177081	-0.252134
0.046805	-0.0905795	-0.169448	0.0111868	-2.07248	-0.169448	-0.254678
0.0379005	-0.0854912	-0.168176	0.00737057	-2.06993	-0.168176	-0.261038
0.0124589	-0.0854912	-0.174537	0.00737057	-2.06866	-0.174537	-0.258494
-0.00407814	-0.0842191	-0.203795	0.00355434	-2.06993	-0.203795	-0.259766
0.00609849	-0.0842191	-0.234324	0.00609849	-2.07121	-0.234324	-0.259766
0.0226355	-0.0854912	-0.219059	0.00737057	-2.07121	-0.219059	-0.258494
0.0251797	-0.0905795	-0.184713	0.00991473	-2.07121	-0.184713	-0.258494
0.00864265	-0.0893074	-0.16436	0.00991473	-2.07121	-0.16436	-0.259766
-0.018071	-0.0842191	-0.165632	0.0124589	-2.07502	-0.165632	-0.258494
-0.0333359	-0.0842191	-0.179625	0.0124589	-2.07375	-0.179625	-0.259766
-0.0473288	-0.0854912	-0.18853	0.00991473	-2.07502	-0.18853	-0.258494
-0.049873	-0.0842191	-0.177081	0.00864265	-2.07884	-0.177081	-0.25595
-0.0473288	-0.082947	-0.163088	0.00609849	-2.07757	-0.163088	-0.254678
-0.0524171	-0.0867633	-0.149095	0.00482641	-2.07884	-0.149095	-0.252134
-0.0714983	-0.0854912	-0.146551	0.00991473	-2.08138	-0.146551	-0.253406
-0.0854912	-0.0893074	-0.166904	0.0111868	-2.07884	-0.166904	-0.254678
-0.0804029	-0.0905795	-0.179625	0.015003	-2.08138	-0.179625	-0.25595
-0.06641	-0.0905795	-0.159272	0.015003	-2.08011	-0.159272	-0.258494
-0.0638658	-0.0854912	-0.130014	0.013731	-2.08138	-0.130014	-0.25595
-0.0740425	-0.0867633	-0.104572	0.0124589	-2.08138	-0.104572	-0.252134
-0.0804029	-0.0880353	-0.0956678	0.0111868	-2.07757	-0.0956678	-0.253406
-0.0651379	-0.0854912	-0.117293	0.0111868	-2.08011	-0.117293	-0.25595
-0.049873	-0.0880353	-0.12747	0.013731	-2.07629	-0.12747	-0.257222
-0.0473288	-0.0880353	-0.118565	0.013731	-2.07884	-0.118565	-0.258494
-0.0422405	-0.0905795	-0.100756	0.0162751	-2.07629	-0.100756	-0.258494
-0.0396963	-0.0905795	-0.0956678	0.013731	-2.07884	-0.0956678	-0.252134
-0.0396963	-0.0854912	-0.117293	0.013731	-2.08138	-0.117293	-0.254678
-0.0409684	-0.0854912	-0.137646	0.015003	-2.08138	-0.137646	-0.250861
-0.0435126	-0.0842191	-0.137646	0.0111868	-2.09029	-0.137646	-0.252134
-0.0422405	-0.082947	-0.131286	0.0124589	-2.09156	-0.131286	-0.253406
-0.0409684	-0.0778587	-0.112205	0.0111868	-2.09283	-0.112205	-0.25595
-0.0257035	-0.0791308	-0.0931237	0.00609849	-2.09029	-0.0931237	-0.254678
-0.0193431	-0.0778587	-0.06641	0.0111868	-2.09156	-0.06641	-0.250861
-0.00916645	-0.0791308	-0.0460567	0.0124589	-2.09156	-0.0460567	-0.250861
0.00228226	-0.0765866	-0.0269756	0.015003	-2.09029	-0.0269756	-0.254678
0.00991473	-0.0778587	-0.0129827	0.015003	-2.09029	-0.0129827	-0.254678
0.0213634	-0.0753146	-0.00280606	0.0111868	-2.09156	-0.00280606	-0.257222
0.0251797	-0.0714983	-0.00280606	0.0111868	-2.09538	-0.00280606	-0.254678
0.0124589	-0.0702262	-0.0104385	0.00864265	-2.0941	-0.0104385	-0.254678
-0.00662229	-0.06641	0.00482641	0.00609849	-2.09919	0.00482641	-0.252134
-0.0206152	-0.0651379	0.030268	0.00737057	-2.10046	0.030268	-0.250861
-0.018071	-0.06641	0.0239076	0.00609849	-2.09919	0.0239076	-0.252134
-0.0104385	-0.06641	-0.00407814	0.0111868	-2.09919	-0.00407814	-0.250861
0.00355434	-0.0676821	-0.0104385	0.00991473	-2.09919	-0.0104385	-0.254678
0.00991473	-0.0638658	0.0111868	0.00737057	-2.09538	0.0111868	-0.250861
0.0111868	-0.0651379	0.0111868	0.0124589	-2.0941	0.0111868	-0.247045
0.0328121	-0.0600496	0.00991473	0.00737057	-2.09283	0.00991473	-0.243229
0.0340842	-0.0587775	0.00609849	0.00609849	-2.09156	0.00609849	-0.243229
0.0340842	-0.0575054	-0.00407814	0.0111868	-2.09919	-0.00407814	-0.244501
0.0582537	-0.0562334	0.00228226	0.00991473	-2.09283	0.00228226	-0.244501
0.0658862	-0.0536892	0.0213634	0.00737057	-2.09538	0.0213634	-0.248317
0.0379005	-0.0549613	0.0213634	0.00991473	-2.09538	0.0213634	-0.248317
0.030268	-0.0562334	0.0239076	0.00991473	-2.09156	0.0239076	-0.248317
0.0213634	-0.0562334	0.0264518	0.00609849	-2.09029	0.0264518	-0.248317
0.00482641	-0.0600496	0.0442609	0.00609849	-2.08647	0.0442609	-0.248317
0.0213634	-0.0600496	0.0506213	0.00101018	-2.08647	0.0506213	-0.250861
0.0557096	-0.0587775	0.0404446	0.00355434	-2.09029	0.0404446	-0.250861
0.0544375	-0.0587775	0.0213634	0.00609849	-2.09029	0.0213634	-0.254678
0.0442609	-0.0600496	0.00101018	0.00482641	-2.09029	0.00101018	-0.254678
0.0506213	-0.0575054	-0.0129827	0.00737057	-2.09283	-0.0129827	-0.250861
0.0544375	-0.0549613	-0.00407814	0.00864265	-2.09538	-0.00407814	-0.249589
0.0557096	-0.0600496	0.0315401	0.00355434	-2.09156	0.0315401	-0.248317
0.0722466	-0.0613217	0.030268	0.00482641	-2.0941	0.030268	-0.243229
0.0798791	-0.0676821	-0.00407814	-0.000261901	-2.09029	-0.00407814	-0.243229
0.0913278	-0.0689542	-0.0142548	0.00228226	-2.09283	-0.0142548	-0.245773
0.101504	-0.0676821	-0.00280606	0.00228226	-2.09538	-0.00280606	-0.250861
0.0989602	-0.0689542	0.00864265	0.00609849	-2.09283	0.00864265	-0.252134
0.0913278	-0.0702262	0.0188193	0.00609849	-2.09538	0.0188193	-0.248317
0.0824232	-0.0689542	0.0366284	0.0111868	-2.09538	0.0366284	-0.249589
0.0697024	-0.0676821	0.0417167	0.0111868	-2.09029	0.0417167	-0.245773
0.06207	-0.0727704	0.0455329	0.00355434	-2.09029	0.0455329	-0.245773
0.0773349	-0.0753146	0.063342	0.00609849	-2.08647	0.063342	-0.248317
0.0773349	-0.0778587	0.0709745	0.00101018	-2.09029	0.0709745	-0.250861
0.0709745	-0.0791308	0.063342	-0.000261901	-2.08902	0.063342	-0.253406
0.078607	-0.0804029	0.0607979	0.00101018	-2.09029	0.0607979	-0.252134
0.0900557	-0.0816749	0.0417167	0.00355434	-2.09029	0.0417167	-0.248317
0.121858	-0.0816749	0.0188193	0.00991473	-2.09156	0.0188193	-0.248317
0.135851	-0.0842191	0.00101018	0.00864265	-2.09156	0.00101018	-0.243229
0.111681	-0.082947	0.00355434	0.00864265	-2.09156	0.00355434	-0.244501
0.0836953	-0.0842191	0.00355434	0.00737057	-2.09029	0.00355434	-0.248317
0.0722466	-0.0854912	0.00737057	0.00737057	-2.08647	0.00737057	-0.244501
0.0811511	-0.0893074	0.013731	0.00228226	-2.08647	0.013731	-0.248317
0.0862395	-0.0918516	0.0124589	0.00355434	-2.08647	0.0124589	-0.248317
0.0989602	-0.0969399	0.013731	0.00482641	-2.08902	0.013731	-0.245773
0.105321	-0.0956678	0.0188193	0.00737057	-2.09156	0.0188193	-0.247045
0.110409	-0.098212	0.00864265	0.00609849	-2.09283	0.00864265	-0.241957
0.107865	-0.0956678	-0.00280606	-0.000261901	-2.09029	-0.00280606	-0.241957
0.0989602	-0.0956678	-0.00407814	-0.000261901	-2.08647	-0.00407814	-0.240685
0.0862395	-0.0956678	0.00991473	0.00228226	-2.08393	0.00991473	-0.243229
0.0735187	-0.099484	0.0251797	0.00355434	-2.0852	0.0251797	-0.245773
0.0595258	-0.099484	0.0544375	0.00609849	-2.08902	0.0544375	-0.247045
0.06207	-0.1033	0.0824232	0.00482641	-2.09029	0.0824232	-0.243229
0.078607	-0.104572	0.0824232	0.00228226	-2.09283	0.0824232	-0.245773
0.0913278	-0.104572	0.0722466	0.00228226	-2.09283	0.0722466	-0.243229
0.110409	-0.105844	0.0480771	0.00355434	-2.09029	0.0480771	-0.243229
0.126946	-0.105844	0.0239076	0.00101018	-2.0852	0.0239076	-0.238141
0.130762	-0.108389	0.0340842	-0.000261901	-2.0852	0.0340842	-0.240685
0.138395	-0.114749	0.0251797	0.00355434	-2.08774	0.0251797	-0.240685
0.132034	-0.113477	0.00228226	0.00609849	-2.08774	0.00228226	-0.243229
0.101504	-0.118565	-0.00153398	0.00355434	-2.09156	-0.00153398	-0.243229
0.0773349	-0.118565	0.0111868	0.00101018	-2.09156	0.0111868	-0.238141
0.0658862	-0.116021	0.00991473	0.00101018	-2.09538	0.00991473	-0.235596
0.0595258	-0.117293	0.00991473	-0.00280606	-2.09538	0.00991473	-0.233052
0.063342	-0.116021	0.013731	-0.00280606	-2.09283	0.013731	-0.233052
0.0646141	-0.116021	0.0366284	0.00101018	-2.09156	0.0366284	-0.236869
0.0722466	-0.121109	0.0404446	0.00228226	-2.09156	0.0404446	-0.239413
0.078607	-0.121109	0.046805	0.00355434	-2.09156	0.046805	-0.240685
0.0925999	-0.126198	0.0379005	0.00864265	-2.09283	0.0379005	-0.236869
0.0989602	-0.128742	0.00101018	0.00609849	-2.09283	0.00101018	-0.234324
0.095144	-0.128742	-0.0257035	0.00482641	-2.09538	-0.0257035	-0.233052
0.0824232	-0.128742	-0.0358801	0.00482641	-2.09538	-0.0358801	-0.234324
0.0747907	-0.131286	-0.0307918	0.00101018	-2.10046	-0.0307918	-0.234324
0.0964161	-0.132558	-0.0320639	0.00482641	-2.10174	-0.0320639	-0.239413
0.0964161	-0.137646	-0.0307918	0.00355434	-2.10046	-0.0307918	-0.239413
0.102776	-0.136374	-0.0257035	0.00737057	-2.10174	-0.0257035	-0.239413
0.111681	-0.137646	-0.0473288	0.00737057	-2.10174	-0.0473288	-0.236869
0.109137	-0.137646	-0.0651379	0.00737057	-2.10046	-0.0651379	-0.234324
0.0976882	-0.141463	-0.0765866	0.00609849	-2.09792	-0.0765866	-0.235596
0.102776	-0.138918	-0.0867633	0.00355434	-2.10301	-0.0867633	-0.236869
0.0964161	-0.136374	-0.0753146	0.00355434	-2.10301	-0.0753146	-0.234324
0.0913278	-0.135102	-0.0702262	0.00609849	-2.10555	-0.0702262	-0.236869
0.0646141	-0.128742	-0.0867633	0.00609849	-2.10682	-0.0867633	-0.234324
0.0391725	-0.132558	-0.0918516	0.00991473	-2.11064	-0.0918516	-0.23178
0.0366284	-0.137646	-0.105844	0.00864265	-2.11191	-0.105844	-0.234324
0.0506213	-0.136374	-0.110933	0.00482641	-2.11191	-0.110933	-0.230508
0.0697024	-0.141463	-0.102028	0.00609849	-2.1081	-0.102028	-0.229236
0.0875115	-0.140191	-0.110933	0.00355434	-2.11191	-0.110933	-0.230508
0.0773349	-0.137646	-0.124926	0.00101018	-2.11064	-0.124926	-0.229236
0.0582537	-0.137646	-0.128742	0.00355434	-2.11064	-0.128742	-0.23178
0.0429888	-0.138918	-0.136374	0.00609849	-2.11191	-0.136374	-0.227964
0.030268	-0.142735	-0.16436	0.00737057	-2.11064	-0.16436	-0.229236
0.00737057	-0.145279	-0.183441	0.00609849	-2.11191	-0.183441	-0.227964
-0.00407814	-0.149095	-0.203795	0.00609849	-2.11064	-0.203795	-0.226692
-0.018071	-0.149095	-0.236869	0.00609849	-2.11064	-0.236869	-0.229236
-0.0358801	-0.144007	-0.235596	0.00101018	-2.10682	-0.235596	-0.227964
-0.0307918	-0.144007	-0.229236	0.00101018	-2.10682	-0.229236	-0.230508
-0.00662229	-0.142735	-0.227964	0.00609849	-2.10555	-0.227964	-0.230508
0.0213634	-0.138918	-0.198706	0.00609849	-2.10682	-0.198706	-0.227964
0.0239076	-0.140191	-0.178353	0.0111868	-2.10682	-0.178353	-0.227964
0.00991473	-0.142735	-0.207611	0.0124589	-2.10937	-0.207611	-0.224148
-0.000261901	-0.141463	-0.224148	0.00991473	-2.10937	-0.224148	-0.222876
-0.00916645	-0.142735	-0.224148	0.00737057	-2.11064	-0.224148	-0.22542
-0.00916645	-0.142735	-0.219059	0.00609849	-2.10937	-0.219059	-0.226692
0.00355434	-0.142735	-0.217787	0.00101018	-2.10555	-0.217787	-0.229236
-0.00916645	-0.144007	-0.219059	0.00228226	-2.10174	-0.219059	-0.230508
-0.034608	-0.141463	-0.222876	0.00609849	-2.10301	-0.222876	-0.230508
-0.0575054	-0.146551	-0.234324	0.00609849	-2.10046	-0.234324	-0.227964
-0.0625938	-0.145279	-0.238141	0.00482641	-2.10301	-0.238141	-0.222876
-0.0447847	-0.147823	-0.221604	0.00355434	-2.10174	-0.221604	-0.226692
-0.0409684	-0.142735	-0.202522	0.00609849	-2.10428	-0.202522	-0.224148
-0.0600496	-0.146551	-0.185985	0.00101018	-2.10555	-0.185985	-0.226692
-0.0804029	-0.145279	-0.158	0.00482641	-2.10555	-0.158	-0.226692
-0.0918516	-0.142735	-0.135102	0.00355434	-2.10301	-0.135102	-0.222876
-0.0867633	-0.138918	-0.107117	0.00355434	-2.10174	-0.107117	-0.22542
-0.0854912	-0.141463	-0.0969399	0.00609849	-2.09919	-0.0969399	-0.222876
-0.099484	-0.146551	-0.0854912	0.00609849	-2.09538	-0.0854912	-0.220332
-0.110933	-0.145279	-0.0753146	0.00228226	-2.09538	-0.0753146	-0.222876
-0.0969399	-0.152911	-0.0956678	0.00101018	-2.0941	-0.0956678	-0.220332
-0.0702262	-0.152911	-0.107117	0.00482641	-2.09538	-0.107117	-0.221604
-0.0600496	-0.156728	-0.113477	0.00355434	-2.09665	-0.113477	-0.220332
-0.0753146	-0.156728	-0.118565	0.00609849	-2.10046	-0.118565	-0.220332
-0.0765866	-0.152911	-0.118565	0.00609849	-2.10046	-0.118565	-0.217787
-0.0867633	-0.156728	-0.104572	0.00101018	-2.09538	-0.104572	-0.216515
-0.0638658	-0.152911	-0.100756	0.00228226	-2.09665	-0.100756	-0.217787
-0.0218872	-0.154183	-0.104572	-0.00280606	-2.09538	-0.104572	-0.219059
-0.00407814	-0.152911	-0.102028	-0.00153398	-2.09538	-0.102028	-0.224148
0.00101018	-0.156728	-0.110933	0.00355434	-2.09919	-0.110933	-0.22542
0.00228226	-0.158	-0.114749	0.00228226	-2.09665	-0.114749	-0.219059
-0.00280606	-0.156728	-0.118565	0.00609849	-2.09792	-0.118565	-0.219059
0.00609849	-0.151639	-0.122381	0.00609849	-2.09538	-0.122381	-0.219059
0.00864265	-0.152911	-0.112205	0.00355434	-2.09665	-0.112205	-0.219059
0.00482641	-0.154183	-0.104572	0.00482641	-2.09538	-0.104572	-0.219059
0.00355434	-0.150367	-0.112205	-0.000261901	-2.09283	-0.112205	-0.217787
-0.00535022	-0.152911	-0.122381	0.00101018	-2.0941	-0.122381	-0.213971
0.00991473	-0.149095	-0.128742	0.00355434	-2.09156	-0.128742	-0.215243
0.0251797	-0.152911	-0.116021	0.00355434	-2.08902	-0.116021	-0.213971
0.0442609	-0.152911	-0.0943957	0.00609849	-2.08902	-0.0943957	-0.217787
0.0760628	-0.158	-0.0676821	0.00355434	-2.08647	-0.0676821	-0.219059
0.0976882	-0.156728	-0.0702262	0.00101018	-2.0852	-0.0702262	-0.219059
0.095144	-0.152911	-0.0600496	0.00101018	-2.08647	-0.0600496	-0.219059
0.0875115	-0.154183	-0.0625938	0.00355434	-2.08265	-0.0625938	-0.219059
0.0811511	-0.151639	-0.0575054	0.00482641	-2.07884	-0.0575054	-0.213971
0.0798791	-0.154183	-0.0460567	0.00737057	-2.07502	-0.0460567	-0.212699
0.0773349	-0.159272	-0.0358801	0.00737057	-2.06993	-0.0358801	-0.208883
0.0773349	-0.160544	-0.0282476	0.00355434	-2.06612	-0.0282476	-0.208883
0.0887836	-0.16436	-0.0371522	0.00355434	-2.06612	-0.0371522	-0.213971
0.106593	-0.16436	-0.0613217	0.00101018	-2.06357	-0.0613217	-0.210155
0.118041	-0.161816	-0.0524171	-0.000261901	-2.06485	-0.0524171	-0.210155
0.114225	-0.161816	-0.0536892	0.00101018	-2.06485	-0.0536892	-0.210155
0.110409	-0.159272	-0.0613217	0.00482641	-2.0623	-0.0613217	-0.207611
0.102776	-0.156728	-0.0638658	0.00991473	-2.05976	-0.0638658	-0.212699
0.0875115	-0.156728	-0.0562334	0.00991473	-2.05594	-0.0562334	-0.216515
0.0735187	-0.155456	-0.0486009	0.00737057	-2.0534	-0.0486009	-0.219059
0.0747907	-0.156728	-0.0269756	0.00609849	-2.0534	-0.0269756	-0.219059
0.0849674	-0.154183	-0.0193431	0.00482641	-2.04704	-0.0193431	-0.216515
0.0849674	-0.156728	-0.0193431	0.00737057	-2.04958	-0.0193431	-0.213971
0.0760628	-0.156728	-0.0167989	0.013731	-2.04576	-0.0167989	-0.207611
0.0697024	-0.151639	-0.00407814	0.00737057	-2.04576	-0.00407814	-0.205067
0.0773349	-0.147823	0.00737057	0.00737057	-2.04576	0.00737057	-0.207611
0.0811511	-0.145279	-0.0295197	0.00609849	-2.04576	-0.0295197	-0.208883
0.0862395	-0.144007	-0.0447847	0.00609849	-2.04449	-0.0447847	-0.213971
0.0913278	-0.144007	-0.0536892	0.00355434	-2.04068	-0.0536892	-0.213971
0.0773349	-0.141463	-0.0714983	0.00101018	-2.03813	-0.0714983	-0.208883
0.0658862	-0.142735	-0.0918516	0.00355434	-2.03813	-0.0918516	-0.213971
0.0722466	-0.141463	-0.104572	0.00609849	-2.03432	-0.104572	-0.213971
0.0836953	-0.137646	-0.122381	0.00737057	-2.03177	-0.122381	-0.213971
0.0887836	-0.131286	-0.137646	0.00609849	-2.02923	-0.137646	-0.213971
0.0760628	-0.128742	-0.126198	0.00482641	-2.02796	-0.126198	-0.213971
0.06207	-0.126198	-0.1033	0.00482641	-2.02923	-0.1033	-0.212699
0.0709745	-0.118565	-0.06641	0.00228226	-2.02923	-0.06641	-0.210155
0.0862395	-0.121109	-0.0435126	0.00482641	-2.02541	-0.0435126	-0.207611
0.0862395	-0.117293	-0.0473288	0.00609849	-2.02541	-0.0473288	-0.207611
0.0913278	-0.121109	-0.0600496	0.00864265	-2.02414	-0.0600496	-0.205067
0.0798791	-0.121109	-0.0409684	0.00864265	-2.0216	-0.0409684	-0.208883
0.0811511	-0.123654	-0.0295197	0.00355434	-2.02541	-0.0295197	-0.207611
0.0964161	-0.122381	-0.0333359	0.00355434	-2.02032	-0.0333359	-0.202522
0.0925999	-0.116021	-0.0295197	0.00609849	-2.0216	-0.0295197	-0.202522
0.0938719	-0.113477	-0.0295197	0.00228226	-2.01905	-0.0295197	-0.202522
0.0760628	-0.108389	-0.0396963	0.00101018	-2.01905	-0.0396963	-0.207611
0.0582537	-0.107117	-0.0486009	0.00609849	-2.01905	-0.0486009	-0.207611
0.0582537	-0.105844	-0.0511451	0.00355434	-2.01396	-0.0511451	-0.208883
0.0646141	-0.112205	-0.0676821	0.00609849	-2.01015	-0.0676821	-0.207611
0.078607	-0.107117	-0.0549613	0.00482641	-2.00506	-0.0549613	-0.206339
0.0964161	-0.108389	-0.0435126	0.00228226	-2.00379	-0.0435126	-0.202522
0.109137	-0.105844	-0.0486009	0.00228226	-2.00124	-0.0486009	-0.203795
0.106593	-0.102028	-0.0549613	-0.00153398	-2.00506	-0.0549613	-0.205067
0.0849674	-0.099484	-0.0575054	0.00101018	-2.00379	-0.0575054	-0.207611
0.0836953	-0.0943957	-0.0613217	0.00482641	-2.00633	-0.0613217	-0.203795
0.0964161	-0.0956678	-0.0651379	0.00609849	-2.0076	-0.0651379	-0.197434
0.105321	-0.0918516	-0.0638658	0.00864265	-2.00506	-0.0638658	-0.197434
0.110409	-0.0905795	-0.0473288	0.00991473	-2.00124	-0.0473288	-0.196162
0.109137	-0.0943957	-0.0511451	0.00737057	-1.99615	-0.0511451	-0.197434
0.118041	-0.0931237	-0.0396963	0.00609849	-1.99361	-0.0396963	-0.202522
0.132034	-0.0905795	-0.0333359	0.00228226	-1.99361	-0.0333359	-0.202522
0.147299	-0.0867633	-0.049873	0.00228226	-1.99107	-0.049873	-0.205067
0.151115	-0.0854912	-0.0689542	0.00609849	-1.99361	-0.0689542	-0.199978
0.151115	-0.0880353	-0.0676821	0.00609849	-1.99361	-0.0676821	-0.198706
0.162564	-0.0854912	-0.0613217	0.00864265	-1.99743	-0.0613217	-0.197434
0.179101	-0.0804029	-0.0613217	0.00609849	-1.99615	-0.0613217	-0.198706
0.189278	-0.0804029	-0.0714983	0.00991473	-1.99234	-0.0714983	-0.197434
0.186734	-0.0778587	-0.0702262	0.00864265	-1.99107	-0.0702262	-0.20125
0.171469	-0.0740425	-0.0575054	0.00737057	-1.98598	-0.0575054	-0.202522
0.15366	-0.0702262	-0.0587775	0.00991473	-1.9847	-0.0587775	-0.198706
0.142211	-0.06641	-0.0625938	0.00609849	-1.98725	-0.0625938	-0.197434
0.132034	-0.06641	-0.0765866	0.00355434	-1.98725	-0.0765866	-0.19489
0.137123	-0.0651379	-0.0893074	0.00737057	-1.9847	-0.0893074	-0.193618
0.147299	-0.06641	-0.112205	0.00609849	-1.98725	-0.112205	-0.196162
0.158748	-0.06641	-0.121109	0.00864265	-1.98343	-0.121109	-0.197434
0.157476	-0.06641	-0.108389	0.0111868	-1.97962	-0.108389	-0.199978
0.137123	-0.0651379	-0.0918516	0.00991473	-1.97962	-0.0918516	-0.198706
0.126946	-0.0587775	-0.1033	0.00609849	-1.97834	-0.1033	-0.196162
0.143483	-0.0549613	-0.118565	0.00737057	-1.97707	-0.118565	-0.193618
0.16002	-0.049873	-0.12747	0.00737057	-1.97962	-0.12747	-0.196162
0.172741	-0.0447847	-0.132558	0.00609849	-1.97962	-0.132558	-0.196162
0.174013	-0.0447847	-0.137646	0.00737057	-1.98216	-0.137646	-0.199978
0.170197	-0.0435126	-0.126198	0.00737057	-1.98089	-0.126198	-0.199978
0.172741	-0.0460567	-0.118565	0.00991473	-1.97834	-0.118565	-0.196162
0.170197	-0.0447847	-0.114749	0.00864265	-1.97834	-0.114749	-0.193618
0.15366	-0.0396963	-0.109661	0.00482641	-1.97707	-0.109661	-0.193618
0.148571	-0.0435126	-0.0969399	0.00355434	-1.97326	-0.0969399	-0.19489
0.137123	-0.0396963	-0.0956678	0.00101018	-1.97198	-0.0956678	-0.193618
0.130762	-0.0396963	-0.114749	0.00737057	-1.97453	-0.114749	-0.19489
0.147299	-0.0435126	-0.138918	0.00482641	-1.97326	-0.138918	-0.191074
0.167653	-0.0409684	-0.161816	0.00991473	-1.9758	-0.161816	-0.189802
0.174013	-0.0435126	-0.189802	0.00864265	-1.97453	-0.189802	-0.187257
0.15366	-0.0384243	-0.202522	0.0111868	-1.97071	-0.202522	-0.189802
0.133306	-0.0333359	-0.189802	0.00737057	-1.97071	-0.189802	-0.191074
0.115497	-0.0307918	-0.161816	0.00864265	-1.96944	-0.161816	-0.18853
0.105321	-0.0257035	-0.159272	0.00355434	-1.96944	-0.159272	-0.193618
0.0887836	-0.0257035	-0.158	0.00355434	-1.96944	-0.158	-0.193618
0.0913278	-0.0269756	-0.151639	0.00482641	-1.96817	-0.151639	-0.192346
0.109137	-0.0269756	-0.156728	0.00355434	-1.97071	-0.156728	-0.191074
0.100232	-0.0295197	-0.168176	0.00482641	-1.97071	-0.168176	-0.187257
0.0976882	-0.0307918	-0.18853	0.00355434	-1.96817	-0.18853	-0.187257
0.0862395	-0.0282476	-0.193618	0.00609849	-1.9669	-0.193618	-0.187257
0.0684304	-0.0257035	-0.18853	0.00482641	-1.96435	-0.18853	-0.18853
0.06207	-0.0193431	-0.206339	0.00228226	-1.9669	-0.206339	-0.192346
0.0697024	-0.0142548	-0.224148	0.00482641	-1.96435	-0.224148	-0.191074
0.095144	-0.0142548	-0.22542	0.00101018	-1.96181	-0.22542	-0.18853
0.130762	-0.0104385	-0.213971	0.00355434	-1.96181	-0.213971	-0.187257
0.143483	-0.0129827	-0.22542	0.00355434	-1.96054	-0.22542	-0.183441
0.16638	-0.0129827	-0.227964	0.00355434	-1.95545	-0.227964	-0.182169
0.158748	-0.0142548	-0.185985	0.00609849	-1.95417	-0.185985	-0.187257
0.158748	-0.0129827	-0.179625	0.00737057	-1.95672	-0.179625	-0.185985
0.168925	-0.00662229	-0.149095	0.00609849	-1.95672	-0.149095	-0.187257
0.152388	-0.00407814	-0.107117	0.00609849	-1.95672	-0.107117	-0.187257
0.12313	0.00101018	-0.126198	0.00609849	-1.95417	-0.126198	-0.184713
0.101504	0.00101018	-0.137646	0.00864265	-1.9529	-0.137646	-0.182169
0.0938719	-0.00153398	-0.137646	0.00355434	-1.94909	-0.137646	-0.180897
0.095144	0.00355434	-0.126198	0.00101018	-1.94654	-0.126198	-0.182169
0.101504	0.00228226	-0.126198	0.00609849	-1.94527	-0.126198	-0.182169
0.102776	0.00609849	-0.137646	0.00482641	-1.94909	-0.137646	-0.185985
0.102776	0.00737057	-0.146551	0.00482641	-1.94654	-0.146551	-0.182169
0.121858	0.0111868	-0.168176	0.00609849	-1.95163	-0.168176	-0.179625
0.154932	0.0188193	-0.158	0.00101018	-1.94909	-0.158	-0.180897
0.179101	0.0226355	-0.159272	0.00355434	-1.94273	-0.159272	-0.182169
0.188006	0.030268	-0.156728	0.00101018	-1.94018	-0.156728	-0.18853
0.174013	0.0328121	-0.140191	0.00101018	-1.93509	-0.140191	-0.187257
0.158748	0.0340842	-0.145279	0.00482641	-1.93382	-0.145279	-0.182169
0.170197	0.0391725	-0.141463	0.00737057	-1.93764	-0.141463	-0.182169
0.18419	0.0379005	-0.124926	0.00991473	-1.93255	-0.124926	-0.179625
0.189278	0.0417167	-0.116021	0.013731	-1.93382	-0.116021	-0.179625
0.19055	0.0480771	-0.1033	0.0124589	-1.93255	-0.1033	-0.180897
0.172741	0.0506213	-0.114749	0.00991473	-1.92746	-0.114749	-0.179625
0.16638	0.0518933	-0.123654	0.00482641	-1.92746	-0.123654	-0.179625
0.174013	0.0544375	-0.126198	0.00991473	-1.92365	-0.126198	-0.180897
0.180373	0.0582537	-0.122381	0.00737057	-1.9211	-0.122381	-0.178353
0.176557	0.0607979	-0.122381	0.00991473	-1.92365	-0.122381	-0.177081
0.152388	0.0607979	-0.108389	0.0111868	-1.92365	-0.108389	-0.179625
0.144755	0.0646141	-0.0867633	0.0111868	-1.92237	-0.0867633	-0.180897
0.151115	0.0658862	-0.0816749	0.0111868	-1.91856	-0.0816749	-0.185985
0.16638	0.0684304	-0.0893074	0.0124589	-1.9122	-0.0893074	-0.184713
0.194366	0.0773349	-0.108389	0.0111868	-1.90711	-0.108389	-0.178353
0.203271	0.0811511	-0.117293	0.00991473	-1.90711	-0.117293	-0.183441
0.208359	0.0824232	-0.108389	0.00609849	-1.90584	-0.108389	-0.182169
0.214719	0.0900557	-0.1033	0.00864265	-1.90202	-0.1033	-0.182169
0.218536	0.0925999	-0.104572	0.0111868	-1.90329	-0.104572	-0.180897
0.212175	0.0976882	-0.105844	0.013731	-1.90329	-0.105844	-0.183441
0.212175	0.0976882	-0.109661	0.015003	-1.89693	-0.109661	-0.182169
0.208359	0.0938719	-0.118565	0.015003	-1.89566	-0.118565	-0.177081
0.207087	0.0964161	-0.121109	0.013731	-1.89439	-0.121109	-0.173265
0.207087	0.102776	-0.107117	0.00991473	-1.8893	-0.107117	-0.173265
0.224896	0.101504	-0.107117	0.00991473	-1.8893	-0.107117	-0.177081
0.228712	0.105321	-0.123654	0.00864265	-1.88675	-0.123654	-0.175809
0.205815	0.107865	-0.147823	0.00737057	-1.88294	-0.147823	-0.179625
0.179101	0.112953	-0.146551	0.0111868	-1.87912	-0.146551	-0.179625
0.193094	0.112953	-0.137646	0.00737057	-1.87785	-0.137646	-0.177081
0.172741	0.112953	-0.145279	0.00864265	-1.87531	-0.145279	-0.177081
0.148571	0.118041	-0.138918	0.00737057	-1.87403	-0.138918	-0.175809
0.158748	0.118041	-0.123654	0.00101018	-1.87276	-0.123654	-0.173265
0.19691	0.118041	-0.108389	0.00609849	-1.87531	-0.108389	-0.177081
0.237617	0.121858	-0.112205	0.00228226	-1.87276	-0.112205	-0.178353
0.231256	0.121858	-0.112205	0.00355434	-1.87149	-0.112205	-0.182169
0.213447	0.125674	-0.0969399	0.00864265	-1.86767	-0.0969399	-0.178353
0.203271	0.125674	-0.0778587	0.0111868	-1.86131	-0.0778587	-0.173265
0.186734	0.128218	-0.0842191	0.0111868	-1.8575	-0.0842191	-0.171993
0.174013	0.128218	-0.0918516	0.0162751	-1.85368	-0.0918516	-0.169448
0.194366	0.130762	-0.110933	0.00991473	-1.85368	-0.110933	-0.17072
0.195638	0.130762	-0.126198	0.00991473	-1.85114	-0.126198	-0.173265
0.177829	0.133306	-0.114749	0.0111868	-1.85495	-0.114749	-0.173265
0.16638	0.137123	-0.116021	0.00991473	-1.85241	-0.116021	-0.169448
0.177829	0.138395	-0.112205	0.00609849	-1.84859	-0.112205	-0.169448
0.188006	0.139667	-0.0893074	0.00864265	-1.84986	-0.0893074	-0.168176
0.199454	0.138395	-0.0778587	0.00609849	-1.84478	-0.0778587	-0.168176
0.19691	0.133306	-0.0753146	0.00609849	-1.8435	-0.0753146	-0.17072
0.19055	0.137123	-0.0778587	0.00737057	-1.8435	-0.0778587	-0.174537
0.19691	0.132034	-0.049873	0.00609849	-1.84223	-0.049873	-0.175809
0.188006	0.130762	-0.0282476	0.00101018	-1.84478	-0.0282476	-0.173265
0.214719	0.128218	-0.0257035	-0.000261901	-1.84478	-0.0257035	-0.173265
0.247793	0.132034	-0.049873	0.00228226	-1.84096	-0.049873	-0.169448
0.263058	0.130762	-0.0753146	0.00609849	-1.83587	-0.0753146	-0.168176
0.260514	0.133306	-0.0804029	0.00609849	-1.83587	-0.0804029	-0.17072
0.232529	0.137123	-0.0765866	0.0111868	-1.83078	-0.0765866	-0.169448
0.235073	0.135851	-0.0625938	0.00991473	-1.82951	-0.0625938	-0.171993
0.247793	0.133306	-0.0536892	0.00737057	-1.82569	-0.0536892	-0.166904
0.249066	0.130762	-0.0447847	0.00991473	-1.82824	-0.0447847	-0.166904
0.247793	0.130762	-0.0600496	0.00991473	-1.82697	-0.0600496	-0.16436
0.249066	0.12949	-0.0625938	0.013731	-1.82188	-0.0625938	-0.163088
0.249066	0.12949	-0.0524171	0.00991473	-1.82188	-0.0524171	-0.166904
0.263058	0.134578	-0.0396963	0.00609849	-1.81806	-0.0396963	-0.166904
0.265603	0.142211	-0.0307918	0.00991473	-1.81806	-0.0307918	-0.169448
0.250338	0.146027	-0.0193431	0.00609849	-1.81552	-0.0193431	-0.171993
0.246521	0.148571	-0.0206152	0.00737057	-1.81679	-0.0206152	-0.169448
0.266875	0.15366	-0.0409684	0.00609849	-1.82061	-0.0409684	-0.169448
0.274507	0.156204	-0.0765866	0.00482641	-1.82061	-0.0765866	-0.169448
0.28214	0.161292	-0.0956678	0.00101018	-1.81679	-0.0956678	-0.166904
0.277051	0.167653	-0.0804029	0.00228226	-1.81043	-0.0804029	-0.169448
0.268147	0.168925	-0.0943957	0.00482641	-1.80407	-0.0943957	-0.171993
0.278323	0.172741	-0.112205	0.00609849	-1.80407	-0.112205	-0.17072
0.2885	0.174013	-0.112205	0.00864265	-1.80025	-0.112205	-0.169448
0.305037	0.170197	-0.100756	0.00737057	-1.79771	-0.100756	-0.166904
0.315214	0.172741	-0.117293	0.013731	-1.80025	-0.117293	-0.166904
0.305037	0.172741	-0.128742	0.013731	-1.80025	-0.128742	-0.161816
0.311397	0.172741	-0.116021	0.0111868	-1.8028	-0.116021	-0.161816
0.326662	0.176557	-0.135102	0.0111868	-1.80153	-0.135102	-0.163088
0.322846	0.181645	-0.131286	0.0111868	-1.79771	-0.131286	-0.163088
0.31903	0.18419	-0.116021	0.00864265	-1.79517	-0.116021	-0.166904
0.305037	0.189278	-0.098212	0.00991473	-1.79008	-0.098212	-0.168176
0.289772	0.191822	-0.0854912	0.00991473	-1.78753	-0.0854912	-0.166904
0.270691	0.193094	-0.0549613	0.00864265	-1.7888	-0.0549613	-0.166904
0.260514	0.19691	-0.0435126	0.0111868	-1.78626	-0.0435126	-0.16436
0.270691	0.198182	-0.0651379	0.013731	-1.78626	-0.0651379	-0.161816
0.270691	0.194366	-0.0714983	0.00991473	-1.78499	-0.0714983	-0.163088
0.270691	0.194366	-0.0702262	0.00737057	-1.78117	-0.0702262	-0.160544
0.259242	0.195638	-0.0765866	0.0111868	-1.78117	-0.0765866	-0.161816
0.270691	0.195638	-0.0816749	0.00991473	-1.78244	-0.0816749	-0.166904
0.260514	0.199454	-0.110933	0.0111868	-1.78244	-0.110933	-0.165632
0.255426	0.198182	-0.118565	0.0111868	-1.77736	-0.118565	-0.163088
0.268147	0.198182	-0.128742	0.00864265	-1.7799	-0.128742	-0.160544
0.254154	0.19691	-0.130014	0.00737057	-1.77736	-0.130014	-0.158
0.240161	0.198182	-0.122381	0.00864265	-1.77736	-0.122381	-0.156728
0.228712	0.203271	-0.110933	0.00482641	-1.77354	-0.110933	-0.160544
0.229984	0.204543	-0.102028	0.00609849	-1.77227	-0.102028	-0.161816
0.235073	0.208359	-0.112205	0.00991473	-1.76972	-0.112205	-0.160544
0.224896	0.209631	-0.128742	0.00864265	-1.76464	-0.128742	-0.165632
0.210903	0.208359	-0.144007	0.0124589	-1.76464	-0.144007	-0.165632
0.193094	0.204543	-0.145279	0.00991473	-1.76336	-0.145279	-0.163088
0.154932	0.205815	-0.155456	0.00991473	-1.76082	-0.155456	-0.163088
0.125674	0.203271	-0.161816	0.00609849	-1.76209	-0.161816	-0.158
0.115497	0.203271	-0.155456	0.00609849	-1.76082	-0.155456	-0.156728
0.12313	0.199454	-0.158	0.00991473	-1.75955	-0.158	-0.158
0.132034	0.199454	-0.173265	0.0111868	-1.75827	-0.173265	-0.156728
0.151115	0.203271	-0.147823	0.015003	-1.75573	-0.147823	-0.158
0.16638	0.201999	-0.13383	0.013731	-1.75827	-0.13383	-0.156728
0.175285	0.204543	-0.161816	0.00991473	-1.75955	-0.161816	-0.155456
0.193094	0.203271	-0.17072	0.00991473	-1.75827	-0.17072	-0.154183
0.193094	0.199454	-0.183441	0.00355434	-1.75827	-0.183441	-0.152911
0.16638	0.199454	-0.193618	0.00355434	-1.75446	-0.193618	-0.152911
0.139667	0.199454	-0.182169	0.00609849	-1.75064	-0.182169	-0.151639
0.12949	0.199454	-0.177081	0.00609849	-1.74683	-0.177081	-0.151639
0.149843	0.207087	-0.187257	0.00864265	-1.74683	-0.187257	-0.156728
0.16002	0.209631	-0.211427	0.00609849	-1.74301	-0.211427	-0.159272
0.143483	0.212175	-0.212699	0.00482641	-1.74047	-0.212699	-0.161816
0.125674	0.217264	-0.193618	0.00228226	-1.73919	-0.193618	-0.159272
0.107865	0.219808	-0.189802	0.00609849	-1.73665	-0.189802	-0.159272
0.095144	0.222352	-0.202522	0.00609849	-1.73665	-0.202522	-0.156728
0.0900557	0.228712	-0.216515	0.00991473	-1.73665	-0.216515	-0.154183
0.0824232	0.228712	-0.207611	0.00991473	-1.73665	-0.207611	-0.150367
0.0697024	0.232529	-0.187257	0.00991473	-1.73411	-0.187257	-0.149095
0.0328121	0.235073	-0.20125	0.0111868	-1.72647	-0.20125	-0.152911
0.00737057	0.236345	-0.198706	0.0111868	-1.72647	-0.198706	-0.152911
0.0200914	0.237617	-0.206339	0.00991473	-1.72647	-0.206339	-0.151639
0.00737057	0.236345	-0.199978	0.00737057	-1.72393	-0.199978	-0.155456
0.00355434	0.233801	-0.193618	0.00864265	-1.72647	-0.193618	-0.154183
0.0239076	0.235073	-0.196162	0.0111868	-1.72647	-0.196162	-0.152911
0.013731	0.231256	-0.202522	0.00737057	-1.72647	-0.202522	-0.152911
0.0379005	0.231256	-0.219059	0.013731	-1.72393	-0.219059	-0.150367
0.0595258	0.235073	-0.234324	0.013731	-1.72393	-0.234324	-0.152911
0.0684304	0.240161	-0.248317	0.00991473	-1.72266	-0.248317	-0.155456
0.0862395	0.245249	-0.229236	0.00991473	-1.7163	-0.229236	-0.156728
0.105321	0.252882	-0.219059	0.0111868	-1.71502	-0.219059	-0.156728
0.101504	0.261786	-0.253406	0.00737057	-1.71375	-0.253406	-0.155456
0.109137	0.270691	-0.268671	0.013731	-1.71248	-0.268671	-0.152911
0.119314	0.277051	-0.258494	0.0111868	-1.71502	-0.258494	-0.149095
0.0964161	0.285956	-0.263582	0.013731	-1.71375	-0.263582	-0.149095
0.0836953	0.291044	-0.257222	0.015003	-1.71375	-0.257222	-0.150367
0.0824232	0.297405	-0.275031	0.013731	-1.71375	-0.275031	-0.151639
0.0862395	0.303765	-0.276303	0.0111868	-1.71121	-0.276303	-0.149095
0.0976882	0.307581	-0.269943	0.00737057	-1.70994	-0.269943	-0.152911
0.0887836	0.312669	-0.285208	0.00737057	-1.70994	-0.285208	-0.152911
0.0747907	0.311397	-0.287752	0.0111868	-1.70358	-0.287752	-0.149095
0.0684304	0.315214	-0.26231	0.0111868	-1.70612	-0.26231	-0.149095
0.0824232	0.31903	-0.233052	0.0111868	-1.70358	-0.233052	-0.150367
0.0849674	0.317758	-0.249589	0.0124589	-1.70103	-0.249589	-0.147823
0.0964161	0.321574	-0.268671	0.00864265	-1.70358	-0.268671	-0.147823
0.105321	0.32539	-0.263582	0.00991473	-1.70358	-0.263582	-0.150367
0.0824232	0.330479	-0.238141	0.00737057	-1.70612	-0.238141	-0.152911
0.0824232	0.335567	-0.236869	0.00737057	-1.70358	-0.236869	-0.155456
0.101504	0.341927	-0.238141	0.00864265	-1.7023	-0.238141	-0.154183
0.102776	0.34956	-0.219059	0.0111868	-1.69594	-0.219059	-0.150367
0.132034	0.357192	-0.18853	0.015003	-1.69467	-0.18853	-0.147823
0.147299	0.367369	-0.166904	0.013731	-1.6934	-0.166904	-0.142735
0.126946	0.373729	-0.159272	0.0124589	-1.69085	-0.159272	-0.140191
0.106593	0.377546	-0.147823	0.0124589	-1.69213	-0.147823	-0.141463
0.109137	0.385178	-0.161816	0.00864265	-1.68831	-0.161816	-0.141463
0.120586	0.394083	-0.16436	0.00991473	-1.68958	-0.16436	-0.145279
0.128218	0.400443	-0.185985	0.00991473	-1.68577	-0.185985	-0.142735
0.112953	0.408075	-0.177081	0.013731	-1.68831	-0.177081	-0.142735
0.078607	0.409347	-0.187257	0.0188193	-1.68831	-0.187257	-0.141463
0.0582537	0.411892	-0.208883	0.013731	-1.68449	-0.208883	-0.142735
0.0480771	0.415708	-0.189802	0.00991473	-1.67941	-0.189802	-0.141463
0.0340842	0.413164	-0.16436	0.00991473	-1.67432	-0.16436	-0.141463
0.0569816	0.41698	-0.166904	0.00737057	-1.67305	-0.166904	-0.145279
0.0900557	0.418252	-0.178353	0.00864265	-1.6705	-0.178353	-0.146551
0.095144	0.422068	-0.193618	0.00991473	-1.66923	-0.193618	-0.149095
0.0798791	0.425884	-0.20125	0.00991473	-1.66796	-0.20125	-0.147823
0.0824232	0.433517	-0.217787	0.00737057	-1.67177	-0.217787	-0.145279
0.0875115	0.438605	-0.221604	0.00737057	-1.67177	-0.221604	-0.144007
0.0658862	0.441149	-0.216515	0.015003	-1.67305	-0.216515	-0.140191
0.0671583	0.44751	-0.230508	0.00991473	-1.67305	-0.230508	-0.137646
0.0913278	0.462775	-0.248317	0.00864265	-1.66923	-0.248317	-0.141463
0.078607	0.472951	-0.253406	0.013731	-1.66796	-0.253406	-0.140191
0.0582537	0.483128	-0.234324	0.013731	-1.66287	-0.234324	-0.145279
0.0824232	0.502209	-0.253406	0.015003	-1.6616	-0.253406	-0.142735
0.0913278	0.517474	-0.250861	0.015003	-1.65778	-0.250861	-0.138918
0.0697024	0.534011	-0.261038	0.0111868	-1.65905	-0.261038	-0.138918
0.0862395	0.54546	-0.273759	0.013731	-1.65524	-0.273759	-0.137646
0.137123	0.55182	-0.28648	0.0111868	-1.65524	-0.28648	-0.137646
0.170197	0.565813	-0.266126	0.00991473	-1.65778	-0.266126	-0.141463
0.163836	0.570901	-0.253406	0.0124589	-1.65524	-0.253406	-0.141463
0.152388	0.577262	-0.250861	0.015003	-1.65269	-0.250861	-0.145279
0.148571	0.586166	-0.226692	0.0162751	-1.65142	-0.226692	-0.146551
0.139667	0.589983	-0.239413	0.015003	-1.64888	-0.239413	-0.141463
0.12949	0.595071	-0.247045	0.00991473	-1.6476	-0.247045	-0.137646
0.132034	0.596343	-0.192346	0.0111868	-1.64252	-0.192346	-0.135102
0.16002	0.600159	-0.13383	0.00991473	-1.63997	-0.13383	-0.13383
0.175285	0.60652	-0.123654	0.013731	-1.63743	-0.123654	-0.136374
0.167653	0.610336	-0.131286	0.0162751	-1.6387	-0.131286	-0.137646
0.172741	0.61924	-0.142735	0.015003	-1.6387	-0.142735	-0.140191
0.176557	0.630689	-0.197434	0.015003	-1.64124	-0.197434	-0.140191
0.177829	0.644682	-0.25595	0.0162751	-1.63997	-0.25595	-0.135102
0.156204	0.656131	-0.25595	0.015003	-1.63616	-0.25595	-0.136374
0.143483	0.672668	-0.244501	0.015003	-1.63488	-0.244501	-0.13383
0.163836	0.691749	-0.245773	0.0111868	-1.63234	-0.245773	-0.135102
0.16002	0.701926	-0.229236	0.0111868	-1.63234	-0.229236	-0.138918
0.157476	0.712102	-0.229236	0.0124589	-1.62725	-0.229236	-0.138918
0.162564	0.722279	-0.226692	0.013731	-1.62725	-0.226692	-0.142735
0.147299	0.728639	-0.198706	0.0162751	-1.62725	-0.198706	-0.142735
0.12313	0.736272	-0.187257	0.015003	-1.62471	-0.187257	-0.138918
0.125674	0.742632	-0.213971	0.0175472	-1.62725	-0.213971	-0.137646
0.16002	0.740088	-0.221604	0.013731	-1.62343	-0.221604	-0.132558
0.191822	0.74772	-0.238141	0.013731	-1.62216	-0.238141	-0.135102
0.213447	0.750265	-0.253406	0.00991473	-1.61707	-0.253406	-0.135102
0.233801	0.756625	-0.238141	0.00991473	-1.6158	-0.238141	-0.136374
0.254154	0.757897	-0.226692	0.013731	-1.61453	-0.226692	-0.137646
0.254154	0.755353	-0.202522	0.0162751	-1.61199	-0.202522	-0.131286
0.263058	0.752809	-0.182169	0.0213634	-1.61453	-0.182169	-0.132558
0.235073	0.752809	-0.174537	0.0213634	-1.61453	-0.174537	-0.132558
0.189278	0.759169	-0.183441	0.0175472	-1.61453	-0.183441	-0.131286
0.209631	0.769346	-0.192346	0.013731	-1.61071	-0.192346	-0.135102
0.235073	0.773162	-0.202522	0.0111868	-1.60944	-0.202522	-0.136374
0.209631	0.77825	-0.189802	0.00737057	-1.60817	-0.189802	-0.132558
0.203271	0.784611	-0.166904	0.00991473	-1.60435	-0.166904	-0.128742
0.191822	0.792243	-0.145279	0.0111868	-1.6069	-0.145279	-0.124926
0.149843	0.798604	-0.132558	0.013731	-1.6069	-0.132558	-0.126198
0.125674	0.804964	-0.145279	0.013731	-1.60435	-0.145279	-0.126198
0.171469	0.804964	-0.156728	0.0162751	-1.60563	-0.156728	-0.126198
0.198182	0.807508	-0.137646	0.0213634	-1.60054	-0.137646	-0.132558
0.174013	0.815141	-0.107117	0.0226355	-1.59799	-0.107117	-0.13383
0.177829	0.812596	-0.1033	0.0188193	-1.59672	-0.1033	-0.128742
0.199454	0.817685	-0.107117	0.0175472	-1.59163	-0.107117	-0.12747
0.179101	0.818957	-0.110933	0.015003	-1.58782	-0.110933	-0.122381
0.171469	0.820229	-0.117293	0.013731	-1.58909	-0.117293	-0.122381
0.12949	0.824045	-0.116021	0.015003	-1.5929	-0.116021	-0.126198
0.135851	0.824045	-0.136374	0.0175472	-1.5929	-0.136374	-0.124926
0.163836	0.818957	-0.124926	0.0188193	-1.59163	-0.124926	-0.12747
0.157476	0.815141	-0.104572	0.0213634	-1.58909	-0.104572	-0.126198
0.142211	0.816413	-0.102028	0.0239076	-1.58654	-0.102028	-0.123654
0.158748	0.818957	-0.107117	0.0200914	-1.58273	-0.107117	-0.123654
0.16002	0.826589	-0.098212	0.0188193	-1.58273	-0.098212	-0.126198
0.172741	0.843126	-0.082947	0.015003	-1.58018	-0.082947	-0.126198
0.179101	0.859663	-0.06641	0.0162751	-1.57764	-0.06641	-0.12747
0.177829	0.872384	-0.0714983	0.0175472	-1.57891	-0.0714983	-0.124926
0.172741	0.886377	-0.0867633	0.0175472	-1.58018	-0.0867633	-0.121109
0.168925	0.890193	-0.0905795	0.0200914	-1.57764	-0.0905795	-0.121109
0.161292	0.895282	-0.0816749	0.0213634	-1.57255	-0.0816749	-0.118565
0.115497	0.909274	-0.082947	0.0239076	-1.57255	-0.082947	-0.117293
0.078607	0.918179	-0.0842191	0.0239076	-1.57001	-0.0842191	-0.118565
0.0862395	0.925811	-0.0842191	0.0213634	-1.57128	-0.0842191	-0.122381
0.0938719	0.925811	-0.107117	0.0226355	-1.56746	-0.107117	-0.123654
0.104049	0.923267	-0.13383	0.0175472	-1.56619	-0.13383	-0.121109
0.118041	0.915635	-0.124926	0.0213634	-1.56619	-0.124926	-0.119837
0.111681	0.909274	-0.118565	0.0162751	-1.56619	-0.118565	-0.117293
0.116769	0.910547	-0.100756	0.015003	-1.56746	-0.100756	-0.117293
0.142211	0.901642	-0.0943957	0.0175472	-1.56746	-0.0943957	-0.114749
0.146027	0.895282	-0.100756	0.0200914	-1.56492	-0.100756	-0.116021
0.133306	0.896554	-0.112205	0.0239076	-1.56237	-0.112205	-0.117293
0.138395	0.891465	-0.107117	0.0251797	-1.55856	-0.107117	-0.117293
0.133306	0.890193	-0.110933	0.0213634	-1.55347	-0.110933	-0.118565
0.114225	0.885105	-0.107117	0.0239076	-1.55601	-0.107117	-0.118565
0.109137	0.882561	-0.098212	0.0200914	-1.55093	-0.098212	-0.116021
0.126946	0.881289	-0.100756	0.0175472	-1.54965	-0.100756	-0.113477
0.119314	0.881289	-0.126198	0.013731	-1.5522	-0.126198	-0.112205
0.135851	0.885105	-0.132558	0.0124589	-1.55093	-0.132558	-0.116021
0.154932	0.890193	-0.117293	0.013731	-1.55093	-0.117293	-0.117293
0.143483	0.892737	-0.100756	0.0162751	-1.54838	-0.100756	-0.118565
0.156204	0.896554	-0.104572	0.0162751	-1.54584	-0.104572	-0.118565
0.149843	0.899098	-0.118565	0.0213634	-1.54584	-0.118565	-0.117293
0.158748	0.897826	-0.126198	0.0213634	-1.54329	-0.126198	-0.117293
0.152388	0.892737	-0.123654	0.0200914	-1.54075	-0.123654	-0.114749
0.135851	0.891465	-0.113477	0.0162751	-1.54075	-0.113477	-0.112205
0.124402	0.885105	-0.116021	0.0162751	-1.53821	-0.116021	-0.114749
0.106593	0.878745	-0.116021	0.0111868	-1.53693	-0.116021	-0.116021
0.102776	0.873656	-0.099484	0.00991473	-1.53693	-0.099484	-0.114749
0.095144	0.873656	-0.123654	0.0111868	-1.53566	-0.123654	-0.110933
0.095144	0.86984	-0.137646	0.0111868	-1.53693	-0.137646	-0.108389
0.102776	0.872384	-0.147823	0.015003	-1.53566	-0.147823	-0.109661
0.0887836	0.868568	-0.159272	0.0162751	-1.53184	-0.159272	-0.110933
0.0900557	0.866024	-0.159272	0.015003	-1.53057	-0.159272	-0.116021
0.119314	0.866024	-0.171993	0.015003	-1.52676	-0.171993	-0.117293
0.138395	0.860935	-0.161816	0.015003	-1.53057	-0.161816	-0.119837
0.111681	0.859663	-0.13383	0.0111868	-1.52803	-0.13383	-0.116021
0.0773349	0.860935	-0.107117	0.0124589	-1.52294	-0.107117	-0.116021
0.0569816	0.868568	-0.102028	0.015003	-1.52548	-0.102028	-0.113477
0.0264518	0.871112	-0.1033	0.0175472	-1.52294	-0.1033	-0.112205
0.0213634	0.874928	-0.105844	0.0200914	-1.52167	-0.105844	-0.113477
0.0366284	0.873656	-0.112205	0.0162751	-1.52548	-0.112205	-0.113477
0.0646141	0.872384	-0.108389	0.015003	-1.52548	-0.108389	-0.112205
0.0607979	0.86984	-0.0905795	0.0124589	-1.52167	-0.0905795	-0.112205
0.0607979	0.864752	-0.0854912	0.0124589	-1.5204	-0.0854912	-0.110933
0.0798791	0.864752	-0.0816749	0.00991473	-1.51531	-0.0816749	-0.110933
0.078607	0.86348	-0.0905795	0.00991473	-1.51276	-0.0905795	-0.112205
0.0417167	0.862208	-0.102028	0.00864265	-1.51531	-0.102028	-0.116021
0.00991473	0.857119	-0.0956678	0.0111868	-1.51276	-0.0956678	-0.117293
0.0200914	0.852031	-0.0905795	0.013731	-1.51022	-0.0905795	-0.118565
0.0404446	0.853303	-0.098212	0.0188193	-1.51022	-0.098212	-0.116021
0.0366284	0.852031	-0.105844	0.0175472	-1.50895	-0.105844	-0.113477
0.0213634	0.853303	-0.0969399	0.015003	-1.50513	-0.0969399	-0.107117
0.00737057	0.852031	-0.107117	0.013731	-1.50131	-0.107117	-0.107117
0.00737057	0.853303	-0.122381	0.00991473	-1.49877	-0.122381	-0.108389
0.00737057	0.858391	-0.116021	0.013731	-1.49877	-0.116021	-0.110933
-0.00407814	0.860935	-0.0816749	0.0124589	-1.49623	-0.0816749	-0.110933
0.00482641	0.864752	-0.0435126	0.0124589	-1.49495	-0.0435126	-0.113477
0.0162751	0.864752	-0.0422405	0.015003	-1.49623	-0.0422405	-0.108389
0.0111868	0.864752	-0.0714983	0.015003	-1.49368	-0.0714983	-0.108389
0.00991473	0.86984	-0.0791308	0.0188193	-1.49368	-0.0791308	-0.108389
0.0315401	0.86984	-0.102028	0.015003	-1.49114	-0.102028	-0.108389
0.0531654	0.873656	-0.137646	0.015003	-1.48605	-0.137646	-0.112205
0.06207	0.8762	-0.146551	0.0111868	-1.48478	-0.146551	-0.108389
0.0658862	0.874928	-0.146551	0.00991473	-1.48223	-0.146551	-0.108389
0.0544375	0.881289	-0.150367	0.00991473	-1.47969	-0.150367	-0.1033
0.030268	0.886377	-0.156728	0.0124589	-1.48096	-0.156728	-0.104572
0.0264518	0.896554	-0.155456	0.013731	-1.47842	-0.155456	-0.108389
0.0277238	0.905458	-0.163088	0.0111868	-1.47969	-0.163088	-0.108389
0.0404446	0.908002	-0.152911	0.0124589	-1.47842	-0.152911	-0.112205
0.00101018	0.910547	-0.131286	0.015003	-1.47969	-0.131286	-0.113477
-0.0193431	0.911819	-0.108389	0.0162751	-1.47715	-0.108389	-0.110933
0.00864265	0.916907	-0.131286	0.015003	-1.47587	-0.131286	-0.110933
0.0582537	0.920723	-0.150367	0.015003	-1.47587	-0.150367	-0.110933
0.0824232	0.923267	-0.137646	0.0124589	-1.47206	-0.137646	-0.109661
0.0773349	0.927084	-0.118565	0.013731	-1.46951	-0.118565	-0.110933
0.0836953	0.928356	-0.0880353	0.013731	-1.46951	-0.0880353	-0.109661
0.0887836	0.921995	-0.0867633	0.0162751	-1.47078	-0.0867633	-0.109661
0.0976882	0.911819	-0.113477	0.015003	-1.47078	-0.113477	-0.110933
0.101504	0.901642	-0.145279	0.0188193	-1.46951	-0.145279	-0.105844
0.116769	0.888921	-0.145279	0.0175472	-1.46824	-0.145279	-0.110933
0.144755	0.878745	-0.141463	0.0213634	-1.46442	-0.141463	-0.110933
0.154932	0.858391	-0.131286	0.0175472	-1.46061	-0.131286	-0.109661
0.138395	0.831678	-0.122381	0.0162751	-1.45552	-0.122381	-0.116021
0.144755	0.83295	-0.130014	0.015003	-1.45552	-0.130014	-0.117293
0.128218	0.830406	-0.128742	0.0111868	-1.45806	-0.128742	-0.116021
0.125674	0.820229	-0.122381	0.0111868	-1.4517	-0.122381	-0.117293
0.140939	0.824045	-0.109661	0.013731	-1.4517	-0.109661	-0.113477
0.105321	0.831678	-0.0905795	0.0111868	-1.45043	-0.0905795	-0.112205
0.0824232	0.829133	-0.0740425	0.0111868	-1.4517	-0.0740425	-0.114749
0.0709745	0.821501	-0.0587775	0.0162751	-1.45043	-0.0587775	-0.112205
0.0887836	0.816413	-0.049873	0.0162751	-1.44789	-0.049873	-0.114749
0.12949	0.815141	-0.0460567	0.015003	-1.44662	-0.0460567	-0.113477
0.142211	0.817685	-0.0600496	0.0162751	-1.44153	-0.0600496	-0.109661
0.137123	0.827861	-0.0613217	0.013731	-1.44026	-0.0613217	-0.110933
0.148571	0.844398	-0.0854912	0.0162751	-1.44026	-0.0854912	-0.109661
0.158748	0.859663	-0.1033	0.0124589	-1.43898	-0.1033	-0.112205
0.161292	0.872384	-0.100756	0.0111868	-1.43898	-0.100756	-0.116021
0.165108	0.8762	-0.109661	0.0111868	-1.43771	-0.109661	-0.118565
0.16002	0.881289	-0.108389	0.0162751	-1.43135	-0.108389	-0.118565
0.144755	0.896554	-0.100756	0.015003	-1.43135	-0.100756	-0.114749
0.135851	0.90673	-0.105844	0.0175472	-1.43008	-0.105844	-0.116021
0.137123	0.916907	-0.0969399	0.013731	-1.42881	-0.0969399	-0.110933
0.132034	0.919451	-0.102028	0.0175472	-1.42499	-0.102028	-0.110933
0.119314	0.916907	-0.108389	0.015003	-1.42626	-0.108389	-0.116021
0.138395	0.916907	-0.100756	0.0162751	-1.42499	-0.100756	-0.112205
0.148571	0.911819	-0.0969399	0.013731	-1.4199	-0.0969399	-0.112205
0.128218	0.913091	-0.100756	0.015003	-1.42117	-0.100756	-0.112205
0.116769	0.924539	-0.06641	0.015003	-1.4199	-0.06641	-0.110933
0.118041	0.935988	-0.0358801	0.0213634	-1.4199	-0.0358801	-0.112205
0.118041	0.941076	-0.0371522	0.0188193	-1.41609	-0.0371522	-0.117293
0.135851	0.951253	-0.0587775	0.0213634	-1.41481	-0.0587775	-0.117293
0.132034	0.962702	-0.0753146	0.0213634	-1.41227	-0.0753146	-0.118565
0.115497	0.97415	-0.06641	0.0188193	-1.40973	-0.06641	-0.123654
0.110409	0.979239	-0.049873	0.0188193	-1.40973	-0.049873	-0.121109
0.105321	0.986871	-0.0473288	0.0162751	-1.40973	-0.0473288	-0.119837
0.0989602	1.00214	-0.0511451	0.0162751	-1.40464	-0.0511451	-0.118565
0.0862395	1.01231	-0.0702262	0.015003	-1.40718	-0.0702262	-0.117293
0.0964161	1.02249	-0.0956678	0.015003	-1.40082	-0.0956678	-0.118565
0.132034	1.02758	-0.119837	0.013731	-1.40082	-0.119837	-0.121109
0.132034	1.03394	-0.146551	0.0162751	-1.39446	-0.146551	-0.114749
0.128218	1.03903	-0.147823	0.0175472	-1.39319	-0.147823	-0.114749
0.137123	1.04284	-0.154183	0.015003	-1.39446	-0.154183	-0.112205
0.140939	1.05175	-0.168176	0.015003	-1.39319	-0.168176	-0.112205
0.146027	1.06192	-0.161816	0.0111868	-1.39192	-0.161816	-0.114749
0.128218	1.06701	-0.155456	0.00991473	-1.39446	-0.155456	-0.117293
0.105321	1.07337	-0.152911	0.0111868	-1.38937	-0.152911	-0.121109
0.0964161	1.08355	-0.138918	0.015003	-1.3881	-0.138918	-0.118565
0.111681	1.08609	-0.117293	0.015003	-1.38556	-0.117293	-0.117293
0.118041	1.09118	-0.0956678	0.0162751	-1.38047	-0.0956678	-0.119837
0.137123	1.095	-0.100756	0.0162751	-1.3792	-0.100756	-0.117293
0.138395	1.095	-0.110933	0.0175472	-1.38047	-0.110933	-0.117293
0.133306	1.09118	-0.105844	0.015003	-1.38047	-0.105844	-0.119837
0.146027	1.08864	-0.110933	0.013731	-1.38047	-0.110933	-0.118565
0.143483	1.09245	-0.0880353	0.0111868	-1.37792	-0.0880353	-0.119837
0.120586	1.08991	-0.0714983	0.00991473	-1.37411	-0.0714983	-0.119837
0.0913278	1.08991	-0.0867633	0.00991473	-1.37283	-0.0867633	-0.117293
0.0875115	1.08864	-0.0867633	0.013731	-1.37283	-0.0867633	-0.114749
0.0862395	1.08864	-0.0893074	0.015003	-1.36775	-0.0893074	-0.116021
0.0773349	1.08864	-0.104572	0.0162751	-1.36647	-0.104572	-0.112205
0.0646141	1.08482	-0.108389	0.0175472	-1.36393	-0.108389	-0.110933
0.0544375	1.08864	-0.107117	0.015003	-1.36266	-0.107117	-0.114749
0.06207	1.08482	-0.117293	0.0162751	-1.36011	-0.117293	-0.116021
0.0875115	1.08737	-0.118565	0.0175472	-1.36011	-0.118565	-0.121109
0.115497	1.08864	-0.126198	0.0188193	-1.35884	-0.126198	-0.121109
0.106593	1.08737	-0.141463	0.0162751	-1.35757	-0.141463	-0.119837
0.0938719	1.08737	-0.126198	0.0188193	-1.35757	-0.126198	-0.116021
0.0925999	1.08864	-0.0880353	0.015003	-1.35757	-0.0880353	-0.117293
0.095144	1.08737	-0.0600496	0.015003	-1.3563	-0.0600496	-0.117293
0.105321	1.07973	-0.0536892	0.0162751	-1.35503	-0.0536892	-0.117293
0.12313	1.07464	-0.0600496	0.0213634	-1.35757	-0.0600496	-0.121109
0.126946	1.07464	-0.0753146	0.0200914	-1.35503	-0.0753146	-0.119837
0.121858	1.06956	-0.0931237	0.0162751	-1.35503	-0.0931237	-0.117293
0.111681	1.06956	-0.117293	0.0162751	-1.35248	-0.117293	-0.117293
0.0875115	1.06956	-0.116021	0.0124589	-1.34867	-0.116021	-0.119837
0.0595258	1.07337	-0.12747	0.013731	-1.34103	-0.12747	-0.116021
0.0518933	1.0721	-0.135102	0.0124589	-1.33722	-0.135102	-0.117293
0.0366284	1.06828	-0.126198	0.0162751	-1.33467	-0.126198	-0.119837
0.0213634	1.06574	-0.126198	0.0175472	-1.3334	-0.126198	-0.119837
0.0213634	1.05938	-0.116021	0.0175472	-1.33594	-0.116021	-0.113477
0.0379005	1.05811	-0.0943957	0.015003	-1.3334	-0.0943957	-0.114749
0.0518933	1.05938	-0.0753146	0.015003	-1.33722	-0.0753146	-0.110933
0.0340842	1.05684	-0.0740425	0.0124589	-1.33594	-0.0740425	-0.108389
0.0200914	1.05556	-0.0753146	0.013731	-1.3334	-0.0753146	-0.110933
0.013731	1.05175	-0.0549613	0.0162751	-1.33086	-0.0549613	-0.114749
0.015003	1.0492	-0.0244314	0.0175472	-1.32704	-0.0244314	-0.117293
0.0379005	1.04539	-0.0167989	0.0162751	-1.32322	-0.0167989	-0.116021
0.046805	1.03775	-0.0549613	0.0162751	-1.32322	-0.0549613	-0.112205
0.0455329	1.03775	-0.0804029	0.0200914	-1.31941	-0.0804029	-0.112205
0.0442609	1.03012	-0.0714983	0.0175472	-1.31941	-0.0714983	-0.110933
0.0175472	1.02885	-0.0511451	0.0175472	-1.31559	-0.0511451	-0.114749
0.00101018	1.03139	-0.0409684	0.015003	-1.31432	-0.0409684	-0.113477
0.0213634	1.02631	-0.0549613	0.013731	-1.31432	-0.0549613	-0.117293
0.0239076	1.02631	-0.0740425	0.0162751	-1.30923	-0.0740425	-0.117293
0.013731	1.02631	-0.0943957	0.0162751	-1.3105	-0.0943957	-0.112205
0.00355434	1.02376	-0.112205	0.0188193	-1.30796	-0.112205	-0.113477
0.00101018	1.01486	-0.108389	0.0188193	-1.30923	-0.108389	-0.113477
-0.0269756	1.01231	-0.0676821	0.015003	-1.31305	-0.0676821	-0.113477
-0.0396963	1.00977	-0.0282476	0.015003	-1.30541	-0.0282476	-0.112205
-0.0218872	1.00595	-0.0167989	0.0111868	-1.30541	-0.0167989	-0.110933
0.00609849	1.00214	-0.0295197	0.0124589	-1.30287	-0.0295197	-0.116021
0.0239076	0.994504	-0.0333359	0.015003	-1.3016	-0.0333359	-0.118565
0.0417167	0.995776	-0.018071	0.0111868	-1.29905	-0.018071	-0.119837
0.0569816	0.990687	-0.0257035	0.015003	-1.29269	-0.0257035	-0.117293
0.0506213	0.993232	-0.0257035	0.015003	-1.28888	-0.0257035	-0.118565
0.0124589	0.994504	-0.0117106	0.0175472	-1.28379	-0.0117106	-0.116021
0.00482641	0.990687	0.00101018	0.0175472	-1.28125	0.00101018	-0.114749
-0.00662229	0.985599	0.0111868	0.0162751	-1.28506	0.0111868	-0.114749
0.0162751	0.981783	-0.00153398	0.0162751	-1.28506	-0.00153398	-0.117293
0.0480771	0.983055	-0.0218872	0.013731	-1.28761	-0.0218872	-0.116021
0.0671583	0.977967	-0.0511451	0.0124589	-1.28761	-0.0511451	-0.117293
0.0595258	0.977967	-0.0460567	0.015003	-1.28888	-0.0460567	-0.117293
0.0366284	0.977967	-0.0193431	0.015003	-1.28506	-0.0193431	-0.116021
0.0111868	0.975423	0.0175472	0.0175472	-1.28125	0.0175472	-0.116021
-0.00407814	0.972878	0.0200914	0.0175472	-1.2787	0.0200914	-0.113477
0.00737057	0.972878	-0.00407814	0.015003	-1.27488	-0.00407814	-0.114749
0.00737057	0.965246	-0.0231593	0.015003	-1.27234	-0.0231593	-0.117293
0.015003	0.962702	-0.0358801	0.0111868	-1.27234	-0.0358801	-0.116021
0.0175472	0.956341	-0.0549613	0.00991473	-1.2698	-0.0549613	-0.117293
0.0289959	0.953797	-0.0600496	0.0111868	-1.26725	-0.0600496	-0.118565
0.0366284	0.948709	-0.0613217	0.0162751	-1.26471	-0.0613217	-0.122381
0.0429888	0.946165	-0.0575054	0.015003	-1.26089	-0.0575054	-0.123654
0.06207	0.943621	-0.0625938	0.0200914	-1.26471	-0.0625938	-0.121109
0.0709745	0.941076	-0.0880353	0.0188193	-1.26089	-0.0880353	-0.122381
0.0518933	0.942348	-0.110933	0.015003	-1.26216	-0.110933	-0.119837
0.0544375	0.93726	-0.112205	0.0188193	-1.25962	-0.112205	-0.116021
0.0366284	0.929628	-0.121109	0.0162751	-1.25835	-0.121109	-0.118565
0.0569816	0.924539	-0.123654	0.015003	-1.25962	-0.123654	-0.118565
0.0684304	0.915635	-0.107117	0.0124589	-1.25708	-0.107117	-0.122381
0.0658862	0.911819	-0.100756	0.013731	-1.25835	-0.100756	-0.122381
0.0658862	0.90673	-0.104572	0.015003	-1.25708	-0.104572	-0.121109
0.0646141	0.905458	-0.112205	0.013731	-1.25199	-0.112205	-0.126198
0.0862395	0.896554	-0.137646	0.013731	-1.2469	-0.137646	-0.124926
0.0976882	0.896554	-0.135102	0.013731	-1.24054	-0.135102	-0.12747
0.106593	0.890193	-0.100756	0.0111868	-1.24054	-0.100756	-0.126198
0.132034	0.890193	-0.0740425	0.0111868	-1.24054	-0.0740425	-0.12747
0.110409	0.881289	-0.082947	0.00864265	-1.23672	-0.082947	-0.130014
0.101504	0.880017	-0.118565	0.00864265	-1.23672	-0.118565	-0.13383
0.126946	0.86984	-0.130014	0.00991473	-1.24054	-0.130014	-0.131286
0.142211	0.868568	-0.124926	0.015003	-1.23799	-0.124926	-0.135102
0.138395	0.862208	-0.116021	0.0200914	-1.23545	-0.116021	-0.132558
0.130762	0.859663	-0.0905795	0.0162751	-1.23545	-0.0905795	-0.12747
0.135851	0.853303	-0.0753146	0.015003	-1.23418	-0.0753146	-0.124926
0.120586	0.844398	-0.0804029	0.0124589	-1.23163	-0.0804029	-0.123654
0.12313	0.835494	-0.0880353	0.00991473	-1.23036	-0.0880353	-0.123654
0.128218	0.827861	-0.121109	0.0111868	-1.23036	-0.121109	-0.124926
0.111681	0.822773	-0.136374	0.00737057	-1.22909	-0.136374	-0.126198
0.095144	0.817685	-0.140191	0.00991473	-1.22527	-0.140191	-0.126198
0.0506213	0.810052	-0.145279	0.00991473	-1.22527	-0.145279	-0.12747
0.063342	0.806236	-0.128742	0.015003	-1.22146	-0.128742	-0.126198
0.0925999	0.803692	-0.126198	0.013731	-1.2151	-0.126198	-0.12747
0.0887836	0.797332	-0.140191	0.00991473	-1.21255	-0.140191	-0.124926
0.104049	0.790971	-0.146551	0.00737057	-1.21128	-0.146551	-0.123654
0.133306	0.787155	-0.112205	0.00609849	-1.20746	-0.112205	-0.124926
0.0938719	0.77825	-0.0867633	0.00991473	-1.20874	-0.0867633	-0.12747
0.0722466	0.773162	-0.0753146	0.0124589	-1.21001	-0.0753146	-0.126198
0.119314	0.762985	-0.0625938	0.013731	-1.20874	-0.0625938	-0.122381
0.177829	0.759169	-0.0206152	0.0162751	-1.20619	-0.0206152	-0.118565
0.139667	0.759169	-0.00407814	0.015003	-1.20492	-0.00407814	-0.117293
0.137123	0.754081	0.00609849	0.0111868	-1.20746	0.00609849	-0.117293
0.102776	0.74772	-0.018071	0.0111868	-1.20619	-0.018071	-0.113477
0.0976882	0.743904	-0.0371522	0.00609849	-1.2011	-0.0371522	-0.116021
0.112953	0.74136	-0.0333359	0.00609849	-1.19983	-0.0333359	-0.112205
0.0976882	0.731183	-0.0142548	0.00991473	-1.19729	-0.0142548	-0.113477
0.119314	0.729911	0.00101018	0.00864265	-1.19347	0.00101018	-0.112205
0.115497	0.723551	0.00609849	0.00991473	-1.19093	0.00609849	-0.108389
0.126946	0.723551	0.0162751	0.0111868	-1.19474	0.0162751	-0.110933
0.152388	0.718463	0.00991473	0.0124589	-1.19474	0.00991473	-0.108389
0.143483	0.714646	-0.0104385	0.0124589	-1.19474	-0.0104385	-0.108389
0.19691	0.708286	-0.00916645	0.015003	-1.1922	-0.00916645	-0.112205
0.193094	0.708286	-0.0155268	0.015003	-1.18838	-0.0155268	-0.110933
0.198182	0.70447	-0.0104385	0.013731	-1.18838	-0.0104385	-0.113477
0.229984	0.699381	-0.0422405	0.0162751	-1.1833	-0.0422405	-0.109661
0.186734	0.695565	-0.0676821	0.0162751	-1.1833	-0.0676821	-0.108389
0.185462	0.689205	-0.0676821	0.0162751	-1.17821	-0.0676821	-0.104572
0.147299	0.685389	-0.0765866	0.0213634	-1.17566	-0.0765866	-0.1033
0.180373	0.686661	-0.0854912	0.0162751	-1.17566	-0.0854912	-0.105844
0.222352	0.687933	-0.0816749	0.015003	-1.17439	-0.0816749	-0.104572
0.210903	0.6803	-0.0905795	0.00991473	-1.17312	-0.0905795	-0.1033
0.214719	0.668852	-0.117293	0.013731	-1.17566	-0.117293	-0.1033
0.189278	0.663763	-0.113477	0.00991473	-1.17312	-0.113477	-0.098212
0.172741	0.661219	-0.098212	0.00991473	-1.1693	-0.098212	-0.100756
0.189278	0.658675	-0.0943957	0.0111868	-1.1693	-0.0943957	-0.098212
0.199454	0.652315	-0.0804029	0.015003	-1.16421	-0.0804029	-0.0969399
0.224896	0.647226	-0.0651379	0.0124589	-1.16294	-0.0651379	-0.100756
0.229984	0.645954	-0.0714983	0.013731	-1.16421	-0.0714983	-0.100756
0.207087	0.640866	-0.0727704	0.00991473	-1.16294	-0.0727704	-0.099484
0.205815	0.638322	-0.0753146	0.0111868	-1.16421	-0.0753146	-0.104572
0.193094	0.63705	-0.0753146	0.015003	-1.1604	-0.0753146	-0.105844
0.19055	0.633233	-0.0918516	0.015003	-1.15913	-0.0918516	-0.104572
0.172741	0.628145	-0.0956678	0.0175472	-1.15531	-0.0956678	-0.099484
0.149843	0.61924	-0.0943957	0.0162751	-1.15531	-0.0943957	-0.098212
0.132034	0.617968	-0.0689542	0.0188193	-1.15149	-0.0689542	-0.098212
0.193094	0.615424	-0.0396963	0.015003	-1.15277	-0.0396963	-0.0969399
0.212175	0.61924	-0.0409684	0.015003	-1.14895	-0.0409684	-0.0969399
0.19691	0.630689	-0.0371522	0.0111868	-1.15022	-0.0371522	-0.0956678
0.146027	0.647226	-0.0486009	0.0111868	-1.15022	-0.0486009	-0.0943957
0.133306	0.662491	-0.0625938	0.0124589	-1.15022	-0.0625938	-0.0893074
0.116769	0.677756	-0.0536892	0.00991473	-1.15022	-0.0536892	-0.0893074
0.119314	0.691749	-0.06641	0.0111868	-1.1464	-0.06641	-0.0918516
0.120586	0.694293	-0.0816749	0.015003	-1.14386	-0.0816749	-0.0931237
0.107865	0.696837	-0.0816749	0.0111868	-1.13877	-0.0816749	-0.0943957
0.105321	0.70447	-0.0842191	0.00991473	-1.13623	-0.0842191	-0.0931237
0.106593	0.707014	-0.0854912	0.00991473	-1.13623	-0.0854912	-0.098212
0.163836	0.701926	-0.0740425	0.00991473	-1.13241	-0.0740425	-0.0956678
0.193094	0.701926	-0.0905795	0.013731	-1.14004	-0.0905795	-0.0893074
0.142211	0.696837	-0.100756	0.015003	-1.13877	-0.100756	-0.0905795
0.143483	0.694293	-0.104572	0.0188193	-1.13623	-0.104572	-0.0854912
0.137123	0.690477	-0.104572	0.0200914	-1.13877	-0.104572	-0.0854912
0.102776	0.690477	-0.112205	0.0162751	-1.13241	-0.112205	-0.0854912
0.147299	0.687933	-0.128742	0.0162751	-1.13368	-0.128742	-0.0854912
0.167653	0.682844	-0.113477	0.013731	-1.12605	-0.113477	-0.0842191
0.158748	0.682844	-0.104572	0.0124589	-1.12605	-0.104572	-0.0778587
0.179101	0.677756	-0.102028	0.013731	-1.12605	-0.102028	-0.0804029
0.12313	0.677756	-0.0969399	0.0111868	-1.1286	-0.0969399	-0.0753146
0.0735187	0.677756	-0.0931237	0.013731	-1.12478	-0.0931237	-0.0714983
0.0900557	0.681572	-0.0943957	0.00991473	-1.12351	-0.0943957	-0.0740425
0.0824232	0.681572	-0.0880353	0.00991473	-1.11969	-0.0880353	-0.0765866
0.0722466	0.684116	-0.0753146	0.00991473	-1.11588	-0.0753146	-0.0765866
0.0417167	0.681572	-0.0778587	0.00991473	-1.11715	-0.0778587	-0.0804029
0.0188193	0.679028	-0.0816749	0.00737057	-1.11333	-0.0816749	-0.0816749
0.0213634	0.676484	-0.0804029	0.00864265	-1.10951	-0.0804029	-0.0778587
0.0328121	0.670124	-0.0714983	0.0111868	-1.11333	-0.0714983	-0.0778587
0.0518933	0.672668	-0.0600496	0.0124589	-1.1146	-0.0600496	-0.0740425
0.0747907	0.666307	-0.06641	0.0162751	-1.11588	-0.06641	-0.0727704
0.0646141	0.665035	-0.0740425	0.0162751	-1.1146	-0.0740425	-0.0727704
0.0557096	0.663763	-0.0804029	0.013731	-1.11206	-0.0804029	-0.0689542
0.0773349	0.661219	-0.0753146	0.015003	-1.10951	-0.0753146	-0.0714983
0.0773349	0.657403	-0.0727704	0.013731	-1.10951	-0.0727704	-0.0702262
0.0646141	0.64977	-0.0727704	0.0111868	-1.10443	-0.0727704	-0.0625938
0.0455329	0.644682	-0.0511451	0.013731	-1.10315	-0.0511451	-0.0600496
0.0213634	0.642138	-0.0396963	0.015003	-1.10188	-0.0396963	-0.0562334
0.00737057	0.635778	-0.0244314	0.0111868	-1.10188	-0.0244314	-0.0562334
0.013731	0.625601	0.00101018	0.013731	-1.10188	0.00101018	-0.0549613
-0.018071	0.620513	0.00991473	0.015003	-1.09807	0.00991473	-0.0562334
-0.00916645	0.616696	0.00609849	0.0111868	-1.09934	0.00609849	-0.0575054
0.00101018	0.60652	0.0277238	0.0111868	-1.09425	0.0277238	-0.0613217
0.00101018	0.602703	0.0518933	0.00991473	-1.09552	0.0518933	-0.0625938
0.0124589	0.593799	0.0684304	0.0111868	-1.09807	0.0684304	-0.0587775
0.0200914	0.587439	0.0735187	0.0162751	-1.09679	0.0735187	-0.0600496
0.0264518	0.579806	0.0913278	0.0162751	-1.09807	0.0913278	-0.0575054
0.00609849	0.572174	0.0976882	0.0213634	-1.09425	0.0976882	-0.0562334
-0.0371522	0.560725	0.112953	0.0188193	-1.08916	0.112953	-0.0549613
-0.0549613	0.553092	0.137123	0.0213634	-1.08789	0.137123	-0.0536892
-0.00916645	0.546732	0.148571	0.0175472	-1.0828	0.148571	-0.0511451
0.015003	0.540372	0.128218	0.0200914	-1.08153	0.128218	-0.0511451
0.0277238	0.540372	0.121858	0.0162751	-1.07898	0.121858	-0.049873
0.013731	0.544188	0.121858	0.0162751	-1.07771	0.121858	-0.0435126
0.013731	0.540372	0.104049	0.0200914	-1.07517	0.104049	-0.0409684
0.0366284	0.532739	0.0760628	0.0175472	-1.07262	0.0760628	-0.0396963
0.046805	0.520018	0.0722466	0.0175472	-1.06881	0.0722466	-0.0384243
0.0557096	0.506025	0.0747907	0.0162751	-1.06881	0.0747907	-0.0435126
0.0480771	0.502209	0.0773349	0.0175472	-1.06245	0.0773349	-0.0396963
0.0239076	0.503481	0.0862395	0.0162751	-1.06245	0.0862395	-0.0447847
0.0340842	0.511114	0.0798791	0.015003	-1.06372	0.0798791	-0.0447847
0.0773349	0.513658	0.0709745	0.015003	-1.06245	0.0709745	-0.0422405
0.100232	0.511114	0.0773349	0.0124589	-1.06245	0.0773349	-0.0435126
0.101504	0.506025	0.0671583	0.013731	-1.05863	0.0671583	-0.0396963
0.107865	0.503481	0.0658862	0.0162751	-1.05736	0.0658862	-0.0396963
0.111681	0.503481	0.0646141	0.0188193	-1.05227	0.0646141	-0.0460567
0.0925999	0.504753	0.0582537	0.0213634	-1.04464	0.0582537	-0.0409684
0.0976882	0.503481	0.030268	0.0188193	-1.04209	0.030268	-0.0447847
0.105321	0.509842	0.0162751	0.0200914	-1.03828	0.0162751	-0.0396963
0.0798791	0.518746	0.0366284	0.0175472	-1.03701	0.0366284	-0.0384243
0.0531654	0.523835	0.0811511	0.0175472	-1.04082	0.0811511	-0.0371522
0.0506213	0.525107	0.100232	0.0175472	-1.04209	0.100232	-0.0396963
0.0455329	0.522562	0.0925999	0.0162751	-1.04209	0.0925999	-0.0396963
0.0251797	0.525107	0.0684304	0.0162751	-1.04337	0.0684304	-0.0409684
0.0277238	0.522562	0.0684304	0.0200914	-1.03955	0.0684304	-0.0409684
0.0557096	0.528923	0.0760628	0.0175472	-1.04082	0.0760628	-0.0447847
0.0480771	0.536555	0.0684304	0.015003	-1.03446	0.0684304	-0.0447847
0.0417167	0.537827	0.0836953	0.015003	-1.03065	0.0836953	-0.0447847
0.0747907	0.5391	0.0824232	0.00991473	-1.02174	0.0824232	-0.0447847
0.0811511	0.535283	0.0913278	0.013731	-1.02174	0.0913278	-0.0435126
0.106593	0.534011	0.0900557	0.013731	-1.02683	0.0900557	-0.0460567
0.106593	0.535283	0.0913278	0.015003	-1.02301	0.0913278	-0.0473288
0.126946	0.5391	0.0976882	0.0162751	-1.02301	0.0976882	-0.0473288
0.140939	0.540372	0.095144	0.0162751	-1.02556	0.095144	-0.0460567
0.154932	0.540372	0.0569816	0.0162751	-1.02429	0.0569816	-0.049873
0.133306	0.540372	0.0429888	0.015003	-1.02174	0.0429888	-0.0447847
0.137123	0.534011	0.0671583	0.0162751	-1.01411	0.0671583	-0.0460567
0.154932	0.532739	0.0824232	0.0200914	-1.01538	0.0824232	-0.0435126
0.152388	0.530195	0.0684304	0.0188193	-1.00775	0.0684304	-0.0384243
0.140939	0.518746	0.0671583	0.0213634	-1.01029	0.0671583	-0.0371522
0.146027	0.50857	0.0760628	0.0200914	-1.00902	0.0760628	-0.0358801
0.157476	0.493305	0.0709745	0.0162751	-1.01029	0.0709745	-0.0358801
0.148571	0.486944	0.0773349	0.015003	-1.01029	0.0773349	-0.0358801
0.143483	0.485672	0.0735187	0.0111868	-1.00648	0.0735187	-0.0320639
0.151115	0.479312	0.0824232	0.013731	-1.00648	0.0824232	-0.0307918
0.171469	0.479312	0.100232	0.0162751	-1.00393	0.100232	-0.0282476
0.172741	0.4844	0.0989602	0.015003	-1.00393	0.0989602	-0.0269756
0.143483	0.485672	0.078607	0.0188193	-1.0052	0.078607	-0.0307918
0.135851	0.492033	0.0849674	0.0200914	-1.00648	0.0849674	-0.0307918
0.12949	0.493305	0.102776	0.0175472	-0.997572	0.102776	-0.034608
0.115497	0.502209	0.0862395	0.013731	-0.9963	0.0862395	-0.034608
0.111681	0.51493	0.0684304	0.0162751	-0.995028	0.0684304	-0.0320639
0.107865	0.527651	0.0569816	0.0162751	-0.991211	0.0569816	-0.0333359
0.12313	0.544188	0.0480771	0.0188193	-0.989939	0.0480771	-0.0295197
0.147299	0.567085	0.0442609	0.0213634	-0.989939	0.0442609	-0.0282476
0.165108	0.586166	0.0366284	0.0226355	-0.991211	0.0366284	-0.0269756
0.157476	0.600159	0.0315401	0.0200914	-0.993755	0.0315401	-0.0257035
0.12949	0.617968	0.0251797	0.0213634	-0.991211	0.0251797	-0.0269756
0.125674	0.638322	0.015003	0.0175472	-0.992483	0.015003	-0.0244314
0.119314	0.657403	0.00991473	0.0162751	-0.991211	0.00991473	-0.0257035
0.0938719	0.668852	0.015003	0.0200914	-0.987395	0.015003	-0.0244314
0.105321	0.682844	0.0111868	0.0200914	-0.984851	0.0111868	-0.0193431
0.130762	0.693021	0.0328121	0.0213634	-0.975946	0.0328121	-0.0193431
0.168925	0.701926	0.0366284	0.0188193	-0.973402	0.0366284	-0.0167989
0.163836	0.707014	0.0251797	0.015003	-0.974674	0.0251797	-0.0155268
0.138395	0.71083	0.0315401	0.015003	-0.97213	0.0315401	-0.0193431
0.156204	0.718463	0.0379005	0.0111868	-0.973402	0.0379005	-0.0206152
0.189278	0.731183	0.0366284	0.0111868	-0.974674	0.0366284	-0.0244314
0.168925	0.738816	0.0226355	0.015003	-0.970858	0.0226355	-0.0244314
0.162564	0.750265	0.0162751	0.015003	-0.969586	0.0162751	-0.0206152
0.126946	0.759169	0.0251797	0.0188193	-0.968314	0.0251797	-0.0206152
0.115497	0.770618	0.0251797	0.0175472	-0.97213	0.0251797	-0.0193431
0.119314	0.780794	0.0226355	0.0239076	-0.969586	0.0226355	-0.0142548
0.112953	0.787155	0.00482641	0.0213634	-0.970858	0.00482641	-0.0155268
0.0811511	0.794787	-0.0307918	0.0200914	-0.970858	-0.0307918	-0.0142548
0.0887836	0.801148	-0.0562334	0.0213634	-0.967042	-0.0562334	-0.0167989
0.132034	0.801148	-0.0447847	0.0162751	-0.961953	-0.0447847	-0.0167989
0.154932	0.804964	-0.0142548	0.0175472	-0.955593	-0.0142548	-0.0142548
0.170197	0.803692	0.00737057	0.0124589	-0.955593	0.00737057	-0.0104385
0.171469	0.796059	0.0188193	0.013731	-0.951777	0.0188193	-0.0104385
0.182917	0.792243	0.015003	0.0111868	-0.947961	0.015003	-0.00662229
0.176557	0.779522	0.0175472	0.0124589	-0.945416	0.0175472	-0.00916645
0.208359	0.769346	0.0429888	0.013731	-0.9416	0.0429888	-0.0129827
0.250338	0.756625	0.0646141	0.0111868	-0.940328	0.0646141	-0.0142548
0.250338	0.738816	0.0735187	0.00864265	-0.942872	0.0735187	-0.0167989
0.250338	0.721007	0.0760628	0.00609849	-0.940328	0.0760628	-0.0167989
0.25161	0.712102	0.0658862	0.00864265	-0.940328	0.0658862	-0.0142548
0.218536	0.717191	0.0366284	0.013731	-0.936512	0.0366284	-0.0142548
0.199454	0.724823	0.0277238	0.015003	-0.936512	0.0277238	-0.0155268
0.176557	0.726095	0.0442609	0.0200914	-0.93524	0.0442609	-0.0142548
0.194366	0.723551	0.0544375	0.0213634	-0.930152	0.0544375	-0.0142548
0.233801	0.724823	0.0493492	0.0239076	-0.926335	0.0493492	-0.0142548
0.223624	0.718463	0.0544375	0.0213634	-0.919975	0.0544375	-0.0142548
0.180373	0.718463	0.0493492	0.0175472	-0.919975	0.0493492	-0.0155268
0.179101	0.726095	0.00991473	0.0200914	-0.917431	0.00991473	-0.0142548
0.228712	0.740088	-0.0257035	0.0162751	-0.918703	-0.0257035	-0.0117106
0.252882	0.760441	-0.0435126	0.0162751	-0.916159	-0.0435126	-0.00916645
0.261786	0.77825	-0.0562334	0.0213634	-0.917431	-0.0562334	-0.00916645
0.250338	0.783339	-0.0613217	0.0162751	-0.914887	-0.0613217	-0.0104385
0.199454	0.790971	-0.0511451	0.0213634	-0.914887	-0.0511451	-0.0142548
0.174013	0.797332	-0.0447847	0.0175472	-0.914887	-0.0447847	-0.0155268
0.189278	0.799876	-0.0295197	0.0175472	-0.91107	-0.0295197	-0.0167989
0.19691	0.799876	-0.00280606	0.013731	-0.909798	-0.00280606	-0.0193431
0.16638	0.804964	0.030268	0.015003	-0.90471	0.030268	-0.0167989
0.151115	0.803692	0.0366284	0.0124589	-0.900894	0.0366284	-0.0167989
0.162564	0.803692	0.030268	0.015003	-0.900894	0.030268	-0.0142548
0.177829	0.799876	0.0328121	0.0213634	-0.899622	0.0328121	-0.0142548
0.175285	0.804964	0.0239076	0.0200914	-0.89835	0.0239076	-0.0142548
0.15366	0.803692	0.0162751	0.0226355	-0.894533	0.0162751	-0.0142548
0.137123	0.804964	0.0175472	0.0239076	-0.894533	0.0175472	-0.0167989
0.135851	0.80878	-0.000261901	0.0239076	-0.894533	-0.000261901	-0.0167989
0.119314	0.804964	-0.0231593	0.0213634	-0.893261	-0.0231593	-0.0104385
0.12949	0.804964	-0.0104385	0.0213634	-0.889445	-0.0104385	-0.0104385
0.158748	0.801148	0.0162751	0.0226355	-0.889445	0.0162751	-0.0104385
0.158748	0.794787	0.0175472	0.0213634	-0.884357	0.0175472	-0.00916645
0.143483	0.788427	0.0404446	0.0239076	-0.881813	0.0404446	-0.0104385
0.144755	0.779522	0.0366284	0.0251797	-0.883085	0.0366284	-0.00916645
0.118041	0.77189	0.0111868	0.0213634	-0.881813	0.0111868	-0.0117106
0.126946	0.762985	-0.000261901	0.0213634	-0.88054	-0.000261901	-0.0117106
0.132034	0.757897	0.00482641	0.0162751	-0.88054	0.00482641	-0.0129827
0.142211	0.759169	0.0213634	0.015003	-0.879268	0.0213634	-0.0104385
0.132034	0.751537	0.0264518	0.015003	-0.87418	0.0264518	-0.0104385
0.121858	0.750265	0.00101018	0.0111868	-0.871636	0.00101018	-0.0142548
0.128218	0.74772	-0.034608	0.015003	-0.869092	-0.034608	-0.0167989
0.152388	0.740088	-0.034608	0.015003	-0.869092	-0.034608	-0.0193431
0.156204	0.733728	-0.0295197	0.0200914	-0.865275	-0.0295197	-0.0193431
0.152388	0.721007	-0.0231593	0.0200914	-0.864003	-0.0231593	-0.0142548
0.105321	0.71083	-0.0129827	0.0200914	-0.864003	-0.0129827	-0.0142548
0.0531654	0.698109	-0.00535022	0.0200914	-0.864003	-0.00535022	-0.0129827
0.0353563	0.681572	-0.00662229	0.0175472	-0.865275	-0.00662229	-0.00789437
0.0455329	0.67394	-0.0295197	0.0200914	-0.864003	-0.0295197	-0.00407814
0.06207	0.662491	-0.0435126	0.0213634	-0.858915	-0.0435126	-0.00535022
0.0671583	0.657403	-0.0307918	0.0226355	-0.858915	-0.0307918	-0.00662229
0.0391725	0.651042	-0.0193431	0.0264518	-0.852555	-0.0193431	-0.00662229
0.0404446	0.635778	-0.0129827	0.0239076	-0.850011	-0.0129827	-0.00662229
0.0747907	0.624329	-0.0244314	0.0200914	-0.850011	-0.0244314	-0.00407814
0.0913278	0.611608	-0.0651379	0.0200914	-0.848738	-0.0651379	-0.00280606
0.078607	0.60652	-0.0791308	0.015003	-0.850011	-0.0791308	-0.00407814
0.0836953	0.603976	-0.0702262	0.015003	-0.850011	-0.0702262	-0.00407814
0.0684304	0.600159	-0.0511451	0.0162751	-0.848738	-0.0511451	-0.00662229
0.0569816	0.601431	-0.0435126	0.0162751	-0.848738	-0.0435126	-0.00916645
0.0315401	0.596343	-0.0460567	0.0162751	-0.847466	-0.0460567	-0.0129827
0.046805	0.597615	-0.0575054	0.0188193	-0.84365	-0.0575054	-0.0104385
0.0518933	0.600159	-0.0396963	0.0175472	-0.84365	-0.0396963	-0.00789437
0.0531654	0.601431	-0.0104385	0.015003	-0.838562	-0.0104385	-0.00916645
0.0493492	0.605248	0.015003	0.0162751	-0.834746	0.015003	-0.0104385
0.0671583	0.602703	0.015003	0.0175472	-0.83729	0.015003	-0.0129827
0.0875115	0.610336	-0.0129827	0.015003	-0.834746	-0.0129827	-0.0142548
0.0989602	0.614152	-0.0295197	0.013731	-0.83729	-0.0295197	-0.0142548
0.106593	0.617968	-0.0409684	0.0175472	-0.834746	-0.0409684	-0.0104385
0.0557096	0.621785	-0.0511451	0.0175472	-0.83729	-0.0511451	-0.0117106
0.0251797	0.623057	-0.0435126	0.0239076	-0.833474	-0.0435126	-0.00916645
0.0353563	0.625601	-0.0371522	0.0239076	-0.829657	-0.0371522	-0.0104385
0.0544375	0.625601	-0.0396963	0.0175472	-0.829657	-0.0396963	-0.0117106
0.0404446	0.617968	-0.0257035	0.0175472	-0.825841	-0.0257035	-0.0117106
0.0277238	0.616696	-0.00407814	0.013731	-0.822025	-0.00407814	-0.0155268
0.0366284	0.615424	0.0175472	0.015003	-0.818209	0.0175472	-0.0155268
0.0518933	0.61288	0.0239076	0.0162751	-0.818209	0.0239076	-0.0142548
0.0646141	0.611608	0.0200914	0.0162751	-0.818209	0.0200914	-0.0167989
0.0595258	0.60652	0.046805	0.0175472	-0.816936	0.046805	-0.018071
0.0544375	0.60652	0.0671583	0.0175472	-0.820753	0.0671583	-0.0193431
0.0811511	0.601431	0.0811511	0.015003	-0.815664	0.0811511	-0.0193431
0.0646141	0.603976	0.111681	0.0175472	-0.818209	0.111681	-0.0206152
0.0391725	0.605248	0.116769	0.0162751	-0.81312	0.116769	-0.0231593
0.0417167	0.611608	0.0811511	0.015003	-0.810576	0.0811511	-0.0231593
0.0862395	0.621785	0.030268	0.0124589	-0.80676	0.030268	-0.0206152
0.046805	0.625601	0.00991473	0.0162751	-0.804216	0.00991473	-0.0193431
0.0607979	0.625601	0.0239076	0.0162751	-0.804216	0.0239076	-0.0167989
0.0976882	0.626873	0.0455329	0.0162751	-0.799127	0.0455329	-0.0142548
0.0773349	0.625601	0.0735187	0.0188193	-0.799127	0.0735187	-0.0155268
0.0557096	0.629417	0.0531654	0.0213634	-0.797855	0.0531654	-0.0155268
0.0811511	0.628145	0.0518933	0.0188193	-0.796583	0.0518933	-0.0155268
0.0735187	0.631961	0.0607979	0.0175472	-0.797855	0.0607979	-0.0129827
0.0557096	0.631961	0.0607979	0.0124589	-0.797855	0.0607979	-0.0142548
0.0773349	0.630689	0.0747907	0.0162751	-0.794039	0.0747907	-0.0129827
0.0735187	0.625601	0.0849674	0.0162751	-0.795311	0.0849674	-0.00916645
0.0964161	0.61924	0.0684304	0.0175472	-0.788951	0.0684304	-0.00916645
0.120586	0.616696	0.0493492	0.015003	-0.783862	0.0493492	-0.00916645
0.114225	0.616696	0.0417167	0.0124589	-0.783862	0.0417167	-0.0104385
0.0913278	0.611608	0.0455329	0.013731	-0.78259	0.0455329	-0.0104385
0.0760628	0.614152	0.0289959	0.00991473	-0.781318	0.0289959	-0.00662229
0.0887836	0.615424	0.0264518	0.00864265	-0.78259	0.0264518	-0.00789437
0.102776	0.611608	0.0315401	0.0124589	-0.781318	0.0315401	-0.00280606
0.0964161	0.610336	0.0340842	0.0124589	-0.78259	0.0340842	-0.000261901
0.0887836	0.607792	0.0379005	0.0162751	-0.777502	0.0379005	-0.000261901
0.0964161	0.60652	0.0251797	0.015003	-0.780046	0.0251797	0.00101018
0.0709745	0.601431	0.00991473	0.015003	-0.781318	0.00991473	-0.000261901
0.0658862	0.603976	-0.0142548	0.013731	-0.778774	-0.0142548	-0.00153398
0.0646141	0.600159	-0.0409684	0.0124589	-0.773686	-0.0409684	0.00355434
0.0353563	0.601431	-0.0524171	0.0124589	-0.772414	-0.0524171	0.00228226
0.030268	0.595071	-0.0435126	0.015003	-0.772414	-0.0435126	-0.000261901
0.0506213	0.591255	-0.0435126	0.0162751	-0.771142	-0.0435126	-0.00407814
0.063342	0.586166	-0.0384243	0.0188193	-0.772414	-0.0384243	-0.00280606
0.078607	0.57599	-0.0307918	0.0175472	-0.76987	-0.0307918	-0.00535022
0.0875115	0.573446	-0.0257035	0.013731	-0.768597	-0.0257035	-0.00789437
0.120586	0.565813	-0.00280606	0.0124589	-0.768597	-0.00280606	-0.0117106
0.0824232	0.555637	0.0175472	0.00991473	-0.767325	0.0175472	-0.00662229
0.0862395	0.540372	-0.000261901	0.00991473	-0.764781	-0.000261901	-0.00535022
0.138395	0.532739	-0.00916645	0.015003	-0.763509	-0.00916645	-0.00407814
0.144755	0.527651	-0.0142548	0.015003	-0.759693	-0.0142548	-0.00662229
0.118041	0.51493	-0.00153398	0.0162751	-0.758421	-0.00153398	-0.0104385
0.118041	0.504753	0.0175472	0.0162751	-0.754605	0.0175472	-0.0104385
0.095144	0.493305	0.0366284	0.013731	-0.753333	0.0366284	-0.0155268
0.078607	0.480584	0.0480771	0.013731	-0.757149	0.0480771	-0.0142548
0.102776	0.470407	0.0760628	0.00864265	-0.754605	0.0760628	-0.0142548
0.121858	0.461503	0.0824232	0.00991473	-0.757149	0.0824232	-0.0142548
0.135851	0.45387	0.0849674	0.0124589	-0.755877	0.0849674	-0.0142548
0.138395	0.443694	0.0735187	0.015003	-0.758421	0.0735187	-0.0104385
0.126946	0.439877	0.0455329	0.0162751	-0.757149	0.0455329	-0.0117106
0.118041	0.437333	0.0289959	0.0162751	-0.75206	0.0289959	-0.018071
0.142211	0.434789	0.00991473	0.0124589	-0.748244	0.00991473	-0.0142548
0.16638	0.428429	0.00355434	0.0111868	-0.746972	0.00355434	-0.0129827
0.128218	0.425884	-0.00407814	0.00991473	-0.744428	-0.00407814	-0.0142548
0.12313	0.422068	0.00991473	0.00609849	-0.741884	0.00991473	-0.0104385
0.130762	0.41698	0.013731	0.00609849	-0.738068	0.013731	-0.00916645
0.126946	0.413164	0.00101018	0.00864265	-0.736796	0.00101018	-0.00407814
0.142211	0.409347	-0.000261901	0.00864265	-0.741884	-0.000261901	-0.00153398
0.143483	0.401715	0.00991473	0.013731	-0.73934	0.00991473	-0.00280606
0.124402	0.395355	0.013731	0.013731	-0.743156	0.013731	-0.00280606
0.138395	0.39281	0.0188193	0.0111868	-0.740612	0.0188193	-0.00662229
0.115497	0.388994	0.0200914	0.00991473	-0.735523	0.0200914	-0.00407814
0.118041	0.387722	0.0251797	0.00737057	-0.736796	0.0251797	-0.00280606
0.15366	0.387722	0.0366284	0.00737057	-0.731707	0.0366284	-0.000261901
0.128218	0.382634	0.0277238	0.00991473	-0.729163	0.0277238	0.00101018
0.115497	0.38009	0.0162751	0.0111868	-0.727891	0.0162751	0.00355434
0.12949	0.376273	0.0518933	0.0162751	-0.724075	0.0518933	0.00482641
0.128218	0.372457	0.0569816	0.015003	-0.721531	0.0569816	-0.00153398
0.111681	0.371185	0.0595258	0.0124589	-0.725347	0.0595258	-0.00153398
0.0824232	0.368641	0.0569816	0.013731	-0.722803	0.0569816	0.00101018
0.0964161	0.362281	0.0340842	0.0111868	-0.721531	0.0340842	0.00355434
0.12313	0.361008	0.0188193	0.00737057	-0.722803	0.0188193	0.00482641
0.095144	0.359736	0.00864265	0.00991473	-0.721531	0.00864265	0.00482641
0.0900557	0.353376	-0.0193431	0.00609849	-0.717714	-0.0193431	0.00228226
0.112953	0.350832	-0.0295197	0.00991473	-0.711354	-0.0295197	0.00228226
0.125674	0.341927	-0.0409684	0.013731	-0.710082	-0.0409684	0.00228226
0.118041	0.339383	-0.0638658	0.013731	-0.70881	-0.0638658	0.00355434
0.12313	0.334295	-0.0613217	0.0111868	-0.704994	-0.0613217	0.00609849
0.135851	0.326662	-0.0218872	0.013731	-0.701177	-0.0218872	0.00991473
0.148571	0.320302	0.0251797	0.00991473	-0.702449	0.0251797	0.00991473
0.16002	0.312669	0.046805	0.00991473	-0.703721	0.046805	0.0111868
0.172741	0.306309	0.0697024	0.013731	-0.701177	0.0697024	0.00991473
0.133306	0.303765	0.0671583	0.0124589	-0.699905	0.0671583	0.00991473
0.111681	0.296132	0.0557096	0.015003	-0.702449	0.0557096	0.0111868
0.106593	0.291044	0.0709745	0.013731	-0.699905	0.0709745	0.0111868
0.128218	0.283412	0.0709745	0.00991473	-0.697361	0.0709745	0.013731
0.121858	0.278323	0.0684304	0.0111868	-0.691001	0.0684304	0.0124589
0.0976882	0.265603	0.100232	0.0124589	-0.685912	0.100232	0.0175472
0.133306	0.254154	0.128218	0.0111868	-0.685912	0.128218	0.0188193
0.161292	0.245249	0.139667	0.013731	-0.682096	0.139667	0.0175472
0.139667	0.236345	0.137123	0.013731	-0.67828	0.137123	0.0200914
0.16638	0.229984	0.12313	0.0162751	-0.67828	0.12313	0.0213634
0.158748	0.219808	0.0964161	0.013731	-0.675736	0.0964161	0.0226355
0.12313	0.213447	0.095144	0.0162751	-0.674464	0.095144	0.0277238
0.118041	0.204543	0.101504	0.0162751	-0.673192	0.101504	0.030268
0.0747907	0.19691	0.0964161	0.013731	-0.666831	0.0964161	0.030268
0.0531654	0.191822	0.0773349	0.0124589	-0.665559	0.0773349	0.0251797
0.0379005	0.182917	0.0646141	0.00991473	-0.660471	0.0646141	0.030268
0.030268	0.172741	0.0747907	0.013731	-0.661743	0.0747907	0.0315401
0.0239076	0.158748	0.0824232	0.013731	-0.659199	0.0824232	0.0340842
0.0239076	0.146027	0.101504	0.015003	-0.65411	0.101504	0.0315401
0.046805	0.132034	0.12949	0.0200914	-0.655382	0.12949	0.0366284
0.0544375	0.116769	0.138395	0.0200914	-0.652838	0.138395	0.0315401
0.0506213	0.105321	0.128218	0.0175472	-0.65411	0.128218	0.030268
0.0506213	0.0875115	0.0964161	0.0162751	-0.65411	0.0964161	0.0315401
0.0404446	0.0760628	0.0862395	0.0162751	-0.651566	0.0862395	0.030268
0.0391725	0.0569816	0.114225	0.0162751	-0.64775	0.114225	0.0315401
0.0251797	0.0353563	0.126946	0.0162751	-0.645206	0.126946	0.0366284
0.015003	0.0200914	0.137123	0.0200914	-0.645206	0.137123	0.0328121
0.0264518	0.00228226	0.132034	0.0188193	-0.642662	0.132034	0.030268
0.00101018	-0.0142548	0.107865	0.0200914	-0.640118	0.107865	0.030268
-0.018071	-0.0257035	0.0964161	0.0175472	-0.643934	0.0964161	0.030268
-0.00662229	-0.034608	0.0900557	0.0200914	-0.64139	0.0900557	0.0340842
-0.00662229	-0.0409684	0.0773349	0.0175472	-0.64139	0.0773349	0.0340842
-0.0167989	-0.049873	0.0646141	0.0188193	-0.640118	0.0646141	0.0353563
-0.0371522	-0.0587775	0.0671583	0.015003	-0.643934	0.0671583	0.0366284
-0.0689542	-0.0753146	0.0735187	0.015003	-0.64139	0.0735187	0.0328121
-0.0842191	-0.0854912	0.0849674	0.013731	-0.637573	0.0849674	0.0353563
-0.0842191	-0.098212	0.112953	0.0162751	-0.64139	0.112953	0.0340842
-0.0651379	-0.105844	0.121858	0.0188193	-0.638845	0.121858	0.0366284
-0.0816749	-0.118565	0.120586	0.0213634	-0.640118	0.120586	0.0404446
-0.102028	-0.130014	0.114225	0.0200914	-0.636301	0.114225	0.0417167
-0.104572	-0.137646	0.0887836	0.0175472	-0.635029	0.0887836	0.0404446
-0.0740425	-0.144007	0.0735187	0.015003	-0.633757	0.0735187	0.0417167
-0.0575054	-0.156728	0.0671583	0.0111868	-0.635029	0.0671583	0.0417167
-0.0193431	-0.166904	0.0531654	0.0111868	-0.635029	0.0531654	0.0353563
-0.0473288	-0.177081	0.0251797	0.015003	-0.636301	0.0251797	0.0379005
-0.0918516	-0.18853	0.0111868	0.0200914	-0.632485	0.0111868	0.0379005
-0.0804029	-0.199978	0.013731	0.0200914	-0.633757	0.013731	0.0417167
-0.0765866	-0.213971	0.0175472	0.0226355	-0.631213	0.0175472	0.0417167
-0.0854912	-0.22542	0.00991473	0.0200914	-0.626125	0.00991473	0.0366284
-0.0842191	-0.235596	0.00609849	0.0162751	-0.624853	0.00609849	0.0391725
-0.0854912	-0.244501	-0.00280606	0.0162751	-0.621036	-0.00280606	0.0353563
-0.0905795	-0.257222	0.0213634	0.013731	-0.619764	0.0213634	0.0404446
-0.0765866	-0.264854	0.0226355	0.015003	-0.615948	0.0226355	0.0417167
-0.049873	-0.273759	0.0111868	0.0200914	-0.614676	0.0111868	0.0417167
-0.0371522	-0.283935	0.0328121	0.0226355	-0.615948	0.0328121	0.0417167
-0.0269756	-0.295384	0.046805	0.0213634	-0.614676	0.046805	0.0442609
-0.0104385	-0.304289	0.0646141	0.0213634	-0.61086	0.0646141	0.0404446
-0.00535022	-0.313193	0.0824232	0.0188193	-0.61086	0.0824232	0.0379005
0.013731	-0.320826	0.078607	0.0175472	-0.614676	0.078607	0.0366284
0.0111868	-0.332274	0.0964161	0.015003	-0.613404	0.0964161	0.0340842
0.00482641	-0.338635	0.110409	0.0124589	-0.607043	0.110409	0.0366284
-0.0193431	-0.342451	0.0722466	0.015003	-0.607043	0.0722466	0.0353563
-0.0155268	-0.351356	0.0455329	0.0175472	-0.601955	0.0455329	0.0366284
0.0111868	-0.356444	0.0188193	0.0162751	-0.601955	0.0188193	0.0366284
0.00609849	-0.362804	0.0213634	0.0200914	-0.605771	0.0213634	0.0353563
-0.00280606	-0.362804	0.0442609	0.0188193	-0.605771	0.0442609	0.0340842
0.013731	-0.367893	0.0340842	0.0188193	-0.607043	0.0340842	0.0353563
0.0277238	-0.374253	0.0315401	0.0200914	-0.605771	0.0315401	0.0353563
0.0518933	-0.374253	0.0251797	0.0175472	-0.607043	0.0251797	0.0366284
0.0569816	-0.376797	0.0251797	0.0213634	-0.607043	0.0251797	0.0379005
0.046805	-0.372981	0.0277238	0.0162751	-0.605771	0.0277238	0.0417167
0.0315401	-0.371709	0.00101018	0.0213634	-0.605771	0.00101018	0.0429888
0.0366284	-0.366621	-0.0396963	0.0239076	-0.603227	-0.0396963	0.0429888
0.0709745	-0.357716	-0.0753146	0.0289959	-0.599411	-0.0753146	0.0455329
0.0607979	-0.350084	-0.0676821	0.0264518	-0.595595	-0.0676821	0.0442609
0.0811511	-0.344995	-0.0524171	0.0239076	-0.594323	-0.0524171	0.0455329
0.0391725	-0.336091	-0.0371522	0.0239076	-0.594323	-0.0371522	0.0518933
0.015003	-0.32337	-0.0244314	0.0188193	-0.593051	-0.0244314	0.0506213
0.0646141	-0.318282	-0.0231593	0.0200914	-0.595595	-0.0231593	0.0531654
0.0811511	-0.305561	-0.0320639	0.0188193	-0.593051	-0.0320639	0.0557096
0.0760628	-0.2992	-0.034608	0.0162751	-0.591779	-0.034608	0.0518933
0.0760628	-0.289024	-0.0320639	0.0175472	-0.589234	-0.0320639	0.0557096
0.0506213	-0.275031	-0.0307918	0.0162751	-0.58033	-0.0307918	0.0518933
0.030268	-0.264854	-0.0575054	0.0200914	-0.575242	-0.0575054	0.0557096
0.030268	-0.248317	-0.0905795	0.0213634	-0.573969	-0.0905795	0.0557096
0.0353563	-0.234324	-0.108389	0.0188193	-0.572697	-0.108389	0.0582537
0.0162751	-0.219059	-0.098212	0.0213634	-0.570153	-0.098212	0.0582537
0.015003	-0.205067	-0.0816749	0.0213634	-0.573969	-0.0816749	0.0569816
0.0226355	-0.197434	-0.0880353	0.0213634	-0.571425	-0.0880353	0.0569816
0.00991473	-0.187257	-0.0905795	0.0162751	-0.575242	-0.0905795	0.0544375
0.0315401	-0.178353	-0.0816749	0.013731	-0.572697	-0.0816749	0.0557096
0.06207	-0.171993	-0.104572	0.015003	-0.575242	-0.104572	0.0595258
0.0557096	-0.161816	-0.122381	0.015003	-0.573969	-0.122381	0.06207
0.0251797	-0.146551	-0.117293	0.0162751	-0.573969	-0.117293	0.0646141
0.0162751	-0.137646	-0.100756	0.0175472	-0.572697	-0.100756	0.0646141
0.00991473	-0.126198	-0.0842191	0.0175472	-0.571425	-0.0842191	0.0646141
0.00991473	-0.121109	-0.0765866	0.0162751	-0.568881	-0.0765866	0.0646141
0.0111868	-0.113477	-0.0727704	0.0162751	-0.570153	-0.0727704	0.0595258
-0.00407814	-0.107117	-0.0676821	0.0175472	-0.575242	-0.0676821	0.06207
-0.0155268	-0.100756	-0.0804029	0.0188193	-0.572697	-0.0804029	0.0658862
-0.00535022	-0.0956678	-0.0651379	0.015003	-0.576514	-0.0651379	0.0671583
0.0340842	-0.0943957	-0.0651379	0.015003	-0.573969	-0.0651379	0.06207
0.0557096	-0.0943957	-0.0753146	0.015003	-0.573969	-0.0753146	0.06207
0.0824232	-0.0943957	-0.06641	0.015003	-0.579058	-0.06641	0.0595258
0.0747907	-0.0943957	-0.0511451	0.015003	-0.576514	-0.0511451	0.0595258
0.0442609	-0.0943957	-0.0473288	0.0111868	-0.575242	-0.0473288	0.0646141
0.0493492	-0.0931237	-0.0269756	0.00991473	-0.573969	-0.0269756	0.0671583
0.0709745	-0.0956678	-0.0193431	0.00991473	-0.573969	-0.0193431	0.0684304
0.0709745	-0.098212	0.00228226	0.0111868	-0.573969	0.00228226	0.0709745
0.06207	-0.100756	0.0162751	0.00991473	-0.573969	0.0162751	0.0684304
0.0455329	-0.107117	-0.0104385	0.0124589	-0.571425	-0.0104385	0.0697024
0.0404446	-0.116021	-0.0409684	0.0200914	-0.573969	-0.0409684	0.0684304
0.0328121	-0.122381	-0.0447847	0.0175472	-0.572697	-0.0447847	0.0709745
0.0353563	-0.130014	-0.0409684	0.0213634	-0.572697	-0.0409684	0.0722466
0.0506213	-0.136374	-0.0295197	0.0200914	-0.573969	-0.0295197	0.0709745
0.078607	-0.144007	-0.0206152	0.0175472	-0.570153	-0.0206152	0.0735187
0.0900557	-0.149095	-0.00789437	0.0124589	-0.572697	-0.00789437	0.0722466
0.0798791	-0.154183	0.00609849	0.00737057	-0.572697	0.00609849	0.0684304
0.0849674	-0.161816	0.0391725	0.00609849	-0.566337	0.0391725	0.0709745
0.109137	-0.166904	0.0595258	0.0111868	-0.566337	0.0595258	0.0684304
0.132034	-0.173265	0.0798791	0.0111868	-0.566337	0.0798791	0.0684304
0.12949	-0.179625	0.0887836	0.0162751	-0.565065	0.0887836	0.0697024
0.128218	-0.185985	0.0824232	0.0162751	-0.559977	0.0824232	0.0697024
0.130762	-0.198706	0.0557096	0.0175472	-0.558704	0.0557096	0.0722466
0.121858	-0.208883	0.0569816	0.0175472	-0.554888	0.0569816	0.0722466
0.149843	-0.224148	0.0671583	0.015003	-0.554888	0.0671583	0.0684304
0.148571	-0.236869	0.0938719	0.015003	-0.558704	0.0938719	0.0684304
0.154932	-0.248317	0.107865	0.0162751	-0.554888	0.107865	0.0658862
0.143483	-0.263582	0.0913278	0.0124589	-0.55616	0.0913278	0.0671583
0.120586	-0.278847	0.0671583	0.00864265	-0.552344	0.0671583	0.0709745
0.137123	-0.29284	0.0455329	0.0111868	-0.554888	0.0455329	0.0722466
0.12313	-0.309377	0.0506213	0.0111868	-0.553616	0.0506213	0.0722466
0.137123	-0.32337	0.0658862	0.0111868	-0.551072	0.0658862	0.0735187
0.163836	-0.325914	0.0773349	0.00609849	-0.553616	0.0773349	0.078607
0.18419	-0.327186	0.0518933	0.00864265	-0.548528	0.0518933	0.078607
0.186734	-0.328458	0.0277238	0.00991473	-0.545984	0.0277238	0.0773349
0.204543	-0.332274	0.0315401	0.015003	-0.54344	0.0315401	0.0747907
0.193094	-0.336091	0.0340842	0.0162751	-0.542167	0.0340842	0.0760628
0.177829	-0.338635	0.0315401	0.0200914	-0.539623	0.0315401	0.0773349
0.188006	-0.342451	0.0557096	0.0200914	-0.539623	0.0557096	0.078607
0.168925	-0.347539	0.0493492	0.0175472	-0.539623	0.0493492	0.0824232
0.116769	-0.355172	0.0455329	0.0162751	-0.539623	0.0455329	0.0824232
0.101504	-0.361532	0.0544375	0.0124589	-0.539623	0.0544375	0.078607
0.101504	-0.366621	0.0569816	0.013731	-0.542167	0.0569816	0.078607
0.109137	-0.375525	0.0531654	0.00737057	-0.539623	0.0531654	0.0747907
0.125674	-0.378069	0.0442609	0.00482641	-0.538351	0.0442609	0.0747907
0.158748	-0.385702	0.0315401	0.00864265	-0.535807	0.0315401	0.078607
0.180373	-0.385702	0.0404446	0.00864265	-0.533263	0.0404446	0.0811511
0.186734	-0.383158	0.0391725	0.0111868	-0.531991	0.0391725	0.0862395
0.154932	-0.385702	0.0264518	0.013731	-0.528175	0.0264518	0.0862395
0.152388	-0.385702	0.0391725	0.013731	-0.528175	0.0391725	0.0849674
0.15366	-0.385702	0.06207	0.015003	-0.524358	0.06207	0.0862395
0.151115	-0.385702	0.0658862	0.013731	-0.523086	0.0658862	0.0862395
0.188006	-0.381886	0.0671583	0.013731	-0.523086	0.0671583	0.0887836
0.179101	-0.380613	0.0709745	0.00991473	-0.523086	0.0709745	0.095144
0.132034	-0.38443	0.06207	0.00991473	-0.520542	0.06207	0.095144
0.154932	-0.385702	0.0582537	0.0111868	-0.523086	0.0582537	0.095144
0.143483	-0.39079	0.0544375	0.00991473	-0.523086	0.0544375	0.0938719
0.0964161	-0.388246	0.0671583	0.00991473	-0.51927	0.0671583	0.0925999
0.0887836	-0.39079	0.0798791	0.0111868	-0.515454	0.0798791	0.0925999
0.0518933	-0.39079	0.095144	0.0124589	-0.51291	0.095144	0.0925999
0.0366284	-0.39079	0.0976882	0.0124589	-0.515454	0.0976882	0.0925999
0.0607979	-0.39079	0.095144	0.00864265	-0.511638	0.095144	0.0964161
0.0862395	-0.392062	0.102776	0.00737057	-0.51291	0.102776	0.0964161
0.105321	-0.386974	0.106593	0.00737057	-0.514182	0.106593	0.095144
0.0913278	-0.38443	0.0925999	0.00864265	-0.51291	0.0925999	0.0964161
0.0404446	-0.38443	0.078607	0.00991473	-0.515454	0.078607	0.095144
0.0557096	-0.383158	0.078607	0.013731	-0.514182	0.078607	0.0964161
0.0925999	-0.386974	0.0925999	0.015003	-0.514182	0.0925999	0.102776
0.0455329	-0.385702	0.102776	0.0188193	-0.51291	0.102776	0.100232
0.0353563	-0.385702	0.0989602	0.0200914	-0.507821	0.0989602	0.104049
0.0391725	-0.385702	0.109137	0.015003	-0.507821	0.109137	0.106593
0.0200914	-0.385702	0.118041	0.015003	-0.505277	0.118041	0.106593
-0.0129827	-0.385702	0.128218	0.0111868	-0.502733	0.128218	0.101504
0.013731	-0.385702	0.137123	0.015003	-0.505277	0.137123	0.106593
0.0518933	-0.393334	0.138395	0.013731	-0.504005	0.138395	0.102776
0.0391725	-0.398423	0.121858	0.0124589	-0.502733	0.121858	0.102776
0.046805	-0.400967	0.125674	0.013731	-0.502733	0.125674	0.107865
0.0404446	-0.406055	0.138395	0.015003	-0.506549	0.138395	0.107865
0.0175472	-0.412415	0.143483	0.013731	-0.504005	0.143483	0.111681
-0.00280606	-0.41496	0.137123	0.0124589	-0.502733	0.137123	0.112953
-0.034608	-0.411143	0.128218	0.013731	-0.501461	0.128218	0.111681
-0.0651379	-0.407327	0.120586	0.00991473	-0.504005	0.120586	0.114225
-0.0854912	-0.400967	0.133306	0.0124589	-0.502733	0.133306	0.112953
-0.100756	-0.39715	0.130762	0.015003	-0.501461	0.130762	0.114225
-0.116021	-0.395878	0.112953	0.0175472	-0.496373	0.112953	0.118041
-0.131286	-0.393334	0.0849674	0.0213634	-0.495101	0.0849674	0.12313
-0.099484	-0.39715	0.0925999	0.0213634	-0.492556	0.0925999	0.124402
-0.0880353	-0.39715	0.112953	0.0175472	-0.48874	0.112953	0.121858
-0.0943957	-0.402239	0.133306	0.0162751	-0.484924	0.133306	0.119314
-0.117293	-0.403511	0.147299	0.015003	-0.484924	0.147299	0.119314
-0.06641	-0.403511	0.148571	0.0124589	-0.483652	0.148571	0.120586
-0.0371522	-0.406055	0.140939	0.0162751	-0.48238	0.140939	0.119314
-0.00535022	-0.406055	0.128218	0.0188193	-0.483652	0.128218	0.12313
-0.0269756	-0.407327	0.107865	0.015003	-0.483652	0.107865	0.12313
-0.0549613	-0.406055	0.0824232	0.0162751	-0.483652	0.0824232	0.121858
-0.0358801	-0.408599	0.0557096	0.0162751	-0.484924	0.0557096	0.12313
-0.0384243	-0.411143	0.0646141	0.015003	-0.48238	0.0646141	0.119314
-0.0613217	-0.409871	0.0747907	0.015003	-0.48238	0.0747907	0.125674
-0.0447847	-0.407327	0.0773349	0.013731	-0.478564	0.0773349	0.128218
-0.0422405	-0.409871	0.0976882	0.015003	-0.478564	0.0976882	0.135851
-0.0562334	-0.409871	0.0824232	0.0162751	-0.474747	0.0824232	0.135851
-0.0804029	-0.406055	0.0811511	0.0175472	-0.473475	0.0811511	0.135851
-0.0460567	-0.407327	0.100232	0.0200914	-0.469659	0.100232	0.137123
-0.0384243	-0.404783	0.107865	0.0200914	-0.469659	0.107865	0.135851
-0.0562334	-0.403511	0.12313	0.0162751	-0.465843	0.12313	0.139667
-0.0638658	-0.400967	0.135851	0.0188193	-0.468387	0.135851	0.142211
-0.0714983	-0.399695	0.143483	0.015003	-0.467115	0.143483	0.146027
-0.104572	-0.400967	0.156204	0.013731	-0.469659	0.156204	0.144755
-0.0740425	-0.399695	0.151115	0.00991473	-0.469659	0.151115	0.143483
-0.0307918	-0.403511	0.133306	0.0111868	-0.464571	0.133306	0.140939
0.00355434	-0.402239	0.121858	0.0162751	-0.465843	0.121858	0.137123
0.0455329	-0.400967	0.114225	0.0162751	-0.460754	0.114225	0.137123
0.0722466	-0.404783	0.116769	0.0213634	-0.463299	0.116769	0.138395
0.0671583	-0.400967	0.106593	0.0175472	-0.45821	0.106593	0.138395
0.0569816	-0.399695	0.0913278	0.0200914	-0.45821	0.0913278	0.142211
0.0684304	-0.39715	0.105321	0.0162751	-0.460754	0.105321	0.140939
0.0671583	-0.395878	0.100232	0.0175472	-0.45821	0.100232	0.138395
0.0595258	-0.393334	0.0925999	0.0124589	-0.462027	0.0925999	0.139667
0.0417167	-0.392062	0.095144	0.013731	-0.460754	0.095144	0.137123
0.0277238	-0.392062	0.0760628	0.00991473	-0.454394	0.0760628	0.135851
0.0328121	-0.39079	0.0671583	0.013731	-0.45185	0.0671583	0.132034
0.0442609	-0.393334	0.0671583	0.015003	-0.45185	0.0671583	0.132034
0.0506213	-0.393334	0.0747907	0.0162751	-0.453122	0.0747907	0.12949
0.0569816	-0.389518	0.0697024	0.015003	-0.453122	0.0697024	0.12949
0.0506213	-0.389518	0.06207	0.015003	-0.453122	0.06207	0.12949
0.0557096	-0.392062	0.0722466	0.00991473	-0.454394	0.0722466	0.128218
0.0773349	-0.39079	0.0824232	0.0111868	-0.454394	0.0824232	0.124402
0.0582537	-0.389518	0.0747907	0.00737057	-0.455666	0.0747907	0.120586
0.0607979	-0.392062	0.0607979	0.00609849	-0.45185	0.0607979	0.12313
0.0671583	-0.39079	0.046805	0.00737057	-0.450578	0.046805	0.12313
0.0747907	-0.392062	0.0557096	0.00737057	-0.45185	0.0557096	0.12313
0.0925999	-0.39079	0.0404446	0.0111868	-0.450578	0.0404446	0.118041
0.101504	-0.392062	0.0480771	0.0124589	-0.446762	0.0480771	0.118041
0.0989602	-0.385702	0.046805	0.0124589	-0.446762	0.046805	0.111681
0.0811511	-0.383158	0.0417167	0.013731	-0.446762	0.0417167	0.112953
0.0506213	-0.385702	0.0493492	0.0111868	-0.444217	0.0493492	0.115497
0.0646141	-0.381886	0.0747907	0.0111868	-0.440401	0.0747907	0.115497
0.063342	-0.383158	0.0887836	0.0111868	-0.444217	0.0887836	0.116769
0.0404446	-0.386974	0.0709745	0.013731	-0.437857	0.0709745	0.115497
0.0200914	-0.389518	0.0735187	0.0124589	-0.434041	0.0735187	0.114225
0.0213634	-0.393334	0.06207	0.013731	-0.435313	0.06207	0.114225
0.0213634	-0.39715	0.0506213	0.015003	-0.434041	0.0506213	0.109137
0.0353563	-0.395878	0.0722466	0.015003	-0.432769	0.0722466	0.106593
0.0315401	-0.39715	0.0925999	0.00991473	-0.432769	0.0925999	0.106593
0.0315401	-0.395878	0.0773349	0.00991473	-0.430225	0.0773349	0.105321
0.0353563	-0.398423	0.0658862	0.00991473	-0.431497	0.0658862	0.106593
0.0175472	-0.400967	0.0836953	0.00737057	-0.430225	0.0836953	0.104049
0.015003	-0.400967	0.0798791	0.00864265	-0.428952	0.0798791	0.0964161
0.0213634	-0.402239	0.137123	0.013731	-0.431497	0.137123	0.0964161
0.0226355	-0.406055	0.12313	0.013731	-0.428952	0.12313	0.0925999
0.0277238	-0.407327	0.0964161	0.013731	-0.426408	0.0964161	0.0925999
0.030268	-0.406055	0.095144	0.0124589	-0.42132	0.095144	0.095144
0.0366284	-0.411143	0.101504	0.0111868	-0.42132	0.101504	0.0925999
0.0404446	-0.411143	0.0964161	0.0124589	-0.42132	0.0964161	0.0964161
0.0480771	-0.412415	0.0773349	0.0111868	-0.417504	0.0773349	0.0964161
0.0773349	-0.412415	0.0646141	0.0111868	-0.417504	0.0646141	0.0964161
0.0773349	-0.411143	0.0747907	0.013731	-0.41496	0.0747907	0.0925999
0.0811511	-0.413688	0.0824232	0.013731	-0.413688	0.0824232	0.0925999
0.0824232	-0.41496	0.101504	0.013731	-0.413688	0.101504	0.0976882
0.102776	-0.41496	0.12949	0.00991473	-0.417504	0.12949	0.0964161
0.102776	-0.413688	0.138395	0.00991473	-0.417504	0.138395	0.0964161
0.095144	-0.41496	0.128218	0.00737057	-0.416232	0.128218	0.0964161
0.095144	-0.412415	0.0964161	0.00737057	-0.41496	0.0964161	0.0913278
0.0964161	-0.406055	0.0862395	0.00991473	-0.412415	0.0862395	0.0887836
0.0849674	-0.402239	0.114225	0.0111868	-0.409871	0.114225	0.0824232
0.0684304	-0.39715	0.126946	0.015003	-0.407327	0.126946	0.0811511
0.0607979	-0.395878	0.137123	0.013731	-0.404783	0.137123	0.0824232
0.0557096	-0.388246	0.132034	0.013731	-0.404783	0.132034	0.0773349
0.0506213	-0.383158	0.107865	0.0111868	-0.402239	0.107865	0.078607
0.0646141	-0.381886	0.0964161	0.013731	-0.406055	0.0964161	0.0773349
0.078607	-0.375525	0.0900557	0.00737057	-0.402239	0.0900557	0.0747907
0.0976882	-0.376797	0.0773349	0.00991473	-0.406055	0.0773349	0.0735187
0.116769	-0.372981	0.0646141	0.0124589	-0.406055	0.0646141	0.0709745
0.128218	-0.366621	0.0671583	0.013731	-0.403511	0.0671583	0.0722466
0.134578	-0.366621	0.0735187	0.015003	-0.402239	0.0735187	0.0760628
0.143483	-0.36026	0.0849674	0.0162751	-0.400967	0.0849674	0.0773349
0.168925	-0.357716	0.112953	0.0111868	-0.398423	0.112953	0.0824232
0.182917	-0.351356	0.121858	0.0111868	-0.399695	0.121858	0.078607
0.185462	-0.347539	0.120586	0.00737057	-0.393334	0.120586	0.0747907
0.204543	-0.344995	0.114225	0.00737057	-0.39715	0.114225	0.0747907
0.177829	-0.344995	0.0887836	0.0111868	-0.394606	0.0887836	0.0773349
0.156204	-0.339907	0.0735187	0.015003	-0.395878	0.0735187	0.0735187
0.186734	-0.338635	0.0671583	0.013731	-0.394606	0.0671583	0.0747907
0.201999	-0.336091	0.0531654	0.00991473	-0.393334	0.0531654	0.0709745
0.179101	-0.332274	0.0251797	0.00991473	-0.39079	0.0251797	0.0671583
0.163836	-0.324642	0.0111868	0.00737057	-0.39079	0.0111868	0.0646141
0.157476	-0.32337	0.013731	0.00737057	-0.39079	0.013731	0.0607979
0.161292	-0.314465	0.0175472	0.00991473	-0.386974	0.0175472	0.0607979
0.167653	-0.310649	0.00991473	0.00864265	-0.385702	0.00991473	0.06207
0.16638	-0.313193	0.00609849	0.00991473	-0.38443	0.00609849	0.06207
0.132034	-0.311921	-0.00280606	0.0124589	-0.383158	-0.00280606	0.0646141
0.133306	-0.313193	0.0213634	0.0111868	-0.38443	0.0213634	0.063342
0.147299	-0.310649	0.0226355	0.00864265	-0.383158	0.0226355	0.06207
0.143483	-0.310649	0.0111868	0.00737057	-0.385702	0.0111868	0.06207
0.12313	-0.310649	0.0328121	0.00482641	-0.380613	0.0328121	0.0607979
0.105321	-0.309377	0.046805	0.00482641	-0.381886	0.046805	0.0646141
0.0925999	-0.308105	0.0646141	0.00609849	-0.380613	0.0646141	0.0658862
0.0671583	-0.304289	0.0824232	0.00609849	-0.376797	0.0824232	0.0671583
0.0582537	-0.304289	0.078607	0.00609849	-0.371709	0.078607	0.0671583
0.06207	-0.301745	0.0964161	0.00991473	-0.374253	0.0964161	0.0646141
0.0506213	-0.305561	0.110409	0.00991473	-0.369165	0.110409	0.06207
0.0429888	-0.308105	0.0722466	0.00737057	-0.365349	0.0722466	0.0544375
0.0544375	-0.310649	0.0455329	0.00991473	-0.365349	0.0455329	0.0544375
0.0506213	-0.308105	0.0188193	0.0111868	-0.361532	0.0188193	0.0569816
0.0315401	-0.301745	0.0213634	0.0111868	-0.357716	0.0213634	0.0531654
0.030268	-0.301745	0.0442609	0.00609849	-0.357716	0.0442609	0.0518933
0.0315401	-0.300472	0.0340842	0.00991473	-0.352628	0.0340842	0.0544375
0.013731	-0.295384	0.0315401	0.0111868	-0.355172	0.0315401	0.0506213
0.0111868	-0.294112	0.0251797	0.0111868	-0.356444	0.0251797	0.046805
0.0162751	-0.290296	0.0251797	0.00991473	-0.356444	0.0251797	0.046805
0.0251797	-0.290296	0.0277238	0.00991473	-0.352628	0.0277238	0.0493492
0.0404446	-0.287752	0.00101018	0.00991473	-0.351356	0.00101018	0.0493492
0.0493492	-0.289024	-0.0396963	0.00737057	-0.351356	-0.0396963	0.0544375
0.0200914	-0.28648	-0.0753146	0.00737057	-0.344995	-0.0753146	0.0518933
0.0251797	-0.276303	-0.0676821	0.0111868	-0.343723	-0.0676821	0.0506213
0.0264518	-0.275031	-0.0524171	0.013731	-0.342451	-0.0524171	0.0493492
0.0162751	-0.267398	-0.0371522	0.0175472	-0.342451	-0.0371522	0.046805
0.00864265	-0.263582	-0.0244314	0.015003	-0.341179	-0.0244314	0.046805
0.00228226	-0.263582	-0.0231593	0.0188193	-0.336091	-0.0231593	0.0506213
0.00609849	-0.259766	-0.0320639	0.0213634	-0.334819	-0.0320639	0.046805
0.0188193	-0.259766	-0.034608	0.0162751	-0.336091	-0.034608	0.0506213
-0.00280606	-0.257222	-0.0320639	0.013731	-0.332274	-0.0320639	0.0455329
-0.0409684	-0.252134	-0.0307918	0.0111868	-0.331002	-0.0307918	0.0404446
-0.0282476	-0.253406	-0.0575054	0.0111868	-0.32973	-0.0575054	0.0366284
-0.00407814	-0.250861	-0.0905795	0.00737057	-0.32973	-0.0905795	0.0315401
-0.0167989	-0.250861	-0.108389	0.00991473	-0.325914	-0.108389	0.0315401
-0.0409684	-0.247045	-0.098212	0.00991473	-0.328458	-0.098212	0.030268
-0.0167989	-0.243229	-0.0816749	0.00991473	-0.32973	-0.0816749	0.030268
0.0353563	-0.245773	-0.0880353	0.00991473	-0.325914	-0.0880353	0.0277238
0.0595258	-0.243229	-0.0905795	0.00737057	-0.324642	-0.0905795	0.0264518
0.0760628	-0.240685	-0.0816749	0.00991473	-0.322098	-0.0816749	0.0264518
0.0417167	-0.239413	-0.104572	0.0124589	-0.319554	-0.104572	0.0239076
0.0480771	-0.238141	-0.122381	0.015003	-0.315737	-0.122381	0.0251797
0.0824232	-0.23178	-0.117293	0.0175472	-0.315737	-0.117293	0.0289959
0.0709745	-0.227964	-0.100756	0.0162751	-0.319554	-0.100756	0.0277238
0.118041	-0.220332	-0.0842191	0.015003	-0.31701	-0.0842191	0.0277238
0.110409	-0.213971	-0.0765866	0.0111868	-0.31701	-0.0765866	0.030268
0.0251797	-0.207611	-0.0727704	0.00991473	-0.319554	-0.0727704	0.0251797
0.00228226	-0.199978	-0.0676821	0.00609849	-0.315737	-0.0676821	0.0213634
0.0391725	-0.192346	-0.0804029	0.00609849	-0.319554	-0.0804029	0.0175472
0.0658862	-0.185985	-0.0651379	0.00864265	-0.318282	-0.0651379	0.015003
0.0607979	-0.17072	-0.0651379	0.00737057	-0.314465	-0.0651379	0.015003
0.0493492	-0.163088	-0.0753146	0.0111868	-0.315737	-0.0753146	0.013731
0.0900557	-0.156728	-0.06641	0.0111868	-0.313193	-0.06641	0.015003
0.0964161	-0.149095	-0.0511451	0.00737057	-0.311921	-0.0511451	0.0124589
0.116769	-0.146551	-0.0473288	0.00864265	-0.310649	-0.0473288	0.00991473
0.118041	-0.141463	-0.0269756	0.00482641	-0.308105	-0.0269756	0.013731
0.0709745	-0.141463	-0.0193431	0.00991473	-0.305561	-0.0193431	0.00991473
0.0824232	-0.140191	0.00228226	0.0124589	-0.306833	0.00228226	0.0124589
0.0658862	-0.136374	0.0162751	0.015003	-0.304289	0.0162751	0.015003
0.0506213	-0.132558	-0.0104385	0.015003	-0.301745	-0.0104385	0.0175472
0.0658862	-0.135102	-0.0409684	0.015003	-0.301745	-0.0409684	0.015003
0.0646141	-0.135102	-0.0447847	0.00991473	-0.304289	-0.0447847	0.015003
0.0429888	-0.13383	-0.0409684	0.00991473	-0.304289	-0.0409684	0.0162751
0.00609849	-0.132558	-0.0295197	0.0111868	-0.300472	-0.0295197	0.0111868
0.0671583	-0.13383	-0.0206152	0.0111868	-0.2992	-0.0206152	0.00991473
0.0989602	-0.131286	-0.00789437	0.0162751	-0.295384	-0.00789437	0.015003
0.0747907	-0.132558	0.00609849	0.0175472	-0.297928	0.00609849	0.013731
0.0925999	-0.136374	0.0391725	0.013731	-0.295384	0.0391725	0.0124589
0.102776	-0.138918	0.0595258	0.0111868	-0.295384	0.0595258	0.013731
0.0913278	-0.140191	0.0798791	0.0111868	-0.295384	0.0798791	0.00991473
0.0747907	-0.145279	0.0887836	0.00991473	-0.294112	0.0887836	0.00737057
0.0862395	-0.149095	0.0824232	0.00864265	-0.29284	0.0824232	0.0111868
0.0773349	-0.147823	0.0557096	0.00991473	-0.29284	0.0557096	0.00991473
0.0289959	-0.147823	0.0569816	0.013731	-0.291568	0.0569816	0.0124589
0.00228226	-0.154183	0.0671583	0.0162751	-0.290296	0.0671583	0.013731
0.015003	-0.152911	0.0938719	0.015003	-0.289024	0.0938719	0.0111868
0.0544375	-0.156728	0.107865	0.013731	-0.287752	0.107865	0.0111868
0.06207	-0.159272	0.0913278	0.015003	-0.287752	0.0913278	0.00737057
0.0862395	-0.160544	0.0671583	0.013731	-0.283935	0.0671583	0.00609849
0.0849674	-0.159272	0.0455329	0.015003	-0.287752	0.0455329	0.00737057
0.0557096	-0.156728	0.0506213	0.013731	-0.283935	0.0506213	0.0124589
0.0671583	-0.159272	0.0658862	0.015003	-0.282663	0.0658862	0.00991473
0.0569816	-0.156728	0.0773349	0.015003	-0.28648	0.0773349	0.00737057
0.0798791	-0.156728	0.0518933	0.0175472	-0.281391	0.0518933	0.00609849
0.128218	-0.156728	0.0277238	0.0175472	-0.283935	0.0277238	0.00355434
0.111681	-0.161816	0.0315401	0.015003	-0.285208	0.0315401	0.00609849
0.112953	-0.161816	0.0340842	0.015003	-0.285208	0.0340842	0.00991473
0.102776	-0.16436	0.0315401	0.0111868	-0.283935	0.0315401	0.00609849
0.112953	-0.165632	0.0557096	0.0124589	-0.282663	0.0557096	0.00864265
0.0913278	-0.169448	0.0493492	0.015003	-0.280119	0.0493492	0.00609849
0.0658862	-0.173265	0.0455329	0.015003	-0.280119	0.0455329	0.00864265
0.095144	-0.17072	0.0544375	0.0175472	-0.277575	0.0544375	0.0111868
0.0697024	-0.169448	0.0569816	0.0175472	-0.277575	0.0569816	0.013731
0.0442609	-0.169448	0.0531654	0.013731	-0.275031	0.0531654	0.015003
0.030268	-0.175809	0.0442609	0.013731	-0.275031	0.0442609	0.0111868
0.0213634	-0.175809	0.0315401	0.00991473	-0.275031	0.0315401	0.00737057
0.0518933	-0.179625	0.0404446	0.00991473	-0.273759	0.0404446	0.00991473
0.0798791	-0.178353	0.0391725	0.013731	-0.275031	0.0391725	0.00609849
0.0925999	-0.179625	0.0264518	0.0111868	-0.273759	0.0264518	0.00609849
0.118041	-0.182169	0.0391725	0.015003	-0.271215	0.0391725	0.00991473
0.133306	-0.184713	0.06207	0.013731	-0.268671	0.06207	0.00991473
0.121858	-0.185985	0.0658862	0.013731	-0.267398	0.0658862	0.00737057
0.12949	-0.183441	0.0671583	0.015003	-0.261038	0.0671583	0.00228226
0.154932	-0.183441	0.0709745	0.015003	-0.258494	0.0709745	0.00101018
0.133306	-0.182169	0.06207	0.0111868	-0.25595	0.06207	0.00228226
0.0913278	-0.184713	0.0582537	0.013731	-0.25595	0.0582537	0.00101018
0.0798791	-0.189802	0.0544375	0.0162751	-0.258494	0.0544375	-0.00280606
0.107865	-0.193618	0.0671583	0.0175472	-0.25595	0.0671583	0.00101018
0.106593	-0.19489	0.0798791	0.0162751	-0.258494	0.0798791	0.00228226
0.0913278	-0.199978	0.095144	0.015003	-0.253406	0.095144	-0.000261901
0.0989602	-0.199978	0.0976882	0.00991473	-0.254678	0.0976882	0.00101018
0.107865	-0.202522	0.095144	0.0111868	-0.253406	0.095144	-0.00407814
0.0798791	-0.203795	0.102776	0.0111868	-0.248317	0.102776	-0.00662229
0.095144	-0.203795	0.106593	0.0162751	-0.245773	0.106593	-0.00662229
0.124402	-0.202522	0.0925999	0.0200914	-0.243229	0.0925999	-0.0104385
0.121858	-0.206339	0.078607	0.0213634	-0.243229	0.078607	-0.00789437
0.132034	-0.211427	0.078607	0.0175472	-0.239413	0.078607	-0.0104385
0.115497	-0.217787	0.0925999	0.0162751	-0.236869	0.0925999	-0.0117106
0.0989602	-0.224148	0.102776	0.0111868	-0.238141	0.102776	-0.0142548
0.135851	-0.22542	0.0989602	0.00991473	-0.238141	0.0989602	-0.00789437
0.148571	-0.230508	0.109137	0.0111868	-0.236869	0.109137	-0.00916645
0.142211	-0.233052	0.118041	0.0124589	-0.236869	0.118041	-0.00662229
0.12313	-0.238141	0.128218	0.0162751	-0.240685	0.128218	-0.00280606
0.107865	-0.240685	0.137123	0.0162751	-0.239413	0.137123	-0.00662229
0.12313	-0.247045	0.138395	0.0111868	-0.238141	0.138395	-0.0104385
0.119314	-0.250861	0.121858	0.015003	-0.238141	0.121858	-0.0142548
0.0989602	-0.254678	0.125674	0.013731	-0.234324	0.125674	-0.0142548
0.078607	-0.261038	0.138395	0.015003	-0.234324	0.138395	-0.0142548
0.0709745	-0.264854	0.143483	0.015003	-0.233052	0.143483	-0.0142548
0.0646141	-0.266126	0.137123	0.015003	-0.230508	0.137123	-0.00916645
0.078607	-0.269943	0.128218	0.0124589	-0.227964	0.128218	-0.0104385
0.0773349	-0.268671	0.120586	0.013731	-0.229236	0.120586	-0.0142548
0.0480771	-0.271215	0.133306	0.013731	-0.227964	0.133306	-0.0142548
0.0391725	-0.272487	0.130762	0.00991473	-0.227964	0.130762	-0.0142548
0.0251797	-0.277575	0.112953	0.0124589	-0.229236	0.112953	-0.0155268
0.0417167	-0.277575	0.0849674	0.0162751	-0.22542	0.0849674	-0.0142548
0.0582537	-0.278847	0.0925999	0.015003	-0.224148	0.0925999	-0.0142548
0.0569816	-0.285208	0.112953	0.0188193	-0.221604	0.112953	-0.0193431
0.0646141	-0.28648	0.133306	0.0200914	-0.217787	0.133306	-0.0206152
0.0697024	-0.283935	0.147299	0.0162751	-0.220332	0.147299	-0.0244314
0.06207	-0.283935	0.148571	0.013731	-0.219059	0.148571	-0.0257035
0.0239076	-0.283935	0.140939	0.0124589	-0.217787	0.140939	-0.0231593
0.00355434	-0.281391	0.128218	0.00991473	-0.217787	0.128218	-0.0231593
-0.00535022	-0.283935	0.107865	0.00864265	-0.215243	0.107865	-0.0155268
-0.0142548	-0.289024	0.0824232	0.00864265	-0.216515	0.0824232	-0.0193431
-0.0333359	-0.289024	0.0557096	0.0111868	-0.215243	0.0557096	-0.0218872
-0.0320639	-0.29284	0.0646141	0.0111868	-0.212699	0.0646141	-0.0244314
-0.0549613	-0.296656	0.0747907	0.0162751	-0.211427	0.0747907	-0.0244314
-0.0893074	-0.296656	0.0773349	0.015003	-0.207611	0.0773349	-0.0269756
-0.0918516	-0.295384	0.0976882	0.0162751	-0.205067	0.0976882	-0.0282476
-0.0753146	-0.297928	0.0824232	0.015003	-0.205067	0.0824232	-0.0307918
-0.0562334	-0.296656	0.0811511	0.013731	-0.207611	0.0811511	-0.0358801
-0.0244314	-0.2992	0.100232	0.0111868	-0.206339	0.100232	-0.0384243
-0.0244314	-0.296656	0.107865	0.00991473	-0.207611	0.107865	-0.0409684
-0.0307918	-0.297928	0.12313	0.0111868	-0.20125	0.12313	-0.0358801
-0.034608	-0.300472	0.135851	0.0111868	-0.202522	0.135851	-0.0333359
-0.0549613	-0.304289	0.143483	0.0111868	-0.202522	0.143483	-0.0257035
-0.0409684	-0.311921	0.156204	0.013731	-0.196162	0.156204	-0.0295197
-0.000261901	-0.311921	0.151115	0.0111868	-0.193618	0.151115	-0.0307918
-0.00789437	-0.311921	0.133306	0.015003	-0.18853	0.133306	-0.0358801
-0.0396963	-0.314465	0.121858	0.015003	-0.187257	0.121858	-0.0384243
-0.0613217	-0.311921	0.114225	0.0175472	-0.187257	0.114225	-0.0371522
-0.0244314	-0.314465	0.116769	0.013731	-0.187257	0.116769	-0.0358801
0.030268	-0.318282	0.106593	0.0124589	-0.184713	0.106593	-0.0384243
-0.0333359	-0.318282	0.0913278	0.015003	-0.18853	0.0913278	-0.0396963
-0.0587775	-0.320826	0.105321	0.015003	-0.18853	0.105321	-0.0447847
-0.0524171	-0.324642	0.100232	0.015003	-0.184713	0.100232	-0.0447847
-0.0613217	-0.32337	0.0925999	0.013731	-0.18853	0.0925999	-0.0435126
-0.0625938	-0.325914	0.095144	0.0111868	-0.180897	0.095144	-0.0460567
-0.082947	-0.324642	0.0760628	0.0111868	-0.177081	0.0760628	-0.0435126
-0.0867633	-0.325914	0.0671583	0.00991473	-0.173265	0.0671583	-0.0409684
-0.0867633	-0.328458	0.151115	0.0111868	-0.171993	0.151115	-0.0396963
-0.100756	-0.328458	0.133306	0.0162751	-0.171993	0.133306	-0.0396963
-0.117293	-0.331002	0.121858	0.0162751	0.113387	0.121858	-0.0447847
-0.124926	-0.328458	0.114225	0.0200914	0.099391	0.114225	-0.0447847
-0.135102	-0.324642	0.116769	0.0213634	0.0803054	0.116769	-0.0473288
-0.192346	-0.324642	0.106593	0.0213634	0.0574027	0.106593	-0.0460567
-0.197434	-0.325914	0.0913278	0.0213634	0.044679	0.0913278	-0.0460567
-0.171993	-0.324642	0.105321	0.0175472	0.0535856	0.105321	-0.0473288
-0.160544	-0.324642	0.100232	0.015003	0.0815778	0.100232	-0.0460567
-0.156728	-0.327186	0.0925999	0.015003	0.10448	0.0925999	-0.0460567
-0.155456	-0.32337	0.095144	0.00991473	0.108298	0.095144	-0.0460567
-0.13383	-0.324642	0.0141421	0.015003	0.0981186	0.0230487	-0.049873
-0.110933	-0.325914	0.0141421	0.0175472	0.0815778	0.0306829	-0.0460567
-0.0880353	-0.32973	0.0230487	0.0188193	0.0688541	0.0268658	-0.0435126
-0.0956678	-0.32973	0.0255934	0.0226355	0.0815778	0.0230487	-0.0396963
-0.124926	-0.331002	0.0205039	0.0213634	0.114659	0.0268658	-0.0409684
-0.124926	-0.32973	0.0205039	0.0200914	0.132473	0.0230487	-0.0435126
-0.100756	-0.32973	0.024321	0.0200914	0.112115	0.0230487	-0.0435126
-0.0702262	-0.32973	0.0205039	0.015003	0.0815778	0.0268658	-0.0473288
-0.0804029	-0.327186	0.0192315	0.013731	0.0752159	0.0255934	-0.0460567
-0.06641	-0.331002	0.024321	0.015003	0.0917568	0.0192315	-0.0447847
-0.0651379	-0.336091	0.024321	0.015003	0.118477	0.0205039	-0.0460567
-0.0765866	-0.341179	0.0179592	0.0162751	0.13629	0.0205039	-0.0473288
-0.0613217	-0.342451	0.0230487	0.015003	0.129928	0.0179592	-0.0562334
-0.0753146	-0.344995	0.0255934	0.0188193	0.10448	0.0205039	-0.0549613
-0.0587775	-0.348811	0.0230487	0.0175472	0.0739435	0.0217763	-0.0575054
-0.0549613	-0.348811	0.024321	0.0188193	0.0510408	0.0141421	-0.0536892
-0.0702262	-0.344995	0.0281382	0.0200914	0.0510408	0.0166868	-0.0562334
-0.0676821	-0.344995	0.0294105	0.0175472	0.0663093	0.0205039	-0.0562334
-0.0613217	-0.344995	0.0230487	0.0213634	0.0726712	0.0192315	-0.0562334
-0.0956678	-0.344995	0.0268658	0.0175472	0.0599475	0.0179592	-0.0613217
-0.0740425	-0.347539	0.0294105	0.0162751	0.0472237	0.0141421	-0.06641
-0.0562334	-0.346267	0.024321	0.0200914	0.0383171	0.0154144	-0.0638658
-0.0778587	-0.348811	0.0192315	0.0175472	0.0395895	0.0166868	-0.06641
-0.0740425	-0.3539	0.0141421	0.0175472	0.0675817	0.0179592	-0.0702262
-0.0625938	-0.356444	0.0141421	0.0162751	0.0930291	0.0166868	-0.0689542
-0.0396963	-0.361532	0.0230487	0.015003	0.105753	0.0217763	-0.0714983
-0.0651379	-0.361532	0.0255934	0.013731	0.118477	0.0166868	-0.0753146
-0.0905795	-0.36026	0.0205039	0.00991473	0.124838	0.0141421	-0.0778587
-0.0676821	-0.358988	0.0205039	0.013731	0.133745	0.0205039	-0.0816749
-0.0536892	-0.36026	0.024321	0.0124589	0.135017	0.0192315	-0.082947
-0.0600496	-0.358988	0.0205039	0.013731	0.117204	0.0179592	-0.0854912
-0.0562334	-0.36026	0.0192315	0.0175472	0.0815778	0.0166868	-0.082947
-0.0753146	-0.362804	0.024321	0.0188193	0.0357724	0.0192315	-0.0842191
-0.0816749	-0.365349	0.024321	0.0213634	0.000145967	0.0141421	-0.0893074
-0.0689542	-0.369165	0.0179592	0.0213634	-0.0265738	0.0141421	-0.0893074
-0.0765866	-0.365349	0.0230487	0.0162751	-0.0316633	0.0230487	-0.0905795
-0.0753146	-0.369165	0.0255934	0.015003	-0.0113054	0.0255934	-0.0893074
-0.0651379	-0.371709	0.0230487	0.015003	0.0268658	0.0205039	-0.0867633
-0.0613217	-0.370437	0.024321	0.0124589	0.0675817	0.0205039	-0.0842191
-0.0282476	-0.370437	0.0103249	0.00864265	0.103208	0.024321	-0.0867633
-0.034608	-0.369165	0.0154144	0.0111868	0.126111	0.0205039	-0.0867633
-0.0689542	-0.370437	0.0141421	0.015003	0.126111	0.0192315	-0.0867633
-0.0765866	-0.375525	0.0141421	0.0162751	0.101936	0.024321	-0.0880353
-0.0753146	-0.376797	0.0179592	0.0162751	0.0764883	0.024321	-0.0867633
-0.0231593	-0.380613	0.0154144	0.0175472	0.0472237	0.0179592	-0.0905795
-0.0791308	-0.381886	0.0141421	0.0239076	0.024321	0.0230487	-0.0905795
-0.0804029	-0.380613	0.0179592	0.0200914	0.0128697	0.0255934	-0.0918516
-0.0384243	-0.380613	0.0192315	0.0188193	0.00396308	0.0230487	-0.0943957
-0.0486009	-0.380613	0.0192315	0.0188193	0.0141421	0.024321	-0.0918516
-0.0714983	-0.380613	0.0205039	0.0175472	0.0421342	0.0281382	-0.0943957
-0.0549613	-0.386974	0.024321	0.0162751	0.0701264	0.0294105	-0.0956678
-0.00407814	-0.39079	0.0192315	0.0175472	0.0930291	0.0230487	-0.0969399
-0.00153398	-0.393334	0.0166868	0.0200914	0.108298	0.0268658	-0.098212
-0.0447847	-0.398423	0.0230487	0.0162751	0.107025	0.0294105	-0.0956678
-0.0613217	-0.400967	0.0205039	0.013731	0.0752159	0.024321	-0.0956678
-0.0244314	-0.399695	0.0192315	0.013731	0.0332276	0.0192315	-0.0943957
-0.0384243	-0.402239	0.0205039	0.00991473	0.00523545	0.0141421	-0.0969399
-0.0409684	-0.400967	0.0230487	0.00991473	0.00141834	0.0141421	-0.0956678
-0.00153398	-0.403511	0.0217763	0.0111868	0.0230487	0.0230487	-0.0956678
-0.0575054	-0.408599	0.0230487	0.013731	0.0332276	0.0255934	-0.099484
-0.0409684	-0.411143	0.0230487	0.0162751	0.0357724	0.0205039	-0.099484
-0.00789437	-0.416232	0.0217763	0.0200914	0.0472237	0.0205039	-0.0956678
-0.0307918	-0.417504	0.024321	0.0200914	0.0713988	0.024321	-0.0969399
-0.00407814	-0.41496	0.0255934	0.0213634	0.0853949	0.0205039	-0.0943957
-0.034608	-0.41496	0.0281382	0.0162751	0.0968462	0.0192315	-0.0956678
-0.0257035	-0.416232	0.0255934	0.0200914	0.0917568	0.024321	-0.099484
0.00355434	-0.418776	0.0294105	0.0162751	0.0904844	0.024321	-0.102028
0.0111868	-0.423864	0.0332276	0.015003	0.0879396	0.0179592	-0.105844
0.0289959	-0.422592	0.0357724	0.0162751	0.0981186	0.0230487	-0.1033
-0.0104385	-0.42768	0.0357724	0.015003	0.107025	0.0255934	-0.102028
-0.0117106	-0.428952	0.0408619	0.0175472	0.113387	0.0230487	-0.104572
0.015003	-0.432769	0.0370448	0.0188193	0.115932	0.024321	-0.099484
-0.0142548	-0.437857	0.0332276	0.0200914	0.138835	0.0103249	-0.100756
-0.0371522	-0.436585	0.0345	0.0175472	0.175733	0.0154144	-0.108389
-0.0104385	-0.437857	0.0345	0.0200914	0.203725	0.0141421	-0.105844
0.0111868	-0.436585	0.0332276	0.0162751	0.0472237	0.0141421	-0.1033
-0.00280606	-0.437857	0.0306829	0.0162751	0.024321	0.0179592	-0.102028
-0.00789437	-0.442945	0.0294105	0.0200914	0.0128697	0.0154144	-0.104572
-0.0129827	-0.442945	0.0255934	0.0188193	0.00396308	0.0141421	-0.102028
-0.0244314	-0.448034	0.0255934	0.0239076	0.0141421	0.0179592	-0.1033
-0.0473288	-0.45185	0.024321	0.0239076	0.0421342	0.0192315	-0.107117
-0.0244314	-0.45185	0.0205039	0.0226355	0.0701264	0.0192315	-0.109661
-0.0600496	-0.455666	0.0192315	0.0239076	0.0930291	0.0205039	-0.105844
0.0175472	-0.45821	0.024321	0.0213634	0.108298	0.024321	-0.107117
0.0531654	-0.45821	0.024321	0.0188193	0.107025	0.0192315	-0.1033
0.0493492	-0.462027	0.0179592	0.0188193	0.0752159	0.0166868	-0.1033
0.0366284	-0.467115	0.0230487	0.0213634	0.0332276	0.0230487	-0.100756
0.0455329	-0.472203	0.0255934	0.0213634	0.00523545	0.0205039	-0.104572
0.0205039	-0.478564	0.0230487	0.0213634	0.00141834	0.0192315	-0.104572
0.0141421	-0.481108	0.024321	0.0226355	0.0230487	0.0205039	-0.102028
0.0179592	-0.479836	0.0281382	0.0239076	0.0332276	0.0230487	-0.00239878
0.0192315	-0.48238	0.0294105	0.0213634	0.0357724	0.0217763	-0.00112641
0.0166868	-0.481108	0.0230487	0.0200914	0.0472237	0.0230487	-0.00494352
0.0154144	-0.48238	0.0268658	0.015003	0.0713988	0.0230487	0.00141834
0.0205039	-0.484924	0.0294105	0.0162751	0.0853949	0.0217763	0.000145967
0.0192315	-0.491284	0.024321	0.0175472	0.0968462	0.024321	0.000145967
0.0166868	-0.492556	0.0192315	0.015003	0.0917568	0.0255934	0.000145967
0.0217763	-0.497645	0.0141421	0.0162751	0.0904844	0.0281382	0.00396308
0.0205039	-0.501461	0.0141421	0.015003	0.0879396	0.0255934	-0.00367115
0.0154144	-0.502733	0.0230487	0.0162751	0.0981186	0.0294105	-0.00367115
0.0154144	-0.505277	0.0255934	0.0175472	0.107025	0.0332276	0.00396308
0.0154144	-0.51291	0.0205039	0.015003	0.113387	0.0357724	0.000145967
0.0128697	-0.515454	0.0205039	0.0162751	0.115932	0.0205039	-0.00367115
0.0141421	-0.51927	0.024321	0.015003	0.138835	0.024321	0.000145967
0.0192315	-0.523086	0.0205039	0.0111868	0.175733	0.0205039	0.00523545
0.0103249	-0.528175	0.0192315	0.0111868	0.203725	0.0192315	-0.00367115
0.0103249	-0.526903	0.024321	0.013731	0.216449	0.024321	0.00396308
0.0141421	-0.528175	0.024321	0.013731	0.207543	0.024321	0.00523545
0.0115973	-0.531991	0.0179592	0.015003	0.161737	0.0179592	-0.00367115
0.00905257	-0.534535	0.0230487	0.015003	0.101936	0.0230487	-0.00239878
0.0154144	-0.538351	0.0255934	0.0175472	0.0472237	0.0255934	0.000145967
0.0128697	-0.545984	0.0230487	0.0188193	0.0205039	0.0230487	-0.00494352
0.0103249	-0.548528	0.024321	0.0200914	0.0281382	0.024321	-0.00494352
0.0128697	-0.55616	0.0103249	0.0188193	0.0319553	0.0103249	-0.00367115
0.0128697	-0.554888	0.0154144	0.0175472	0.0383171	0.0154144	-0.00621589
0.00523545	-0.554888	0.0141421	0.015003	0.0599475	0.0141421	-0.0113054
0.00650783	-0.55616	0.0141421	0.0111868	0.079033	0.0141421	-0.00494352
0.00905257	-0.553616	0.0179592	0.0124589	0.113387	0.0179592	-0.010033
0.00141834	-0.554888	0.0154144	0.015003	0.152831	0.0154144	-0.0138501
0.0077802	-0.55616	0.0141421	0.0213634	0.171916	0.0141421	-0.010033
0.00905257	-0.557432	0.0179592	0.0213634	0.155375	0.0179592	-0.010033
0.00650783	-0.559977	0.0192315	0.0175472	0.128656	0.0192315	-0.0125778
0.0077802	-0.566337	0.0192315	0.0162751	0.101936	0.0192315	-0.010033
0.00905257	-0.567609	0.0205039	0.013731	0.0663093	0.0205039	-0.00621589
0.00650783	-0.573969	0.024321	0.015003	0.0357724	0.024321	-0.00876064
0.00141834	-0.571425	0.0192315	0.0111868	0.0192315	0.0192315	-0.00748827
0.0077802	-0.573969	0.0166868	0.0111868	0.0141421	0.0166868	-0.00367115
0.00523545	-0.570153	0.0230487	0.015003	0.0306829	0.0230487	-0.010033
0.00396308	-0.571425	0.0205039	0.015003	0.0574027	0.0205039	-0.0113054
0.00650783	-0.570153	0.0192315	0.0200914	0.0917568	0.0192315	-0.00494352
0.00269071	-0.568881	0.0205039	0.0188193	0.122294	0.0205039	-0.00748827
0.000145967	-0.571425	0.0230487	0.0200914	0.141379	0.0230487	-0.010033
0.00650783	-0.572697	0.0217763	0.0213634	0.156648	0.0217763	-0.00876064
0.00905257	-0.575242	0.0230487	0.0162751	0.169371	0.0230487	-0.00621589
0.00396308	-0.575242	0.0230487	0.0175472	0.170644	0.0230487	-0.0113054
-0.00112641	-0.579058	0.0217763	0.015003	0.160465	0.0217763	-0.00494352
0.00650783	-0.573969	0.024321	0.015003	0.129928	0.024321	-0.010033
0.00141834	-0.572697	0.0255934	0.0175472	0.0828502	0.0255934	-0.00748827
0.00523545	-0.568881	0.0281382	0.0175472	0.0306829	0.0281382	-0.00621589
0.0103249	-0.571425	0.0255934	0.0175472	0.000145967	0.0255934	-0.00621589
0.00650783	-0.568881	0.0294105	0.0200914	-0.00112641	0.0294105	-0.00494352
0.00269071	-0.567609	0.0332276	0.0188193	0.0154144	0.0332276	-0.00112641
0.00523545	-0.573969	0.0357724	0.0200914	0.0459514	0.0357724	-0.00367115
0.0077802	-0.577786	0.0357724	0.0188193	0.0675817	0.0357724	-0.00112641
0.00269071	-0.585418	0.0408619	0.0162751	0.0853949	0.0408619	0.00523545
0.00523545	-0.587962	0.0370448	0.0162751	0.0955739	0.0370448	0.00269071
0.00396308	-0.587962	0.0332276	0.0175472	0.0955739	0.0332276	-0.00112641
0.000145967	-0.589234	0.0345	0.0188193	0.105753	0.0345	0.00141834
0.00650783	-0.587962	0.0345	0.0162751	0.117204	0.0345	0.00396308
0.00650783	-0.589234	0.0332276	0.0200914	0.123566	0.0332276	-0.00239878
0.0077802	-0.591779	0.0306829	0.0162751	0.113387	0.0306829	-0.00112641
0.0115973	-0.593051	0.0294105	0.0188193	0.100663	0.0294105	-0.00367115
0.0115973	-0.594323	0.0255934	0.0188193	0.0955739	0.0255934	-0.0113054
0.0128697	-0.595595	0.0255934	0.0162751	0.089212	0.0255934	-0.0113054
0.0179592	-0.600683	0.024321	0.0175472	0.0955739	0.024321	-0.00494352
0.0141421	-0.600683	0.0205039	0.015003	0.108298	0.0205039	-0.00621589
0.0103249	-0.596867	0.0192315	0.015003	0.0943015	0.0192315	-0.010033
0.0141421	-0.600683	0.0230487	0.015003	0.089212	0.0230487	-0.0113054
0.0128697	-0.598139	0.0192315	0.013731	0.118477	0.0192315	-0.00494352
0.0077802	-0.600683	0.0166868	0.0200914	0.151558	0.0166868	-0.00748827
0.0103249	-0.603227	0.0230487	0.0162751	0.166827	0.0230487	-0.010033
0.0103249	-0.601955	0.0217763	0.0162751	0.166827	0.0217763	-0.00876064
0.00269071	-0.607043	0.0166868	0.0162751	0.15792	0.0166868	-0.00621589
0.00269071	-0.607043	0.0205039	0.013731	0.140107	0.0205039	-0.0113054
0.00269071	-0.604499	0.0217763	0.015003	0.127383	0.0217763	-0.00494352
-0.00239878	-0.601955	0.0192315	0.013731	0.13629	0.0192315	-0.010033
-0.00112641	-0.596867	0.0141421	0.015003	0.13629	0.0141421	-0.00748827
0.00269071	-0.596867	0.0154144	0.013731	0.117204	0.0154144	-0.00621589
0.00396308	-0.600683	0.0141421	0.0162751	0.0917568	0.0141421	-0.00621589
0.00396308	-0.603227	0.00905257	0.0162751	0.054858	0.00905257	-0.00494352
0.00141834	-0.607043	0.0154144	0.0200914	0.0205039	0.0154144	-0.00112641
0.000145967	-0.608316	0.0128697	0.0200914	0.024321	0.0128697	-0.00367115
-0.00112641	-0.609588	0.0077802	0.0175472	0.0408619	0.0077802	-0.00112641
0.000145967	-0.609588	0.0103249	0.0162751	0.054858	0.0103249	0.00523545
0.00523545	-0.613404	0.0115973	0.013731	0.0510408	0.0115973	0.00269071
0.00396308	-0.614676	0.00905257	0.0111868	0.0357724	0.00905257	-0.00112641
0.00269071	-0.615948	0.0077802	0.0124589	0.0268658	0.0077802	0.00141834
0.00905257	-0.621036	0.0141421	0.015003	0.0383171	0.0141421	0.00396308
0.00905257	-0.621036	0.00905257	0.0200914	0.0663093	0.00905257	-0.00239878
0.00269071	-0.621036	0.0103249	0.0162751	0.0866673	0.0103249	-0.00112641
0.00269071	-0.626125	0.0141421	0.0200914	0.0968462	0.0141421	-0.00367115
0.00523545	-0.626125	0.0141421	0.0175472	0.0803054	0.0141421	-0.0113054
0.00396308	-0.624853	0.0141421	0.0175472	0.044679	0.0141421	-0.0113054
0.00396308	-0.626125	0.0166868	0.0175472	0.00905257	0.0166868	-0.00494352
0.00523545	-0.624853	0.0192315	0.0175472	-0.00239878	0.0192315	-0.00621589
0.00523545	-0.624853	0.0141421	0.015003	0.0141421	0.0141421	-0.00748827
0.00396308	-0.628669	0.0154144	0.013731	0.0408619	0.0154144	-0.00494352
0.0103249	-0.633757	0.0205039	0.0162751	0.0472237	0.0205039	-0.0113054
0.0128697	-0.635029	0.0192315	0.0162751	0.0306829	0.0192315	-0.00748827
0.0128697	-0.636301	0.0217763	0.0188193	-0.0125778	0.0217763	-0.00494352
0.00905257	-0.633757	0.024321	0.0200914	-0.0596555	0.024321	-0.00876064
0.0154144	-0.631213	0.0205039	0.0200914	-0.0927372	0.0205039	-0.00621589
0.0141421	-0.628669	0.0205039	0.0200914	-0.0889201	0.0205039	-0.00494352
0.0115973	-0.627397	0.0255934	0.0162751	-0.0507489	0.0255934	-0.00748827
0.0103249	-0.629941	0.024321	0.0162751	-0.0151225	0.024321	-0.00367115
0.0141421	-0.627397	0.0205039	0.015003	-0.00239878	0.0205039	-0.00112641
0.00905257	-0.629941	0.0103249	0.015003	-0.00621589	0.0103249	-0.00367115
0.0103249	-0.631213	0.0141421	0.0162751	-0.00112641	0.0141421	0.000145967
0.0128697	-0.628669	0.0141421	0.0162751	0.00905257	0.0141421	0.00269071
0.00905257	-0.629941	0.0141421	0.0200914	0.0255934	0.0141421	-0.00367115
0.0077802	-0.624853	0.0166868	0.0188193	0.0294105	0.0166868	-0.00112641
0.0103249	-0.623581	0.0192315	0.0188193	0.0230487	0.0192315	0.000145967
0.00650783	-0.623581	0.0141421	0.0162751	-0.00239878	0.0141421	-0.00494352
0.00650783	-0.626125	0.0154144	0.0162751	-0.0265738	0.0154144	-0.00494352
0.00650783	-0.627397	0.0205039	0.0162751	-0.0456594	0.0205039	0.000145967
0.0077802	-0.626125	0.0192315	0.015003	-0.0469318	0.0192315	-0.00621589
0.00523545	-0.629941	0.0217763	0.0162751	-0.0354805	0.0217763	-0.00876064
0.00905257	-0.626125	0.024321	0.0162751	-0.00367115	0.024321	-0.00494352
0.0103249	-0.627397	0.0205039	0.0213634	0.0306829	0.0205039	-0.00621589
0.00905257	-0.626125	0.0205039	0.0226355	0.0345	0.0205039	-0.00621589
[truncated: 1,415 more rows]

## Sheet: Rat4-Decision making
Trial 1	Trial 2	Trial 3	Trial 4	Trial 5	Trial 6	Trial 7
0.0569816	0.26433	-0.486196	0.0875115	-0.00662229	0.015003	-0.341179
0.0569816	0.308853	-0.559977	0.0658862	-0.00407814	0.00991473	-0.346267
0.0709745	0.269419	-0.61722	0.0658862	-0.00662229	-0.000261901	-0.346267
0.0824232	0.22108	-0.598139	0.0506213	-0.0129827	-0.0307918	-0.344995
0.0747907	0.102776	-0.595595	0.0506213	-0.00789437	-0.034608	-0.344995
0.06207	0.101504	-0.601955	0.0353563	-0.00280606	-0.0218872	-0.339907
0.0595258	0.116769	-0.623581	0.00991473	-0.00153398	-0.0142548	-0.342451
0.0709745	0.115497	-0.655382	0.0162751	0.0111868	0.00991473	-0.341179
0.0964161	0.0455329	-0.655382	0.0417167	0.0213634	0.015003	-0.344995
0.0976882	0.00355434	-0.635029	0.0518933	0.0366284	0.015003	-0.343723
0.0875115	-0.00662229	-0.629941	0.0582537	0.0455329	0.0239076	-0.343723
0.0658862	0.0417167	-0.636301	0.0442609	0.0544375	0.0518933	-0.343723
0.0658862	0.0417167	-0.645206	0.0569816	0.0607979	0.06207	-0.341179
0.0506213	0.0442609	-0.645206	0.0671583	0.0684304	0.06207	-0.339907
0.0506213	0.013731	-0.649022	0.0366284	0.0798791	0.0671583	-0.339907
0.0353563	0.0976882	-0.643934	0.00101018	0.0849674	0.0760628	-0.336091
0.00991473	0.19055	-0.646478	-0.0206152	0.0938719	0.0836953	-0.336091
0.0162751	0.271963	-0.645206	-0.0307918	0.095144	0.0709745	-0.336091
0.0417167	0.315214	-0.627397	0.00228226	0.102776	0.0328121	-0.336091
0.0518933	0.172741	-0.623581	0.030268	0.111681	-0.00280606	-0.337363
0.0582537	0.154932	-0.640118	0.0340842	0.118041	-0.0193431	-0.336091
0.0442609	0.231256	-0.640118	0.0264518	0.118041	-0.0104385	-0.336091
0.0569816	0.254154	-0.638845	-0.0155268	0.125674	0.00101018	-0.337363
0.0671583	0.224896	-0.637573	-0.0613217	0.128218	-0.00153398	-0.334819
[truncated: 3,349 more rows]

## Sheet: Rat5-Decision making
Trial 1	Trial 2	Trial 3	Trial 4	Trial 5	Trial 6
[truncated: 3,373 more rows]

## Sheet: Rat6-Decision making
Trial 1	Trial 2	Trial 3	Trial 4	Trial 5	Trial 6	Trial 7	Trial 8
[truncated: 3,181 more rows]

[truncated: 10 more sheets: Rat7-Decision making, Rat8-Decision making, Rat1-Reaching the reward, Rat2-Reaching the reward, Rat3-reaching the reward, Rat4-Reaching the reward, Rat5-Reaching the reward, Rat6-Reaching the reward, Rat7-Reaching the reward, Rat8-Reaching the reward]
