# Supplementary material for: Impairment of value-based decision-making in morphine-dependent rats is partly related to neural connectivity between the anterior cingulate cortex and basolateral amygdala
Source: EXCLI J. 2024 Jan 3;23:1–17. doi: 10.17179/excli2023-6442 (PMC10853632; doi:10.17179/excli2023-6442)
Supplement: Supplementary data AMY-Premorphine injection [file EXCLI-23-1-s-004.xlsx]

## Sheet: Rat1-Decision making
Trial 1	Trial 2	Trial 3	Trial 4	Trial 5	Trial 6	Trial 7
-1.33594	0.177829	-0.528175	0.138395	0.16002	-0.36026	0.0523132
-1.33594	0.194366	-0.5498	0.12313	0.16638	-0.358988	0.0675817
-1.33976	0.219808	-0.542167	0.0824232	0.182917	-0.370437	0.0752159
-1.35248	0.238889	-0.51291	0.0391725	0.198182	-0.371709	0.0879396
-1.36902	0.25797	-0.473475	0.0162751	0.188006	-0.369165	0.100663
-1.38301	0.277051	-0.426408	0.030268	0.189278	-0.365349	0.0981186
-1.36647	0.303765	-0.379341	0.0315401	0.182917	-0.346267	0.099391
-1.35757	0.335567	-0.32973	0.0366284	0.188006	-0.336091	0.0904844
-1.36011	0.363553	-0.311921	0.0582537	0.203271	-0.320826	0.0955739
-1.35375	0.39281	-0.331002	0.0887836	0.205815	-0.308105	0.110842
-1.32577	0.411892	-0.356444	0.132034	0.217264	-0.280119	0.118477
-1.28506	0.436061	-0.370437	0.135851	0.223624	-0.248317	0.122294
-1.26471	0.465319	-0.379341	0.128218	0.233801	-0.222876	0.115932
-1.27743	0.502209	-0.381886	0.111681	0.226168	-0.198706	0.114659
-1.30541	0.540372	-0.392062	0.0887836	0.177829	-0.179625	0.107025
-1.32195	0.565813	-0.423864	0.0442609	0.132034	-0.155456	0.089212
-1.35121	0.581078	-0.450578	-0.00153398	0.0862395	-0.13383	0.0752159
-1.38174	0.588711	-0.462027	-0.00535022	0.0391725	-0.131286	0.0459514
-1.40591	0.589983	-0.464571	-0.00916645	-0.0117106	-0.126198	0.0459514
-1.43389	0.591255	-0.437857	-0.00916645	-0.0600496	-0.124926	0.0535856
-1.43898	0.591255	-0.417504	0.00101018	-0.0918516	-0.13383	0.0561303
-1.45043	0.596343	-0.39079	0.00101018	-0.126198	-0.141463	0.0459514
-1.42245	0.584894	-0.372981	0.0506213	-0.171993	-0.163088	0.0472237
-1.36775	0.573446	-0.392062	0.095144	-0.210155	-0.180897	0.0484961
-1.31686	0.542916	-0.392062	0.118041	-0.243229	-0.206339	0.0523132
-1.27107	0.467863	-0.394606	0.12949	-0.252134	-0.240685	0.0612198
-1.23291	0.372457	-0.379341	0.114225	-0.249589	-0.259766	0.0586751
-1.18202	0.275779	-0.339907	0.111681	-0.240685	-0.280119	0.0612198
-1.15277	0.219808	-0.2992	0.0849674	-0.222876	-0.294112	0.0535856
-1.12987	0.19055	-0.258494	0.0646141	-0.233052	-0.29284	0.0510408
-1.1286	0.162564	-0.230508	0.0366284	-0.258494	-0.280119	0.0561303
-1.15658	0.138395	-0.220332	0.00355434	-0.277575	-0.253406	0.0408619
-1.1833	0.156204	-0.25595	-0.0244314	-0.283935	-0.236869	0.0332276
-1.20365	0.18419	-0.324642	-0.0613217	-0.273759	-0.219059	0.0281382
-1.23163	0.209631	-0.398423	-0.0880353	-0.277575	-0.202522	0.0306829
-1.28252	0.218536	-0.454394	-0.128742	-0.269943	-0.192346	0.0230487
-1.31305	0.204543	-0.481108	-0.168176	-0.247045	-0.178353	0.0154144
-1.34231	0.208359	-0.507821	-0.198706	-0.203795	-0.183441	0.0230487
-1.35757	0.218536	-0.517998	-0.235596	-0.158	-0.19489	0.0141421
-1.34485	0.215991	-0.528175	-0.239413	-0.137646	-0.19489	0.0103249
-1.34867	0.22744	-0.511638	-0.233052	-0.131286	-0.203795	0.0128697
-1.33722	0.254154	-0.498917	-0.191074	-0.124926	-0.212699	0.0166868
-1.31941	0.287228	-0.473475	-0.154183	-0.105844	-0.220332	0.0141421
-1.29269	0.322846	-0.441673	-0.137646	-0.098212	-0.234324	-0.0151225
-1.28125	0.359736	-0.437857	-0.119837	-0.0905795	-0.249589	-0.0176672
-1.27616	0.402987	-0.436585	-0.117293	-0.0867633	-0.283935	-0.0189396
-1.26598	0.437333	-0.436585	-0.100756	-0.100756	-0.32337	-0.0354805
-1.26852	0.474223	-0.441673	-0.0918516	-0.100756	-0.355172	-0.0316633
-1.25326	0.499665	-0.467115	-0.100756	-0.117293	-0.370437	-0.0265738
-1.22019	0.532739	-0.492556	-0.0956678	-0.136374	-0.365349	-0.030391
-1.19474	0.554364	-0.495101	-0.0918516	-0.149095	-0.365349	-0.0278462
-1.16294	0.578534	-0.497645	-0.0625938	-0.166904	-0.36026	-0.0253015
-1.14513	0.607792	-0.501461	-0.0460567	-0.179625	-0.346267	-0.0278462
-1.09807	0.629417	-0.51291	-0.0765866	-0.182169	-0.338635	-0.0316633
-1.05736	0.667579	-0.523086	-0.136374	-0.178353	-0.331002	-0.020212
-1.01538	0.701926	-0.542167	-0.187257	-0.180897	-0.320826	-0.0405699
-0.964498	0.723551	-0.572697	-0.248317	-0.173265	-0.318282	-0.0494765
-0.931424	0.714646	-0.604499	-0.285208	-0.163088	-0.324642	-0.0329357
-0.903438	0.705742	-0.621036	-0.296656	-0.152911	-0.350084	-0.0163949
-0.890717	0.689205	-0.619764	-0.290296	-0.135102	-0.379341	-0.00876064
-0.872908	0.64341	-0.64775	-0.268671	-0.126198	-0.413688	-0.00748827
-0.853827	0.592527	-0.682096	-0.234324	-0.135102	-0.470931	0.00905257
-0.834746	0.531467	-0.711354	-0.22542	-0.136374	-0.502733	0.0141421
-0.819481	0.495849	-0.731707	-0.212699	-0.124926	-0.523086	0.0192315
-0.805488	0.460231	-0.7457	-0.180897	-0.116021	-0.51927	0.0128697
-0.797855	0.411892	-0.772414	-0.112205	-0.136374	-0.502733	0.0103249
-0.801672	0.408075	-0.777502	-0.0142548	-0.168176	-0.483652	0.0141421
-0.777502	0.406803	-0.76987	0.0811511	-0.184713	-0.445489	0.0115973
-0.762237	0.411892	-0.748244	0.128218	-0.189802	-0.402239	0.0294105
-0.764781	0.39281	-0.726619	0.0773349	-0.175809	-0.370437	0.0395895
-0.754605	0.359736	-0.694817	0.00482641	-0.182169	-0.334819	0.054858
-0.760965	0.321574	-0.650294	-0.0625938	-0.189802	-0.314465	0.0663093
-0.771142	0.2885	-0.609588	-0.132558	-0.197434	-0.287752	0.0726712
-0.77623	0.254154	-0.553616	-0.187257	-0.224148	-0.263582	0.0752159
-0.763509	0.229984	-0.539623	-0.234324	-0.239413	-0.250861	0.0713988
-0.746972	0.223624	-0.523086	-0.269943	-0.249589	-0.229236	0.0752159
-0.764781	0.224896	-0.514182	-0.281391	-0.241957	-0.227964	0.0701264
-0.818209	0.238889	-0.505277	-0.277575	-0.249589	-0.229236	0.0663093
-0.876724	0.245249	-0.505277	-0.290296	-0.264854	-0.227964	0.044679
-0.912342	0.260514	-0.501461	-0.318282	-0.264854	-0.227964	0.0268658
-0.951777	0.289772	-0.497645	-0.285208	-0.257222	-0.226692	0.0230487
-0.973402	0.306309	-0.484924	-0.226692	-0.230508	-0.243229	0.000145967
-0.9963	0.317758	-0.434041	-0.184713	-0.219059	-0.266126	-0.0113054
-1.02047	0.321574	-0.381886	-0.17072	-0.224148	-0.275031	-0.00367115
-1.03573	0.340655	-0.319554	-0.17072	-0.249589	-0.297928	-0.010033
-1.06881	0.340655	-0.243229	-0.159272	-0.275031	-0.306833	-0.00621589
-1.09171	0.32539	-0.197434	-0.147823	-0.267398	-0.289024	0.00523545
-1.1057	0.308853	-0.159272	-0.116021	-0.239413	-0.261038	0.0166868
-1.09425	0.279595	-0.147823	-0.0714983	-0.202522	-0.220332	0.0217763
-1.05609	0.250338	-0.146551	-0.0358801	-0.169448	-0.197434	0.0205039
-1.03446	0.19691	-0.140191	-0.000261901	-0.147823	-0.180897	0.0268658
-1.0281	0.170197	-0.135102	0.0353563	-0.117293	-0.156728	0.0230487
-1.05227	0.167653	-0.155456	0.0544375	-0.108389	-0.132558	0.024321
-1.06626	0.18419	-0.182169	0.0824232	-0.126198	-0.107117	0.0205039
-1.09679	0.191822	-0.196162	0.111681	-0.137646	-0.100756	0.0217763
-1.1286	0.189278	-0.210155	0.12949	-0.126198	-0.1033	0.0345
-1.14386	0.207087	-0.220332	0.126946	-0.110933	-0.112205	0.024321
-1.16549	0.219808	-0.230508	0.0913278	-0.100756	-0.136374	0.024321
-1.19347	0.245249	-0.216515	0.0747907	-0.0613217	-0.156728	0.0332276
-1.224	0.292316	-0.192346	0.0493492	0.0162751	-0.189802	0.0395895
-1.24054	0.347016	-0.155456	0.0366284	0.078607	-0.227964	0.0395895
-1.2469	0.390266	-0.121109	-0.00662229	0.105321	-0.257222	0.0408619
-1.23163	0.422068	-0.0943957	-0.0562334	0.12313	-0.289024	0.0383171
-1.224	0.458959	-0.0714983	-0.0753146	0.16638	-0.32973	0.024321
-1.21255	0.486944	-0.06641	-0.0969399	0.224896	-0.364076	0.0230487
-1.19856	0.518746	-0.0753146	-0.136374	0.263058	-0.386974	0.00650783
-1.19983	0.546732	-0.112205	-0.178353	0.299949	-0.381886	-0.0113054
-1.21001	0.544188	-0.135102	-0.202522	0.317758	-0.381886	-0.0151225
-1.22527	0.537827	-0.132558	-0.215243	0.34956	-0.374253	-0.0163949
-1.21764	0.502209	-0.122381	-0.199978	0.441149	-0.352628	-0.0138501
-1.21001	0.476768	-0.110933	-0.173265	0.534011	-0.337363	-0.0278462
-1.19474	0.457686	-0.113477	-0.132558	0.603976	-0.315737	-0.0265738
-1.19602	0.425884	-0.100756	-0.0956678	0.658675	-0.29284	-0.0253015
-1.21383	0.422068	-0.1033	-0.0625938	0.662491	-0.281391	-0.0163949
-1.22782	0.418252	-0.132558	-0.0409684	0.652315	-0.267398	-0.00621589
-1.2469	0.396627	-0.152911	-0.0257035	0.624329	-0.263582	-0.00621589
-1.2469	0.383906	-0.187257	-0.0129827	0.620513	-0.248317	0.000145967
-1.23672	0.383906	-0.207611	0.046805	0.657403	-0.227964	0.00905257
-1.24054	0.381362	-0.238141	0.112953	0.642138	-0.210155	0.0332276
-1.25072	0.369913	-0.257222	0.140939	0.628145	-0.202522	0.0395895
-1.27361	0.38009	-0.259766	0.158748	0.681572	-0.207611	0.0370448
-1.28506	0.372457	-0.269943	0.194366	0.682844	-0.18853	0.0383171
-1.28761	0.354648	-0.266126	0.254154	0.668852	-0.183441	0.0294105
-1.26598	0.348288	-0.280119	0.312669	0.661219	-0.18853	0.0535856
-1.25708	0.354648	-0.305561	0.382634	0.586166	-0.177081	0.0535856
-1.26089	0.372457	-0.332274	0.437333	0.560725	-0.165632	0.0434066
-1.2469	0.377546	-0.351356	0.446238	0.537827	-0.158	0.0357724
-1.24435	0.353376	-0.365349	0.464047	0.499665	-0.155456	0.0357724
-1.23163	0.303765	-0.388246	0.4844	0.45387	-0.166904	0.054858
-1.22146	0.270691	-0.399695	0.509842	0.385178	-0.166904	0.0612198
-1.20365	0.26433	-0.417504	0.541644	0.330479	-0.182169	0.0599475
-1.1833	0.285956	-0.435313	0.559453	0.2885	-0.202522	0.0472237
-1.17948	0.296132	-0.432769	0.569629	0.256698	-0.208883	0.0395895
-1.1922	0.296132	-0.446762	0.568357	0.233801	-0.217787	0.0281382
-1.22019	0.306309	-0.435313	0.564541	0.219808	-0.221604	0.00905257
-1.22655	0.310125	-0.407327	0.593799	0.200727	-0.230508	0.000145967
-1.23545	0.327934	-0.393334	0.602703	0.18419	-0.227964	-0.0151225
-1.22782	0.340655	-0.379341	0.588711	0.158748	-0.22542	-0.0265738
-1.21764	0.339383	-0.374253	0.555637	0.126946	-0.240685	-0.0456594
-1.2151	0.335567	-0.366621	0.504753	0.0824232	-0.254678	-0.0660174
-1.23163	0.330479	-0.385702	0.462775	0.0493492	-0.269943	-0.085103
-1.26598	0.340655	-0.408599	0.438605	0.0264518	-0.289024	-0.108006
-1.29905	0.32539	-0.412415	0.443694	-0.0155268	-0.29284	-0.105461
-1.34231	0.330479	-0.420048	0.455142	-0.0435126	-0.289024	-0.100371
-1.35884	0.347016	-0.42132	0.439877	-0.0600496	-0.261038	-0.0965543
-1.35248	0.352104	-0.423864	0.391538	-0.0600496	-0.213971	-0.0863753
-1.34231	0.348288	-0.406055	0.31903	-0.0549613	-0.187257	-0.0787411
-1.32577	0.330479	-0.389518	0.270691	-0.049873	-0.174537	-0.054566
-1.31432	0.299949	-0.379341	0.256698	-0.0396963	-0.171993	-0.054566
-1.3016	0.243977	-0.381886	0.22744	-0.049873	-0.171993	-0.0494765
-1.30796	0.214719	-0.399695	0.204543	-0.0447847	-0.165632	-0.0507489
-1.28888	0.203271	-0.409871	0.200727	-0.034608	-0.152911	-0.0316633
-1.27234	0.199454	-0.437857	0.217264	-0.018071	-0.128742	0.000145967
-1.2698	0.188006	-0.450578	0.22108	0.00609849	-0.128742	0.0128697
-1.26216	0.146027	-0.456938	0.188006	0.0277238	-0.141463	0.024321
-1.27107	0.121858	-0.453122	0.158748	0.06207	-0.144007	0.0294105
-1.27234	0.116769	-0.445489	0.133306	0.0900557	-0.149095	0.0408619
-1.27107	0.116769	-0.448034	0.0989602	0.118041	-0.147823	0.044679
-1.2469	0.121858	-0.453122	0.102776	0.148571	-0.141463	0.0255934
-1.23545	0.138395	-0.473475	0.114225	0.163836	-0.12747	0.0077802
-1.23163	0.146027	-0.478564	0.133306	0.18419	-0.107117	-0.0113054
-1.2151	0.16638	-0.45821	0.138395	0.199454	-0.0905795	-0.00621589
-1.21255	0.209631	-0.430225	0.110409	0.204543	-0.0587775	0.00396308
-1.20746	0.237617	-0.431497	0.0747907	0.217264	-0.0447847	0.00905257
-1.22655	0.255426	-0.444217	0.0379005	0.22744	-0.0333359	0.00905257
-1.25708	0.275779	-0.45185	0.00101018	0.240161	-0.0307918	0.00523545
-1.28252	0.291044	-0.473475	-0.0269756	0.255426	-0.0193431	0.0115973
-1.30669	0.306309	-0.479836	-0.0880353	0.265603	-0.00789437	0.0141421
-1.31686	0.31903	-0.474747	-0.13383	0.283412	-0.00535022	0.0141421
-1.33849	0.343199	-0.479836	-0.165632	0.299949	-0.00916645	0.0154144
-1.3563	0.366097	-0.495101	-0.208883	0.306309	-0.0320639	0.0103249
-1.36393	0.383906	-0.509093	-0.252134	0.311397	-0.0575054	0.0230487
-1.3881	0.408075	-0.511638	-0.295384	0.315214	-0.0804029	0.024321
-1.42372	0.430973	-0.542167	-0.304289	0.341927	-0.0867633	0.0230487
-1.43262	0.458959	-0.55616	-0.269943	0.362281	-0.0893074	0.0357724
-1.41481	0.481856	-0.55616	-0.226692	0.381362	-0.0778587	0.044679
-1.41609	0.492033	-0.565065	-0.149095	0.396627	-0.0613217	0.0434066
-1.41481	0.493305	-0.567609	-0.0753146	0.402987	-0.0651379	0.0255934
-1.4199	0.474223	-0.579058	-0.0104385	0.41698	-0.0447847	0.024321
-1.41736	0.47804	-0.570153	0.0557096	0.415708	0.00609849	0.0205039
-1.39955	0.489488	-0.570153	0.105321	0.406803	0.0518933	0.024321
-1.38937	0.502209	-0.576514	0.142211	0.402987	0.06207	0.0205039
-1.3881	0.506025	-0.594323	0.168925	0.401715	0.06207	0.0294105
-1.39828	0.497121	-0.613404	0.172741	0.411892	0.0887836	0.0434066
-1.39446	0.494577	-0.621036	0.179101	0.408075	0.105321	0.054858
-1.40082	0.4844	-0.635029	0.172741	0.376273	0.110409	0.0752159
-1.39955	0.479312	-0.643934	0.137123	0.334295	0.106593	0.0663093
-1.39573	0.452598	-0.64775	0.0925999	0.305037	0.110409	0.0637646
-1.40336	0.432245	-0.651566	0.0557096	0.296132	0.152388	0.0663093
-1.40336	0.424612	-0.65411	0.0200914	0.284684	0.212175	0.0624922
-1.411	0.422068	-0.665559	-0.0155268	0.273235	0.26433	0.0574027
-1.40082	0.428429	-0.673192	-0.0536892	0.240161	0.284684	0.0561303
-1.40082	0.41698	-0.696089	-0.0765866	0.199454	0.326662	0.0599475
-1.39828	0.411892	-0.710082	-0.121109	0.179101	0.400443	0.0561303
-1.40082	0.414436	-0.702449	-0.165632	0.167653	0.498393	0.0650369
-1.40464	0.41698	-0.682096	-0.178353	0.158748	0.639594	0.0803054
-1.41354	0.405531	-0.652838	-0.208883	0.152388	0.780794	0.0853949
-1.42372	0.39281	-0.627397	-0.239413	0.154932	0.860935	0.0853949
-1.41354	0.367369	-0.603227	-0.263582	0.146027	0.927084	0.079033
-1.41227	0.326662	-0.604499	-0.264854	0.133306	1.06065	0.0815778
-1.39955	0.316486	-0.595595	-0.249589	0.12313	1.18913	0.0739435
-1.39192	0.330479	-0.601955	-0.229236	0.0976882	1.33797	0.0752159
-1.3792	0.343199	-0.633757	-0.18853	0.078607	1.47026	0.0599475
-1.37283	0.364825	-0.64775	-0.146551	0.0607979	1.54023	0.0574027
-1.38301	0.359736	-0.64775	-0.107117	0.0366284	1.61528	0.0637646
-1.38683	0.361008	-0.629941	-0.0511451	0.0175472	1.70051	0.0701264
-1.39446	0.362281	-0.612132	-0.0333359	0.00609849	1.75393	0.0726712
-1.3881	0.366097	-0.58669	-0.0651379	0.0124589	1.82772	0.0675817
-1.38047	0.362281	-0.568881	-0.102028	0.0226355	1.88241	0.0713988
-1.3881	0.353376	-0.565065	-0.126198	0.030268	1.89514	0.0713988
-1.38047	0.333023	-0.544712	-0.146551	0.0213634	1.90658	0.0650369
-1.3881	0.324118	-0.544712	-0.182169	0.00609849	1.90404	0.0574027
-1.39319	0.334295	-0.531991	-0.18853	-0.00535022	1.90658	0.0472237
-1.39446	0.339383	-0.514182	-0.159272	-0.0206152	1.88369	0.0383171
-1.3881	0.35592	-0.493828	-0.13383	-0.034608	1.80863	0.0192315
-1.37411	0.38009	-0.501461	-0.107117	-0.0511451	1.74885	0.0166868
-1.36266	0.408075	-0.514182	-0.100756	-0.0676821	1.75139	0.0128697
-1.33722	0.437333	-0.535807	-0.137646	-0.0804029	1.77938	0.0281382
-1.3245	0.455142	-0.572697	-0.187257	-0.100756	1.82135	0.0345
-1.31686	0.474223	-0.609588	-0.247045	-0.112205	1.81245	0.0332276
-1.30669	0.486944	-0.659199	-0.310649	-0.108389	1.73867	0.0357724
-1.29269	0.504753	-0.704994	-0.348811	-0.100756	1.68397	0.0434066
-1.28888	0.506025	-0.762237	-0.385702	-0.0804029	1.64962	0.0612198
-1.30923	0.497121	-0.804216	-0.378069	-0.0600496	1.51097	0.0497685
-1.31432	0.504753	-0.810576	-0.346267	-0.0422405	1.36722	0.0561303
-1.32322	0.51493	-0.780046	-0.361532	-0.0358801	1.32779	0.0688541
-1.32068	0.509842	-0.710082	-0.376797	-0.0447847	1.32143	0.0752159
-1.31559	0.489488	-0.607043	-0.389518	-0.0396963	1.33415	0.0739435
-1.30669	0.461503	-0.492556	-0.380613	-0.034608	1.26291	0.0803054
-1.31432	0.427157	-0.404783	-0.344995	-0.0307918	1.07973	0.0853949
-1.31686	0.391538	-0.327186	-0.32973	-0.0206152	0.99832	0.079033
-1.31686	0.38009	-0.269943	-0.315737	-0.0104385	1.01613	0.0764883
-1.31305	0.371185	-0.236869	-0.314465	0.0124589	0.990687	0.0574027
-1.30541	0.38009	-0.221604	-0.315737	0.0353563	0.957613	0.0637646
-1.31559	0.428429	-0.224148	-0.342451	0.0480771	0.916907	0.0675817
-1.3334	0.481856	-0.248317	-0.380613	0.0646141	0.895282	0.0599475
-1.33976	0.554364	-0.320826	-0.388246	0.0697024	0.966518	0.0523132
-1.34485	0.610336	-0.376797	-0.393334	0.0773349	0.941076	0.0408619
-1.32704	0.634505	-0.402239	-0.39715	0.0811511	0.845671	0.0408619
-1.30033	0.624329	-0.39715	-0.398423	0.0862395	0.817685	0.0357724
-1.26344	0.60652	-0.38443	-0.406055	0.0887836	0.812596	0.0510408
-1.24563	0.591255	-0.371709	-0.403511	0.0913278	0.888921	0.0586751
-1.20874	0.581078	-0.356444	-0.385702	0.102776	0.963974	0.0650369
-1.17948	0.577262	-0.339907	-0.358988	0.107865	0.920723	0.0701264
-1.17948	0.561997	-0.304289	-0.310649	0.0989602	0.8762	0.079033
-1.17566	0.549276	-0.273759	-0.261038	0.109137	0.835494	0.0650369
-1.17057	0.537827	-0.222876	-0.20125	0.12949	0.773162	0.0535856
-1.15277	0.518746	-0.171993	-0.13383	0.149843	0.735	0.0599475
-1.10697	0.507298	-0.131286	-0.0804029	0.148571	0.736272	0.0612198
-1.04845	0.481856	-0.0918516	-0.0218872	0.143483	0.813869	0.0663093
-0.993755	0.458959	-0.0740425	0.0264518	0.128218	0.850759	0.054858
-0.959409	0.439877	-0.0613217	0.0811511	0.109137	0.80242	0.0434066
-0.946689	0.425884	-0.0702262	0.125674	0.115497	0.728639	0.0370448
-0.954321	0.420796	-0.0613217	0.163836	0.101504	0.638322	0.0281382
-0.981035	0.401715	-0.0702262	0.19691	0.0684304	0.527651	0.0103249
-0.981035	0.399171	-0.102028	0.229984	0.0557096	0.452598	0.00269071
-1.00266	0.38009	-0.117293	0.275779	0.0442609	0.39281	-0.00239878
-1.0281	0.372457	-0.128742	0.324118	0.0264518	0.363553	-0.0163949
-1.04082	0.383906	-0.126198	0.362281	0.0162751	0.335567	-0.00239878
-1.06245	0.400443	-0.137646	0.408075	0.015003	0.298677	0.0141421
-1.07262	0.413164	-0.136374	0.438605	0.0213634	0.270691	0.0205039
-1.07135	0.41698	-0.136374	0.444966	0.00609849	0.218536	0.0141421
-1.05863	0.420796	-0.138918	0.448782	-0.0244314	0.147299	0.00523545
-1.04464	0.430973	-0.126198	0.448782	-0.049873	0.0849674	0.00141834
-1.03446	0.437333	-0.126198	0.443694	-0.0918516	0.0111868	0.000145967
-1.0281	0.436061	-0.12747	0.448782	-0.12747	-0.0575054	-0.00494352
-1.03701	0.406803	-0.146551	0.462775	-0.151639	-0.117293	-0.020212
-1.06499	0.375001	-0.144007	0.47804	-0.168176	-0.137646	-0.0253015
-1.09807	0.35592	-0.149095	0.4844	-0.161816	-0.108389	-0.0227567
-1.1286	0.313942	-0.13383	0.506025	-0.151639	-0.0791308	-0.0113054
-1.1286	0.285956	-0.0880353	0.530195	-0.147823	-0.0511451	-0.00748827
-1.15022	0.25161	-0.0536892	0.546732	-0.141463	-0.0257035	0.00141834
-1.19347	0.214719	-0.0231593	0.555637	-0.149095	-0.0218872	0.00650783
-1.24308	0.195638	-0.00662229	0.537827	-0.151639	-0.0269756	0.00269071
-1.27234	0.172741	-0.0104385	0.522562	-0.152911	-0.0269756	-0.00112641
-1.26852	0.167653	-0.0549613	0.504753	-0.147823	-0.0320639	0.000145967
-1.28633	0.16638	-0.105844	0.474223	-0.156728	0.00991473	0.00905257
-1.3016	0.175285	-0.149095	0.433517	-0.174537	0.115497	0.0205039
-1.30923	0.19691	-0.210155	0.395355	-0.166904	0.217264	0.0294105
-1.30287	0.195638	-0.269943	0.373729	-0.166904	0.287228	0.0561303
-1.30287	0.182917	-0.304289	0.335567	-0.169448	0.326662	0.0523132
-1.29015	0.148571	-0.295384	0.310125	-0.161816	0.371185	0.0472237
-1.26216	0.121858	-0.275031	0.297405	-0.151639	0.437333	0.0510408
-1.2558	0.0964161	-0.239413	0.291044	-0.152911	0.498393	0.0701264
-1.24054	0.0671583	-0.197434	0.274507	-0.179625	0.534011	0.0815778
-1.22655	0.0506213	-0.182169	0.289772	-0.210155	0.528923	0.0955739
-1.21891	0.030268	-0.182169	0.29486	-0.221604	0.523835	0.10957
-1.18075	0.0213634	-0.192346	0.246521	-0.202522	0.528923	0.0955739
-1.15658	0.0251797	-0.20125	0.199454	-0.178353	0.527651	0.0841225
-1.14895	0.0175472	-0.169448	0.205815	-0.173265	0.516202	0.0841225
-1.16676	0.00609849	-0.135102	0.229984	-0.169448	0.469135	0.0904844
-1.20746	-0.0206152	-0.1033	0.259242	-0.165632	0.420796	0.0879396
-1.25453	-0.0396963	-0.0804029	0.25797	-0.155456	0.367369	0.0713988
-1.28252	-0.0511451	-0.0842191	0.233801	-0.156728	0.306309	0.0650369
-1.28125	-0.0587775	-0.0956678	0.210903	-0.154183	0.219808	0.054858
-1.27743	-0.0447847	-0.105844	0.16002	-0.154183	0.106593	0.0510408
-1.26344	-0.0333359	-0.107117	0.118041	-0.156728	0.0175472	0.0383171
-1.25072	-0.0244314	-0.124926	0.095144	-0.171993	-0.06641	0.044679
-1.26598	-0.0142548	-0.156728	0.0735187	-0.187257	-0.141463	0.0370448
-1.29524	-0.00789437	-0.182169	0.0493492	-0.182169	-0.202522	0.0255934
-1.32577	-0.00662229	-0.215243	0.0162751	-0.187257	-0.259766	0.0192315
-1.32068	-0.0193431	-0.233052	0.00737057	-0.192346	-0.305561	0.0205039
-1.25835	-0.00662229	-0.250861	-0.0104385	-0.191074	-0.347539	0.0281382
-1.19093	0.00355434	-0.267398	-0.0307918	-0.192346	-0.38443	0.0166868
-1.10951	0.00737057	-0.289024	-0.0447847	-0.173265	-0.39715	0.0192315
-1.04845	0.0239076	-0.318282	-0.0714983	-0.158	-0.409871	0.0128697
-1.01156	0.030268	-0.336091	-0.098212	-0.156728	-0.406055	0.000145967
-0.984851	0.0239076	-0.362804	-0.0956678	-0.146551	-0.400967	-0.00494352
-0.991211	0.0175472	-0.364076	-0.0676821	-0.156728	-0.398423	-0.0125778
-1.03828	0.0455329	-0.352628	-0.0371522	-0.179625	-0.381886	-0.0151225
-1.1057	0.0646141	-0.356444	-0.00153398	-0.180897	-0.372981	-0.0253015
-1.1604	0.0811511	-0.36026	0.0277238	-0.180897	-0.346267	-0.0418423
-1.20365	0.111681	-0.346267	0.0340842	-0.166904	-0.32337	-0.0405699
-1.25835	0.133306	-0.313193	0.0315401	-0.156728	-0.28648	-0.0354805
-1.29651	0.16638	-0.315737	0.0429888	-0.156728	-0.243229	-0.0316633
-1.34739	0.188006	-0.319554	0.0328121	-0.150367	-0.213971	-0.0380252
-1.411	0.200727	-0.336091	0.0162751	-0.141463	-0.183441	-0.0380252
-1.47587	0.194366	-0.351356	0.0162751	-0.121109	-0.161816	-0.0456594
-1.52294	0.180373	-0.351356	-0.00280606	-0.098212	-0.137646	-0.0469318
-1.51531	0.167653	-0.351356	0.0124589	-0.0842191	-0.122381	-0.0392976
-1.46061	0.152388	-0.339907	0.00991473	-0.0702262	-0.117293	-0.0520213
-1.38683	0.126946	-0.337363	-0.0320639	-0.049873	-0.099484	-0.0532937
-1.32195	0.106593	-0.314465	-0.0714983	-0.0269756	-0.0943957	-0.0456594
-1.27616	0.110409	-0.31701	-0.107117	-0.00662229	-0.0778587	-0.030391
-1.22909	0.104049	-0.347539	-0.114749	0.015003	-0.0702262	-0.0291186
-1.17566	0.101504	-0.380613	-0.130014	0.030268	-0.0447847	-0.0189396
-1.09807	0.095144	-0.417504	-0.163088	0.0493492	-0.0129827	-0.020212
-1.03319	0.095144	-0.441673	-0.189802	0.0518933	0.00864265	-0.020212
-1.00648	0.112953	-0.467115	-0.208883	0.0582537	0.0366284	-0.0113054
-0.983579	0.137123	-0.472203	-0.210155	0.06207	0.0569816	-0.00748827
-1.00393	0.182917	-0.476019	-0.197434	0.0531654	0.0760628	0.00269071
-1.06499	0.233801	-0.491284	-0.158	0.046805	0.0913278	-0.0113054
-1.14132	0.292316	-0.498917	-0.124926	0.0557096	0.0976882	-0.020212
-1.20874	0.348288	-0.505277	-0.099484	0.0684304	0.107865	-0.0113054
-1.21764	0.395355	-0.492556	-0.0778587	0.0900557	0.118041	-0.00367115
-1.20619	0.446238	-0.423864	-0.0549613	0.0976882	0.134578	0.00905257
-1.23163	0.483128	-0.346267	-0.0511451	0.116769	0.152388	0.00396308
-1.30033	0.509842	-0.300472	-0.0447847	0.140939	0.16002	0.0115973
-1.3652	0.50857	-0.291568	-0.0396963	0.162564	0.174013	0.0128697
-1.39955	0.509842	-0.290296	-0.0307918	0.177829	0.186734	-0.00112641
-1.41354	0.518746	-0.310649	-0.0117106	0.18419	0.200727	-0.00494352
-1.38683	0.530195	-0.352628	-0.000261901	0.19691	0.219808	0.000145967
-1.34867	0.546732	-0.417504	0.00355434	0.200727	0.222352	0.0128697
-1.32958	0.549276	-0.500189	-0.000261901	0.19691	0.238889	0.0141421
-1.30796	0.5391	-0.562521	-0.00662229	0.199454	0.256698	0.024321
-1.3016	0.527651	-0.609588	-0.0193431	0.191822	0.268147	0.0421342
-1.29142	0.536555	-0.640118	-0.0167989	0.170197	0.280868	0.0472237
-1.30796	0.548004	-0.680824	-0.0104385	0.148571	0.2885	0.0459514
-1.31559	0.565813	-0.711354	0.00991473	0.118041	0.302493	0.0395895
-1.29778	0.567085	-0.713898	0.015003	0.0964161	0.305037	0.0586751
-1.28506	0.570901	-0.722803	0.00355434	0.0989602	0.311397	0.0713988
-1.25835	0.57599	-0.717714	-0.0142548	0.0976882	0.316486	0.0663093
-1.23545	0.550548	-0.677008	-0.0269756	0.0913278	0.327934	0.0663093
-1.23799	0.534011	-0.609588	-0.0295197	0.0773349	0.341927	0.0713988
-1.25708	0.520018	-0.530719	-0.0193431	0.0646141	0.347016	0.0752159
-1.27361	0.497121	-0.481108	-0.018071	0.0582537	0.363553	0.0701264
-1.30033	0.471679	-0.462027	-0.0295197	0.0391725	0.377546	0.0713988
-1.30287	0.448782	-0.483652	-0.0307918	0.0264518	0.39281	0.0675817
-1.31305	0.448782	-0.507821	-0.0473288	0.0200914	0.408075	0.0612198
-1.36393	0.425884	-0.540895	-0.0804029	0.0328121	0.418252	0.0574027
-1.397	0.411892	-0.554888	-0.121109	0.0518933	0.433517	0.0357724
-1.42881	0.41062	-0.55616	-0.152911	0.0544375	0.437333	0.0370448
-1.43517	0.402987	-0.558704	-0.193618	0.0569816	0.444966	0.0370448
-1.42372	0.411892	-0.572697	-0.222876	0.0646141	0.456414	0.0294105
-1.43771	0.424612	-0.594323	-0.239413	0.0646141	0.45387	0.0306829
-1.44534	0.451326	-0.600683	-0.268671	0.0849674	0.461503	0.0154144
-1.45043	0.44751	-0.608316	-0.303017	0.095144	0.461503	0.00269071
-1.42372	0.450054	-0.609588	-0.36026	0.0824232	0.460231	-0.00112641
-1.3881	0.443694	-0.591779	-0.41496	0.0646141	0.461503	0.0141421
-1.33976	0.430973	-0.599411	-0.431497	0.0353563	0.455142	0.0332276
-1.28761	0.420796	-0.609588	-0.441673	0.0175472	0.457686	0.0281382
-1.26089	0.413164	-0.61722	-0.445489	0.0264518	0.444966	0.0217763
-1.23545	0.408075	-0.612132	-0.422592	0.0480771	0.450054	0.0205039
-1.2151	0.411892	-0.607043	-0.406055	0.0671583	0.446238	0.0141421
-1.19347	0.432245	-0.601955	-0.417504	0.095144	0.443694	0.0141421
-1.15404	0.442422	-0.594323	-0.45185	0.149843	0.438605	0.0192315
-1.10951	0.45387	-0.612132	-0.472203	0.218536	0.428429	0.0192315
-1.10188	0.45387	-0.622308	-0.464571	0.269419	0.428429	0.00650783
-1.09425	0.474223	-0.626125	-0.435313	0.298677	0.418252	-0.00621589
-1.04845	0.497121	-0.623581	-0.403511	0.308853	0.41698	0.00141834
-0.988667	0.512386	-0.604499	-0.389518	0.31903	0.419524	0.00269071
-0.93524	0.544188	-0.596867	-0.379341	0.352104	0.406803	0.0077802
-0.89835	0.586166	-0.581602	-0.369165	0.381362	0.406803	0.000145967
-0.909798	0.651042	-0.581602	-0.372981	0.414436	0.396627	0.0141421
-0.933968	0.687933	-0.565065	-0.364076	0.451326	0.391538	0.0179592
-0.917431	0.693021	-0.544712	-0.319554	0.458959	0.387722	0.0154144
-0.866548	0.681572	-0.524358	-0.275031	0.458959	0.38645	0.0103249
-0.828385	0.668852	-0.505277	-0.213971	0.443694	0.376273	0.00650783
-0.786407	0.652315	-0.504005	-0.152911	0.437333	0.358464	0.0128697
-0.748244	0.616696	-0.507821	-0.110933	0.456414	0.362281	0.00650783
-0.731707	0.593799	-0.523086	-0.0753146	0.474223	0.367369	0.0077802
-0.701177	0.560725	-0.528175	-0.0524171	0.489488	0.38009	0.0128697
-0.670647	0.516202	-0.523086	-0.0282476	0.503481	0.385178	0.0154144
-0.633757	0.443694	-0.531991	-0.00153398	0.535283	0.390266	0.0154144
-0.573969	0.38009	-0.548528	0.0379005	0.574718	0.401715	0.00269071
-0.533263	0.331751	-0.566337	0.0747907	0.617968	0.402987	0.0103249
-0.507821	0.284684	-0.566337	0.112953	0.681572	0.41698	0.00905257
-0.491284	0.261786	-0.5498	0.149843	0.723551	0.425884	0.0103249
-0.487468	0.235073	-0.517998	0.207087	0.74772	0.428429	-0.00494352
-0.463299	0.228712	-0.487468	0.260514	0.787155	0.42334	-0.00494352
-0.436585	0.224896	-0.454394	0.324118	0.821501	0.400443	-0.00112641
-0.393334	0.205815	-0.399695	0.377546	0.840582	0.391538	-0.00748827
-0.374253	0.16638	-0.358988	0.428429	0.817685	0.38645	-0.00748827
-0.374253	0.138395	-0.309377	0.470407	0.766802	0.381362	-0.00367115
-0.381886	0.132034	-0.271215	0.506025	0.707014	0.369913	0.0128697
-0.39079	0.118041	-0.240685	0.532739	0.644682	0.362281	0.0230487
-0.394606	0.139667	-0.213971	0.530195	0.581078	0.362281	0.0255934
-0.413688	0.214719	-0.202522	0.527651	0.516202	0.352104	0.0332276
-0.441673	0.269419	-0.185985	0.512386	0.465319	0.340655	0.0332276
-0.476019	0.311397	-0.180897	0.50857	0.427157	0.324118	0.0294105
-0.505277	0.339383	-0.174537	0.512386	0.381362	0.312669	0.0230487
-0.531991	0.371185	-0.175809	0.486944	0.350832	0.311397	0.0217763
-0.552344	0.408075	-0.210155	0.4844	0.331751	0.299949	0.0179592
-0.567609	0.424612	-0.222876	0.4844	0.301221	0.297405	0.0217763
-0.596867	0.448782	-0.212699	0.498393	0.275779	0.289772	0.0141421
-0.633757	0.462775	-0.205067	0.523835	0.254154	0.275779	-0.00112641
-0.697361	0.4844	-0.202522	0.525107	0.233801	0.270691	0.00396308
-0.753333	0.493305	-0.18853	0.520018	0.189278	0.254154	0.00905257
-0.774958	0.489488	-0.169448	0.52129	0.128218	0.242705	0.0179592
-0.785135	0.471679	-0.161816	0.5391	0.0989602	0.224896	0.0281382
-0.799127	0.430973	-0.156728	0.540372	0.0671583	0.215991	0.0268658
-0.823297	0.39281	-0.187257	0.506025	0.0213634	0.218536	0.0370448
-0.838562	0.353376	-0.229236	0.486944	-0.00535022	0.22108	0.0408619
-0.869092	0.345744	-0.273759	0.458959	-0.00280606	0.22744	0.044679
-0.900894	0.347016	-0.2992	0.422068	0.0251797	0.22108	0.0345
-0.940328	0.343199	-0.318282	0.387722	0.0417167	0.224896	0.0357724
-0.991211	0.343199	-0.3539	0.347016	0.0557096	0.22744	0.0383171
-1.03446	0.322846	-0.379341	0.306309	0.0709745	0.224896	0.0370448
-1.06881	0.310125	-0.400967	0.241433	0.0836953	0.22744	0.024321
-1.08916	0.275779	-0.400967	0.161292	0.0964161	0.224896	0.024321
-1.1146	0.229984	-0.395878	0.102776	0.0925999	0.229984	0.0306829
-1.12732	0.179101	-0.385702	0.0722466	0.0875115	0.233801	0.0294105
-1.14132	0.132034	-0.380613	0.0658862	0.0836953	0.235073	0.0217763
-1.17439	0.0976882	-0.383158	0.0607979	0.0722466	0.236345	0.00269071
-1.20238	0.06207	-0.362804	0.0379005	0.0569816	0.238889	0.000145967
-1.22019	0.0595258	-0.348811	0.0213634	0.0379005	0.246521	0.0141421
-1.23545	0.0862395	-0.337363	-0.00153398	0.0188193	0.242705	0.0179592
-1.24563	0.0964161	-0.31701	-0.00535022	-0.00535022	0.25161	0.00523545
-1.26089	0.0824232	-0.310649	0.00228226	-0.0244314	0.259242	-0.0125778
-1.25453	0.0747907	-0.327186	0.00482641	-0.0269756	0.245249	-0.0163949
-1.22273	0.0862395	-0.365349	-0.000261901	-0.0231593	0.240161	-0.0253015
-1.17439	0.095144	-0.380613	-0.0282476	-0.00789437	0.232529	-0.0265738
-1.12987	0.112953	-0.380613	-0.0524171	0.00991473	0.231256	-0.0316633
-1.10824	0.119314	-0.386974	-0.0969399	0.0111868	0.235073	-0.0253015
-1.0739	0.12949	-0.394606	-0.126198	0.0251797	0.233801	-0.0176672
-1.05609	0.146027	-0.411143	-0.098212	0.0200914	0.243977	-0.0278462
-1.04337	0.156204	-0.430225	-0.0600496	0.00864265	0.245249	-0.0227567
-1.051	0.163836	-0.437857	-0.0371522	-0.00153398	0.250338	-0.0227567
-1.05482	0.158748	-0.416232	0.0111868	-0.00280606	0.245249	-0.0163949
-1.07135	0.152388	-0.402239	0.0531654	0.0111868	0.232529	-0.0113054
-1.09298	0.12949	-0.406055	0.0722466	0.0239076	0.235073	-0.0151225
-1.09425	0.12313	-0.406055	0.06207	0.0455329	0.231256	-0.0214844
-1.08916	0.133306	-0.393334	0.0531654	0.0658862	0.233801	-0.0329357
-1.08789	0.148571	-0.370437	0.0277238	0.0887836	0.233801	-0.0380252
-1.08153	0.157476	-0.370437	-0.00535022	0.111681	0.231256	-0.0507489
-1.07771	0.171469	-0.39079	-0.0244314	0.125674	0.241433	-0.0494765
-1.04591	0.208359	-0.416232	-0.0486009	0.134578	0.237617	-0.0482042
-1.03828	0.22744	-0.432769	-0.0740425	0.146027	0.228712	-0.054566
-1.04718	0.263058	-0.423864	-0.098212	0.156204	0.22744	-0.0609279
-1.05482	0.292316	-0.416232	-0.0969399	0.180373	0.219808	-0.0622003
-1.051	0.335567	-0.392062	-0.0956678	0.19055	0.217264	-0.0482042
-1.02683	0.372457	-0.370437	-0.0842191	0.209631	0.201999	-0.0469318
-1.01156	0.391538	-0.365349	-0.0778587	0.214719	0.194366	-0.0405699
-0.993755	0.38645	-0.362804	-0.0765866	0.218536	0.174013	-0.0316633
-1.00139	0.363553	-0.36026	-0.0549613	0.222352	0.151115	-0.0342081
-1.00139	0.358464	-0.337363	-0.0193431	0.219808	0.12949	-0.030391
-1.01156	0.361008	-0.338635	0.0429888	0.224896	0.105321	-0.0240291
-1.04082	0.38009	-0.36026	0.106593	0.209631	0.0875115	-0.0265738
-1.051	0.391538	-0.400967	0.177829	0.191822	0.0747907	-0.00239878
-1.06754	0.39281	-0.441673	0.215991	0.189278	0.0646141	-0.00367115
-1.06754	0.382634	-0.442945	0.198182	0.176557	0.0493492	-0.010033
-1.05863	0.362281	-0.444217	0.193094	0.177829	0.0366284	0.000145967
-1.04591	0.353376	-0.450578	0.177829	0.171469	0.0251797	0.000145967
-1.04209	0.344471	-0.441673	0.158748	0.167653	0.00355434	-0.00621589
-1.06754	0.359736	-0.430225	0.135851	0.163836	-0.0129827	-0.00621589
-1.08535	0.381362	-0.437857	0.0938719	0.143483	-0.0333359	-0.010033
-1.09679	0.402987	-0.449306	0.0684304	0.135851	-0.0511451	-0.010033
-1.1146	0.411892	-0.450578	0.0442609	0.137123	-0.0727704	-0.0151225
-1.13877	0.38645	-0.460754	0.0213634	0.149843	-0.105844	-0.00621589
-1.1693	0.372457	-0.463299	0.00101018	0.177829	-0.123654	-0.0138501
-1.19602	0.352104	-0.484924	-0.0447847	0.189278	-0.151639	-0.0151225
-1.22527	0.321574	-0.497645	-0.119837	0.222352	-0.166904	-0.00367115
-1.24563	0.291044	-0.51927	-0.193618	0.231256	-0.182169	0.0205039
-1.27234	0.254154	-0.548528	-0.240685	0.219808	-0.187257	0.0345
-1.29015	0.214719	-0.558704	-0.230508	0.203271	-0.206339	0.0217763
-1.27488	0.16002	-0.559977	-0.189802	0.180373	-0.239413	0.0294105
-1.2469	0.121858	-0.558704	-0.131286	0.182917	-0.26231	0.0306829
-1.20619	0.0875115	-0.565065	-0.105844	0.179101	-0.282663	0.0357724
-1.17057	0.0607979	-0.568881	-0.113477	0.174013	-0.297928	0.0510408
-1.15913	0.0506213	-0.601955	-0.105844	0.15366	-0.304289	0.0599475
-1.17057	0.046805	-0.636301	-0.107117	0.137123	-0.313193	0.0612198
-1.19347	0.0455329	-0.670647	-0.0969399	0.12313	-0.309377	0.0650369
-1.20874	0.046805	-0.674464	-0.0778587	0.111681	-0.315737	0.054858
-1.21383	0.06207	-0.660471	-0.0435126	0.111681	-0.311921	0.0599475
-1.20492	0.0849674	-0.656655	-0.0129827	0.106593	-0.304289	0.0574027
-1.18457	0.106593	-0.649022	0.00101018	0.0913278	-0.301745	0.054858
-1.17439	0.135851	-0.67192	0.0200914	0.0646141	-0.2992	0.0612198
-1.15404	0.167653	-0.674464	0.00737057	0.0404446	-0.318282	0.0434066
-1.14386	0.18419	-0.64139	-0.034608	0.0162751	-0.32973	0.0574027
-1.1286	0.19691	-0.579058	-0.0791308	-0.00662229	-0.347539	0.0612198
-1.09552	0.207087	-0.539623	-0.147823	-0.0231593	-0.380613	0.054858
-1.07262	0.22744	-0.509093	-0.207611	-0.0422405	-0.39715	0.0497685
-1.04591	0.261786	-0.477291	-0.283935	-0.0524171	-0.411143	0.0535856
-1.04209	0.289772	-0.454394	-0.351356	-0.0816749	-0.412415	0.0713988
-1.04845	0.334295	-0.426408	-0.385702	-0.113477	-0.417504	0.0752159
-1.05863	0.399171	-0.400967	-0.392062	-0.138918	-0.420048	0.0853949
-1.06372	0.494577	-0.388246	-0.406055	-0.177081	-0.420048	0.100663
-1.06118	0.591255	-0.395878	-0.430225	-0.189802	-0.42132	0.105753
-1.06118	0.661219	-0.388246	-0.435313	-0.206339	-0.413688	0.110842
-1.04464	0.717191	-0.379341	-0.442945	-0.238141	-0.412415	0.110842
-1.01156	0.742632	-0.400967	-0.456938	-0.258494	-0.408599	0.110842
-0.982307	0.754081	-0.432769	-0.442945	-0.26231	-0.406055	0.107025
-0.967042	0.756625	-0.465843	-0.42132	-0.259766	-0.407327	0.0904844
-0.960681	0.764257	-0.498917	-0.374253	-0.277575	-0.400967	0.0930291
-0.949233	0.788427	-0.544712	-0.334819	-0.290296	-0.402239	0.0981186
-0.942872	0.799876	-0.571425	-0.318282	-0.310649	-0.395878	0.10957
-0.942872	0.797332	-0.594323	-0.291568	-0.333547	-0.380613	0.114659
-0.922519	0.751537	-0.604499	-0.291568	-0.341179	-0.371709	0.117204
-0.903438	0.701926	-0.604499	-0.297928	-0.337363	-0.358988	0.126111
-0.879268	0.667579	-0.594323	-0.289024	-0.32973	-0.355172	0.113387
-0.862731	0.638322	-0.58669	-0.243229	-0.32973	-0.346267	0.105753
-0.841106	0.614152	-0.582874	-0.191074	-0.331002	-0.342451	0.105753
-0.833474	0.58235	-0.568881	-0.152911	-0.337363	-0.355172	0.101936
-0.833474	0.541644	-0.582874	-0.122381	-0.351356	-0.338635	0.100663
-0.814392	0.467863	-0.593051	-0.0854912	-0.357716	-0.327186	0.10448
-0.788951	0.395355	-0.603227	-0.0447847	-0.350084	-0.304289	0.0968462
-0.734251	0.340655	-0.61086	0.00101018	-0.311921	-0.281391	0.0841225
-0.68464	0.29486	-0.61722	0.030268	-0.296656	-0.261038	0.0917568
-0.650294	0.242705	-0.626125	0.0646141	-0.269943	-0.243229	0.0853949
-0.615948	0.179101	-0.621036	0.105321	-0.226692	-0.234324	0.0777607
-0.629941	0.163836	-0.621036	0.135851	-0.171993	-0.222876	0.0739435
-0.680824	0.149843	-0.612132	0.176557	-0.108389	-0.212699	0.0637646
-0.716442	0.15366	-0.594323	0.205815	-0.0447847	-0.213971	0.0650369
-0.743156	0.16638	-0.5498	0.219808	0.0391725	-0.211427	0.0574027
-0.767325	0.188006	-0.491284	0.199454	0.100232	-0.211427	0.0472237
-0.790223	0.229984	-0.45821	0.177829	0.140939	-0.207611	0.044679
-0.804216	0.271963	-0.417504	0.180373	0.176557	-0.212699	0.0421342
-0.802944	0.322846	-0.406055	0.179101	0.199454	-0.219059	0.0535856
-0.790223	0.347016	-0.380613	0.203271	0.210903	-0.216515	0.0701264
-0.768597	0.371185	-0.375525	0.247793	0.207087	-0.224148	0.0777607
-0.764781	0.402987	-0.383158	0.306309	0.204543	-0.221604	0.0803054
-0.749516	0.422068	-0.392062	0.353376	0.176557	-0.219059	0.0841225
-0.726619	0.428429	-0.420048	0.402987	0.126946	-0.226692	0.0955739
-0.703721	0.420796	-0.460754	0.474223	0.0773349	-0.221604	0.0904844
-0.67828	0.414436	-0.505277	0.528923	0.0429888	-0.219059	0.0853949
-0.668103	0.409347	-0.529447	0.546732	0.0264518	-0.221604	0.089212
-0.655382	0.41062	-0.568881	0.542916	-0.00280606	-0.217787	0.0803054
-0.665559	0.413164	-0.608316	0.522562	-0.0206152	-0.217787	0.0803054
-0.688457	0.414436	-0.629941	0.499665	-0.0307918	-0.212699	0.0701264
-0.722803	0.41698	-0.64139	0.475496	-0.034608	-0.216515	0.0663093
-0.76987	0.395355	-0.627397	0.434789	-0.0218872	-0.23178	0.0612198
-0.802944	0.369913	-0.61086	0.382634	-0.00662229	-0.252134	0.0561303
-0.833474	0.331751	-0.573969	0.341927	0.0213634	-0.273759	0.0675817
-0.860187	0.292316	-0.547256	0.316486	0.0366284	-0.285208	0.0663093
-0.884357	0.25797	-0.514182	0.298677	0.0366284	-0.308105	0.0663093
-0.926335	0.22108	-0.467115	0.299949	0.0404446	-0.327186	0.0713988
-0.988667	0.208359	-0.418776	0.316486	0.0315401	-0.31701	0.0624922
-1.04973	0.188006	-0.381886	0.331751	0.030268	-0.314465	0.0701264
-1.07898	0.181645	-0.36026	0.344471	0.0200914	-0.301745	0.0612198
-1.09807	0.194366	-0.319554	0.343199	0.0404446	-0.300472	0.0472237
-1.10315	0.214719	-0.275031	0.350832	0.0557096	-0.309377	0.0535856
-1.09807	0.224896	-0.243229	0.352104	0.063342	-0.310649	0.0637646
-1.10824	0.224896	-0.247045	0.353376	0.0760628	-0.309377	0.0688541
-1.11206	0.204543	-0.266126	0.359736	0.0849674	-0.296656	0.0650369
-1.1146	0.16638	-0.294112	0.347016	0.102776	-0.290296	0.0574027
-1.1146	0.170197	-0.310649	0.335567	0.105321	-0.269943	0.0459514
-1.10951	0.195638	-0.327186	0.352104	0.111681	-0.230508	0.0535856
-1.11333	0.22108	-0.348811	0.340655	0.105321	-0.192346	0.0713988
-1.10315	0.240161	-0.348811	0.336839	0.115497	-0.144007	0.0701264
-1.1057	0.240161	-0.358988	0.336839	0.12949	-0.114749	0.0688541
-1.10951	0.250338	-0.362804	0.333023	0.128218	-0.0842191	0.0663093
-1.12096	0.265603	-0.375525	0.333023	0.126946	-0.0638658	0.0497685
-1.1464	0.291044	-0.385702	0.329207	0.119314	-0.0511451	0.0497685
-1.15404	0.303765	-0.388246	0.321574	0.112953	-0.0307918	0.0663093
-1.15149	0.301221	-0.386974	0.308853	0.095144	-0.034608	0.0701264
-1.15022	0.306309	-0.365349	0.308853	0.0760628	-0.0257035	0.0777607
-1.14259	0.306309	-0.358988	0.301221	0.0658862	-0.00535022	0.0815778
-1.12605	0.316486	-0.351356	0.284684	0.0671583	0.0175472	0.0879396
-1.11206	0.322846	-0.346267	0.261786	0.0773349	0.030268	0.0981186
-1.11842	0.330479	-0.339907	0.218536	0.0480771	0.0264518	0.122294
-1.12478	0.338111	-0.339907	0.188006	0.0111868	0.0353563	0.117204
-1.13877	0.322846	-0.325914	0.146027	-0.0257035	0.0417167	0.10448
-1.15913	0.313942	-0.29284	0.120586	-0.0447847	0.0328121	0.101936
-1.16676	0.313942	-0.277575	0.109137	-0.0536892	0.0340842	0.0866673
-1.17439	0.317758	-0.254678	0.0887836	-0.0575054	0.0417167	0.0777607
-1.16167	0.313942	-0.213971	0.0709745	-0.0714983	0.0455329	0.0726712
-1.13368	0.308853	-0.161816	0.0442609	-0.104572	0.0200914	0.0726712
-1.11588	0.320302	-0.100756	0.0277238	-0.122381	0.00355434	0.0663093
-1.09171	0.31903	-0.0422405	0.015003	-0.132558	-0.0129827	0.0612198
-1.07517	0.311397	-0.00407814	0.0111868	-0.135102	-0.0167989	0.054858
-1.05609	0.313942	-0.0142548	0.015003	-0.136374	-0.0167989	0.0319553
-1.06372	0.329207	-0.0358801	0.0264518	-0.155456	-0.0269756	0.0281382
-1.09298	0.34956	-0.0689542	0.0213634	-0.173265	-0.0193431	0.0205039
-1.11588	0.364825	-0.098212	-0.00535022	-0.192346	-0.0155268	0.024321
-1.13114	0.378818	-0.124926	-0.0206152	-0.207611	-0.018071	0.044679
-1.13114	0.371185	-0.154183	-0.0257035	-0.224148	0.00737057	0.0612198
-1.13623	0.35592	-0.156728	-0.0358801	-0.236869	0.0366284	0.0828502
-1.15404	0.339383	-0.16436	-0.0155268	-0.235596	0.0646141	0.0981186
-1.17439	0.32539	-0.161816	0.0188193	-0.235596	0.0569816	0.108298
-1.2151	0.311397	-0.160544	0.0595258	-0.193618	0.0544375	0.10448
-1.25199	0.28214	-0.161816	0.0925999	-0.137646	0.0442609	0.0981186
-1.29651	0.261786	-0.174537	0.115497	-0.082947	0.013731	0.105753
-1.34485	0.240161	-0.197434	0.107865	-0.0473288	-0.0231593	0.101936
-1.37792	0.219808	-0.212699	0.107865	-0.0447847	-0.0689542	0.112115
-1.40464	0.213447	-0.247045	0.102776	-0.0511451	-0.0918516	0.117204
-1.42372	0.209631	-0.277575	0.0862395	-0.0778587	-0.123654	0.13629
-1.42372	0.229984	-0.328458	0.0964161	-0.110933	-0.13383	0.151558
-1.43008	0.25797	-0.385702	0.0989602	-0.146551	-0.126198	0.147741
-1.44534	0.285956	-0.434041	0.0849674	-0.183441	-0.132558	0.142652
-1.46824	0.298677	-0.468387	0.0455329	-0.197434	-0.141463	0.121021
-1.49241	0.302493	-0.473475	0.0175472	-0.224148	-0.149095	0.115932
-1.51912	0.310125	-0.462027	-0.0155268	-0.23178	-0.163088	0.117204
-1.52548	0.312669	-0.418776	-0.0396963	-0.235596	-0.161816	0.114659
-1.49495	0.324118	-0.381886	-0.0486009	-0.222876	-0.156728	0.117204
-1.48351	0.312669	-0.339907	-0.0651379	-0.180897	-0.154183	0.110842
-1.48096	0.298677	-0.311921	-0.0791308	-0.151639	-0.159272	0.115932
-1.49877	0.293588	-0.308105	-0.098212	-0.137646	-0.156728	0.110842
-1.53312	0.28214	-0.2992	-0.104572	-0.126198	-0.160544	0.099391
-1.54202	0.280868	-0.300472	-0.0956678	-0.110933	-0.177081	0.0828502
-1.51785	0.28214	-0.310649	-0.0702262	-0.0740425	-0.197434	0.0739435
-1.47206	0.285956	-0.328458	-0.0524171	-0.0396963	-0.226692	0.0879396
-1.411	0.265603	-0.348811	-0.0244314	-0.018071	-0.238141	0.0853949
-1.34739	0.233801	-0.356444	0.0289959	-0.0257035	-0.238141	0.0726712
-1.27616	0.218536	-0.339907	0.0913278	-0.0587775	-0.235596	0.0510408
-1.22782	0.19691	-0.311921	0.168925	-0.100756	-0.213971	0.0523132
-1.19474	0.177829	-0.304289	0.255426	-0.140191	-0.210155	0.0561303
-1.18838	0.152388	-0.310649	0.296132	-0.151639	-0.222876	0.0472237
-1.19983	0.142211	-0.324642	0.285956	-0.163088	-0.254678	0.044679
-1.21383	0.132034	-0.328458	0.270691	-0.168176	-0.28648	0.0230487
-1.23672	0.12313	-0.336091	0.228712	-0.165632	-0.282663	0.00905257
-1.26344	0.132034	-0.36026	0.179101	-0.165632	-0.285208	0.000145967
-1.28379	0.143483	-0.380613	0.139667	-0.171993	-0.278847	-0.00494352
-1.31305	0.161292	-0.399695	0.118041	-0.20125	-0.271215	-0.00748827
-1.3652	0.168925	-0.411143	0.101504	-0.222876	-0.266126	-0.010033
-1.44662	0.171469	-0.412415	0.0671583	-0.248317	-0.243229	-0.020212
-1.53821	0.18419	-0.399695	0.030268	-0.258494	-0.22542	-0.0316633
-1.61199	0.204543	-0.380613	0.00991473	-0.287752	-0.192346	-0.0265738
-1.69722	0.270691	-0.371709	-0.00662229	-0.339907	-0.158	-0.0253015
-1.74683	0.316486	-0.356444	0.0162751	-0.372981	-0.140191	-0.0265738
-1.7252	0.335567	-0.337363	0.0557096	-0.369165	-0.149095	-0.0163949
-1.67559	0.352104	-0.311921	0.06207	-0.344995	-0.154183	-0.0151225
-1.62216	0.371185	-0.268671	0.0391725	-0.325914	-0.135102	-0.020212
-1.59163	0.39281	-0.248317	-0.00280606	-0.308105	-0.136374	-0.0163949
-1.58273	0.397899	-0.235596	-0.0409684	-0.280119	-0.140191	-0.00239878
-1.59926	0.400443	-0.254678	-0.0854912	-0.276303	-0.142735	0.0128697
-1.62471	0.381362	-0.278847	-0.122381	-0.2992	-0.135102	0.0255934
-1.56619	0.366097	-0.280119	-0.161816	-0.31701	-0.122381	0.0294105
-1.50004	0.357192	-0.297928	-0.210155	-0.327186	-0.121109	0.0395895
-1.47587	0.353376	-0.315737	-0.245773	-0.333547	-0.12747	0.0408619
-1.45934	0.350832	-0.338635	-0.263582	-0.324642	-0.177081	0.0510408
-1.46951	0.347016	-0.371709	-0.267398	-0.296656	-0.216515	0.0523132
-1.49623	0.357192	-0.423864	-0.263582	-0.289024	-0.22542	0.0586751
-1.48987	0.358464	-0.470931	-0.268671	-0.275031	-0.240685	0.0675817
-1.48605	0.366097	-0.498917	-0.254678	-0.238141	-0.275031	0.0739435
-1.49623	0.371185	-0.51927	-0.250861	-0.213971	-0.320826	0.0815778
-1.52294	0.364825	-0.529447	-0.268671	-0.18853	-0.341179	0.0853949
-1.55729	0.359736	-0.55616	-0.285208	-0.141463	-0.347539	0.0968462
-1.58782	0.357192	-0.553616	-0.311921	-0.0893074	-0.350084	0.0955739
-1.62216	0.359736	-0.545984	-0.334819	-0.0600496	-0.350084	0.0917568
-1.64252	0.35592	-0.548528	-0.352628	-0.0536892	-0.378069	0.0904844
-1.61835	0.347016	-0.573969	-0.3539	-0.0282476	-0.400967	0.0803054
-1.58146	0.35592	-0.598139	-0.343723	0.0111868	-0.416232	0.0777607
-1.54711	0.372457	-0.619764	-0.342451	0.0480771	-0.395878	0.0726712
-1.48732	0.404259	-0.629941	-0.344995	0.0646141	-0.361532	0.0663093
-1.46315	0.434789	-0.640118	-0.350084	0.0773349	-0.314465	0.0701264
-1.44153	0.466591	-0.640118	-0.356444	0.0862395	-0.278847	0.079033
-1.42117	0.503481	-0.609588	-0.356444	0.0875115	-0.289024	0.0879396
-1.3792	0.513658	-0.566337	-0.356444	0.100232	-0.300472	0.0866673
-1.30541	0.534011	-0.502733	-0.331002	0.100232	-0.309377	0.0904844
-1.23291	0.570901	-0.432769	-0.318282	0.0925999	-0.315737	0.0943015
-1.20492	0.638322	-0.407327	-0.300472	0.0875115	-0.36026	0.0955739
-1.21001	0.715918	-0.389518	-0.281391	0.0849674	-0.402239	0.0955739
-1.2151	0.783339	-0.403511	-0.261038	0.106593	-0.422592	0.0955739
-1.20619	0.821501	-0.428952	-0.243229	0.135851	-0.418776	0.107025
-1.19983	0.838038	-0.450578	-0.219059	0.148571	-0.406055	0.0955739
-1.17948	0.841854	-0.474747	-0.199978	0.156204	-0.423864	0.0917568
-1.13877	0.820229	-0.48874	-0.189802	0.158748	-0.432769	0.0930291
-1.09043	0.798604	-0.500189	-0.168176	0.156204	-0.448034	0.0904844
-1.04718	0.762985	-0.504005	-0.146551	0.168925	-0.445489	0.0853949
-1.0052	0.712102	-0.51291	-0.107117	0.189278	-0.45185	0.0701264
-0.991211	0.681572	-0.498917	-0.0562334	0.231256	-0.468387	0.0701264
-0.987395	0.658675	-0.479836	-0.00535022	0.280868	-0.474747	0.054858
-0.992483	0.644682	-0.467115	0.0455329	0.322846	-0.487468	0.0345
-1.01284	0.595071	-0.454394	0.0887836	0.345744	-0.479836	0.024321
-1.03319	0.542916	-0.449306	0.133306	0.35592	-0.454394	0.0205039
-1.04209	0.498393	-0.42768	0.172741	0.353376	-0.407327	0.0115973
-1.03828	0.498393	-0.435313	0.214719	0.333023	-0.350084	-0.00748827
-1.02556	0.527651	-0.444217	0.255426	0.311397	-0.318282	-0.010033
-1.03319	0.565813	-0.454394	0.292316	0.306309	-0.289024	-0.00621589
-1.06881	0.617968	-0.444217	0.338111	0.298677	-0.278847	-0.00494352
-1.11588	0.656131	-0.426408	0.368641	0.306309	-0.278847	0.00269071
-1.17185	0.690477	-0.426408	0.408075	0.306309	-0.2992	0.00396308
-1.21001	0.695565	-0.439129	0.45387	0.306309	-0.322098	0.00523545
-1.19856	0.686661	-0.469659	0.47804	0.311397	-0.352628	0.00396308
-1.17693	0.693021	-0.487468	0.489488	0.310125	-0.408599	0.00650783
-1.1693	0.705742	-0.492556	0.4844	0.311397	-0.45185	0.00396308
-1.17185	0.722279	-0.514182	0.47804	0.308853	-0.490012	-0.00367115
-1.21128	0.723551	-0.534535	0.462775	0.324118	-0.509093	-0.00621589
-1.23799	0.714646	-0.548528	0.451326	0.315214	-0.502733	-0.0125778
-1.21891	0.699381	-0.5498	0.443694	0.287228	-0.492556	-0.00748827
-1.1922	0.695565	-0.544712	0.446238	0.26433	-0.483652	-0.0138501
-1.18457	0.701926	-0.523086	0.462775	0.233801	-0.501461	-0.00367115
-1.17948	0.703198	-0.501461	0.433517	0.208359	-0.514182	-0.00112641
-1.15531	0.707014	-0.472203	0.434789	0.188006	-0.524358	0.000145967
-1.13368	0.713374	-0.477291	0.443694	0.157476	-0.520542	0.0128697
-1.13368	0.712102	-0.509093	0.420796	0.147299	-0.520542	0.0141421
-1.12224	0.707014	-0.520542	0.42334	0.139667	-0.521814	0.0281382
-1.09171	0.687933	-0.540895	0.425884	0.128218	-0.515454	0.0421342
-1.04337	0.666307	-0.558704	0.425884	0.111681	-0.523086	0.0586751
-0.981035	0.642138	-0.535807	0.415708	0.0976882	-0.520542	0.0510408
-0.928879	0.631961	-0.505277	0.387722	0.110409	-0.501461	0.0574027
-0.87418	0.631961	-0.468387	0.348288	0.105321	-0.470931	0.054858
-0.818209	0.629417	-0.426408	0.311397	0.0887836	-0.42768	0.0345
-0.772414	0.635778	-0.381886	0.278323	0.0747907	-0.39715	0.0294105
-0.717714	0.653587	-0.348811	0.238889	0.0671583	-0.379341	0.0294105
-0.657927	0.657403	-0.309377	0.217264	0.0862395	-0.381886	0.0497685
-0.607043	0.642138	-0.283935	0.195638	0.104049	-0.375525	0.054858
-0.571425	0.601431	-0.241957	0.168925	0.114225	-0.374253	0.0701264
-0.5498	0.556909	-0.224148	0.147299	0.124402	-0.381886	0.0752159
-0.523086	0.513658	-0.221604	0.125674	0.115497	-0.366621	0.0612198
-0.514182	0.469135	-0.212699	0.112953	0.102776	-0.339907	0.0650369
-0.502733	0.437333	-0.210155	0.0964161	0.0760628	-0.305561	0.0675817
-0.496373	0.411892	-0.196162	0.0913278	0.0557096	-0.289024	0.0777607
-0.514182	0.402987	-0.165632	0.0964161	0.0442609	-0.283935	0.0828502
-0.52563	0.391538	-0.118565	0.104049	0.0277238	-0.295384	0.0701264
-0.535807	0.409347	-0.0740425	0.104049	0.0175472	-0.32337	0.0497685
-0.54344	0.402987	-0.0486009	0.0887836	0.0111868	-0.334819	0.0535856
-0.552344	0.402987	-0.0460567	0.0824232	0.015003	-0.342451	0.0421342
-0.55616	0.414436	-0.0524171	0.0836953	0.0239076	-0.333547	0.0408619
-0.558704	0.430973	-0.0396963	0.0824232	0.0175472	-0.311921	0.0281382
-0.572697	0.441149	-0.00535022	0.0658862	0.0264518	-0.311921	0.0141421
-0.605771	0.418252	0.0455329	0.0569816	0.0480771	-0.308105	0.00905257
-0.626125	0.397899	0.0747907	0.0518933	0.0671583	-0.322098	-0.00876064
-0.636301	0.38009	0.0976882	0.0480771	0.0925999	-0.322098	-0.00112641
-0.633757	0.350832	0.111681	0.0391725	0.125674	-0.32337	0.0077802
-0.615948	0.324118	0.112953	0.0175472	0.143483	-0.331002	0.00650783
-0.604499	0.278323	0.102776	-0.0142548	0.152388	-0.318282	-0.00367115
-0.599411	0.231256	0.0595258	-0.0307918	0.162564	-0.300472	-0.0125778
-0.600683	0.193094	0.0124589	-0.0371522	0.181645	-0.280119	0.00141834
-0.609588	0.146027	-0.0193431	-0.0549613	0.194366	-0.245773	-0.00112641
-0.609588	0.135851	-0.0269756	-0.0396963	0.175285	-0.203795	-0.00748827
-0.594323	0.132034	-0.034608	-0.0422405	0.157476	-0.171993	-0.00112641
-0.565065	0.15366	-0.0740425	-0.0600496	0.144755	-0.161816	0.00269071
-0.544712	0.174013	-0.105844	-0.0714983	0.095144	-0.168176	0.00650783
-0.548528	0.163836	-0.136374	-0.104572	0.0251797	-0.185985	0.00396308
-0.552344	0.148571	-0.147823	-0.12747	-0.0511451	-0.187257	0.0077802
-0.563793	0.121858	-0.141463	-0.155456	-0.0956678	-0.20125	0.0128697
-0.595595	0.105321	-0.152911	-0.156728	-0.123654	-0.227964	0.00523545
-0.624853	0.0964161	-0.163088	-0.152911	-0.135102	-0.245773	0.000145967
-0.656655	0.101504	-0.187257	-0.149095	-0.131286	-0.263582	0.00269071
-0.656655	0.132034	-0.207611	-0.146551	-0.13383	-0.276303	0.0141421
-0.64139	0.171469	-0.217787	-0.147823	-0.126198	-0.287752	0.00523545
-0.643934	0.193094	-0.224148	-0.136374	-0.102028	-0.2992	-0.00112641
-0.655382	0.175285	-0.224148	-0.138918	-0.0600496	-0.304289	-0.00367115
-0.664287	0.16638	-0.240685	-0.136374	0.0264518	-0.304289	0.00905257
-0.665559	0.175285	-0.25595	-0.144007	0.0964161	-0.29284	0.0115973
-0.666831	0.177829	-0.268671	-0.141463	0.15366	-0.29284	0.000145967
-0.685912	0.182917	-0.281391	-0.107117	0.19055	-0.294112	0.00523545
-0.687184	0.168925	-0.287752	-0.0753146	0.18419	-0.295384	0.0077802
-0.694817	0.148571	-0.295384	-0.0447847	0.170197	-0.297928	0.0141421
-0.717714	0.135851	-0.294112	-0.0193431	0.152388	-0.294112	0.0192315
-0.741884	0.121858	-0.29284	0.0175472	0.135851	-0.300472	0.0205039
-0.78259	0.12949	-0.289024	0.0709745	0.118041	-0.2992	0.0357724
-0.818209	0.147299	-0.285208	0.0811511	0.0811511	-0.300472	0.0408619
-0.846194	0.162564	-0.289024	0.0595258	0.0544375	-0.315737	0.0370448
-0.897077	0.18419	-0.300472	0.0264518	0.015003	-0.327186	0.0345
-0.921247	0.201999	-0.304289	0.0200914	-0.0511451	-0.351356	0.0370448
-0.917431	0.235073	-0.300472	0.015003	-0.137646	-0.366621	0.0345
-0.900894	0.261786	-0.301745	-0.0142548	-0.222876	-0.393334	0.0395895
-0.877996	0.291044	-0.313193	-0.0460567	-0.277575	-0.422592	0.0586751
-0.86782	0.347016	-0.328458	-0.082947	-0.324642	-0.434041	0.0650369
-0.848738	0.387722	-0.344995	-0.099484	-0.356444	-0.425136	0.0510408
-0.851283	0.432245	-0.320826	-0.124926	-0.36026	-0.408599	0.054858
-0.870364	0.464047	-0.310649	-0.161816	-0.355172	-0.403511	0.0599475
-0.875452	0.480584	-0.310649	-0.205067	-0.325914	-0.386974	0.0561303
-0.890717	0.504753	-0.2992	-0.248317	-0.289024	-0.375525	0.0306829
-0.918703	0.530195	-0.281391	-0.283935	-0.229236	-0.365349	0.024321
-0.951777	0.542916	-0.245773	-0.275031	-0.166904	-0.366621	0.0319553
-0.96577	0.55182	-0.217787	-0.248317	-0.130014	-0.372981	0.0294105
-0.961953	0.57599	-0.203795	-0.248317	-0.104572	-0.366621	0.0345
-0.983579	0.584894	-0.197434	-0.233052	-0.112205	-0.380613	0.0332276
-1.01284	0.577262	-0.185985	-0.222876	-0.142735	-0.380613	0.0357724
-1.04209	0.565813	-0.185985	-0.199978	-0.18853	-0.376797	0.0332276
-1.06881	0.548004	-0.197434	-0.166904	-0.239413	-0.371709	0.0357724
-1.10443	0.54546	-0.208883	-0.137646	-0.261038	-0.372981	0.0370448
-1.14513	0.560725	-0.243229	-0.124926	-0.269943	-0.379341	0.0370448
-1.19093	0.589983	-0.269943	-0.122381	-0.264854	-0.381886	0.0421342
-1.2558	0.600159	-0.304289	-0.110933	-0.254678	-0.386974	0.0306829
-1.30923	0.611608	-0.338635	-0.116021	-0.245773	-0.386974	0.0395895
-1.34103	0.629417	-0.375525	-0.137646	-0.213971	-0.381886	0.0345
-1.36393	0.639594	-0.42132	-0.178353	-0.169448	-0.39079	0.0370448
-1.38174	0.642138	-0.445489	-0.192346	-0.137646	-0.398423	0.0345
-1.39319	0.611608	-0.463299	-0.182169	-0.132558	-0.409871	0.0255934
-1.37283	0.581078	-0.473475	-0.185985	-0.131286	-0.412415	0.0205039
-1.31432	0.581078	-0.495101	-0.196162	-0.112205	-0.386974	0.0166868
-1.26471	0.596343	-0.493828	-0.222876	-0.0842191	-0.365349	0.0319553
-1.21255	0.610336	-0.462027	-0.261038	-0.0473288	-0.343723	0.024321
-1.15022	0.605248	-0.439129	-0.281391	-0.0142548	-0.334819	0.0230487
-1.11079	0.600159	-0.422592	-0.300472	0.0328121	-0.365349	0.0230487
-1.06245	0.591255	-0.402239	-0.301745	0.0709745	-0.406055	0.0217763
-1.03701	0.593799	-0.379341	-0.320826	0.0925999	-0.45185	0.0179592
-1.03319	0.595071	-0.369165	-0.327186	0.12313	-0.483652	0.0103249
-1.03319	0.574718	-0.381886	-0.327186	0.143483	-0.511638	0.024321
-1.05736	0.579806	-0.400967	-0.334819	0.156204	-0.540895	0.0357724
-1.07898	0.560725	-0.437857	-0.336091	0.170197	-0.538351	0.044679
-1.09679	0.549276	-0.454394	-0.324642	0.177829	-0.529447	0.0383171
-1.10061	0.535283	-0.464571	-0.295384	0.18419	-0.520542	0.0395895
-1.1057	0.512386	-0.478564	-0.273759	0.185462	-0.511638	0.044679
-1.12987	0.47804	-0.470931	-0.263582	0.198182	-0.511638	0.0357724
-1.13496	0.42334	-0.467115	-0.248317	0.219808	-0.48238	0.0306829
-1.14004	0.39281	-0.464571	-0.258494	0.231256	-0.456938	0.0345
-1.14386	0.396627	-0.467115	-0.267398	0.228712	-0.45185	0.0370448
-1.13241	0.405531	-0.464571	-0.243229	0.204543	-0.45821	0.0408619
-1.1286	0.418252	-0.474747	-0.229236	0.193094	-0.484924	0.0345
-1.11842	0.427157	-0.510366	-0.22542	0.201999	-0.493828	0.0561303
-1.10443	0.436061	-0.528175	-0.224148	0.229984	-0.505277	0.0637646
-1.09425	0.433517	-0.552344	-0.238141	0.250338	-0.526903	0.0663093
-1.09298	0.444966	-0.539623	-0.248317	0.265603	-0.544712	0.0688541
-1.09298	0.461503	-0.511638	-0.25595	0.284684	-0.545984	0.0777607
-1.07771	0.479312	-0.502733	-0.253406	0.301221	-0.535807	0.0803054
-1.06881	0.498393	-0.500189	-0.233052	0.311397	-0.528175	0.0853949
-1.06245	0.509842	-0.511638	-0.220332	0.324118	-0.511638	0.0853949
-1.03828	0.51493	-0.505277	-0.211427	0.315214	-0.500189	0.0739435
-1.02429	0.503481	-0.500189	-0.202522	0.278323	-0.483652	0.0853949
-1.01665	0.489488	-0.500189	-0.183441	0.249066	-0.459482	0.0739435
-1.01411	0.458959	-0.504005	-0.149095	0.240161	-0.432769	0.0663093
-1.03065	0.430973	-0.507821	-0.116021	0.242705	-0.398423	0.0739435
-1.05736	0.422068	-0.495101	-0.0893074	0.249066	-0.370437	0.0752159
-1.10188	0.432245	-0.479836	-0.0587775	0.255426	-0.362804	0.0777607
-1.12987	0.457686	-0.484924	-0.0333359	0.236345	-0.370437	0.0764883
-1.15658	0.471679	-0.501461	-0.0129827	0.240161	-0.361532	0.0752159
-1.18075	0.493305	-0.530719	-0.00535022	0.265603	-0.352628	0.0701264
-1.17948	0.495849	-0.557432	-0.00280606	0.280868	-0.356444	0.0650369
-1.17057	0.495849	-0.552344	0.0188193	0.306309	-0.356444	0.0701264
-1.15404	0.4844	-0.544712	0.0239076	0.31903	-0.375525	0.0675817
-1.15785	0.465319	-0.5498	0.0213634	0.344471	-0.403511	0.0675817
-1.15785	0.439877	-0.561249	0.0251797	0.357192	-0.42132	0.0663093
-1.1464	0.408075	-0.579058	0.0353563	0.350832	-0.444217	0.0752159
-1.13877	0.408075	-0.565065	0.0658862	0.352104	-0.450578	0.054858
-1.12351	0.413164	-0.535807	0.0913278	0.329207	-0.454394	0.044679
-1.11588	0.429701	-0.515454	0.118041	0.313942	-0.436585	0.0268658
-1.1146	0.45387	-0.534535	0.132034	0.306309	-0.422592	0.0128697
-1.12096	0.480584	-0.567609	0.170197	0.296132	-0.434041	-0.0113054
-1.13241	0.493305	-0.594323	0.245249	0.306309	-0.45185	-0.0418423
-1.13114	0.494577	-0.623581	0.326662	0.312669	-0.491284	-0.054566
-1.13368	0.507298	-0.633757	0.383906	0.330479	-0.514182	-0.064745
-1.12224	0.516202	-0.619764	0.438605	0.339383	-0.52563	-0.0736516
-1.07771	0.518746	-0.566337	0.462775	0.338111	-0.533263	-0.074924
-1.01156	0.498393	-0.51291	0.461503	0.338111	-0.530719	-0.0774687
-0.921247	0.474223	-0.463299	0.442422	0.322846	-0.542167	-0.074924
-0.855099	0.443694	-0.407327	0.42334	0.298677	-0.538351	-0.0736516
-0.786407	0.402987	-0.361532	0.41062	0.275779	-0.520542	-0.0723792
-0.710082	0.364825	-0.304289	0.39281	0.238889	-0.496373	-0.0494765
-0.670647	0.316486	-0.258494	0.378818	0.207087	-0.468387	-0.0380252
-0.636301	0.268147	-0.205067	0.376273	0.182917	-0.450578	-0.0253015
-0.629941	0.241433	-0.166904	0.378818	0.152388	-0.426408	-0.0214844
-0.64139	0.241433	-0.147823	0.391538	0.134578	-0.400967	-0.0151225
-0.659199	0.254154	-0.161816	0.405531	0.115497	-0.406055	-0.020212
-0.689729	0.265603	-0.207611	0.413164	0.12313	-0.409871	-0.0113054
-0.725347	0.285956	-0.245773	0.433517	0.133306	-0.409871	0.024321
-0.774958	0.298677	-0.273759	0.442422	0.137123	-0.400967	0.0472237
-0.811848	0.311397	-0.266126	0.444966	0.144755	-0.389518	0.0726712
-0.836018	0.306309	-0.254678	0.446238	0.154932	-0.386974	0.0917568
-0.865275	0.278323	-0.221604	0.428429	0.179101	-0.395878	0.089212
-0.909798	0.259242	-0.193618	0.401715	0.217264	-0.393334	0.0917568
-0.949233	0.236345	-0.180897	0.381362	0.229984	-0.366621	0.0930291
-0.97213	0.241433	-0.165632	0.369913	0.215991	-0.348811	0.103208
-0.987395	0.268147	-0.151639	0.352104	0.185462	-0.320826	0.112115
-0.984851	0.265603	-0.149095	0.330479	0.142211	-0.294112	0.123566
-0.967042	0.260514	-0.161816	0.31903	0.0989602	-0.267398	0.124838
-0.967042	0.252882	-0.165632	0.326662	0.0480771	-0.243229	0.110842
-0.989939	0.271963	-0.136374	0.329207	0.0213634	-0.244501	0.0943015
-1.00139	0.291044	-0.0854912	0.334295	0.013731	-0.217787	0.0803054
-1.01792	0.322846	-0.0435126	0.336839	-0.000261901	-0.187257	0.0853949
-1.03828	0.367369	-0.0320639	0.331751	0.00482641	-0.152911	0.0752159
-1.06118	0.413164	-0.0244314	0.347016	0.00101018	-0.140191	0.0663093
-1.07898	0.464047	-0.0422405	0.340655	0.00482641	-0.142735	0.0599475
-1.09807	0.506025	-0.0409684	0.316486	0.0162751	-0.131286	0.0510408
-1.12478	0.534011	-0.0231593	0.280868	0.0175472	-0.131286	0.0497685
-1.1286	0.530195	-0.0167989	0.25797	0.0188193	-0.147823	0.0370448
-1.12478	0.511114	-0.0307918	0.252882	0.0111868	-0.178353	0.0357724
-1.13241	0.503481	-0.082947	0.268147	-0.00407814	-0.217787	0.0306829
-1.14004	0.494577	-0.126198	0.291044	-0.0244314	-0.219059	0.024321
-1.14386	0.498393	-0.16436	0.291044	-0.0613217	-0.230508	0.024321
-1.1375	0.489488	-0.191074	0.268147	-0.0943957	-0.220332	0.0561303
-1.13114	0.47804	-0.193618	0.238889	-0.130014	-0.210155	0.0853949
-1.13241	0.442422	-0.196162	0.214719	-0.17072	-0.216515	0.0943015
-1.13368	0.408075	-0.206339	0.201999	-0.191074	-0.221604	0.117204
-1.1464	0.387722	-0.224148	0.172741	-0.203795	-0.236869	0.118477
-1.16676	0.34956	-0.226692	0.128218	-0.196162	-0.230508	0.118477
-1.19347	0.336839	-0.22542	0.0798791	-0.168176	-0.220332	0.129928
-1.23545	0.32539	-0.227964	0.0277238	-0.146551	-0.202522	0.124838
-1.26852	0.317758	-0.202522	-0.0269756	-0.112205	-0.20125	0.132473
-1.30033	0.316486	-0.177081	-0.0714983	-0.0943957	-0.222876	0.118477
-1.31305	0.340655	-0.161816	-0.0804029	-0.0943957	-0.234324	0.107025
-1.29015	0.357192	-0.132558	-0.0702262	-0.0943957	-0.239413	0.0955739
-1.26852	0.361008	-0.137646	-0.0358801	-0.108389	-0.258494	0.0955739
-1.2469	0.373729	-0.135102	0.00737057	-0.117293	-0.277575	0.0955739
-1.23418	0.371185	-0.126198	0.0366284	-0.138918	-0.309377	0.0841225
-1.21764	0.362281	-0.118565	0.0684304	-0.13383	-0.339907	0.0675817
-1.21383	0.344471	-0.109661	0.0989602	-0.118565	-0.355172	0.0497685
-1.2151	0.340655	-0.099484	0.126946	-0.126198	-0.364076	0.0561303
-1.21001	0.335567	-0.0918516	0.156204	-0.128742	-0.371709	0.0497685
-1.2151	0.32539	-0.0943957	0.156204	-0.114749	-0.379341	0.0675817
-1.22527	0.320302	-0.100756	0.128218	-0.0804029	-0.369165	0.0752159
-1.2469	0.308853	-0.0943957	0.116769	-0.0193431	-0.358988	0.0726712
-1.27997	0.29486	-0.0931237	0.107865	0.0239076	-0.358988	0.0663093
-1.29142	0.275779	-0.0804029	0.102776	0.0518933	-0.355172	0.0497685
-1.33213	0.261786	-0.0905795	0.0722466	0.0544375	-0.36026	0.0523132
-1.36775	0.254154	-0.114749	0.0455329	0.0315401	-0.350084	0.0497685
-1.38937	0.259242	-0.151639	0.0289959	-0.00535022	-0.344995	0.0574027
-1.39828	0.292316	-0.197434	-0.0257035	-0.0447847	-0.344995	0.0637646
-1.37029	0.321574	-0.222876	-0.0714983	-0.0600496	-0.338635	0.0701264
-1.34612	0.345744	-0.245773	-0.1033	-0.0804029	-0.331002	0.0675817
-1.30923	0.38009	-0.261038	-0.12747	-0.0969399	-0.325914	0.0612198
-1.25835	0.415708	-0.268671	-0.141463	-0.105844	-0.334819	0.0701264
-1.1922	0.464047	-0.272487	-0.165632	-0.128742	-0.336091	0.079033
-1.11333	0.494577	-0.269943	-0.177081	-0.155456	-0.336091	0.0917568
-1.05482	0.528923	-0.259766	-0.165632	-0.159272	-0.352628	0.0815778
-1.01665	0.546732	-0.238141	-0.166904	-0.151639	-0.361532	0.0815778
-0.977218	0.55182	-0.211427	-0.166904	-0.151639	-0.381886	0.0815778
-0.936512	0.526379	-0.19489	-0.151639	-0.166904	-0.393334	0.099391
-0.90471	0.494577	-0.173265	-0.131286	-0.169448	-0.400967	0.107025
-0.912342	0.479312	-0.168176	-0.121109	-0.141463	-0.411143	0.0904844
-0.931424	0.45387	-0.178353	-0.112205	-0.0956678	-0.411143	0.0968462
-0.959409	0.433517	-0.20125	-0.082947	-0.0714983	-0.411143	0.0955739
-0.975946	0.422068	-0.239413	-0.0511451	-0.0740425	-0.407327	0.0904844
-1.01284	0.41062	-0.263582	-0.0435126	-0.0918516	-0.39079	0.0866673
-1.051	0.405531	-0.300472	-0.0447847	-0.108389	-0.385702	0.0853949
-1.09043	0.38645	-0.322098	-0.034608	-0.114749	-0.370437	0.0943015
-1.16676	0.38009	-0.336091	-0.0307918	-0.098212	-0.350084	0.105753
-1.26344	0.38645	-0.351356	-0.00535022	-0.0689542	-0.331002	0.117204
-1.37538	0.382634	-0.351356	0.0213634	-0.0257035	-0.313193	0.112115
-1.46697	0.388994	-0.36026	0.0315401	0.0315401	-0.310649	0.122294
-1.50004	0.390266	-0.362804	0.0595258	0.0862395	-0.301745	0.128656
-1.48223	0.395355	-0.365349	0.0646141	0.143483	-0.290296	0.141379
-1.44662	0.401715	-0.358988	0.0493492	0.182917	-0.283935	0.15792
-1.43389	0.391538	-0.352628	0.030268	0.180373	-0.266126	0.151558
-1.45043	0.38009	-0.362804	0.00991473	0.168925	-0.254678	0.156648
-1.45806	0.354648	-0.36026	-0.00789437	0.151115	-0.248317	0.152831
-1.45425	0.343199	-0.350084	-0.0435126	0.118041	-0.252134	0.133745
-1.44407	0.352104	-0.322098	-0.104572	0.0709745	-0.257222	0.117204
-1.40973	0.359736	-0.300472	-0.156728	0.0417167	-0.253406	0.110842
-1.3881	0.353376	-0.285208	-0.193618	0.0417167	-0.258494	0.117204
-1.3563	0.339383	-0.268671	-0.215243	0.0480771	-0.268671	0.0943015
-1.33213	0.333023	-0.269943	-0.243229	0.0671583	-0.289024	0.0853949
-1.30923	0.352104	-0.291568	-0.276303	0.0811511	-0.31701	0.0866673
-1.28125	0.372457	-0.343723	-0.266126	0.0773349	-0.338635	0.0752159
-1.25072	0.413164	-0.400967	-0.238141	0.0798791	-0.370437	0.0612198
-1.20619	0.452598	-0.45185	-0.224148	0.0836953	-0.383158	0.0383171
-1.17312	0.476768	-0.528175	-0.207611	0.0964161	-0.39715	0.0357724
-1.1604	0.494577	-0.589234	-0.211427	0.119314	-0.407327	0.0357724
-1.15404	0.493305	-0.655382	-0.202522	0.142211	-0.408599	0.0408619
-1.16421	0.498393	-0.697361	-0.199978	0.152388	-0.411143	0.0332276
-1.19602	0.502209	-0.722803	-0.196162	0.179101	-0.408599	0.0230487
-1.23927	0.495849	-0.736796	-0.182169	0.22108	-0.42132	0.0128697
-1.32068	0.488216	-0.732979	-0.182169	0.268147	-0.42132	-0.00367115
-1.39828	0.462775	-0.716442	-0.18853	0.311397	-0.428952	0.00523545
-1.43771	0.438605	-0.677008	-0.173265	0.336839	-0.446762	-0.0138501
-1.39828	0.434789	-0.629941	-0.156728	0.366097	-0.441673	-0.0214844
-1.32958	0.422068	-0.568881	-0.147823	0.367369	-0.449306	-0.030391
-1.29269	0.42334	-0.523086	-0.145279	0.363553	-0.445489	-0.0405699
-1.28633	0.437333	-0.514182	-0.112205	0.366097	-0.423864	-0.0253015
-1.2787	0.442422	-0.48874	-0.0676821	0.371185	-0.403511	-0.0227567
-1.26852	0.436061	-0.459482	-0.0206152	0.396627	-0.383158	-0.0316633
-1.2469	0.433517	-0.453122	0.0239076	0.411892	-0.386974	-0.0456594
-1.22019	0.45387	-0.453122	0.0366284	0.425884	-0.38443	-0.0456594
-1.17439	0.469135	-0.448034	0.0379005	0.446238	-0.381886	-0.0316633
-1.11842	0.492033	-0.423864	0.0379005	0.446238	-0.392062	-0.0354805
-1.07898	0.526379	-0.420048	0.0251797	0.444966	-0.395878	-0.0367528
-1.07771	0.548004	-0.411143	0.00609849	0.441149	-0.385702	-0.0354805
-1.10951	0.565813	-0.413688	-0.0447847	0.437333	-0.380613	-0.0316633
-1.15658	0.572174	-0.441673	-0.105844	0.443694	-0.392062	-0.0189396
-1.17312	0.578534	-0.456938	-0.156728	0.446238	-0.409871	-0.0253015
-1.15404	0.591255	-0.456938	-0.203795	0.442422	-0.39715	-0.0253015
-1.11206	0.584894	-0.464571	-0.247045	0.42334	-0.376797	-0.0316633
-1.11333	0.579806	-0.493828	-0.283935	0.415708	-0.375525	-0.0316633
-1.13241	0.565813	-0.504005	-0.304289	0.409347	-0.376797	-0.0151225
-1.12224	0.55182	-0.511638	-0.295384	0.387722	-0.388246	-0.00876064
-1.10824	0.544188	-0.526903	-0.271215	0.368641	-0.402239	-0.0151225
-1.0739	0.520018	-0.521814	-0.23178	0.357192	-0.423864	-0.0342081
-1.03192	0.507298	-0.524358	-0.182169	0.333023	-0.428952	-0.0367528
-1.00393	0.497121	-0.526903	-0.146551	0.308853	-0.444217	-0.030391
-0.955593	0.517474	-0.538351	-0.0943957	0.299949	-0.467115	-0.0253015
-0.905982	0.553092	-0.566337	-0.0409684	0.2885	-0.472203	-0.0113054
-0.838562	0.583622	-0.585418	-0.00789437	0.261786	-0.478564	-0.0240291
-0.764781	0.609064	-0.572697	0.0124589	0.240161	-0.492556	-0.0163949
-0.718986	0.620513	-0.511638	0.00864265	0.208359	-0.515454	-0.00748827
-0.668103	0.633233	-0.441673	-0.00535022	0.180373	-0.528175	0.0128697
-0.618492	0.638322	-0.399695	0.00991473	0.149843	-0.528175	0.0192315
-0.562521	0.628145	-0.364076	0.0277238	0.12949	-0.533263	0.0154144
-0.509093	0.607792	-0.319554	0.0493492	0.128218	-0.531991	0.0255934
-0.473475	0.584894	-0.277575	0.0582537	0.138395	-0.535807	0.0217763
-0.45185	0.577262	-0.250861	0.0557096	0.146027	-0.533263	0.0179592
-0.460754	0.556909	-0.250861	0.0646141	0.143483	-0.534535	0.00650783
-0.45821	0.534011	-0.222876	0.0824232	0.15366	-0.554888	0.000145967
-0.446762	0.509842	-0.199978	0.104049	0.167653	-0.582874	0.00650783
-0.437857	0.490761	-0.169448	0.135851	0.182917	-0.609588	0.0192315
-0.413688	0.47804	-0.146551	0.168925	0.204543	-0.604499	0.0230487
-0.411143	0.467863	-0.140191	0.231256	0.210903	-0.600683	0.0255934
-0.422592	0.475496	-0.154183	0.299949	0.214719	-0.584146	0.0484961
-0.450578	0.4844	-0.177081	0.341927	0.219808	-0.579058	0.0586751
-0.487468	0.469135	-0.206339	0.367369	0.219808	-0.582874	0.0701264
-0.51291	0.45387	-0.258494	0.402987	0.213447	-0.576514	0.0739435
-0.554888	0.434789	-0.289024	0.430973	0.188006	-0.58669	0.0663093
-0.589234	0.424612	-0.304289	0.437333	0.177829	-0.585418	0.0561303
-0.629941	0.415708	-0.297928	0.428429	0.18419	-0.595595	0.0383171
-0.691001	0.400443	-0.281391	0.422068	0.188006	-0.609588	0.0166868
-0.755877	0.402987	-0.281391	0.414436	0.172741	-0.619764	-0.00748827
-0.811848	0.428429	-0.267398	0.402987	0.148571	-0.64139	-0.0113054
-0.862731	0.446238	-0.259766	0.402987	0.148571	-0.663015	-0.0138501
-0.881813	0.474223	-0.250861	0.406803	0.135851	-0.665559	-0.0138501
-0.895805	0.485672	-0.243229	0.400443	0.116769	-0.635029	-0.00239878
-0.897077	0.489488	-0.271215	0.414436	0.095144	-0.619764	-0.00112641
-0.894533	0.495849	-0.295384	0.41698	0.0646141	-0.621036	-0.00112641
-0.883085	0.497121	-0.311921	0.383906	0.063342	-0.596867	-0.00876064
-0.870364	0.509842	-0.310649	0.352104	0.0646141	-0.579058	0.000145967
-0.879268	0.47804	-0.277575	0.308853	0.0544375	-0.553616	-0.00621589
-0.881813	0.437333	-0.236869	0.270691	0.0544375	-0.539623	-0.00494352
-0.872908	0.402987	-0.20125	0.266875	0.0506213	-0.534535	-0.00748827
-0.86782	0.376273	-0.175809	0.273235	0.0442609	-0.51927	-0.0253015
-0.853827	0.38645	-0.149095	0.302493	0.0379005	-0.502733	-0.0456594
-0.860187	0.378818	-0.128742	0.340655	0.0251797	-0.468387	-0.0520213
-0.881813	0.366097	-0.123654	0.363553	0.0366284	-0.428952	-0.0443871
-0.913614	0.348288	-0.107117	0.391538	0.0557096	-0.39079	-0.0482042
-0.93524	0.327934	-0.105844	0.428429	0.0735187	-0.370437	-0.0532937
-0.949233	0.326662	-0.105844	0.413164	0.0862395	-0.365349	-0.0431147
-0.96577	0.330479	-0.123654	0.397899	0.0900557	-0.361532	-0.0405699
-0.968314	0.357192	-0.145279	0.390266	0.078607	-0.344995	-0.0265738
-0.9963	0.400443	-0.160544	0.387722	0.0506213	-0.278847	-0.0342081
-1.03319	0.42334	-0.166904	0.383906	0.013731	-0.192346	-0.0214844
-1.06372	0.443694	-0.169448	0.345744	-0.0396963	-0.0740425	-0.0253015
-1.10188	0.446238	-0.178353	0.317758	-0.0867633	0.0747907	-0.0265738
-1.1146	0.443694	-0.173265	0.291044	-0.104572	0.233801	-0.0253015
-1.11588	0.438605	-0.180897	0.259242	-0.0854912	0.409347	-0.0342081
-1.10951	0.428429	-0.175809	0.237617	-0.0396963	0.592527	-0.0163949
-1.09679	0.436061	-0.159272	0.203271	0.0264518	0.738816	-0.020212
-1.08535	0.408075	-0.151639	0.163836	0.0722466	0.855847	-0.0265738
-1.06245	0.385178	-0.146551	0.142211	0.0976882	0.975423	-0.0392976
-1.0192	0.362281	-0.159272	0.119314	0.106593	1.07464	-0.0367528
-0.986123	0.333023	-0.161816	0.0773349	0.109137	1.18659	-0.0163949
-0.950505	0.306309	-0.166904	0.0506213	0.112953	1.22984	0.00269071
-0.933968	0.268147	-0.154183	0.0200914	0.120586	1.23365	0.0166868
-0.925063	0.247793	-0.130014	-0.000261901	0.132034	1.23493	0.0141421
-0.926335	0.22744	-0.117293	-0.0269756	0.146027	1.1815	0.0230487
-0.926335	0.218536	-0.105844	-0.0333359	0.172741	1.16115	0.0192315
-0.914887	0.223624	-0.0918516	-0.0104385	0.180373	1.15733	0.024321
-0.912342	0.213447	-0.0714983	0.0213634	0.204543	1.1357	0.0294105
-0.921247	0.212175	-0.0765866	0.0557096	0.228712	1.15479	0.0205039
-0.939056	0.232529	-0.0753146	0.0849674	0.212175	1.12553	0.024321
-0.970858	0.275779	-0.0358801	0.0925999	0.182917	1.07719	0.0166868
-1.00266	0.308853	-0.0218872	0.102776	0.149843	1.0174	0.00396308
-1.0281	0.32539	-0.0155268	0.0976882	0.110409	0.881289	-0.00494352
-1.05354	0.331751	-0.0333359	0.0900557	0.0747907	0.743904	-0.00494352
-1.10824	0.333023	-0.0600496	0.0964161	0.0239076	0.607792	-0.00748827
-1.1604	0.340655	-0.0854912	0.0798791	-0.0167989	0.558181	-0.0151225
-1.19474	0.358464	-0.109661	0.0417167	-0.0333359	0.589983	-0.00876064
-1.22655	0.396627	-0.114749	-0.00407814	-0.00535022	0.532739	-0.010033
-1.24054	0.408075	-0.126198	-0.0511451	0.0239076	0.441149	-0.010033
-1.22019	0.387722	-0.138918	-0.1033	0.0557096	0.344471	-0.0138501
-1.20746	0.38645	-0.12747	-0.141463	0.0875115	0.312669	-0.00748827
-1.22019	0.387722	-0.117293	-0.183441	0.105321	0.367369	0.000145967
-1.22655	0.368641	-0.109661	-0.227964	0.125674	0.29486	0.0077802
-1.224	0.348288	-0.12747	-0.258494	0.128218	0.18419	0.00905257
-1.23163	0.322846	-0.147823	-0.281391	0.133306	0.0913278	0.00141834
-1.23036	0.310125	-0.141463	-0.278847	0.137123	0.0607979	-0.00494352
-1.21383	0.297405	-0.117293	-0.258494	0.133306	0.119314	-0.020212
-1.19474	0.296132	-0.0613217	-0.249589	0.144755	0.199454	-0.0214844
-1.17948	0.285956	-0.034608	-0.240685	0.157476	0.252882	-0.010033
-1.18584	0.260514	-0.0447847	-0.235596	0.16638	0.255426	0.00141834
-1.21001	0.243977	-0.0727704	-0.230508	0.207087	0.203271	0.0077802
-1.23545	0.229984	-0.100756	-0.219059	0.237617	0.120586	-0.00112641
-1.26089	0.238889	-0.124926	-0.210155	0.250338	0.0379005	-0.00494352
-1.26216	0.245249	-0.185985	-0.212699	0.25161	-0.0142548	-0.0176672
-1.24435	0.249066	-0.236869	-0.235596	0.254154	-0.0269756	-0.0113054
-1.23291	0.228712	-0.272487	-0.269943	0.260514	-0.0167989	-0.020212
-1.22655	0.182917	-0.303017	-0.277575	0.243977	-0.0384243	-0.0240291
-1.23418	0.152388	-0.287752	-0.280119	0.237617	-0.0765866	-0.0163949
-1.25453	0.147299	-0.264854	-0.289024	0.242705	-0.116021	-0.0367528
-1.28125	0.144755	-0.240685	-0.296656	0.268147	-0.141463	-0.0469318
-1.3105	0.125674	-0.208883	-0.313193	0.280868	-0.152911	-0.0431147
-1.32195	0.0836953	-0.180897	-0.350084	0.301221	-0.166904	-0.0265738
-1.33849	0.0607979	-0.150367	-0.39715	0.298677	-0.177081	-0.0163949
-1.3334	0.0480771	-0.13383	-0.448034	0.283412	-0.205067	-0.00748827
-1.32704	0.0506213	-0.108389	-0.501461	0.28214	-0.236869	0.0179592
-1.32195	0.0671583	-0.0613217	-0.534535	0.254154	-0.263582	0.00650783
-1.30414	0.0684304	-0.0129827	-0.534535	0.233801	-0.275031	0.00269071
-1.30796	0.0544375	0.0251797	-0.487468	0.22108	-0.278847	0.0077802
-1.31814	0.0366284	0.0506213	-0.432769	0.213447	-0.289024	-0.00494352
-1.3334	0.0162751	0.0849674	-0.411143	0.228712	-0.29284	-0.00876064
-1.34994	-0.0193431	0.0964161	-0.389518	0.245249	-0.290296	0.00141834
-1.36902	-0.00280606	0.0913278	-0.36026	0.260514	-0.291568	0.0128697
-1.38683	0.046805	0.0658862	-0.351356	0.278323	-0.291568	-0.00367115
-1.37792	0.0773349	0.0353563	-0.356444	0.280868	-0.300472	-0.00367115
-1.36902	0.0989602	0.0175472	-0.339907	0.284684	-0.304289	-0.0113054
-1.36647	0.0913278	-0.000261901	-0.328458	0.306309	-0.305561	-0.0151225
-1.36139	0.0976882	-0.0333359	-0.333547	0.35592	-0.305561	-0.0151225
-1.36011	0.107865	-0.099484	-0.332274	0.39281	-0.296656	-0.0253015
-1.33594	0.132034	-0.145279	-0.342451	0.427157	-0.289024	-0.0367528
-1.3016	0.185462	-0.165632	-0.348811	0.469135	-0.271215	-0.0443871
-1.28761	0.261786	-0.185985	-0.351356	0.498393	-0.272487	-0.0316633
-1.26089	0.340655	-0.187257	-0.365349	0.537827	-0.278847	-0.0342081
-1.23163	0.39281	-0.174537	-0.386974	0.561997	-0.280119	-0.0405699
-1.19347	0.414436	-0.177081	-0.42132	0.570901	-0.285208	-0.0354805
-1.15022	0.437333	-0.198706	-0.445489	0.556909	-0.275031	-0.0405699
-1.12605	0.452598	-0.229236	-0.462027	0.532739	-0.26231	-0.0405699
-1.09934	0.502209	-0.268671	-0.469659	0.512386	-0.248317	-0.0354805
-1.0828	0.536555	-0.319554	-0.464571	0.509842	-0.226692	-0.0265738
-1.05227	0.544188	-0.343723	-0.449306	0.526379	-0.206339	-0.0278462
-0.997572	0.546732	-0.358988	-0.434041	0.54546	-0.189802	-0.0405699
-0.960681	0.536555	-0.386974	-0.402239	0.522562	-0.189802	-0.0583831
-0.926335	0.504753	-0.426408	-0.370437	0.506025	-0.18853	-0.0622003
-0.914887	0.493305	-0.454394	-0.336091	0.499665	-0.18853	-0.0571108
-0.90471	0.489488	-0.474747	-0.28648	0.497121	-0.183441	-0.0787411
-0.891989	0.474223	-0.473475	-0.245773	0.498393	-0.171993	-0.0825582
-0.902166	0.474223	-0.426408	-0.219059	0.494577	-0.175809	-0.0825582
-0.899622	0.4844	-0.380613	-0.187257	0.490761	-0.166904	-0.0774687
-0.890717	0.483128	-0.300472	-0.154183	0.504753	-0.166904	-0.0736516
-0.888173	0.457686	-0.238141	-0.126198	0.507298	-0.185985	-0.0660174
-0.885629	0.428429	-0.207611	-0.0969399	0.474223	-0.207611	-0.0685621
-0.87418	0.419524	-0.17072	-0.0816749	0.422068	-0.22542	-0.0711069
-0.828385	0.41698	-0.126198	-0.06641	0.388994	-0.207611	-0.0558384
-0.777502	0.409347	-0.117293	-0.0486009	0.372457	-0.193618	-0.0482042
-0.7457	0.411892	-0.141463	-0.0435126	0.344471	-0.166904	-0.0405699
-0.732979	0.411892	-0.158	-0.0231593	0.302493	-0.136374	-0.0392976
-0.75206	0.424612	-0.16436	-0.00407814	0.254154	-0.13383	-0.0316633
-0.777502	0.420796	-0.16436	0.0264518	0.208359	-0.105844	-0.0316633
-0.808032	0.395355	-0.163088	0.0531654	0.158748	-0.0791308	-0.0316633
-0.851283	0.358464	-0.185985	0.0557096	0.130762	-0.0791308	-0.0291186
-0.88054	0.329207	-0.233052	0.06207	0.12313	-0.0816749	-0.0482042
-0.912342	0.320302	-0.275031	0.0671583	0.105321	-0.0549613	-0.054566
-0.925063	0.321574	-0.318282	0.0747907	0.0836953	-0.0257035	-0.0571108
-0.939056	0.341927	-0.351356	0.0697024	0.0658862	0.00101018	-0.0698345
-0.945416	0.364825	-0.371709	0.046805	0.0569816	0.0544375	-0.0774687
-0.900894	0.38009	-0.392062	0.0289959	0.0544375	0.111681	-0.085103
-0.828385	0.396627	-0.412415	0.00609849	0.0557096	0.171469	-0.0812858
-0.754605	0.390266	-0.441673	-0.0269756	0.0671583	0.214719	-0.0825582
-0.70881	0.383906	-0.465843	-0.0524171	0.0722466	0.2885	-0.0863753
-0.655382	0.373729	-0.505277	-0.098212	0.0811511	0.391538	-0.0876477
-0.600683	0.377546	-0.559977	-0.132558	0.0913278	0.469135	-0.0876477
-0.554888	0.381362	-0.595595	-0.13383	0.078607	0.479312	-0.0927372
-0.517998	0.372457	-0.614676	-0.121109	0.0900557	0.467863	-0.0952819
-0.495101	0.383906	-0.627397	-0.0791308	0.0849674	0.475496	-0.074924
-0.492556	0.366097	-0.623581	-0.049873	0.0849674	0.50857	-0.0761964
-0.497645	0.330479	-0.595595	-0.034608	0.0747907	0.518746	-0.0761964
-0.501461	0.301221	-0.562521	-0.00789437	0.0353563	0.503481	-0.0736516
-0.506549	0.289772	-0.509093	0.0213634	-0.00280606	0.471679	-0.0812858
-0.539623	0.285956	-0.463299	0.046805	-0.0244314	0.38645	-0.0761964
-0.570153	0.271963	-0.42768	0.0671583	-0.0257035	0.236345	-0.0876477
-0.594323	0.26433	-0.409871	0.0862395	-0.0155268	0.102776	-0.0774687
-0.627397	0.259242	-0.399695	0.115497	-0.00280606	-0.00916645	-0.0876477
-0.655382	0.255426	-0.372981	0.147299	-0.000261901	-0.0714983	-0.106733
-0.691001	0.271963	-0.36026	0.175285	-0.00916645	-0.116021	-0.109278
-0.740612	0.270691	-0.333547	0.168925	-0.00789437	-0.182169	-0.105461
-0.799127	0.265603	-0.328458	0.16002	-0.0193431	-0.243229	-0.0965543
-0.832201	0.265603	-0.344995	0.157476	-0.0206152	-0.2992	-0.0787411
-0.828385	0.279595	-0.355172	0.135851	-0.0129827	-0.350084	-0.064745
-0.838562	0.289772	-0.352628	0.126946	-0.00407814	-0.36026	-0.0520213
-0.869092	0.308853	-0.339907	0.107865	0.00991473	-0.370437	-0.0469318
-0.88054	0.324118	-0.337363	0.0811511	-0.000261901	-0.375525	-0.0456594
-0.871636	0.31903	-0.344995	0.0671583	-0.0104385	-0.367893	-0.0482042
-0.865275	0.322846	-0.344995	0.06207	-0.0307918	-0.344995	-0.0418423
-0.851283	0.331751	-0.338635	0.046805	-0.0676821	-0.334819	-0.0342081
-0.809304	0.345744	-0.314465	0.0417167	-0.0918516	-0.324642	-0.0316633
-0.753333	0.345744	-0.291568	0.0569816	-0.107117	-0.2992	-0.0329357
-0.726619	0.331751	-0.280119	0.0658862	-0.122381	-0.300472	-0.0456594
-0.718986	0.322846	-0.257222	0.0925999	-0.112205	-0.303017	-0.0507489
-0.731707	0.311397	-0.229236	0.118041	-0.0918516	-0.31701	-0.0456594
-0.749516	0.333023	-0.197434	0.132034	-0.0562334	-0.351356	-0.0342081
-0.767325	0.350832	-0.156728	0.148571	-0.018071	-0.371709	-0.0189396
-0.783862	0.362281	-0.123654	0.152388	0.0111868	-0.393334	-0.0265738
-0.788951	0.366097	-0.0727704	0.162564	0.00609849	-0.406055	-0.0240291
-0.823297	0.35592	-0.0142548	0.16002	-0.0142548	-0.425136	-0.0278462
-0.870364	0.34956	0.0557096	0.143483	0.00355434	-0.446762	-0.0316633
-0.913614	0.333023	0.112953	0.119314	0.0188193	-0.445489	-0.0418423
-0.949233	0.322846	0.16638	0.0887836	0.0175472	-0.453122	-0.0520213
-0.960681	0.317758	0.213447	0.0646141	0.0162751	-0.445489	-0.0583831
-0.981035	0.310125	0.236345	0.0353563	0.00355434	-0.441673	-0.0711069
-1.00775	0.315214	0.269419	0.013731	-0.0129827	-0.425136	-0.074924
-1.00648	0.305037	0.292316	0.00864265	-0.0142548	-0.408599	-0.0711069
-0.992483	0.297405	0.274507	-0.00535022	-0.0307918	-0.395878	-0.0583831
-0.977218	0.29486	0.229984	-0.0193431	-0.0613217	-0.376797	-0.0431147
-0.964498	0.301221	0.176557	-0.0269756	-0.0778587	-0.371709	-0.0316633
-0.950505	0.321574	0.138395	-0.034608	-0.0905795	-0.351356	-0.0151225
-0.908526	0.31903	0.109137	-0.0206152	-0.0956678	-0.331002	-0.0113054
-0.88054	0.312669	0.102776	-0.0206152	-0.102028	-0.315737	-0.010033
-0.87418	0.296132	0.115497	-0.0435126	-0.0905795	-0.291568	-0.0253015
-0.88054	0.292316	0.0964161	-0.0651379	-0.0562334	-0.281391	-0.0456594
-0.895805	0.29486	0.0773349	-0.098212	-0.00662229	-0.269943	-0.0392976
-0.918703	0.291044	0.0251797	-0.110933	0.030268	-0.258494	-0.0418423
-0.961953	0.298677	-0.0244314	-0.114749	0.0658862	-0.249589	-0.0443871
-1.01156	0.320302	-0.0625938	-0.104572	0.105321	-0.233052	-0.0520213
-1.05482	0.339383	-0.0918516	-0.0854912	0.12949	-0.217787	-0.0520213
-1.08153	0.348288	-0.0931237	-0.0791308	0.138395	-0.20125	-0.0520213
-1.09425	0.35592	-0.117293	-0.0753146	0.146027	-0.187257	-0.054566
-1.14768	0.368641	-0.147823	-0.0625938	0.12949	-0.173265	-0.0456594
-1.18966	0.350832	-0.146551	-0.0740425	0.107865	-0.149095	-0.0392976
-1.21637	0.321574	-0.149095	-0.0765866	0.0722466	-0.126198	-0.0354805
-1.22527	0.310125	-0.136374	-0.0473288	0.0506213	-0.100756	-0.0291186
-1.21128	0.292316	-0.122381	-0.00407814	0.046805	-0.0778587	-0.020212
-1.19093	0.278323	-0.116021	0.046805	0.0124589	-0.0651379	-0.0367528
-1.17566	0.261786	-0.109661	0.078607	-0.0104385	-0.0358801	-0.0469318
-1.18584	0.259242	-0.126198	0.100232	-0.018071	-0.0244314	-0.0482042
-1.1833	0.247793	-0.140191	0.118041	-0.0257035	-0.0104385	-0.0507489
-1.16421	0.243977	-0.17072	0.107865	-0.0396963	0.00609849	-0.0558384
-1.1604	0.224896	-0.189802	0.0913278	-0.0651379	0.0175472	-0.0571108
-1.1464	0.18419	-0.210155	0.078607	-0.0753146	0.0353563	-0.0520213
-1.12732	0.143483	-0.222876	0.0697024	-0.0778587	0.0506213	-0.0660174
-1.1286	0.0989602	-0.207611	0.0518933	-0.0651379	0.0709745	-0.0812858
-1.12478	0.0607979	-0.185985	0.0264518	-0.0549613	0.0900557	-0.0927372
-1.1286	0.0188193	-0.154183	-0.00407814	-0.06641	0.102776	-0.100371
-1.14259	-0.0307918	-0.122381	-0.0257035	-0.0689542	0.115497	-0.0927372
-1.15277	-0.0613217	-0.117293	-0.0575054	-0.0714983	0.121858	-0.0927372
-1.17821	-0.0931237	-0.117293	-0.098212	-0.0943957	0.137123	-0.085103
-1.19347	-0.112205	-0.12747	-0.145279	-0.105844	0.143483	-0.0812858
-1.21255	-0.124926	-0.147823	-0.210155	-0.118565	0.148571	-0.0787411
-1.2469	-0.152911	-0.17072	-0.263582	-0.119837	0.156204	-0.085103
-1.26471	-0.182169	-0.193618	-0.297928	-0.135102	0.15366	-0.0978267
-1.28125	-0.219059	-0.208883	-0.319554	-0.126198	0.156204	-0.102916
-1.28252	-0.240685	-0.238141	-0.333547	-0.102028	0.15366	-0.101644
-1.26089	-0.234324	-0.252134	-0.336091	-0.0880353	0.157476	-0.0978267
-1.24563	-0.213971	-0.253406	-0.29284	-0.06641	0.16002	-0.101644
-1.23672	-0.175809	-0.263582	-0.230508	-0.0511451	0.171469	-0.104189
-1.22527	-0.159272	-0.25595	-0.182169	-0.0244314	0.180373	-0.11564
-1.20619	-0.130014	-0.244501	-0.140191	0.00737057	0.188006	-0.11055
-1.17948	-0.109661	-0.229236	-0.108389	0.0455329	0.207087	-0.0914648
-1.15277	-0.104572	-0.206339	-0.06641	0.0824232	0.209631	-0.0965543
-1.11842	-0.0918516	-0.206339	-0.0257035	0.0976882	0.217264	-0.0825582
-1.07262	-0.0893074	-0.211427	-0.0206152	0.118041	0.218536	-0.0825582
-1.02683	-0.0842191	-0.211427	-0.018071	0.130762	0.218536	-0.0634726
-0.960681	-0.0740425	-0.203795	-0.0117106	0.133306	0.229984	-0.0532937
-0.903438	-0.104572	-0.173265	-0.0244314	0.138395	0.22744	-0.0494765
-0.875452	-0.169448	-0.171993	-0.0307918	0.148571	0.233801	-0.0443871
-0.871636	-0.247045	-0.193618	-0.0396963	0.16638	0.242705	-0.054566
-0.899622	-0.300472	-0.175809	-0.0473288	0.172741	0.243977	-0.0672898
-0.908526	-0.341179	-0.173265	-0.0536892	0.167653	0.252882	-0.0723792
-0.93524	-0.386974	-0.187257	-0.0600496	0.15366	0.250338	-0.085103
-0.960681	-0.404783	-0.203795	-0.0575054	0.149843	0.25797	-0.0876477
-0.979763	-0.409871	-0.233052	-0.0524171	0.168925	0.250338	-0.0876477
-1.01538	-0.388246	-0.271215	-0.0702262	0.179101	0.261786	-0.0863753
-1.04337	-0.339907	-0.32973	-0.0842191	0.207087	0.26433	-0.0940096
-1.05736	-0.289024	-0.364076	-0.112205	0.245249	0.25797	-0.105461
-1.08535	-0.254678	-0.367893	-0.141463	0.296132	0.252882	-0.100371
-1.09552	-0.239413	-0.376797	-0.168176	0.340655	0.245249	-0.0774687
-1.09552	-0.222876	-0.381886	-0.182169	0.353376	0.246521	-0.0583831
-1.10315	-0.227964	-0.39715	-0.171993	0.34956	0.240161	-0.0761964
-1.12096	-0.244501	-0.409871	-0.161816	0.315214	0.245249	-0.0761964
-1.15149	-0.248317	-0.392062	-0.152911	0.296132	0.245249	-0.074924
-1.15404	-0.248317	-0.383158	-0.152911	0.293588	0.245249	-0.0672898
-1.16676	-0.236869	-0.356444	-0.156728	0.29486	0.241433	-0.0622003
-1.17948	-0.236869	-0.320826	-0.155456	0.317758	0.232529	-0.0761964
-1.17312	-0.233052	-0.276303	-0.168176	0.339383	0.228712	-0.0927372
-1.17948	-0.233052	-0.238141	-0.179625	0.368641	0.214719	-0.101644
-1.17693	-0.236869	-0.216515	-0.193618	0.390266	0.214719	-0.105461
-1.17057	-0.234324	-0.206339	-0.207611	0.397899	0.213447	-0.105461
-1.15277	-0.207611	-0.238141	-0.202522	0.408075	0.217264	-0.0990991
-1.12987	-0.16436	-0.277575	-0.199978	0.404259	0.22108	-0.101644
-1.1146	-0.140191	-0.320826	-0.180897	0.399171	0.214719	-0.0863753
-1.09171	-0.123654	-0.366621	-0.147823	0.367369	0.214719	-0.0800135
-1.07771	-0.12747	-0.407327	-0.098212	0.336839	0.208359	-0.0723792
-1.06881	-0.135102	-0.456938	-0.0307918	0.311397	0.218536	-0.0711069
-1.04845	-0.137646	-0.469659	0.0111868	0.29486	0.229984	-0.0812858
-1.03446	-0.132558	-0.469659	0.0455329	0.303765	0.233801	-0.0787411
-1.02174	-0.124926	-0.464571	0.0697024	0.292316	0.238889	-0.0761964
-1.01411	-0.135102	-0.456938	0.0773349	0.2885	0.233801	-0.0660174
-1.0281	-0.126198	-0.437857	0.06207	0.274507	0.233801	-0.0571108
-1.03446	-0.113477	-0.392062	0.0366284	0.240161	0.223624	-0.0609279
-1.01792	-0.126198	-0.334819	0.0289959	0.22108	0.226168	-0.0609279
-0.989939	-0.100756	-0.319554	0.0289959	0.207087	0.223624	-0.054566
-0.956865	-0.0702262	-0.296656	0.0353563	0.210903	0.217264	-0.0405699
-0.968314	-0.0422405	-0.280119	0.0518933	0.219808	0.213447	-0.0316633
-0.981035	-0.0269756	-0.283935	0.0569816	0.224896	0.203271	-0.00621589
-0.978491	-0.0142548	-0.295384	0.078607	0.243977	0.191822	0.000145967
-0.949233	0.0213634	-0.319554	0.105321	0.243977	0.172741	-0.00494352
-0.886901	0.0582537	-0.352628	0.137123	0.231256	0.16002	0.000145967
-0.829657	0.0976882	-0.392062	0.167653	0.201999	0.158748	-0.00239878
-0.78259	0.0913278	-0.403511	0.182917	0.174013	0.151115	0.00269071
-0.73934	0.0747907	-0.403511	0.199454	0.163836	0.147299	0.00269071
-0.711354	0.0747907	-0.416232	0.203271	0.140939	0.138395	-0.00876064
-0.704994	0.06207	-0.436585	0.198182	0.118041	0.137123	-0.0240291
-0.711354	0.0582537	-0.483652	0.172741	0.0887836	0.137123	-0.0291186
-0.732979	0.0607979	-0.52563	0.133306	0.0735187	0.128218	-0.0316633
-0.755877	0.0925999	-0.535807	0.109137	0.0849674	0.112953	-0.0367528
-0.786407	0.146027	-0.528175	0.0964161	0.0875115	0.0913278	-0.0316633
-0.768597	0.213447	-0.501461	0.105321	0.0900557	0.0862395	-0.0418423
-0.725347	0.275779	-0.479836	0.115497	0.120586	0.0773349	-0.0431147
-0.688457	0.273235	-0.470931	0.116769	0.157476	0.06207	-0.0367528
-0.657927	0.278323	-0.483652	0.126946	0.201999	0.0480771	-0.0367528
-0.649022	0.313942	-0.498917	0.125674	0.229984	0.0277238	-0.0240291
-0.659199	0.357192	-0.504005	0.12313	0.224896	0.015003	-0.0151225
-0.65411	0.383906	-0.520542	0.112953	0.203271	-0.0104385	-0.010033
-0.622308	0.381362	-0.544712	0.101504	0.179101	-0.0206152	0.000145967
-0.559977	0.38009	-0.567609	0.118041	0.176557	-0.0282476	0.0205039
-0.528175	0.367369	-0.572697	0.143483	0.177829	-0.0358801	0.0294105
-0.531991	0.376273	-0.544712	0.174013	0.170197	-0.0549613	0.0205039
-0.538351	0.38009	-0.530719	0.210903	0.149843	-0.0918516	0.0141421
-0.552344	0.352104	-0.520542	0.229984	0.104049	-0.132558	-0.00494352
-0.559977	0.347016	-0.51927	0.238889	0.0824232	-0.177081	-0.0163949
-0.585418	0.350832	-0.529447	0.229984	0.0722466	-0.196162	-0.0240291
-0.629941	0.377546	-0.531991	0.240161	0.0938719	-0.213971	-0.0316633
-0.670647	0.368641	-0.538351	0.254154	0.143483	-0.202522	-0.0278462
-0.697361	0.352104	-0.533263	0.260514	0.188006	-0.178353	-0.0265738
-0.706266	0.326662	-0.492556	0.255426	0.199454	-0.169448	-0.0125778
-0.707538	0.25161	-0.45821	0.235073	0.191822	-0.137646	-0.00367115
-0.711354	0.180373	-0.418776	0.214719	0.195638	-0.118565	0.00650783
-0.727891	0.139667	-0.370437	0.19691	0.167653	-0.105844	0.0128697
-0.768597	0.112953	-0.320826	0.186734	0.134578	-0.100756	0.0154144
-0.791495	0.104049	-0.259766	0.193094	0.124402	-0.104572	0.0332276
-0.780046	0.118041	-0.230508	0.194366	0.116769	-0.117293	0.0294105
-0.743156	0.119314	-0.226692	0.198182	0.148571	-0.131286	0.0294105
-0.703721	0.102776	-0.224148	0.210903	0.170197	-0.104572	0.0306829
-0.691001	0.0964161	-0.230508	0.218536	0.172741	-0.0587775	0.0319553
-0.691001	0.0709745	-0.216515	0.22744	0.168925	-0.0396963	0.0408619
-0.722803	0.0531654	-0.215243	0.222352	0.134578	-0.0307918	0.0268658
-0.763509	0.0747907	-0.208883	0.217264	0.0887836	-0.00662229	0.0230487
-0.786407	0.095144	-0.171993	0.229984	0.0417167	0.0442609	0.0255934
-0.802944	0.119314	-0.121109	0.246521	0.0111868	0.0773349	0.0395895
-0.818209	0.109137	-0.0562334	0.269419	-0.0218872	0.115497	0.0421342
-0.844922	0.104049	-0.0129827	0.284684	-0.0562334	0.140939	0.0357724
-0.869092	0.12313	0.0531654	0.274507	-0.0842191	0.151115	0.0408619
-0.864003	0.120586	0.109137	0.268147	-0.105844	0.148571	0.0459514
-0.866548	0.125674	0.111681	0.250338	-0.117293	0.119314	0.054858
-0.865275	0.139667	0.0925999	0.237617	-0.140191	0.0989602	0.0574027
-0.856371	0.152388	0.0569816	0.232529	-0.161816	0.0646141	0.0663093
-0.865275	0.154932	0.0366284	0.228712	-0.138918	0.0455329	0.0650369
-0.879268	0.167653	0.00991473	0.235073	-0.110933	0.0404446	0.0472237
-0.921247	0.170197	-0.00916645	0.241433	-0.0956678	0.0251797	0.0357724
-0.950505	0.148571	-0.0104385	0.274507	-0.082947	0.0531654	0.0370448
-0.963226	0.149843	-0.018071	0.312669	-0.0753146	0.0887836	0.0497685
-0.981035	0.158748	-0.0155268	0.336839	-0.0893074	0.126946	0.0434066
-0.989939	0.172741	-0.018071	0.366097	-0.100756	0.170197	0.0395895
-0.993755	0.171469	-0.0257035	0.376273	-0.0905795	0.200727	0.0357724
-1.00266	0.142211	-0.0193431	0.388994	-0.0638658	0.215991	0.0103249
-1.00775	0.106593	-0.0257035	0.394083	-0.0155268	0.237617	0.00523545
-1.01029	0.0938719	-0.034608	0.377546	0.00101018	0.279595	0.00269071
-1.02174	0.0989602	-0.0155268	0.362281	-0.00280606	0.311397	-0.00239878
-1.0281	0.0925999	0.0111868	0.344471	-0.0193431	0.310125	0.0115973
-1.02683	0.0722466	0.00609849	0.31903	-0.0486009	0.316486	0.0383171
-1.02301	0.0557096	0.00101018	0.29486	-0.0714983	0.317758	0.0612198
-1.03701	0.0455329	0.0226355	0.269419	-0.105844	0.329207	0.0650369
-1.0192	0.0493492	0.0379005	0.268147	-0.141463	0.347016	0.0535856
-0.992483	0.0379005	0.0518933	0.29486	-0.146551	0.353376	0.044679
-0.963226	0.0379005	0.0671583	0.32539	-0.17072	0.372457	0.0345
-0.918703	0.0595258	0.095144	0.348288	-0.191074	0.378818	0.044679
-0.884357	0.0709745	0.114225	0.363553	-0.203795	0.387722	0.0395895
-0.87418	0.0722466	0.126946	0.383906	-0.220332	0.404259	0.0434066
-0.899622	0.0455329	0.143483	0.381362	-0.239413	0.41062	0.0395895
-0.953049	0.0226355	0.125674	0.362281	-0.254678	0.425884	0.044679
-0.986123	-0.0218872	0.110409	0.343199	-0.236869	0.413164	0.0408619
-1.00266	-0.0651379	0.0798791	0.311397	-0.238141	0.39281	0.0319553
-1.01156	-0.099484	0.0353563	0.278323	-0.239413	0.377546	0.0332276
-1.00775	-0.149095	-0.00789437	0.25161	-0.248317	0.373729	0.0332276
-1.02047	-0.198706	-0.0473288	0.228712	-0.289024	0.396627	0.0294105
-1.03701	-0.230508	-0.0753146	0.200727	-0.297928	0.41062	0.024321
-1.04337	-0.239413	-0.0867633	0.180373	-0.261038	0.422068	0.0103249
-1.05736	-0.217787	-0.0842191	0.157476	-0.238141	0.41062	-0.00494352
-1.07771	-0.197434	-0.0702262	0.120586	-0.226692	0.396627	-0.0151225
-1.08407	-0.179625	-0.0587775	0.101504	-0.220332	0.39281	-0.0113054
-1.09298	-0.187257	-0.0333359	0.095144	-0.216515	0.354648	-0.00621589
-1.09171	-0.18853	-0.0244314	0.0747907	-0.211427	0.306309	0.0141421
-1.09552	-0.179625	-0.0104385	0.0544375	-0.183441	0.269419	0.0294105
-1.10061	-0.163088	-0.00407814	0.0506213	-0.155456	0.226168	0.0370448
-1.10315	-0.122381	-0.00662229	0.0251797	-0.136374	0.176557	0.0510408
-1.12478	-0.0905795	-0.0155268	-0.000261901	-0.098212	0.118041	0.054858
-1.12351	-0.0676821	-0.0625938	-0.0193431	-0.0714983	0.0875115	0.054858
-1.15022	-0.0320639	-0.118565	-0.0396963	-0.0473288	0.0646141	0.0434066
-1.21637	-0.0104385	-0.175809	-0.0575054	-0.0435126	0.06207	0.0268658
-1.27361	-0.0193431	-0.205067	-0.0702262	-0.0409684	0.102776	0.0128697
-1.32577	-0.0396963	-0.229236	-0.0753146	-0.0358801	0.171469	-0.00239878
-1.35121	-0.0600496	-0.245773	-0.0816749	-0.0371522	0.237617	-0.00748827
-1.34612	-0.098212	-0.254678	-0.0867633	-0.0396963	0.260514	-0.0176672
-1.31814	-0.159272	-0.277575	-0.0765866	-0.0676821	0.254154	-0.030391
-1.29015	-0.205067	-0.311921	-0.0524171	-0.0600496	0.215991	-0.030391
-1.29269	-0.230508	-0.311921	-0.0142548	-0.00662229	0.148571	-0.0163949
-1.28379	-0.229236	-0.277575	0.0200914	0.0811511	0.095144	-0.0113054
-1.25453	-0.229236	-0.249589	0.0264518	0.156204	0.0442609	-0.0151225
-1.22527	-0.229236	-0.227964	0.0442609	0.204543	-0.00153398	-0.0176672
-1.19093	-0.247045	-0.219059	0.0582537	0.242705	-0.0447847	-0.0354805
-1.16421	-0.278847	-0.250861	0.0582537	0.263058	-0.0918516	-0.0354805
-1.15913	-0.291568	-0.281391	0.0404446	0.275779	-0.117293	-0.0278462
-1.16167	-0.283935	-0.324642	0.00864265	0.2885	-0.132558	-0.0431147
-1.19347	-0.258494	-0.357716	-0.00280606	0.269419	-0.123654	-0.0405699
-1.23291	-0.238141	-0.380613	-0.0142548	0.265603	-0.104572	-0.0405699
-1.27743	-0.229236	-0.406055	-0.0435126	0.285956	-0.0651379	-0.0367528
-1.31941	-0.197434	-0.439129	-0.0562334	0.306309	0.0200914	-0.0265738
-1.34867	-0.183441	-0.478564	-0.0727704	0.315214	0.107865	-0.0227567
-1.36266	-0.163088	-0.523086	-0.104572	0.315214	0.204543	-0.0253015
-1.36393	-0.141463	-0.562521	-0.136374	0.321574	0.280868	-0.0291186
-1.35757	-0.141463	-0.587962	-0.165632	0.336839	0.321574	-0.010033
-1.36775	-0.152911	-0.579058	-0.173265	0.326662	0.357192	-0.00367115
-1.36775	-0.156728	-0.534535	-0.193618	0.321574	0.378818	0.00141834
-1.34739	-0.145279	-0.490012	-0.238141	0.315214	0.396627	-0.00239878
-1.33976	-0.137646	-0.470931	-0.281391	0.320302	0.382634	-0.0151225
-1.32195	-0.142735	-0.474747	-0.332274	0.320302	0.358464	-0.0151225
-1.31814	-0.159272	-0.491284	-0.392062	0.326662	0.322846	-0.0278462
-1.29905	-0.18853	-0.497645	-0.45185	0.331751	0.29486	-0.0291186
-1.25708	-0.220332	-0.476019	-0.493828	0.334295	0.283412	-0.0125778
-1.23291	-0.254678	-0.453122	-0.510366	0.321574	0.255426	-0.0265738
-1.20874	-0.278847	-0.426408	-0.514182	0.298677	0.237617	-0.0507489
-1.18711	-0.304289	-0.418776	-0.495101	0.285956	0.193094	-0.0672898
-1.18457	-0.331002	-0.42768	-0.459482	0.270691	0.182917	-0.0787411
-1.16294	-0.361532	-0.440401	-0.446762	0.236345	0.16002	-0.0812858
-1.13496	-0.394606	-0.468387	-0.435313	0.201999	0.0989602	-0.0901924
-1.09425	-0.411143	-0.483652	-0.432769	0.152388	0.0417167	-0.0952819
-1.03828	-0.42768	-0.501461	-0.426408	0.115497	-0.0231593	-0.104189
-0.986123	-0.416232	-0.533263	-0.412415	0.0811511	-0.0842191	-0.102916
-0.942872	-0.408599	-0.568881	-0.39715	0.0506213	-0.144007	-0.0927372
-0.932696	-0.357716	-0.585418	-0.39715	0.0417167	-0.202522	-0.0952819
-0.921247	-0.314465	-0.593051	-0.41496	0.0251797	-0.248317	-0.101644
-0.909798	-0.289024	-0.598139	-0.432769	0.0111868	-0.297928	-0.0978267
-0.902166	-0.290296	-0.594323	-0.449306	0.0111868	-0.352628	-0.0787411
-0.909798	-0.297928	-0.591779	-0.473475	0.015003	-0.402239	-0.0583831
-0.963226	-0.305561	-0.579058	-0.481108	-0.00407814	-0.420048	-0.0532937
-0.995028	-0.304289	-0.524358	-0.473475	-0.0257035	-0.417504	-0.0520213
-1.01029	-0.291568	-0.45821	-0.454394	-0.0384243	-0.426408	-0.0469318
-1.02683	-0.267398	-0.406055	-0.42132	-0.0549613	-0.42768	-0.0431147
-1.02556	-0.264854	-0.370437	-0.39079	-0.0447847	-0.423864	-0.0520213
-1.02174	-0.254678	-0.365349	-0.366621	-0.0295197	-0.434041	-0.0558384
-1.03701	-0.259766	-0.378069	-0.347539	-0.0142548	-0.459482	-0.0456594
-1.06626	-0.285208	-0.400967	-0.343723	0.0226355	-0.469659	-0.0380252
-1.07644	-0.310649	-0.409871	-0.352628	0.046805	-0.463299	-0.0278462
-1.04845	-0.336091	-0.431497	-0.389518	0.0697024	-0.453122	-0.0176672
-1.03701	-0.350084	-0.465843	-0.42768	0.0964161	-0.417504	-0.0113054
-1.02429	-0.372981	-0.497645	-0.42768	0.132034	-0.381886	-0.0253015
-1.00393	-0.370437	-0.54344	-0.411143	0.167653	-0.383158	-0.030391
-1.00648	-0.355172	-0.582874	-0.381886	0.199454	-0.383158	-0.0151225
-1.02174	-0.347539	-0.605771	-0.381886	0.22744	-0.371709	-0.0138501
-1.04209	-0.351356	-0.615948	-0.409871	0.219808	-0.352628	-0.00876064
-1.04337	-0.366621	-0.614676	-0.385702	0.208359	-0.32973	-0.0113054
-1.01665	-0.352628	-0.613404	-0.346267	0.19691	-0.32973	-0.020212
-1.01411	-0.333547	-0.587962	-0.304289	0.18419	-0.332274	-0.0291186
-1.03192	-0.319554	-0.561249	-0.253406	0.18419	-0.315737	-0.0214844
-1.03319	-0.320826	-0.539623	-0.177081	0.193094	-0.331002	-0.00748827
-1.05354	-0.32973	-0.509093	-0.108389	0.213447	-0.372981	-0.00494352
-1.07771	-0.311921	-0.484924	-0.0727704	0.229984	-0.404783	0.0115973
-1.08662	-0.295384	-0.459482	-0.0371522	0.260514	-0.42132	0.0294105
-1.08789	-0.264854	-0.463299	0.00101018	0.284684	-0.441673	0.0268658
-1.08535	-0.244501	-0.478564	0.0366284	0.292316	-0.426408	0.0497685
-1.08789	-0.241957	-0.495101	0.0900557	0.299949	-0.432769	0.0497685
-1.07008	-0.236869	-0.514182	0.163836	0.29486	-0.459482	0.0510408
-1.01156	-0.234324	-0.52563	0.256698	0.278323	-0.472203	0.044679
-0.956865	-0.215243	-0.539623	0.340655	0.256698	-0.474747	0.0357724
-0.899622	-0.212699	-0.54344	0.394083	0.247793	-0.456938	0.0370448
-0.841106	-0.19489	-0.531991	0.425884	0.252882	-0.440401	0.0357724
-0.792767	-0.173265	-0.521814	0.472951	0.250338	-0.450578	0.0281382
-0.726619	-0.142735	-0.493828	0.47804	0.254154	-0.473475	0.024321
-0.683368	-0.0918516	-0.459482	0.476768	0.265603	-0.491284	0.0166868
-0.689729	-0.0371522	-0.411143	0.451326	0.277051	-0.492556	0.0205039
-0.702449	-0.0104385	-0.367893	0.424612	0.278323	-0.478564	0.0179592
-0.716442	0.00101018	-0.325914	0.381362	0.255426	-0.449306	0.0370448
-0.729163	0.00737057	-0.269943	0.376273	0.236345	-0.400967	0.0497685
-0.741884	-0.000261901	-0.233052	0.39281	0.203271	-0.352628	0.0624922
-0.762237	0.00609849	-0.221604	0.38009	0.163836	-0.318282	0.0803054
-0.76987	0.00609849	-0.229236	0.39281	0.165108	-0.318282	0.0828502
-0.78259	-0.0117106	-0.261038	0.408075	0.161292	-0.325914	0.0853949
-0.780046	-0.0473288	-0.276303	0.442422	0.138395	-0.32973	0.0803054
-0.75206	-0.0842191	-0.289024	0.464047	0.124402	-0.32973	0.0713988
-0.736796	-0.110933	-0.294112	0.475496	0.104049	-0.309377	0.0574027
-0.722803	-0.147823	-0.289024	0.493305	0.0862395	-0.311921	0.0599475
-0.703721	-0.173265	-0.275031	0.493305	0.0824232	-0.318282	0.0510408
-0.694817	-0.179625	-0.250861	0.498393	0.0913278	-0.318282	0.0306829
-0.673192	-0.189802	-0.233052	0.513658	0.0887836	-0.313193	0.00523545
-0.643934	-0.187257	-0.20125	0.481856	0.0709745	-0.300472	-0.020212
-0.613404	-0.193618	-0.182169	0.45387	0.0557096	-0.294112	-0.0278462
-0.577786	-0.213971	-0.179625	0.424612	0.0442609	-0.283935	-0.0571108
-0.551072	-0.219059	-0.210155	0.378818	0.0506213	-0.275031	-0.0838306
-0.514182	-0.203795	-0.233052	0.391538	0.0442609	-0.252134	-0.0863753
-0.478564	-0.17072	-0.25595	0.402987	0.0315401	-0.230508	-0.0927372
-0.450578	-0.146551	-0.259766	0.406803	0.0239076	-0.208883	-0.0978267
-0.425136	-0.124926	-0.226692	0.41698	0.0124589	-0.173265	-0.0978267
-0.422592	-0.113477	-0.182169	0.397899	0.0213634	-0.152911	-0.0825582
-0.444217	-0.113477	-0.126198	0.367369	0.0391725	-0.122381	-0.0825582
-0.467115	-0.116021	-0.0727704	0.34956	0.0518933	-0.108389	-0.0927372
-0.495101	-0.124926	0.013731	0.348288	0.0518933	-0.100756	-0.0863753
-0.516726	-0.136374	0.0976882	0.326662	0.0366284	-0.0854912	-0.0863753
-0.545984	-0.146551	0.137123	0.289772	0.0162751	-0.0791308	-0.0927372
-0.581602	-0.151639	0.158748	0.233801	-0.0142548	-0.0702262	-0.0901924
-0.612132	-0.156728	0.172741	0.161292	-0.0511451	-0.0511451	-0.0901924
-0.640118	-0.161816	0.19055	0.118041	-0.0765866	-0.0358801	-0.0990991
-0.65411	-0.155456	0.19055	0.137123	-0.0956678	-0.0257035	-0.11055
-0.657927	-0.161816	0.172741	0.191822	-0.112205	-0.0307918	-0.106733
-0.670647	-0.166904	0.15366	0.226168	-0.12747	-0.0193431	-0.0965543
-0.689729	-0.171993	0.119314	0.229984	-0.12747	0.00101018	-0.0736516
-0.717714	-0.173265	0.0887836	0.270691	-0.138918	0.0239076	-0.0494765
-0.736796	-0.17072	0.078607	0.329207	-0.126198	0.0391725	-0.0507489
-0.738068	-0.179625	0.0671583	0.352104	-0.116021	0.0455329	-0.0342081
-0.746972	-0.178353	0.063342	0.382634	-0.0918516	0.0595258	-0.0176672
-0.766053	-0.166904	0.0658862	0.415708	-0.0702262	0.06207	-0.00367115
-0.771142	-0.152911	0.046805	0.451326	-0.0435126	0.0544375	-0.00621589
0.0760628	-0.126198	0.0162751	0.494577	0.0251797	0.0455329	0.00396308
0.0671583	-0.110933	-0.0269756	0.542916	0.0798791	0.0455329	0.0255934
0.0709745	-0.0956678	-0.0905795	0.586166	0.106593	0.0607979	0.0128697
0.06207	-0.105844	-0.161816	0.603976	0.118041	0.06207	0.000145967
0.063342	-0.122381	-0.203795	0.593799	0.121858	0.0671583	0.0077802
0.0205039	-0.105844	-0.221604	0.577262	0.119314	0.0684304	0.0166868
0.0205039	-0.0765866	-0.222876	0.617968	0.107865	0.0646141	0.0255934
0.0255934	-0.0511451	-0.207611	0.662491	0.106593	0.0811511	0.0319553
0.024321	-0.0447847	-0.18853	0.668852	0.118041	0.0875115	0.0497685
0.0205039	-0.0435126	-0.152911	0.652315	0.132034	0.101504	0.054858
0.0230487	-0.0307918	-0.1033	0.634505	0.143483	0.112953	0.0561303
0.0230487	-0.0358801	-0.0804029	0.620513	0.118041	0.12313	0.0535856
0.0192315	-0.0269756	-0.0638658	0.597615	0.0989602	0.148571	0.0459514
0.0205039	-0.0193431	-0.0740425	0.55182	0.0671583	0.162564	0.0357724
0.0205039	-0.0295197	-0.100756	0.516202	0.0251797	0.167653	0.0281382
0.0154144	-0.0575054	-0.13383	0.502209	-0.00280606	0.170197	0.0230487
0.0179592	-0.0880353	-0.151639	0.466591	-0.0435126	0.171469	-0.00112641
0.0205039	-0.0969399	-0.156728	0.411892	-0.0905795	0.167653	-0.0113054
0.0205039	-0.107117	-0.187257	0.367369	-0.146551	0.147299	-0.0265738
0.0217763	-0.112205	-0.219059	0.326662	-0.174537	0.120586	-0.0380252
0.0230487	-0.126198	-0.243229	0.279595	-0.156728	0.0913278	-0.0354805
0.024321	-0.140191	-0.281391	0.236345	-0.137646	0.0582537	-0.0520213
0.0205039	-0.159272	-0.318282	0.188006	-0.105844	0.0289959	-0.0469318
0.0230487	-0.202522	-0.351356	0.154932	-0.0727704	-0.00280606	-0.0418423
0.0268658	-0.235596	-0.362804	0.126946	-0.0333359	-0.0104385	-0.0418423
0.0230487	-0.248317	-0.3539	0.109137	-0.00916645	-0.0167989	-0.0456594
0.0217763	-0.259766	-0.324642	0.107865	-0.0422405	-0.0295197	-0.0520213
0.0268658	-0.249589	-0.294112	0.102776	-0.0854912	-0.0409684	-0.0520213
0.0255934	-0.222876	-0.297928	0.102776	-0.123654	-0.06641	-0.0558384
0.0230487	-0.187257	-0.2992	0.100232	-0.160544	-0.0714983	-0.0443871
0.0255934	-0.135102	-0.287752	0.102776	-0.174537	-0.0765866	-0.0253015
0.0268658	-0.0893074	-0.250861	0.118041	-0.193618	-0.0714983	-0.00494352
0.0255934	-0.06641	-0.219059	0.130762	-0.219059	-0.0486009	0.00523545
0.0268658	-0.0638658	-0.189802	0.149843	-0.290296	-0.0206152	0.00141834
0.0255934	-0.0765866	-0.183441	0.174013	-0.36026	0.0175472	0.0103249
0.0294105	-0.0943957	-0.196162	0.193094	-0.423864	0.0417167	0.0154144
0.0294105	-0.113477	-0.20125	0.235073	-0.469659	0.0544375	0.0154144
0.0306829	-0.151639	-0.206339	0.274507	-0.45185	0.0569816	0.00650783
0.0268658	-0.196162	-0.213971	0.31903	-0.411143	0.0366284	-0.00112641
0.0230487	-0.216515	-0.212699	0.359736	-0.331002	0.0429888	-0.00748827
0.0268658	-0.244501	-0.211427	0.39281	-0.268671	0.0391725	-0.0163949
0.0230487	-0.250861	-0.18853	0.428429	-0.215243	0.0188193	-0.0214844
0.0306829	-0.247045	-0.168176	0.458959	-0.171993	-0.00407814	-0.0151225
0.0268658	-0.240685	-0.142735	0.485672	-0.145279	-0.0155268	0.00141834
0.0230487	0.0760628	-0.12747	0.504753	-0.110933	-0.0218872	0.000145967
0.0268658	0.0671583	-0.118565	0.516202	-0.0804029	-0.0447847	0.000145967
0.0230487	0.0709745	-0.128742	0.528923	-0.0613217	-0.0625938	0.00523545
0.0230487	0.06207	-0.166904	0.530195	-0.049873	-0.0854912	-0.0113054
0.0268658	0.063342	-0.203795	0.540372	-0.0371522	-0.118565	-0.0151225
0.0255934	0.0205039	-0.226692	0.546732	-0.00280606	-0.142735	-0.0316633
0.0192315	0.0205039	-0.216515	0.55182	0.0404446	-0.158	-0.0342081
0.0205039	0.0255934	-0.193618	0.564541	0.0900557	-0.151639	-0.0405699
0.0205039	0.024321	-0.196162	0.563269	0.135851	-0.137646	-0.0443871
0.0179592	0.0205039	-0.202522	0.569629	0.151115	-0.132558	-0.0380252
0.0205039	0.0230487	-0.226692	0.570901	0.181645	-0.137646	-0.0571108
0.0217763	0.0230487	-0.280119	0.577262	0.213447	-0.154183	-0.0583831
0.0141421	0.0192315	-0.351356	0.596343	0.254154	-0.182169	-0.0672898
0.0166868	0.0205039	-0.413688	0.602703	0.292316	-0.226692	-0.0685621
0.0205039	0.0205039	-0.449306	0.616696	0.315214	-0.261038	-0.0622003
0.0192315	0.0154144	-0.484924	0.630689	0.340655	-0.280119	-0.0431147
0.0179592	0.0179592	-0.498917	0.651042	0.350832	-0.308105	-0.0265738
0.0141421	0.0205039	-0.51927	0.675212	0.340655	-0.320826	-0.0163949
0.0154144	0.0205039	-0.548528	0.689205	0.317758	-0.31701	-0.00494352
0.0166868	0.0217763	-0.561249	0.717191	0.299949	-0.314465	-0.00112641
0.0179592	0.0230487	-0.589234	0.736272	0.306309	-0.313193	0.024321
0.0166868	0.024321	-0.614676	0.756625	0.315214	-0.325914	0.0294105
0.0217763	0.0205039	-0.645206	0.780794	0.339383	-0.320826	0.0357724
0.0166868	0.0230487	-0.655382	0.793515	0.362281	-0.31701	0.0434066
0.0141421	0.0268658	-0.643934	0.803692	0.363553	-0.309377	0.0497685
0.0205039	0.0230487	-0.623581	0.801148	0.361008	-0.290296	0.0497685
0.0192315	0.0217763	-0.589234	0.807508	0.350832	-0.257222	0.0434066
0.0179592	0.0268658	-0.562521	0.820229	0.333023	-0.19489	0.044679
0.0166868	0.0255934	-0.500189	0.813869	0.301221	-0.166904	0.0357724
0.0192315	0.0230487	-0.431497	0.80878	0.263058	-0.156728	0.0332276
0.0141421	0.0255934	-0.381886	0.789699	0.247793	-0.174537	0.0166868
0.0141421	0.0268658	-0.358988	0.768074	0.241433	-0.187257	-0.00367115
0.0230487	0.0255934	-0.376797	0.752809	0.241433	-0.177081	0.00141834
0.0255934	0.0268658	-0.407327	0.737544	0.229984	-0.18853	0.00905257
0.0205039	0.0255934	-0.454394	0.737544	0.19691	-0.202522	0.0230487
0.0205039	0.0294105	-0.502733	0.726095	0.174013	-0.205067	0.024321
0.024321	0.0294105	-0.54344	0.703198	0.140939	-0.19489	0.0141421
0.0205039	0.0306829	-0.567609	0.679028	0.102776	-0.182169	0.0154144
0.0192315	0.0268658	-0.576514	0.665035	0.0836953	-0.198706	0.0192315
0.024321	0.0230487	-0.599411	0.666307	0.0506213	-0.206339	0.0205039
0.024321	0.0268658	-0.629941	0.661219	0.0239076	-0.213971	0.00523545
0.0179592	0.0230487	-0.673192	0.661219	0.00482641	-0.210155	-0.00876064
0.0230487	0.0306829	-0.710082	0.652315	-0.0167989	-0.203795	-0.00494352
0.0255934	0.0268658	-0.722803	0.644682	-0.0193431	-0.187257	0.00523545
0.0230487	0.0230487	-0.731707	0.625601	-0.00662229	-0.16436	0.0128697
0.024321	0.0268658	-0.720259	0.595071	-0.0142548	-0.163088	0.0141421
0.0281382	0.0230487	-0.71517	0.579806	-0.0167989	-0.146551	0.0103249
0.0294105	0.0230487	-0.694817	0.553092	-0.0206152	-0.114749	0.0205039
0.0230487	0.0268658	-0.65411	0.536555	-0.0295197	-0.0765866	0.0141421
0.0268658	0.0255934	-0.600683	0.50857	-0.0460567	-0.0562334	0.0179592
0.0294105	0.0192315	-0.563793	0.480584	-0.0727704	-0.06641	0.0192315
0.024321	0.0205039	-0.524358	0.462775	-0.0956678	-0.0804029	0.0166868
0.0192315	0.0205039	-0.470931	0.442422	-0.112205	-0.100756	0.0154144
0.0141421	0.0179592	-0.426408	0.438605	-0.1033	-0.0969399	0.0205039
0.0141421	0.0205039	-0.389518	0.415708	-0.0804029	-0.105844	0.0192315
0.0230487	0.0217763	-0.385702	0.38009	-0.0676821	-0.135102	0.0166868
0.0255934	0.0141421	-0.385702	0.35592	-0.0587775	-0.171993	0.0217763
0.0205039	0.0166868	-0.370437	0.329207	-0.0435126	-0.212699	0.0205039
0.0205039	0.0205039	-0.372981	0.308853	-0.0117106	-0.233052	0.0154144
0.024321	0.0192315	-0.39715	0.285956	0.00101018	-0.249589	0.0154144
0.0205039	0.0179592	-0.439129	0.285956	0.013731	-0.264854	0.0154144
0.0192315	0.0141421	-0.459482	0.279595	0.00737057	-0.272487	0.0128697
0.024321	0.0154144	-0.477291	0.285956	-0.0193431	-0.294112	0.0141421
0.024321	0.0166868	-0.483652	0.292316	-0.0167989	-0.305561	0.0192315
0.0179592	0.0179592	-0.469659	0.275779	-0.0142548	-0.32973	0.0103249
0.0230487	0.0166868	-0.453122	0.25797	-0.0307918	-0.344995	0.0103249
0.0255934	0.0217763	-0.441673	0.213447	-0.0307918	-0.351356	0.0141421
0.0230487	0.0166868	-0.42132	0.179101	-0.0396963	-0.356444	0.0115973
0.024321	0.0141421	-0.39079	0.16002	-0.06641	-0.367893	0.00905257
0.0103249	0.0205039	-0.355172	0.151115	-0.110933	-0.369165	0.0154144
0.0154144	0.0192315	-0.300472	0.137123	-0.152911	-0.344995	0.0128697
0.0141421	0.0179592	-0.226692	0.125674	-0.159272	-0.297928	0.0103249
0.0141421	0.0166868	-0.163088	0.115497	-0.152911	-0.229236	0.0128697
0.0179592	0.0192315	-0.0956678	0.0900557	-0.142735	-0.175809	0.0128697
0.0154144	0.0141421	-0.0447847	0.0658862	-0.117293	-0.110933	0.00523545
0.0141421	0.0141421	-0.0244314	0.0251797	-0.098212	-0.0575054	0.00650783
0.0179592	0.0230487	-0.0206152	-0.0142548	-0.0689542	-0.0244314	0.00905257
0.0192315	0.0255934	-0.0295197	-0.0422405	-0.0358801	-0.000261901	0.00141834
0.0192315	0.0205039	-0.018071	-0.0778587	-0.00280606	0.0213634	0.0077802
0.0205039	0.0205039	0.0200914	-0.0956678	0.0289959	0.0366284	0.00905257
0.024321	0.024321	0.0684304	-0.105844	0.063342	0.0404446	0.00650783
0.0192315	0.0205039	0.133306	-0.102028	0.0684304	0.0518933	0.0077802
0.0166868	0.0192315	0.19055	-0.123654	0.0506213	0.0569816	0.00905257
0.0230487	0.024321	0.252882	-0.158	0.015003	0.0773349	0.00650783
0.0205039	0.024321	0.273235	-0.196162	-0.0244314	0.0773349	0.00141834
0.0192315	0.0179592	0.0205039	-0.236869	-0.0600496	0.06207	0.0077802
0.0205039	0.0230487	0.0141421	-0.240685	-0.0854912	0.0379005	0.00523545
0.0230487	0.0255934	0.0179592	-0.240685	-0.0651379	0.00101018	0.00396308
0.0217763	0.0230487	0.0192315	-0.234324	-0.0562334	-0.0307918	0.00650783
0.0230487	0.024321	0.0166868	-0.230508	-0.0587775	-0.0422405	0.00269071
0.0230487	0.0281382	0.0154144	-0.234324	-0.0486009	-0.0396963	0.000145967
0.0217763	0.0294105	0.0205039	-0.240685	-0.0600496	-0.0257035	0.00650783
0.024321	0.0230487	0.0192315	-0.261038	-0.0867633	-0.00407814	0.00905257
0.0255934	0.0268658	0.0166868	-0.267398	-0.117293	0.030268	0.00396308
0.0281382	0.0294105	0.0217763	-0.273759	-0.131286	0.0531654	-0.00112641
0.0255934	0.024321	0.0205039	-0.258494	-0.136374	0.0773349	0.00650783
0.0294105	0.0192315	0.0154144	-0.239413	-0.137646	0.0862395	0.00141834
0.0332276	0.0141421	0.0154144	-0.219059	-0.109661	0.0735187	0.00523545
0.0357724	0.0141421	0.0154144	-0.208883	-0.0804029	0.0557096	0.0103249
0.0357724	0.0230487	0.0128697	-0.217787	-0.0536892	0.0480771	0.00650783
0.0408619	0.0255934	0.0141421	-0.233052	-0.0295197	0.0417167	0.00269071
0.0370448	0.0205039	0.0192315	-0.258494	-0.0167989	0.0264518	0.00523545
0.0332276	0.0205039	0.0103249	-0.287752	-0.0155268	0.0264518	0.0077802
0.0345	0.024321	0.0103249	-0.331002	-0.0117106	0.0226355	0.00269071
0.0345	0.0205039	0.0141421	-0.369165	-0.00280606	0.030268	0.00523545
0.0332276	0.0192315	0.0115973	-0.39079	0.0213634	0.0315401	0.00396308
0.0306829	0.024321	0.00905257	-0.403511	0.046805	0.0366284	0.000145967
0.0294105	0.024321	0.0154144	-0.393334	0.0747907	0.0480771	0.00650783
0.0255934	0.0179592	0.0128697	-0.379341	0.095144	0.0531654	0.00650783
0.0255934	0.0230487	0.0103249	-0.362804	0.12313	0.0607979	0.0077802
0.024321	0.0255934	0.0128697	-0.343723	0.16002	0.0544375	0.0115973
0.0205039	0.0230487	0.0128697	-0.320826	0.214719	0.0607979	0.0115973
0.0192315	0.024321	0.00523545	-0.287752	0.296132	0.0671583	0.0128697
0.0230487	0.0103249	0.00650783	-0.253406	0.363553	0.0569816	0.0179592
0.0192315	0.0154144	0.00905257	-0.207611	0.427157	0.0607979	0.0141421
0.0166868	0.0141421	0.00141834	-0.166904	0.479312	0.06207	0.0103249
0.0230487	0.0141421	0.0077802	-0.12747	0.507298	0.0824232	0.0141421
0.0217763	0.0179592	0.00905257	-0.0753146	0.522562	0.106593	0.0128697
0.0166868	0.0154144	0.00650783	-0.0307918	0.50857	0.112953	0.0077802
0.0205039	0.0141421	0.0077802	0.0239076	0.498393	0.106593	0.0103249
0.0217763	0.0179592	0.00905257	0.0658862	0.471679	0.0849674	0.0103249
0.0192315	0.0192315	0.00650783	0.116769	0.44751	0.0773349	0.00269071
0.0141421	0.0192315	0.00141834	0.158748	0.437333	0.078607	0.00269071
0.0154144	0.0205039	0.0077802	0.207087	0.437333	0.0569816	0.00269071
0.0141421	0.024321	0.00523545	0.268147	0.452598	0.0353563	-0.00239878
0.00905257	0.0192315	0.00396308	0.311397	0.469135	0.0239076	-0.00112641
0.0154144	0.0166868	0.00650783	0.359736	0.469135	0.0340842	0.00269071
0.0128697	0.0230487	0.00269071	0.413164	0.462775	0.0353563	0.00396308
0.0077802	0.0205039	0.000145967	0.452598	0.443694	0.0379005	0.00396308
0.0103249	0.0192315	0.00650783	0.4844	0.424612	0.0417167	0.00141834
0.0115973	0.0205039	0.00905257	0.506025	0.377546	0.0328121	0.000145967
0.00905257	0.0230487	0.00396308	0.525107	0.347016	0.0353563	-0.00112641
0.0077802	0.0217763	-0.00112641	0.530195	0.322846	0.0264518	0.000145967
0.0141421	0.0230487	0.00650783	0.542916	0.283412	0.013731	0.00523545
0.00905257	0.0230487	0.00141834	0.555637	0.256698	0.0124589	0.00396308
0.0103249	0.0217763	0.00523545	0.559453	0.217264	-0.000261901	0.00269071
0.0141421	0.024321	0.0103249	0.586166	0.186734	-0.00280606	0.00905257
0.0141421	0.0255934	0.00650783	0.611608	0.182917	0.00482641	0.00905257
0.0141421	0.0281382	0.00269071	0.614152	0.188006	-0.00153398	0.00269071
0.0166868	0.0255934	0.00523545	0.583622	0.191822	0.015003	0.00269071
0.0192315	0.0294105	0.0077802	0.55182	0.177829	0.0213634	0.00523545
0.0141421	0.0332276	0.00269071	0.549276	0.163836	0.0289959	0.00396308
0.0154144	0.0357724	0.00523545	0.558181	0.151115	0.0340842	0.00396308
0.0205039	0.0357724	0.00396308	0.570901	0.125674	0.0417167	0.00523545
0.0192315	0.0408619	0.000145967	0.573446	0.095144	0.0366284	0.00523545
0.0217763	0.0370448	0.00650783	0.579806	0.0557096	0.013731	0.00396308
0.024321	0.0332276	0.00650783	0.542916	0.0391725	-0.00916645	0.0103249
0.0205039	0.0345	0.0077802	0.480584	0.0366284	-0.0447847	0.0128697
0.0205039	0.0345	0.0115973	0.437333	0.0315401	-0.0905795	0.0128697
0.0255934	0.0332276	0.0115973	0.397899	0.013731	-0.112205	0.00905257
0.024321	0.0306829	0.0128697	0.363553	-0.0104385	-0.122381	0.0154144
0.0205039	0.0294105	0.0179592	0.324118	-0.0129827	-0.117293	0.0141421
0.0103249	0.0255934	0.0141421	0.293588	-0.00153398	-0.128742	0.0115973
0.0141421	0.0255934	0.0103249	0.280868	0.013731	-0.146551	0.0103249
0.0141421	0.024321	0.0141421	0.219808	0.013731	-0.159272	0.0141421
0.0141421	0.0205039	0.0128697	0.135851	-0.00280606	-0.152911	0.00905257
0.0166868	0.0192315	0.0077802	0.0747907	0.00101018	-0.136374	0.0103249
0.0192315	0.0230487	0.0103249	0.0289959	-0.00407814	-0.131286	0.0128697
0.0141421	0.0192315	0.0103249	-0.00280606	-0.00916645	-0.117293	0.00905257
0.0154144	0.0166868	0.00269071	-0.0282476	-0.00407814	-0.110933	0.0077802
0.0205039	0.0230487	0.00269071	-0.0384243	0.00737057	-0.105844	0.0103249
0.0192315	0.0217763	0.00269071	-0.0409684	0.0442609	-0.107117	0.00650783
0.0217763	0.0166868	-0.00239878	-0.049873	0.0773349	-0.107117	0.00650783
0.024321	0.0205039	-0.00112641	-0.0549613	0.0760628	-0.105844	0.00650783
0.0205039	0.0217763	0.00269071	-0.0358801	0.0811511	-0.1033	0.0077802
0.0205039	0.0192315	0.00396308	0.00737057	0.106593	-0.0931237	0.00523545
0.0255934	0.0141421	0.00396308	0.0557096	0.118041	-0.104572	0.00905257
0.024321	0.0154144	0.00141834	0.095144	0.133306	-0.108389	0.0103249
0.0205039	0.0141421	0.000145967	0.147299	0.143483	-0.108389	0.00905257
0.0230487	0.00905257	-0.00112641	0.162564	0.158748	-0.119837	0.0141421
0.0230487	0.0154144	0.000145967	0.138395	0.168925	-0.128742	0.0166868
0.0192315	0.0128697	0.00523545	0.0862395	0.158748	-0.137646	0.0141421
0.0205039	0.0077802	0.00396308	0.0366284	0.138395	-0.121109	0.0141421
0.0205039	0.0103249	0.00269071	0.00355434	0.0875115	-0.105844	0.0154144
0.0154144	0.0115973	0.00905257	-0.0358801	0.0442609	-0.104572	0.0205039
0.0179592	0.00905257	0.00905257	-0.0600496	0.00864265	-0.0893074	0.0128697
0.0205039	0.0077802	0.00269071	-0.102028	-0.0129827	-0.0714983	0.0154144
0.0205039	0.0141421	0.00269071	-0.141463	-0.0104385	-0.0422405	0.0154144
0.0217763	0.00905257	0.00523545	-0.169448	-0.00916645	-0.018071	0.0141421
0.0230487	0.0103249	0.00396308	-0.219059	-0.0104385	-0.0142548	0.0154144
0.024321	0.0141421	0.00396308	-0.26231	-0.00153398	-0.0193431	0.0154144
0.0205039	0.0141421	0.00523545	-0.291568	-0.00789437	-0.0536892	0.0141421
0.0230487	0.0141421	0.00523545	-0.320826	-0.0231593	-0.0753146	0.00905257
0.0268658	0.0166868	0.00396308	-0.3539	-0.0562334	-0.0956678	0.0128697
0.0230487	0.0192315	0.0103249	-0.388246	-0.0676821	-0.0905795	0.0115973
0.0217763	0.0141421	0.0128697	-0.406055	-0.0816749	-0.0804029	0.00269071
0.0268658	0.0154144	0.0128697	-0.430225	-0.0867633	-0.0816749	0.0077802
0.0255934	0.0205039	0.00905257	-0.446762	-0.0625938	-0.1033	0.00905257
0.0230487	0.0192315	0.0154144	-0.436585	-0.0384243	-0.137646	0.00905257
0.0255934	0.0217763	0.0141421	-0.422592	0.013731	-0.151639	0.00905257
0.0268658	0.024321	0.0115973	-0.392062	0.0404446	-0.147823	0.0128697
0.0230487	0.0205039	0.0103249	-0.376797	0.0264518	-0.135102	0.0103249
0.0230487	0.0205039	0.0141421	-0.370437	0.00101018	-0.121109	0.00905257
0.0217763	0.0255934	0.00905257	-0.362804	-0.0257035	-0.131286	0.0103249
0.024321	0.024321	0.0103249	-0.356444	-0.0231593	-0.147823	0.0141421
0.0255934	0.0205039	0.0128697	-0.352628	-0.0371522	-0.183441	0.0077802
0.0281382	0.0103249	0.00905257	-0.372981	-0.0511451	-0.192346	0.0077802
0.0255934	0.0141421	0.0077802	-0.399695	-0.0409684	-0.207611	0.0141421
0.0294105	0.0141421	0.0103249	-0.426408	-0.0562334	-0.22542	0.0103249
0.0332276	0.0141421	0.00650783	-0.455666	-0.0753146	-0.241957	0.00523545
0.0357724	0.0166868	0.00650783	-0.444217	-0.109661	-0.261038	0.0077802
0.0357724	0.0192315	0.00650783	-0.446762	-0.158	-0.269943	0.00650783
0.0408619	0.0141421	0.0077802	-0.468387	-0.185985	-0.278847	0.00396308
0.0370448	0.0154144	0.00523545	-0.478564	-0.212699	-0.277575	0.00905257
0.0332276	0.0205039	0.00905257	-0.467115	-0.229236	-0.281391	0.0141421
0.0345	0.0192315	0.0103249	-0.445489	-0.249589	-0.285208	0.0128697
0.0345	0.0217763	0.00905257	-0.426408	-0.259766	-0.304289	0.0103249
0.0332276	0.024321	0.0141421	-0.395878	-0.248317	-0.337363	0.0115973
0.0306829	0.0205039	0.0166868	-0.372981	-0.234324	-0.338635	0.00905257
0.0294105	0.0205039	0.0141421	-0.337363	-0.244501	-0.343723	0.00905257
0.0255934	0.0255934	0.0141421	-0.322098	-0.280119	-0.319554	0.0141421
0.0255934	0.024321	0.0154144	-0.327186	-0.310649	-0.308105	0.0141421
0.024321	0.0205039	0.0205039	-0.325914	-0.343723	-0.294112	0.0103249
0.0205039	0.0230487	0.0128697	-0.32973	-0.394606	-0.287752	0.0128697
0.0192315	0.0230487	0.0154144	-0.347539	-0.440401	-0.282663	0.0128697
0.0230487	0.0192315	0.0154144	-0.39079	-0.462027	-0.261038	0.0141421
0.0192315	0.0205039	0.0141421	-0.417504	-0.446762	-0.263582	0.0154144
0.0166868	0.0205039	0.0154144	-0.42132	-0.403511	-0.268671	0.0192315
0.0230487	0.0154144	0.0154144	-0.428952	-0.38443	-0.283935	0.0179592
0.0217763	0.0179592	0.0141421	-0.417504	-0.383158	-0.295384	0.0154144
0.0166868	0.0205039	0.00905257	-0.398423	-0.386974	-0.304289	0.0205039
0.0205039	0.0205039	0.0128697	-0.370437	-0.381886	-0.303017	0.0166868
0.0217763	0.0217763	0.0115973	-0.348811	-0.379341	-0.314465	0.0141421
0.0192315	0.0230487	0.00269071	-0.346267	-0.380613	-0.342451	0.0192315
0.0141421	0.024321	0.0077802	-0.32973	-0.370437	-0.366621	0.0192315
0.0154144	0.0205039	0.00905257	-0.310649	-0.341179	-0.39715	0.0141421
0.0141421	0.0230487	0.00905257	-0.280119	-0.282663	-0.418776	0.0128697
0.00905257	0.0268658	0.00905257	-0.254678	-0.236869	-0.434041	0.0141421
0.0154144	0.0230487	0.0128697	-0.227964	-0.222876	-0.426408	0.0115973
0.0128697	0.0217763	0.0103249	-0.197434	-0.202522	-0.386974	0.0128697
0.0077802	0.0268658	0.00905257	-0.18853	-0.178353	-0.356444	0.0154144
0.0230487	0.0255934	0.0103249	-0.183441	-0.141463	-0.31701	0.0154144
0.0166868	0.0230487	0.0141421	-0.206339	-0.0880353	-0.289024	0.0115973
0.0192315	0.0255934	0.0077802	-0.207611	-0.0511451	-0.264854	0.0154144
0.0192315	0.0268658	0.0077802	-0.189802	-0.0142548	-0.250861	0.0141421
0.0166868	0.0230487	0.0141421	-0.202522	0.015003	-0.226692	0.0128697
0.0230487	0.0230487	0.0103249	-0.221604	0.0315401	-0.230508	0.0166868
0.0230487	0.0217763	0.00523545	-0.236869	0.0735187	-0.25595	0.0205039
0.0154144	0.024321	0.0077802	-0.23178	0.104049	-0.280119	0.0154144
0.0205039	0.0255934	0.00650783	-0.219059	0.110409	-0.304289	0.0166868
0.0179592	0.0281382	0.00396308	-0.193618	0.0938719	-0.319554	0.0192315
0.0154144	0.0255934	0.00905257	-0.169448	0.0671583	-0.355172	0.0141421
0.0154144	0.0294105	0.0141421	-0.126198	0.078607	-0.362804	0.0141421
0.0192315	0.0332276	0.0128697	-0.0740425	0.0989602	-0.357716	0.0205039
0.0141421	0.0357724	0.0103249	-0.0473288	0.128218	-0.361532	0.0166868
0.0154144	0.0357724	0.0115973	-0.0384243	0.157476	-0.370437	0.0154144
0.0179592	0.0408619	0.00905257	-0.0460567	0.18419	-0.380613	0.0192315
0.0154144	0.0370448	0.00905257	-0.0613217	0.213447	-0.375525	0.0141421
0.0154144	0.0332276	0.0141421	-0.049873	0.241433	-0.361532	0.0103249
0.0179592	0.0345	0.0141421	-0.0206152	0.280868	-0.350084	0.0154144
0.0205039	0.0345	0.0103249	0.00101018	0.326662	-0.342451	0.0103249
0.0192315	0.0332276	0.0128697	0.00355434	0.354648	-0.339907	0.00905257
0.024321	0.0306829	0.0128697	-0.0104385	0.371185	-0.322098	0.00905257
0.0306829	0.0294105	0.0141421	-0.0142548	0.359736	-0.310649	0.00905257
0.024321	0.0255934	0.0154144	-0.0371522	0.327934	-0.305561	0.00650783
0.024321	0.0255934	0.0192315	-0.0486009	0.306309	-0.305561	0.0077802
0.024321	0.024321	0.0179592	-0.0549613	0.283412	-0.295384	0.0077802
0.0671583	0.0205039	0.0154144	-0.0651379	0.275779	-0.271215	0.00396308
0.0709745	0.0192315	0.0205039	-0.0740425	0.284684	-0.258494	0.00905257
0.06207	0.0230487	0.0166868	-0.102028	0.316486	-0.254678	0.00650783
0.063342	0.0192315	0.0141421	-0.13383	0.35592	-0.263582	0.00141834
0.0205039	0.0166868	0.0192315	-0.151639	0.376273	-0.249589	0.00396308
0.0205039	0.0230487	0.0192315	-0.156728	0.383906	-0.240685	0.00650783
0.0255934	0.0217763	0.0141421	-0.152911	0.387722	-0.227964	0.00269071
0.024321	0.0166868	0.0128697	-0.183441	0.387722	-0.234324	0.00396308
0.0205039	0.0205039	0.0141421	-0.217787	0.39281	-0.222876	0.00396308
0.0230487	0.0217763	0.0115973	-0.234324	0.369913	-0.206339	0.00396308
0.0230487	0.0192315	0.0128697	-0.235596	0.350832	-0.197434	0.00523545
0.0192315	0.0141421	0.0154144	-0.18853	0.31903	-0.17072	0.00523545
0.0205039	0.0154144	0.0154144	-0.132558	0.284684	-0.166904	0.00141834
0.0205039	0.0141421	0.0115973	-0.0714983	0.274507	-0.159272	0.000145967
0.0154144	0.00905257	0.0154144	-0.034608	0.26433	-0.147823	0.000145967
0.0179592	0.0154144	0.0141421	0.00101018	0.255426	-0.130014	0.000145967
0.0205039	0.0128697	0.0128697	0.0404446	0.245249	-0.123654	-0.00112641
0.0205039	0.0077802	0.0166868	0.0697024	0.22744	-0.118565	-0.00112641
0.0217763	0.0230487	0.0205039	0.102776	0.218536	-0.107117	-0.00239878
0.0230487	0.0166868	0.0154144	0.120586	0.194366	-0.104572	-0.00621589
0.024321	0.0192315	0.0166868	0.139667	0.177829	-0.0956678	-0.00367115
0.0205039	0.0192315	0.0192315	0.15366	0.177829	-0.0956678	-0.00112641
0.0230487	0.0166868	0.0141421	0.152388	0.172741	-0.0854912	0.0205039
0.0268658	0.0230487	0.0141421	0.147299	0.157476	-0.0613217	0.0205039
0.0230487	0.0230487	0.0205039	0.12313	0.111681	-0.034608	0.0141421
0.0217763	0.0154144	0.0166868	0.100232	0.0544375	-0.0257035	0.0179592
0.0268658	0.0205039	0.0154144	0.0684304	0.00355434	-0.0282476	0.0192315
0.0255934	0.0179592	0.0192315	0.0264518	-0.0409684	-0.0218872	0.0166868
0.0230487	0.0154144	0.0141421	-0.00535022	-0.0460567	-0.0269756	0.0154144
0.0255934	0.0154144	0.0103249	-0.034608	-0.0307918	-0.0244314	0.0205039
0.0268658	0.0192315	0.0154144	-0.0447847	-0.00153398	-0.0307918	0.0192315
0.0255934	0.0141421	0.0103249	-0.0638658	0.0315401	-0.034608	0.0166868
0.0268658	0.0154144	0.00905257	-0.082947	0.063342	-0.0409684	0.0217763
0.0255934	0.0179592	0.00905257	-0.0969399	0.0900557	-0.0422405	0.0205039
0.0294105	0.0154144	0.00905257	-0.0969399	0.112953	-0.0435126	0.0154144
0.0294105	0.0154144	0.00650783	-0.0804029	0.147299	-0.0613217	0.0154144
0.0306829	0.0179592	0.0077802	-0.0486009	0.174013	-0.0600496	0.0154144
0.0268658	0.0205039	0.0077802	-0.0155268	0.194366	-0.0562334	0.0128697
0.0230487	0.0192315	0.00396308	0.0264518	0.219808	-0.0536892	0.0141421
0.0268658	0.024321	0.00905257	0.0506213	0.243977	-0.0371522	0.0192315
0.0230487	0.0306829	0.00650783	0.0544375	0.254154	-0.0206152	0.0103249
0.0306829	0.024321	0.00141834	0.0340842	0.231256	-0.00407814	0.0103249
0.0268658	0.0268658	0.00396308	0.0124589	0.195638	0.00482641	0.0141421
0.0230487	0.0230487	0.00650783	0.0200914	0.176557	0.013731	0.0115973
0.0268658	0.0268658	0.00269071	0.0264518	0.168925	0.0277238	0.00905257
0.0230487	0.0230487	0.00396308	0.0277238	0.177829	0.046805	0.0154144
0.0230487	0.0230487	0.00396308	0.0340842	0.19055	0.046805	0.0128697
0.0268658	0.0268658	0.00396308	0.0417167	0.19691	0.0404446	0.0103249
0.0255934	0.0255934	0.00523545	0.0379005	0.212175	0.0417167	0.0128697
0.0192315	0.0192315	0.00523545	0.015003	0.204543	0.030268	0.0128697
0.0205039	0.0205039	0.00141834	0.015003	0.176557	0.0264518	0.00523545
0.0205039	0.0205039	0.000145967	0.00991473	0.156204	0.0226355	0.00650783
0.0179592	0.0179592	0.000145967	-0.000261901	0.138395	0.0264518	0.00905257
0.0205039	0.0205039	0.000145967	-0.0218872	0.111681	0.0518933	0.00141834
0.0217763	0.0217763	-0.00112641	-0.0524171	0.0773349	0.0671583	0.0077802
0.0141421	0.0141421	-0.00112641	-0.0562334	0.0518933	0.0722466	0.00905257
0.0166868	0.0166868	-0.00239878	-0.0536892	0.0366284	0.0722466	0.00650783
0.0205039	0.0205039	-0.00621589	-0.0524171	0.0162751	0.0875115	0.0077802
0.0192315	0.0192315	-0.00367115	-0.0435126	-0.0206152	0.118041	0.00905257
0.0179592	0.0179592	-0.00112641	-0.0244314	-0.018071	0.146027	0.00650783
0.0141421	0.0141421	0.0205039	0.0175472	-0.00153398	0.16638	0.00141834
0.0154144	0.0154144	0.0205039	0.0175472	0.0251797	0.182917	0.0077802
0.0166868	0.0166868	0.0141421	-0.0206152	0.0735187	0.186734	0.00523545
0.0179592	0.0179592	0.0179592	-0.0473288	0.115497	0.161292	0.00396308
0.0166868	0.0166868	0.0192315	-0.0575054	0.18419	0.146027	0.00650783
0.0217763	0.0217763	0.0166868	-0.0676821	0.223624	0.125674	0.00269071
0.0166868	0.0166868	0.0154144	-0.0905795	0.247793	0.115497	0.000145967
0.0141421	0.0141421	0.0205039	-0.0943957	0.269419	0.106593	0.00650783
0.0205039	0.0205039	0.0192315	-0.0956678	0.255426	0.0964161	0.00905257
0.0192315	0.0192315	0.0166868	-0.108389	0.207087	0.0913278	0.00396308
0.0179592	0.0179592	0.0217763	-0.118565	0.134578	0.0875115	-0.00112641
0.0166868	0.0166868	0.0205039	-0.12747	0.0595258	0.0976882	0.00650783
0.0192315	0.0192315	0.0154144	-0.0905795	-0.0167989	0.102776	0.00141834
0.0141421	0.0141421	0.0154144	-0.049873	-0.0943957	0.106593	0.00523545
0.0141421	0.0141421	0.0154144	-0.0435126	-0.182169	0.116769	0.0103249
0.0230487	0.0230487	0.0128697	-0.0384243	-0.269943	0.102776	0.00650783
0.0255934	0.0255934	0.0141421	-0.049873	-0.346267	0.0964161	0.00269071
0.0205039	0.0205039	0.0192315	-0.0600496	-0.39079	0.104049	0.00523545
0.0205039	0.0205039	0.0103249	-0.0371522	-0.399695	0.126946	0.0077802
0.024321	0.024321	0.0103249	0.0141421	-0.375525	0.16638	0.00269071
0.0205039	0.0205039	0.0141421	0.0103249	-0.337363	0.188006	0.00523545
0.0192315	0.0192315	0.0115973	0.0103249	-0.294112	0.201999	0.00396308
0.024321	0.024321	0.00905257	0.0128697	-0.248317	0.198182	0.000145967
0.024321	0.024321	0.0154144	0.0103249	-0.239413	0.18419	0.00650783
0.0179592	0.0179592	0.0128697	0.0103249	-0.239413	0.163836	0.00650783
0.0230487	0.0230487	0.0103249	0.0154144	-0.236869	0.139667	0.0077802
0.0255934	0.0255934	0.0128697	0.00905257	-0.261038	0.111681	0.0115973
0.0230487	0.0230487	0.0128697	0.00650783	-0.263582	0.0684304	0.0115973
0.024321	0.024321	0.00523545	0.00905257	-0.252134	0.0239076	0.0128697
0.0281382	0.0281382	0.00650783	0.00396308	-0.239413	-0.0257035	0.0179592
0.0294105	0.0294105	0.00905257	0.00523545	-0.182169	-0.0613217	0.0141421
0.0230487	0.0230487	0.00141834	0.00905257	-0.141463	-0.082947	0.0128697
0.0268658	0.0268658	0.0077802	0.00523545	-0.107117	-0.0765866	0.0128697
0.0294105	0.0294105	0.00905257	0.00523545	-0.0575054	-0.0676821	0.00523545
0.024321	0.024321	0.00650783	0.0103249	0.00355434	-0.0791308	0.00650783
0.0192315	0.0192315	0.0077802	0.00523545	0.06207	-0.0714983	0.00905257
0.0141421	0.0141421	0.00905257	0.00650783	0.110409	-0.0562334	0.00141834
0.0141421	0.0141421	0.00650783	0.00905257	0.172741	-0.0167989	0.0077802
0.0230487	0.0230487	0.00141834	0.00650783	0.22108	0.0289959	0.00905257
0.0255934	0.0255934	0.0077802	0.00523545	0.259242	0.0493492	0.00650783
0.0205039	0.0205039	0.00523545	0.00905257	0.316486	0.063342	0.0077802
0.0205039	0.0205039	0.00396308	0.00650783	0.362281	0.06207	0.00905257
0.024321	0.024321	0.00650783	0.00650783	0.390266	0.0709745	0.00650783
0.0205039	0.0205039	0.00269071	0.0103249	0.41698	0.0760628	0.00141834
0.0192315	0.0192315	0.000145967	0.00650783	0.444966	0.0722466	0.0077802
0.024321	0.024321	0.00650783	0.0103249	0.462775	0.0493492	0.00523545
0.024321	0.024321	0.00905257	0.00905257	0.441149	0.0404446	0.00396308
0.0179592	0.0179592	0.00396308	0.00523545	0.420796	0.0366284	0.00650783
0.0230487	0.0230487	-0.00112641	0.00650783	0.399171	0.0289959	0.00269071
0.0255934	0.0255934	0.00650783	0.0077802	-0.0371522	0.0442609	0.000145967
0.0230487	0.0230487	0.00141834	0.00396308	0.0141421	0.063342	0.00650783
0.024321	0.024321	0.00523545	0.00650783	0.0103249	0.0722466	0.00905257
0.0103249	0.0103249	0.0103249	0.00523545	0.0103249	0.0493492	0.00396308
0.0154144	0.0154144	0.00650783	0.000145967	0.0128697	0.00609849	-0.00112641
0.0141421	0.0141421	0.00269071	0.00523545	0.0103249	-0.0244314	0.00650783
0.0141421	0.0141421	0.00523545	0.00269071	0.0103249	-0.0435126	0.00141834
0.0179592	0.0179592	0.0077802	-0.00494352	0.0154144	-0.0396963	0.00523545
0.0154144	0.0154144	0.00269071	0.000145967	0.00905257	-0.0320639	0.0103249
0.0141421	0.0141421	0.00523545	0.00396308	0.00650783	-0.0511451	0.00650783
0.0179592	0.0179592	0.00396308	-0.00112641	0.00905257	-0.06641	0.00269071
0.0192315	0.0192315	0.000145967	0.000145967	0.00396308	-0.0816749	0.00523545
0.0192315	0.0192315	0.00650783	0.00523545	0.00523545	-0.0753146	0.0077802
0.0205039	0.0205039	0.00650783	0.00141834	0.00905257	-0.0753146	0.00269071
0.024321	0.024321	0.0077802	0.00141834	0.00523545	-0.0854912	0.00523545
0.0192315	0.0192315	0.0115973	0.00523545	0.00523545	-0.0893074	0.00396308
0.0166868	0.0166868	0.0115973	0.00269071	0.0103249	-0.112205	0.000145967
0.0230487	0.0230487	0.0128697	0.00269071	0.00523545	-0.141463	0.00650783
0.0205039	0.0205039	0.0179592	0.00269071	0.00650783	-0.173265	0.00650783
0.0192315	0.0192315	0.0141421	-0.00494352	0.00905257	-0.202522	0.0077802
0.0205039	0.0205039	0.0103249	0.000145967	0.00650783	-0.216515	0.0115973
0.0230487	0.0230487	0.000145967	0.00396308	0.00523545	-0.222876	0.0115973
0.0217763	0.0217763	0.00650783	0.00141834	0.00905257	-0.206339	0.0128697
0.0230487	0.0230487	0.00905257	0.00141834	0.00650783	-0.202522	0.0179592
0.0230487	0.0230487	0.00396308	0.00269071	0.00650783	-0.212699	0.0141421
0.0217763	0.0217763	-0.00112641	-0.00239878	0.0103249	-0.22542	0.0103249
0.024321	0.024321	0.00650783	0.00396308	0.00650783	-0.235596	0.0141421
0.0255934	0.0255934	0.00141834	0.00523545	0.0103249	-0.06641	0.0128697
0.0281382	0.0281382	0.00523545	0.0077802	0.00905257	-0.0536892	0.0077802
0.0255934	0.0255934	0.0103249	0.00905257	0.00523545	-0.0765866	0.0103249
0.0294105	0.0294105	0.00650783	0.0115973	0.00650783	-0.0753146	0.0103249
0.0332276	0.0332276	0.00269071	0.00523545	0.0077802	0.0663093	0.00269071
0.0357724	0.0357724	0.00523545	0.00905257	0.00396308	0.0217763	0.00269071
0.0357724	0.0357724	0.0077802	0.0154144	0.00650783	0.0205039	0.00269071
0.0408619	0.0408619	0.00269071	0.0128697	0.00523545	0.0166868	-0.00239878
0.0370448	0.0370448	0.00523545	0.0128697	0.000145967	0.024321	-0.00112641
0.0332276	0.0332276	0.00396308	0.0141421	0.00523545	0.0205039	0.00269071
0.0345	0.0345	0.000145967	0.0128697	0.00269071	0.0141421	0.00396308
0.0345	0.0345	0.00650783	0.00905257	-0.00494352	0.0179592	0.00396308
0.0332276	0.0332276	0.00650783	0.0128697	0.000145967	0.0192315	0.00141834
0.0306829	0.0306829	0.0077802	0.0103249	0.00396308	0.0128697	0.000145967
0.0294105	0.0294105	0.0115973	0.00650783	-0.00112641	0.0154144	-0.00112641
0.0255934	0.0255934	0.0115973	0.0115973	0.000145967	0.0103249	0.000145967
0.0255934	0.0255934	0.0128697	0.00905257	0.00523545	0.00523545	0.00523545
0.024321	0.024321	0.0179592	0.00905257	0.00141834	0.00523545	0.00396308
0.0205039	0.0205039	0.0141421	0.0115973	0.00141834	0.00905257	0.00269071
0.0192315	0.0192315	0.0103249	0.00396308	0.00523545	0.00650783	0.00905257
0.0230487	0.0230487	0.0141421	0.00396308	0.00269071	0.00650783	0.00905257
0.0192315	0.0192315	0.0128697	0.00396308	0.00269071	0.0103249	0.00269071
0.0166868	0.0166868	0.0077802	0.000145967	0.00269071	0.00269071	0.00269071
0.0230487	0.0230487	0.0103249	0.00269071	-0.00494352	0.0077802	0.00523545
0.0217763	0.0217763	0.0103249	0.0077802	0.000145967	0.00905257	0.00396308
0.0166868	0.0166868	0.00269071	0.00141834	0.00396308	0.00269071	0.00396308
0.0205039	0.0205039	0.00269071	0.00269071	0.00141834	0.000145967	0.00523545
0.0217763	0.0217763	0.00269071	0.000145967	0.00141834	0.0103249	0.00523545
0.0192315	0.0192315	-0.00239878	0.00141834	0.00269071	0.00650783	0.00396308
0.0141421	0.0141421	-0.00112641	0.00523545	-0.00239878	0.00523545	0.0103249
0.0154144	0.0154144	0.00269071	0.0077802	0.00396308	0.0077802	0.0128697
0.0141421	0.0141421	0.00396308	0.00269071	0.00523545	0.00650783	0.0128697
0.00905257	0.00905257	0.00396308	0.000145967	0.0077802	0.00523545	0.00905257
0.0154144	0.0154144	0.00141834	0.00650783	0.00905257	0.00396308	0.0154144
0.0128697	0.0128697	0.000145967	0.00269071	0.0115973	0.00523545	0.0141421
0.0077802	0.0077802	-0.00112641	0.000145967	0.00523545	0.00396308	0.0115973
0.0103249	0.0103249	0.000145967	0.00269071	0.00905257	0.00396308	0.0103249
0.0115973	0.0115973	0.00523545	-0.00239878	0.0154144	0.00905257	0.0141421
0.00905257	0.00905257	0.00396308	-0.00494352	0.0128697	0.0077802	0.00905257
0.0077802	0.0077802	0.00269071	0.00269071	0.0128697	0.00905257	0.0103249
0.0141421	0.0141421	0.00905257	-0.00239878	0.0141421	0.0115973	0.0128697
0.00905257	0.00905257	0.00905257	0.000145967	0.0128697	0.00650783	0.00905257
0.0103249	0.0103249	0.00269071	0.000145967	0.00905257	0.00650783	0.0077802
0.0141421	0.0141421	0.00269071	0.00396308	0.0128697	0.0077802	0.0103249
0.0141421	0.0141421	0.00523545	0.000145967	0.0103249	0.00523545	0.00650783
0.0141421	0.0141421	0.00396308	0.00141834	0.00650783	0.000145967	0.00650783
0.0166868	0.0166868	0.00396308	0.00523545	0.0115973	0.00396308	0.00650783
0.0192315	0.0192315	0.00523545	0.00141834	0.00905257	0.00523545	0.0077802
0.0141421	0.0141421	0.00523545	-0.00367115	0.00905257	0.00523545	0.00523545
0.0154144	0.0154144	0.00396308	0.00523545	0.0115973	0.00523545	0.00905257
0.0205039	0.0205039	0.0103249	0.00269071	0.00396308	0.0077802	0.0103249
0.0192315	0.0192315	0.0128697	0.000145967	0.00396308	0.00269071	0.00905257
0.0217763	0.0217763	0.0128697	0.00523545	0.00396308	-0.00239878	0.0141421
0.024321	0.024321	0.00905257	0.00905257	0.000145967	0.00269071	0.0166868
0.0205039	0.0205039	0.0154144	0.00523545	0.00269071	0.00269071	0.0141421
0.0205039	0.0205039	0.0141421	0.00269071	0.0077802	0.000145967	0.0141421
0.0255934	0.0255934	0.0115973	0.0115973	0.00141834	0.00269071	0.0154144
0.024321	0.024321	0.0103249	0.00905257	0.00269071	0.00396308	0.0205039
0.0205039	0.0205039	0.0141421	0.00650783	0.000145967	0.000145967	0.0128697
0.0103249	0.0103249	0.00905257	0.00905257	0.00141834	0.00650783	0.0154144
0.0141421	0.0141421	0.0103249	0.0103249	0.00523545	0.00650783	0.0154144
0.0141421	0.0141421	0.0128697	0.0103249	0.0077802	0.000145967	0.0141421
0.0141421	0.0141421	0.00905257	0.0154144	0.00269071	0.00396308	0.0154144
0.0166868	0.0166868	0.0077802	0.0166868	0.000145967	0.00523545	0.0154144
0.0192315	0.0192315	0.0103249	0.0141421	0.00650783	0.00141834	0.0141421
0.0141421	0.0141421	0.00650783	0.0128697	0.00269071	0.00650783	0.00905257
0.0154144	0.0154144	0.00650783	0.0103249	0.000145967	0.0103249	0.0128697
0.0205039	0.0205039	0.00650783	0.0141421	0.00269071	0.00523545	0.0115973
0.0192315	0.0192315	0.0077802	0.0103249	-0.00239878	0.00905257	0.00269071
0.0217763	0.0217763	0.00523545	0.0141421	-0.00494352	0.00905257	0.0077802
0.024321	0.024321	0.00905257	0.0141421	0.00269071	0.00905257	0.00905257
0.0205039	0.0205039	0.0103249	0.0115973	-0.00239878	0.00905257	0.00905257
0.0205039	0.0205039	0.00905257	0.0077802	0.000145967	0.0115973	0.00905257
[truncated: 1,342 more rows]

## Sheet: Rat2-Decision making
Trial 1	Trial 2	Trial 3	Trial 4	Trial 5	Trial 6	Trial 7
0.0213634	-0.049873	0.0353563	-0.0167989	-0.00662229	0.0277238	-0.0117106
0.0251797	-0.049873	0.0226355	-0.0129827	0.00355434	0.0239076	0.00101018
0.0251797	-0.0549613	0.0175472	-0.00916645	0.0111868	0.0264518	0.00228226
0.0264518	-0.0511451	0.013731	-0.0104385	0.00991473	0.0277238	0.00101018
0.0251797	-0.0460567	0.00228226	-0.00916645	0.0162751	0.0251797	-0.000261901
0.0175472	-0.0511451	-0.00407814	-0.00280606	0.0111868	0.0239076	0.00609849
0.0162751	-0.0549613	-0.00153398	-0.0117106	0.00737057	0.0111868	0.015003
0.015003	-0.0575054	0.00609849	-0.0193431	0.00101018	0.0200914	0.00355434
0.0264518	-0.0447847	-0.00662229	-0.0206152	0.00355434	0.0200914	0.00737057
0.0289959	-0.0358801	-0.00407814	-0.0218872	-0.00407814	0.0251797	-0.00407814
0.0315401	-0.034608	-0.0104385	-0.0206152	-0.00280606	0.0239076	-0.00535022
0.0328121	-0.0269756	-0.0104385	-0.0231593	-0.00407814	0.0315401	-0.0104385
0.0366284	-0.0295197	-0.00916645	-0.0104385	-0.00153398	0.0353563	-0.00662229
0.0442609	-0.0333359	-0.00407814	-0.0129827	-0.00153398	0.0353563	-0.00662229
0.0518933	-0.034608	-0.00789437	-0.0193431	-0.00535022	0.0340842	-0.00153398
0.0506213	-0.0358801	-0.0155268	-0.0193431	-0.00407814	0.0226355	0.00228226
0.0429888	-0.0409684	-0.018071	-0.0129827	-0.00662229	0.0264518	0.00101018
0.0417167	-0.0422405	-0.0257035	-0.0104385	-0.00407814	0.0188193	0.00482641
0.0379005	-0.0295197	-0.0295197	-0.00789437	-0.00789437	0.0264518	0.00355434
0.0353563	-0.034608	-0.0320639	-0.00280606	0.00482641	0.0277238	0.00737057
0.0353563	-0.034608	-0.0307918	-0.000261901	0.00482641	0.0289959	0.00609849
0.0340842	-0.034608	-0.0384243	0.00737057	0.00864265	0.0379005	0.00991473
0.0366284	-0.0422405	-0.034608	0.00482641	0.00864265	0.0379005	0.00101018
0.0239076	-0.0396963	-0.0333359	0.00101018	0.00609849	0.0442609	-0.00662229
0.0239076	-0.0473288	-0.0193431	0.00482641	0.00228226	0.0379005	0.00355434
0.0200914	-0.049873	-0.0193431	-0.00407814	-0.00407814	0.0455329	-0.000261901
0.015003	-0.0473288	-0.00789437	-0.00662229	-0.00789437	0.0391725	0.00101018
0.013731	-0.0524171	0.00482641	-0.0155268	-0.000261901	0.0455329	0.00991473
0.00864265	-0.0371522	0.00482641	-0.0155268	0.00482641	0.0671583	0.00991473
0.00991473	-0.0371522	0.00482641	-0.0142548	-0.00407814	0.078607	0.00737057
0.00609849	-0.0282476	-0.00662229	-0.0104385	0.00228226	0.0925999	0.0111868
0.00609849	-0.0333359	0.00482641	-0.00280606	-0.00407814	0.0925999	0.0226355
0.00482641	-0.0307918	0.00101018	-0.00916645	0.00355434	0.0887836	0.0188193
0.00609849	-0.0282476	0.00609849	-0.00153398	0.00228226	0.0684304	0.0239076
0.00991473	-0.0257035	0.00609849	-0.00280606	0.00991473	0.0569816	0.0239076
0.00482641	-0.0193431	0.00737057	-0.000261901	0.00864265	0.0417167	0.0162751
0.00609849	-0.0244314	0.00737057	-0.00280606	0.0111868	0.0379005	0.0175472
-0.00280606	-0.0257035	0.00609849	-0.0104385	0.00864265	0.0404446	0.0175472
0.00101018	-0.0244314	0.015003	-0.00789437	0.0111868	0.0404446	0.0213634
-0.00789437	-0.0269756	0.00609849	-0.0155268	0.0188193	0.0353563	0.013731
-0.00535022	-0.0218872	0.0175472	-0.0142548	0.013731	0.0226355	0.0213634
-0.00535022	-0.034608	0.0213634	-0.00662229	0.0239076	0.0239076	0.0315401
-0.0104385	-0.0231593	0.0162751	-0.00153398	0.0213634	0.013731	0.0353563
-0.00662229	-0.0167989	0.013731	0.00737057	0.0277238	0.0188193	0.0340842
-0.0104385	-0.018071	0.0175472	0.00609849	0.0264518	0.0251797	0.0289959
-0.00662229	-0.0155268	0.0239076	0.00737057	0.0315401	0.0264518	0.0353563
-0.0104385	-0.0142548	0.0188193	0.00864265	0.0315401	0.0353563	0.0366284
-0.00407814	-0.00916645	0.0162751	0.015003	0.0289959	0.0366284	0.0455329
-0.00662229	-0.00789437	0.0175472	0.0111868	0.0315401	0.0366284	0.046805
-0.00153398	-0.0142548	0.0213634	0.0175472	0.0175472	0.0251797	0.0493492
0.00355434	-0.00916645	0.0213634	0.0251797	0.0213634	0.0315401	0.0569816
0.00482641	-0.0104385	0.0188193	0.0200914	0.0175472	0.0264518	0.0518933
0.00101018	-0.000261901	0.00991473	0.0239076	0.0213634	0.0264518	0.046805
-0.00280606	0.00609849	0.0111868	0.0162751	0.0162751	0.0442609	0.0417167
-0.00407814	0.015003	0.015003	0.015003	0.0200914	0.0455329	0.0391725
-0.0129827	0.013731	0.013731	0.0111868	0.0251797	0.0506213	0.046805
-0.00916645	0.00482641	0.0239076	0.0111868	0.0251797	0.0455329	0.0442609
-0.0129827	0.00609849	0.0251797	0.0175472	0.0239076	0.0480771	0.0493492
-0.00280606	-0.00535022	0.0379005	0.0226355	0.0213634	0.0442609	0.0557096
-0.00153398	-0.00407814	0.0366284	0.0277238	0.0353563	0.0544375	0.0595258
0.00609849	0.00355434	0.0366284	0.0239076	0.0391725	0.0658862	0.0658862
0.00991473	-0.00407814	0.030268	0.0264518	0.0582537	0.0607979	0.0646141
0.00355434	-0.00407814	0.0213634	0.0264518	0.0569816	0.0658862	0.063342
-0.00916645	-0.00662229	0.0239076	0.0226355	0.0518933	0.0595258	0.0531654
-0.0307918	-0.00535022	0.0162751	0.0251797	0.0493492	0.0582537	0.0506213
-0.0333359	-0.000261901	0.0200914	0.0239076	0.0404446	0.0595258	0.0455329
-0.034608	0.00101018	0.0162751	0.0315401	0.0379005	0.0569816	0.0379005
-0.0257035	0.0124589	0.015003	0.0264518	0.0353563	0.046805	0.0328121
-0.0167989	0.0124589	0.0162751	0.0429888	0.0417167	0.0404446	0.0200914
-0.0129827	0.0111868	0.0264518	0.0455329	0.030268	0.0442609	0.0175472
-0.0129827	0.0188193	0.0328121	0.0518933	0.0315401	0.0277238	0.00737057
-0.00407814	0.00991473	0.0340842	0.0531654	0.0264518	0.030268	0.00737057
-0.00153398	0.015003	0.0404446	0.0544375	0.0251797	0.0353563	-0.000261901
-0.00662229	0.0124589	0.0417167	0.0557096	0.0213634	0.0353563	0.00609849
-0.00916645	0.0124589	0.0557096	0.0569816	0.0251797	0.0379005	0.00737057
-0.00789437	0.00609849	0.0480771	0.0671583	0.0175472	0.0353563	-0.00535022
-0.00407814	-0.00407814	0.0455329	0.0646141	0.0289959	0.0391725	-0.00535022
-0.000261901	-0.0117106	0.0417167	0.0684304	0.0366284	0.0353563	-0.00280606
0.00101018	-0.0142548	0.046805	0.06207	0.0340842	0.0442609	0.00737057
0.00101018	-0.0142548	0.0417167	0.0607979	0.0353563	0.0379005	0.00609849
-0.00407814	-0.0231593	0.0404446	0.0506213	0.030268	0.0429888	0.013731
0.00355434	-0.0142548	0.0391725	0.046805	0.0366284	0.0442609	0.0175472
0.00355434	-0.00407814	0.0404446	0.0417167	0.0315401	0.0417167	0.015003
0.00355434	-0.000261901	0.0480771	0.030268	0.0340842	0.0417167	0.0175472
-0.00407814	0.0124589	0.0518933	0.030268	0.0379005	0.0315401	0.015003
-0.00535022	0.013731	0.0557096	0.0264518	0.0455329	0.0315401	0.0175472
-0.00916645	0.0124589	0.0557096	0.0277238	0.046805	0.0289959	0.015003
-0.0167989	0.013731	0.0607979	0.030268	0.0455329	0.0277238	0.0111868
-0.0129827	0.0188193	0.0531654	0.0353563	0.0557096	0.0162751	0.00482641
-0.0142548	0.0277238	0.0557096	0.0213634	0.0480771	0.0251797	0.00101018
-0.00407814	0.0315401	0.0607979	0.0111868	0.0480771	0.0213634	-0.00789437
0.00482641	0.0442609	0.063342	0.0111868	0.0315401	0.0175472	-0.0129827
0.00482641	0.0506213	0.0671583	0.00609849	0.0277238	0.0264518	-0.0142548
0.00991473	0.0557096	0.0544375	0.00355434	0.0251797	0.0277238	-0.0117106
0.00864265	0.0595258	0.0557096	0.00482641	0.0251797	0.030268	-0.00407814
0.0124589	0.06207	0.0506213	0.0111868	0.0315401	0.0277238	-0.0142548
0.00864265	0.06207	0.0518933	0.00609849	0.0315401	0.0353563	-0.00916645
0.015003	0.0544375	0.0506213	0.0111868	0.030268	0.0315401	-0.00662229
0.0188193	0.0582537	0.046805	0.00228226	0.0353563	0.0277238	-0.00662229
0.0175472	0.0557096	0.0557096	-0.00280606	0.046805	0.0213634	0.00228226
0.013731	0.0480771	0.063342	-0.0104385	0.0404446	0.015003	0.00101018
0.0188193	0.046805	0.063342	-0.0155268	0.046805	0.0188193	0.013731
0.0188193	0.0455329	0.0493492	-0.0257035	0.0391725	0.0226355	0.015003
0.0162751	0.0480771	0.0557096	-0.0384243	0.0480771	0.0289959	0.0239076
0.0213634	0.0455329	0.0518933	-0.0422405	0.046805	0.0277238	0.0188193
0.0200914	0.0506213	0.0557096	-0.0536892	0.046805	0.0379005	0.013731
0.0239076	0.0442609	0.0569816	-0.0511451	0.046805	0.0366284	0.00737057
0.0213634	0.0391725	0.0557096	-0.0460567	0.0569816	0.0404446	0.00609849
0.0277238	0.0518933	0.0607979	-0.0384243	0.0671583	0.0404446	0.0124589
0.0277238	0.0531654	0.0569816	-0.0371522	0.0671583	0.0366284	0.00355434
0.0251797	0.0557096	0.06207	-0.0409684	0.0671583	0.0379005	0.00864265
0.0200914	0.0506213	0.0595258	-0.0460567	0.0480771	0.0391725	0.00737057
0.0213634	0.0518933	0.0518933	-0.0562334	0.0455329	0.0404446	0.00737057
0.0264518	0.0582537	0.0506213	-0.0511451	0.0366284	0.0379005	0.00609849
0.0239076	0.0557096	0.06207	-0.0524171	0.030268	0.0340842	-0.00280606
0.0391725	0.0544375	0.06207	-0.049873	0.0277238	0.0239076	0.00101018
0.0417167	0.0506213	0.0557096	-0.0447847	0.0277238	0.0188193	-0.00662229
0.046805	0.0557096	0.0569816	-0.0396963	0.0315401	0.0239076	-0.00280606
0.0493492	0.0544375	0.0544375	-0.034608	0.0239076	0.0188193	-0.0104385
0.0493492	0.0455329	0.0506213	-0.034608	0.0264518	0.0226355	-0.00407814
0.0353563	0.0442609	0.0506213	-0.034608	0.0264518	0.0277238	-0.00407814
0.0239076	0.0353563	0.046805	-0.0396963	0.0251797	0.0353563	-0.000261901
0.0264518	0.0442609	0.0391725	-0.034608	0.0264518	0.0277238	0.00609849
0.0264518	0.0404446	0.0417167	-0.0269756	0.0239076	0.0239076	0.00101018
0.0213634	0.0340842	0.0340842	-0.0307918	0.030268	0.0251797	0.00737057
0.00864265	0.0251797	0.0353563	-0.0295197	0.0226355	0.0239076	-0.000261901
0.00737057	0.0251797	0.0315401	-0.0257035	0.030268	0.0391725	0.00228226
-0.00662229	0.0264518	0.0277238	-0.0155268	0.0353563	0.0417167	0.00991473
-0.00535022	0.0239076	0.0239076	-0.0193431	0.0442609	0.0518933	0.00737057
-0.00535022	0.0366284	0.0175472	-0.018071	0.0480771	0.0455329	0.0124589
0.00101018	0.0379005	0.0200914	-0.00916645	0.0417167	0.0404446	0.00609849
0.00991473	0.0455329	0.0111868	-0.00280606	0.0404446	0.0315401	0.00609849
0.015003	0.0404446	0.00991473	0.00355434	0.0340842	0.0251797	0.00609849
0.0124589	0.0340842	0.00355434	0.00101018	0.030268	0.0264518	0.0124589
0.00355434	0.0379005	-0.000261901	0.015003	0.0213634	0.0213634	0.013731
-0.000261901	0.0328121	-0.0104385	0.00737057	0.0328121	0.0277238	0.013731
-0.0104385	0.0391725	0.00101018	0.00991473	0.0277238	0.0251797	0.0111868
-0.00407814	0.030268	0.00609849	0.0200914	0.0277238	0.0239076	0.00482641
-0.00407814	0.0213634	0.00355434	0.0200914	0.0277238	0.0162751	0.00609849
0.00609849	0.0226355	-0.000261901	0.0239076	0.0340842	0.015003	0.00609849
0.00864265	0.0200914	-0.018071	0.0200914	0.0391725	0.00864265	0.00991473
0.00737057	0.013731	-0.0142548	0.0251797	0.0340842	0.0124589	0.00482641
-0.000261901	0.00355434	-0.0193431	0.0111868	0.0417167	0.0188193	0.00991473
-0.0104385	0.00609849	-0.0193431	0.00864265	0.0366284	0.015003	0.00609849
-0.00407814	0.00609849	-0.0244314	0.013731	0.0391725	0.0200914	-0.00280606
-0.00280606	0.00864265	-0.0218872	0.015003	0.0353563	0.0188193	-0.0104385
0.00609849	0.0162751	-0.0206152	0.0162751	0.0366284	0.0289959	-0.0104385
0.00482641	0.013731	-0.0167989	0.0213634	0.0379005	0.0277238	-0.00789437
0.00991473	0.0226355	-0.0129827	0.013731	0.0340842	0.0264518	-0.00535022
-0.000261901	0.0213634	-0.0155268	0.00864265	0.0251797	0.0264518	0.00737057
-0.000261901	0.0277238	-0.0155268	0.015003	0.0111868	0.0239076	0.00355434
-0.0104385	0.0213634	-0.0117106	0.00609849	0.013731	0.0315401	0.00991473
-0.00789437	0.015003	-0.000261901	0.00864265	0.00737057	0.0277238	0.013731
-0.0117106	0.015003	0.00609849	0.00101018	-0.000261901	0.0328121	0.0226355
-0.00535022	0.00864265	0.0200914	0.00609849	-0.00407814	0.0239076	0.015003
0.00609849	0.00991473	0.0226355	0.0111868	-0.000261901	0.0251797	0.013731
0.00355434	0.0124589	0.0239076	0.0213634	-0.000261901	0.0328121	0.015003
0.0111868	0.0188193	0.0251797	0.0251797	-0.0129827	0.0264518	0.013731
0.0111868	0.013731	0.0379005	0.0289959	-0.0129827	0.0213634	0.0162751
0.0175472	0.00991473	0.0455329	0.0417167	-0.0142548	0.00737057	0.013731
0.00864265	0.00991473	0.0480771	0.0455329	-0.00916645	0.00737057	0.0226355
-0.00153398	0.00482641	0.0531654	0.0518933	-0.00407814	0.00864265	0.0264518
-0.0117106	0.00609849	0.0455329	0.0417167	-0.00662229	0.0200914	0.0289959
-0.0129827	0.00609849	0.0455329	0.0366284	-0.00916645	0.015003	0.0277238
-0.0104385	0.015003	0.0455329	0.0226355	-0.0244314	0.0277238	0.0315401
-0.00535022	0.0226355	0.0544375	0.0111868	-0.0193431	0.0264518	0.0340842
-0.00535022	0.0264518	0.0455329	0.0162751	-0.0206152	0.0213634	0.0251797
-0.00535022	0.0328121	0.0455329	0.00355434	-0.0142548	0.0226355	0.0251797
-0.00407814	0.0340842	0.0404446	0.00609849	-0.0117106	0.015003	0.0239076
-0.00535022	0.0417167	0.0417167	0.00482641	-0.0193431	0.0111868	0.0251797
0.00482641	0.0379005	0.0366284	0.00991473	-0.0104385	0.00609849	0.0239076
-0.00535022	0.0417167	0.0264518	0.013731	-0.0117106	0.0111868	0.0239076
-0.00153398	0.0353563	0.0251797	0.0162751	-0.00789437	0.00482641	0.0162751
-0.000261901	0.0391725	0.0239076	0.0175472	-0.0129827	0.00991473	0.0162751
0.00355434	0.0353563	0.0277238	0.0162751	-0.0193431	0.0111868	0.0200914
0.00228226	0.030268	0.0200914	0.0175472	-0.0257035	0.0162751	0.015003
0.0111868	0.0315401	0.0264518	0.0162751	-0.0295197	0.0162751	0.0162751
0.013731	0.0251797	0.0226355	0.0366284	-0.0320639	0.0175472	0.00991473
0.00864265	0.0239076	0.0264518	0.0455329	-0.0320639	0.0340842	0.00482641
0.00355434	0.0213634	0.0213634	0.0455329	-0.0320639	0.030268	-0.00153398
-0.00535022	0.0251797	0.0239076	0.046805	-0.0396963	0.0328121	-0.0142548
-0.00789437	0.0239076	0.0289959	0.0429888	-0.0295197	0.030268	-0.0104385
-0.0167989	0.0251797	0.0251797	0.0455329	-0.0358801	0.030268	-0.0129827
-0.0206152	0.0277238	0.0315401	0.0340842	-0.0384243	0.0315401	-0.00153398
-0.0269756	0.0289959	0.0239076	0.0315401	-0.0358801	0.0340842	-0.00407814
-0.0231593	0.0366284	0.0328121	0.0315401	-0.0269756	0.0340842	-0.0104385
-0.0231593	0.030268	0.0353563	0.0340842	-0.0244314	0.0239076	-0.0117106
-0.0257035	0.0277238	0.0328121	0.0404446	-0.0257035	0.0379005	-0.0167989
-0.0206152	0.0226355	0.0366284	0.0442609	-0.0269756	0.0353563	-0.0307918
-0.0142548	0.0213634	0.0366284	0.0404446	-0.0282476	0.0417167	-0.0396963
-0.00662229	0.0251797	0.0366284	0.0442609	-0.0307918	0.0404446	-0.0371522
-0.0104385	0.0289959	0.0289959	0.0455329	-0.0371522	0.0455329	-0.0435126
-0.00407814	0.030268	0.0366284	0.0379005	-0.0307918	0.0544375	-0.0333359
-0.00407814	0.0251797	0.0289959	0.046805	-0.034608	0.0531654	-0.0409684
0.00609849	0.0213634	0.0366284	0.0442609	-0.0257035	0.0506213	-0.0435126
0.00355434	0.00609849	0.0379005	0.046805	-0.0244314	0.0429888	-0.0460567
0.00609849	0.00609849	0.0404446	0.046805	-0.0244314	0.0417167	-0.0562334
0.013731	0.00101018	0.0340842	0.046805	-0.0231593	0.0455329	-0.0473288
0.00864265	-0.00407814	0.0366284	0.0442609	-0.0206152	0.0544375	-0.0549613
0.0162751	0.00228226	0.0366284	0.0417167	-0.0142548	0.0518933	-0.0651379
0.0111868	-0.00153398	0.0353563	0.0404446	-0.0193431	0.0404446	-0.0600496
0.00609849	0.00609849	0.0328121	0.0366284	-0.00916645	0.0366284	-0.0549613
0.00355434	0.00991473	0.0366284	0.0366284	-0.0117106	0.0328121	-0.0536892
0.0111868	0.0162751	0.0353563	0.0175472	-0.0142548	0.0417167	-0.0422405
0.00482641	0.0251797	0.030268	0.0162751	-0.034608	0.0455329	-0.0396963
0.00609849	0.0239076	0.0417167	0.015003	-0.0473288	0.0417167	-0.034608
0.0111868	0.0315401	0.0442609	0.013731	-0.0613217	0.046805	-0.034608
0.00864265	0.030268	0.046805	0.0111868	-0.0651379	0.0480771	-0.0460567
0.0162751	0.0379005	0.046805	0.0200914	-0.0689542	0.046805	-0.0460567
0.0162751	0.0442609	0.0531654	0.030268	-0.0676821	0.0353563	-0.0511451
0.0200914	0.0455329	0.0480771	0.030268	-0.0600496	0.0442609	-0.0511451
0.00737057	0.0518933	0.0569816	0.0340842	-0.0676821	0.0391725	-0.049873
0.00609849	0.046805	0.0544375	0.0264518	-0.0702262	0.0455329	-0.0511451
-0.00280606	0.0544375	0.0557096	0.0289959	-0.0676821	0.0506213	-0.049873
0.00101018	0.0582537	0.0455329	0.030268	-0.0562334	0.0557096	-0.049873
0.00609849	0.0595258	0.0480771	0.0353563	-0.0536892	0.0569816	-0.0435126
0.00737057	0.0544375	0.0493492	0.0366284	-0.0524171	0.0646141	-0.0524171
0.0213634	0.0506213	0.0544375	0.0315401	-0.0447847	0.0646141	-0.0524171
0.0175472	0.0455329	0.0506213	0.0340842	-0.0524171	0.063342	-0.0511451
0.0289959	0.0353563	0.0442609	0.0340842	-0.0422405	0.0684304	-0.0396963
0.0277238	0.0340842	0.0391725	0.030268	-0.0358801	0.0760628	-0.0257035
0.0264518	0.0239076	0.0353563	0.0239076	-0.0295197	0.095144	-0.0295197
0.0175472	0.0239076	0.030268	0.0315401	-0.0231593	0.0875115	-0.018071
0.0277238	0.0226355	0.0213634	0.0277238	-0.0129827	0.0824232	-0.0193431
0.0366284	0.0188193	0.0366284	0.0251797	-0.0142548	0.0735187	-0.0231593
0.0455329	0.0226355	0.0353563	0.0188193	-0.0167989	0.0646141	-0.0269756
0.046805	0.0175472	0.0379005	0.0175472	-0.0167989	0.0595258	-0.0244314
0.0442609	0.0239076	0.030268	0.00991473	-0.0193431	0.046805	-0.0193431
0.0366284	0.0264518	0.0379005	-0.00407814	-0.0142548	0.046805	-0.0218872
0.030268	0.0391725	0.0442609	-0.00789437	-0.00280606	0.0455329	-0.018071
0.030268	0.0379005	0.0442609	-0.0167989	0.00609849	0.0557096	-0.0269756
0.0315401	0.0404446	0.0353563	-0.018071	0.00991473	0.0582537	-0.0244314
0.0429888	0.0455329	0.030268	-0.0142548	0.00737057	0.0557096	-0.034608
0.0417167	0.0328121	0.0353563	-0.00916645	-0.000261901	0.0569816	-0.034608
0.0455329	0.0379005	0.0379005	-0.0193431	-0.0142548	0.0582537	-0.0371522
0.0455329	0.0328121	0.0366284	-0.0257035	-0.0129827	0.0569816	-0.0371522
0.0429888	0.0226355	0.0226355	-0.0320639	-0.018071	0.0455329	-0.0358801
0.0340842	0.030268	0.0213634	-0.0307918	-0.0167989	0.0404446	-0.0435126
0.0251797	0.0264518	0.00737057	-0.0333359	-0.018071	0.030268	-0.034608
0.0264518	0.0264518	0.00101018	-0.034608	-0.0142548	0.0379005	-0.0320639
0.015003	0.0264518	-0.00407814	-0.0396963	-0.0129827	0.0417167	-0.0257035
0.0162751	0.0277238	-0.0104385	-0.0473288	-0.00407814	0.046805	-0.0320639
0.00609849	0.0289959	-0.0129827	-0.0511451	0.00355434	0.0569816	-0.034608
0.00991473	0.0264518	-0.0155268	-0.0549613	0.015003	0.0595258	-0.0231593
0.00355434	0.030268	-0.0104385	-0.049873	0.0315401	0.0518933	-0.0206152
-0.0104385	0.0226355	-0.0104385	-0.0638658	0.0328121	0.0442609	-0.018071
-0.0231593	0.0277238	-0.000261901	-0.0613217	0.0379005	0.046805	-0.0155268
-0.0282476	0.030268	-0.00153398	-0.0625938	0.0289959	0.046805	-0.0167989
-0.0320639	0.0277238	0.00101018	-0.0562334	0.0366284	0.0518933	-0.0206152
-0.0371522	0.0379005	-0.000261901	-0.0473288	0.0289959	0.0417167	-0.0155268
-0.0333359	0.046805	-0.00407814	-0.0384243	0.0328121	0.0493492	-0.00789437
-0.0231593	0.0518933	0.00101018	-0.0282476	0.0289959	0.0544375	-0.0193431
-0.0129827	0.0493492	-0.00535022	-0.0307918	0.0353563	0.0506213	-0.0244314
-0.0167989	0.0531654	0.00355434	-0.0257035	0.0213634	0.0442609	-0.0358801
-0.00789437	0.0429888	0.00737057	-0.0269756	0.0213634	0.046805	-0.0307918
-0.00916645	0.0417167	0.00737057	-0.0231593	0.0111868	0.0531654	-0.018071
-0.00153398	0.0379005	0.00609849	-0.0257035	0.013731	0.0417167	-0.0104385
0.00101018	0.030268	0.00228226	-0.0320639	0.015003	0.0379005	-0.0104385
0.00101018	0.0251797	0.013731	-0.0295197	0.013731	0.030268	-0.0142548
-0.000261901	0.0200914	0.015003	-0.0396963	0.0213634	0.0404446	-0.00789437
-0.00916645	0.0226355	0.0213634	-0.0333359	0.0111868	0.0366284	-0.00662229
-0.0104385	0.0111868	0.0200914	-0.0333359	0.015003	0.0366284	0.00228226
-0.0142548	0.015003	0.0264518	-0.0333359	0.00737057	0.0442609	0.00355434
-0.018071	0.0111868	0.030268	-0.0358801	0.0213634	0.0455329	0.00991473
-0.0257035	0.00609849	0.0213634	-0.0396963	0.0239076	0.0569816	0.00991473
-0.0193431	0.00737057	0.0111868	-0.0384243	0.0277238	0.0569816	0.0124589
-0.0129827	0.00737057	0.00609849	-0.0358801	0.0328121	0.0671583	0.015003
-0.0117106	0.015003	0.00482641	-0.0206152	0.0379005	0.078607	0.0124589
-0.0142548	0.00737057	-0.000261901	-0.0142548	0.0328121	0.0862395	0.0213634
-0.0193431	0.00991473	0.0200914	-0.000261901	0.0251797	0.0798791	0.0162751
-0.0206152	0.015003	0.0213634	0.00991473	0.030268	0.0722466	0.0239076
-0.0218872	0.0111868	0.0213634	0.0124589	0.0226355	0.0684304	0.0213634
-0.0155268	0.015003	0.0277238	0.00991473	0.0251797	0.0595258	0.0162751
-0.0257035	0.00737057	0.0353563	0.00991473	0.0289959	0.0544375	0.0175472
-0.0257035	0.00864265	0.030268	0.0111868	0.0340842	0.0493492	0.0162751
-0.0244314	0.0111868	0.0239076	0.00864265	0.0315401	0.0557096	0.0226355
-0.018071	0.0175472	0.0353563	0.015003	0.0200914	0.0518933	0.013731
-0.0193431	0.0239076	0.0379005	0.00737057	0.0175472	0.0531654	0.00864265
-0.0142548	0.0162751	0.0391725	0.00355434	0.013731	0.0569816	0.0124589
-0.0155268	0.0213634	0.0417167	-0.000261901	0.0239076	0.0518933	0.0340842
-0.0206152	0.015003	0.0442609	0.00355434	0.0239076	0.0544375	0.0442609
-0.0244314	0.015003	0.046805	0.00737057	0.0366284	0.0455329	0.0404446
-0.0282476	0.015003	0.0404446	0.00991473	0.0417167	0.0455329	0.0531654
-0.0295197	0.015003	0.0379005	0.0175472	0.0417167	0.0429888	0.0506213
-0.0333359	0.0175472	0.0340842	0.00609849	0.030268	0.0417167	0.046805
-0.0307918	0.00991473	0.0391725	-0.00153398	0.0213634	0.0417167	0.0404446
-0.0295197	0.00991473	0.030268	-0.000261901	0.0175472	0.0480771	0.0379005
-0.0244314	0.00101018	0.0379005	-0.00153398	0.0111868	0.0493492	0.0429888
-0.0244314	-0.00407814	0.0506213	-0.00407814	0.00991473	0.0429888	0.0366284
-0.0167989	-0.00407814	0.0569816	-0.00535022	0.0111868	0.046805	0.0442609
-0.0193431	-0.00662229	0.0531654	-0.00662229	0.0251797	0.0429888	0.0404446
-0.0218872	-0.00535022	0.0404446	-0.00916645	0.0251797	0.0455329	0.030268
-0.0333359	-0.0167989	0.0391725	-0.00789437	0.0264518	0.0493492	0.046805
-0.034608	-0.0129827	0.030268	-0.0142548	0.0251797	0.0506213	0.0518933
-0.0371522	-0.0142548	0.0226355	-0.00280606	0.0251797	0.06207	0.0518933
-0.0396963	-0.0167989	0.0200914	0.00355434	0.030268	0.0557096	0.0518933
-0.034608	-0.0129827	0.0264518	0.00737057	0.0340842	0.0557096	0.0480771
-0.034608	-0.0167989	0.0264518	0.0124589	0.0417167	0.0557096	0.0480771
-0.0320639	-0.018071	0.0315401	0.00991473	0.0442609	0.0607979	0.0429888
-0.0358801	-0.0333359	0.0480771	0.0111868	0.0480771	0.0557096	0.046805
-0.0231593	-0.0396963	0.0455329	0.00355434	0.0455329	0.06207	0.0480771
-0.0257035	-0.0447847	0.046805	0.00864265	0.0455329	0.0684304	0.0442609
-0.0231593	-0.0511451	0.0353563	0.0124589	0.0264518	0.0671583	0.0455329
-0.0269756	-0.0447847	0.0340842	0.00609849	0.0328121	0.0697024	0.0353563
-0.0206152	-0.0473288	0.0264518	0.00609849	0.0353563	0.0518933	0.0328121
-0.018071	-0.0358801	0.0340842	0.00355434	0.0315401	0.0544375	0.0328121
-0.0206152	-0.0307918	0.0353563	0.015003	0.0315401	0.0480771	0.0251797
-0.0231593	-0.0371522	0.0353563	0.0264518	0.0264518	0.0442609	0.0251797
-0.0269756	-0.0320639	0.0391725	0.046805	0.0277238	0.0518933	0.0213634
-0.0257035	-0.0396963	0.0404446	0.0455329	0.0264518	0.0607979	0.030268
-0.0358801	-0.034608	0.046805	0.0353563	0.0239076	0.0684304	0.0277238
-0.0384243	-0.0358801	0.0506213	0.0379005	0.0264518	0.0658862	0.0251797
-0.0409684	-0.034608	0.06207	0.0315401	0.0379005	0.0697024	0.0239076
-0.0371522	-0.034608	0.0595258	0.0315401	0.046805	0.06207	0.0188193
-0.0282476	-0.0358801	0.0684304	0.0340842	0.0429888	0.06207	0.0239076
-0.0193431	-0.0282476	0.0773349	0.0404446	0.0480771	0.0582537	0.0277238
-0.0244314	-0.0358801	0.0824232	0.0379005	0.0455329	0.0646141	0.0251797
-0.0269756	-0.0333359	0.0798791	0.0417167	0.046805	0.0557096	0.030268
-0.0244314	-0.034608	0.0747907	0.0404446	0.0455329	0.0569816	0.0366284
-0.034608	-0.0358801	0.078607	0.0379005	0.0480771	0.0569816	0.0289959
-0.0396963	-0.0358801	0.0747907	0.0455329	0.0455329	0.0557096	0.0417167
-0.0396963	-0.0371522	0.0671583	0.0455329	0.0442609	0.0531654	0.0506213
-0.0307918	-0.034608	0.0544375	0.046805	0.0518933	0.0455329	0.0455329
-0.0435126	-0.0384243	0.0493492	0.0493492	0.046805	0.0379005	0.0404446
-0.0435126	-0.0384243	0.0404446	0.0506213	0.0557096	0.0188193	0.0391725
-0.049873	-0.0422405	0.0366284	0.0455329	0.0569816	0.0226355	0.0455329
-0.0447847	-0.0460567	0.0404446	0.046805	0.0506213	0.0213634	0.0353563
-0.0511451	-0.0320639	0.0404446	0.0391725	0.0442609	0.0251797	0.0340842
-0.049873	-0.0269756	0.0506213	0.046805	0.0417167	0.0277238	0.0404446
-0.0460567	-0.018071	0.0455329	0.0518933	0.0417167	0.0251797	0.0417167
-0.0511451	-0.0142548	0.0595258	0.0455329	0.030268	0.0162751	0.0455329
-0.049873	-0.0193431	0.06207	0.0455329	0.030268	0.015003	0.0442609
-0.0447847	-0.0142548	0.0646141	0.0544375	0.0264518	0.00864265	0.0442609
-0.0371522	-0.0193431	0.0582537	0.0607979	0.0340842	-0.00662229	0.0429888
-0.034608	-0.0167989	0.0455329	0.0506213	0.0404446	-0.00662229	0.0455329
-0.0282476	-0.0142548	0.0442609	0.0582537	0.0391725	-0.0117106	0.0429888
-0.0320639	-0.0142548	0.0455329	0.0582537	0.0379005	-0.00916645	0.0404446
-0.0244314	-0.0104385	0.0518933	0.0595258	0.0315401	0.00101018	0.0379005
-0.0218872	-0.0142548	0.0518933	0.06207	0.0226355	0.00737057	0.030268
-0.0142548	-0.0104385	0.0557096	0.0544375	0.013731	0.00991473	0.0289959
-0.0206152	-0.0104385	0.0569816	0.0544375	0.0162751	0.0188193	0.0289959
-0.0307918	-0.0142548	0.0480771	0.0442609	0.00864265	0.0251797	0.0277238
-0.0295197	-0.00916645	0.0506213	0.0366284	0.015003	0.0162751	0.0353563
-0.0257035	-0.0155268	0.0442609	0.0289959	0.0175472	0.0213634	0.0264518
-0.0307918	-0.0218872	0.046805	0.0340842	0.0239076	0.0213634	0.0315401
-0.0307918	-0.0257035	0.0506213	0.030268	0.0162751	0.030268	0.0417167
-0.0218872	-0.0269756	0.0557096	0.0277238	0.013731	0.0315401	0.0417167
-0.0231593	-0.0307918	0.0671583	0.0239076	0.00991473	0.0442609	0.0404446
-0.0193431	-0.0358801	0.0658862	0.0175472	0.00101018	0.0557096	0.0340842
-0.0257035	-0.0218872	0.063342	0.00991473	0.00864265	0.0582537	0.0391725
-0.0244314	-0.0231593	0.0595258	-0.00280606	0.013731	0.0671583	0.0328121
-0.034608	-0.0193431	0.063342	0.00609849	0.0200914	0.0646141	0.0226355
-0.0435126	-0.0117106	0.0658862	0.00355434	0.0251797	0.06207	0.0213634
-0.0320639	-0.0104385	0.06207	0.0162751	0.0264518	0.0506213	0.015003
-0.0231593	-0.0117106	0.0671583	0.015003	0.030268	0.0582537	0.0175472
-0.0155268	-0.0129827	0.0658862	0.0213634	0.0251797	0.0557096	0.013731
-0.0142548	-0.0142548	0.0671583	0.0277238	0.0251797	0.0569816	0.015003
-0.0142548	-0.00535022	0.0569816	0.015003	0.0277238	0.0646141	0.0162751
-0.0193431	-0.0117106	0.0569816	0.00355434	0.0353563	0.0709745	0.00737057
-0.0193431	-0.00535022	0.0531654	-0.0117106	0.0480771	0.0722466	0.00864265
-0.0307918	-0.00407814	0.046805	-0.0104385	0.0544375	0.0697024	0.00737057
-0.0307918	-0.0142548	0.0391725	-0.0155268	0.0531654	0.0747907	0.0162751
-0.0358801	-0.00916645	0.0315401	-0.0104385	0.0557096	0.0582537	0.015003
-0.0358801	-0.0142548	0.0315401	-0.000261901	0.0480771	0.0569816	0.00101018
-0.0371522	-0.00789437	0.0251797	-0.00280606	0.0442609	0.0582537	-0.00407814
-0.0396963	-0.000261901	0.0251797	-0.00280606	0.0442609	0.0658862	-0.00407814
-0.0447847	-0.00407814	0.0251797	-0.0129827	0.0340842	0.0747907	-0.000261901
-0.0524171	0.00355434	0.0315401	-0.0142548	0.030268	0.0811511	-0.00280606
-0.0460567	0.00355434	0.0417167	-0.0231593	0.0264518	0.0900557	-0.00407814
-0.049873	0.015003	0.0239076	-0.0218872	0.0251797	0.0875115	-0.000261901
-0.0422405	0.0251797	0.0124589	-0.0142548	0.0277238	0.0811511	-0.00662229
-0.0409684	0.0251797	0.0111868	-0.0155268	0.0162751	0.0697024	-0.00916645
-0.0422405	0.0251797	0.00991473	-0.00916645	0.0251797	0.0709745	-0.0167989
-0.0371522	0.015003	0.00228226	-0.00407814	0.0175472	0.0658862	-0.0231593
-0.034608	0.00355434	-0.0142548	0.00482641	0.0213634	0.0607979	-0.0218872
-0.0333359	0.00991473	-0.0155268	0.013731	0.0162751	0.0646141	-0.034608
-0.0307918	0.015003	-0.0155268	0.0162751	0.00991473	0.0709745	-0.0295197
-0.0244314	0.015003	-0.0206152	0.00991473	0.00864265	0.0773349	-0.0333359
-0.0307918	0.015003	-0.0129827	-0.00535022	0.015003	0.06207	-0.0384243
-0.0307918	0.0239076	-0.0155268	-0.00916645	0.0264518	0.0709745	-0.0435126
-0.0396963	0.0315401	-0.0142548	-0.0231593	0.0251797	0.0747907	-0.0460567
-0.0435126	0.0289959	-0.00916645	-0.0206152	0.0366284	0.0849674	-0.0549613
-0.0473288	0.0239076	0.00101018	-0.0167989	0.0366284	0.078607	-0.0600496
-0.049873	0.0277238	0.0111868	-0.0142548	0.0353563	0.0747907	-0.0473288
-0.0511451	0.0239076	0.00609849	-0.0104385	0.0226355	0.0671583	-0.0486009
-0.0549613	0.0315401	0.00864265	-0.0193431	0.013731	0.0595258	-0.0409684
-0.0600496	0.0379005	0.00991473	-0.0104385	0.0124589	0.06207	-0.0447847
-0.0740425	0.0379005	-0.000261901	-0.00153398	0.00864265	0.06207	-0.0486009
-0.0714983	0.0480771	0.00609849	0.00355434	0.00737057	0.0684304	-0.0473288
-0.0740425	0.046805	0.00991473	0.00737057	-0.000261901	0.0697024	-0.0486009
-0.0727704	0.0417167	0.00228226	0.00737057	0.00355434	0.0684304	-0.034608
-0.0714983	0.0404446	-0.00280606	0.0175472	-0.000261901	0.063342	-0.0320639
-0.0702262	0.0379005	-0.00280606	0.0213634	0.00101018	0.0506213	-0.0358801
-0.0600496	0.0404446	0.00991473	0.0188193	0.00991473	0.0455329	-0.0320639
-0.0562334	0.0366284	0.00609849	0.00991473	0.00482641	0.0277238	-0.0307918
-0.0473288	0.030268	0.00737057	0.00864265	0.00228226	0.0226355	-0.0257035
-0.049873	0.030268	-0.00153398	0.0175472	-0.00280606	0.0162751	-0.0269756
-0.0358801	0.0226355	-0.0142548	0.0162751	0.00609849	0.0251797	-0.0142548
-0.0358801	0.0404446	-0.00789437	0.0111868	0.00101018	0.0353563	-0.00407814
-0.0371522	0.0455329	-0.00916645	0.00609849	0.00482641	0.0277238	-0.000261901
-0.0447847	0.0442609	-0.00407814	0.00737057	0.00737057	0.0404446	0.00101018
-0.0473288	0.0417167	-0.00407814	0.00355434	0.00991473	0.046805	-0.00153398
-0.049873	0.0391725	-0.00916645	-0.00280606	0.015003	0.0557096	0.00355434
-0.0536892	0.0518933	0.00101018	-0.00153398	0.00991473	0.0582537	0.00482641
-0.0473288	0.0442609	0.0111868	-0.000261901	0.0188193	0.0582537	0.00355434
-0.0447847	0.0518933	0.015003	0.00101018	0.0251797	0.0735187	-0.000261901
-0.0396963	0.0480771	0.0200914	0.00355434	0.0277238	0.0836953	0.0111868
-0.0460567	0.0417167	0.0200914	0.00228226	0.030268	0.0925999	0.0162751
-0.0409684	0.0493492	0.0289959	0.00482641	0.0239076	0.0887836	0.015003
-0.0396963	0.0544375	0.0251797	-0.00280606	0.0251797	0.0900557	0.0162751
-0.034608	0.0595258	0.0239076	0.00864265	0.0188193	0.0811511	0.0188193
-0.0320639	0.0557096	0.0315401	0.00228226	0.0111868	0.0709745	0.0175472
-0.0396963	0.0506213	0.0264518	0.00609849	0.00101018	0.06207	0.0239076
-0.0295197	0.0557096	0.0366284	0.0111868	0.00355434	0.0582537	0.0162751
-0.034608	0.0557096	0.0379005	0.00737057	0.00864265	0.0569816	0.0226355
-0.034608	0.0544375	0.0506213	0.013731	0.00482641	0.0493492	0.0264518
-0.0396963	0.0480771	0.06207	0.00991473	0.00991473	0.0544375	0.0251797
-0.0396963	0.0709745	0.06207	0.0162751	0.00101018	0.0429888	0.0213634
-0.0396963	0.0684304	0.0658862	0.015003	0.00609849	0.0417167	0.0239076
-0.0371522	0.0595258	0.0646141	0.0226355	-0.00407814	0.0480771	0.0264518
-0.0282476	0.0646141	0.0684304	0.0239076	-0.00407814	0.0518933	0.0162751
-0.0295197	0.06207	0.0671583	0.0111868	0.0124589	0.0544375	0.0251797
-0.0257035	0.0569816	0.0658862	0.00737057	0.00864265	0.0531654	0.0340842
-0.0206152	0.0417167	0.0658862	0.00609849	0.0251797	0.0646141	0.0340842
-0.0257035	0.0429888	0.0506213	0.015003	0.0264518	0.0595258	0.0404446
-0.0269756	0.0315401	0.0569816	0.0124589	0.030268	0.0569816	0.0417167
-0.0295197	0.0264518	0.0493492	0.00991473	0.0277238	0.0518933	0.0455329
-0.0257035	0.0200914	0.0518933	0.0111868	0.0188193	0.0455329	0.0442609
-0.0307918	0.0162751	0.046805	0.013731	0.0124589	0.0506213	0.0391725
-0.0244314	0.0251797	0.0531654	0.0251797	0.00101018	0.046805	0.0455329
-0.0269756	0.0251797	0.0544375	0.0188193	0.00101018	0.0518933	0.0353563
-0.0231593	0.0289959	0.046805	0.015003	-0.00407814	0.046805	0.0379005
-0.0231593	0.0175472	0.0480771	0.0111868	-0.0129827	0.0480771	0.0506213
-0.0142548	0.0162751	0.0404446	0.015003	-0.0142548	0.0442609	0.0417167
-0.0129827	0.00737057	0.0379005	0.0200914	-0.00916645	0.0366284	0.0366284
-0.0167989	0.00355434	0.0340842	0.00991473	-0.0142548	0.0417167	0.0366284
-0.0129827	-0.000261901	0.0404446	0.0188193	-0.0155268	0.0315401	0.0264518
-0.0104385	-0.00407814	0.0417167	0.0111868	-0.0104385	0.0379005	0.0251797
-0.00153398	-0.000261901	0.0366284	0.0162751	-0.0129827	0.0417167	0.0239076
-0.00662229	-0.00662229	0.0429888	0.0200914	-0.00916645	0.0480771	0.0213634
-0.000261901	0.00101018	0.0455329	0.0162751	-0.00407814	0.0518933	0.0162751
-0.000261901	0.00864265	0.0506213	0.0213634	-0.00662229	0.0493492	0.00864265
-0.00535022	-0.00407814	0.0531654	0.0251797	-0.0129827	0.046805	0.0213634
-0.0142548	0.00355434	0.0607979	0.0264518	-0.00662229	0.0417167	0.0200914
-0.0155268	0.00355434	0.0569816	0.0239076	0.00482641	0.0455329	0.015003
-0.0244314	0.00101018	0.0557096	0.0239076	0.00355434	0.0315401	0.0264518
-0.034608	0.00991473	0.0557096	0.0239076	0.00355434	0.0340842	0.030268
-0.0371522	0.0175472	0.0506213	0.0239076	-0.00789437	0.046805	0.0340842
-0.0422405	0.00737057	0.0455329	0.0289959	-0.0104385	0.0595258	0.0366284
-0.0358801	0.00609849	0.0379005	0.0315401	-0.0129827	0.0544375	0.0315401
-0.0358801	0.00101018	0.0442609	0.0366284	-0.0193431	0.0455329	0.0404446
-0.0244314	-0.00916645	0.0391725	0.0404446	-0.0257035	0.046805	0.0417167
-0.0206152	-0.0117106	0.030268	0.0404446	-0.0231593	0.0417167	0.0379005
-0.0320639	-0.00280606	0.030268	0.0404446	-0.0231593	0.0442609	0.0379005
-0.0333359	0.00101018	0.00991473	0.0404446	-0.0282476	0.0353563	0.0328121
-0.0447847	-0.00535022	0.0111868	0.0455329	-0.0206152	0.0340842	0.0404446
-0.049873	0.00609849	0.015003	0.0480771	-0.0193431	0.0328121	0.0379005
-0.0549613	-0.00407814	0.015003	0.0569816	-0.0142548	0.0315401	0.0328121
-0.0447847	0.00482641	0.00609849	0.0646141	-0.00535022	0.0391725	0.0417167
-0.0409684	0.00737057	-0.00789437	0.0646141	0.00737057	0.0213634	0.0353563
-0.0447847	0.00737057	-0.00535022	0.0658862	0.0124589	0.0200914	0.0315401
-0.0511451	0.00101018	-0.0142548	0.0658862	0.013731	0.015003	0.0251797
-0.0575054	-0.00916645	-0.00662229	0.0722466	0.0111868	0.0111868	0.0366284
-0.0524171	-0.000261901	-0.00662229	0.0671583	0.00991473	0.00991473	0.0417167
-0.0600496	-0.00407814	-0.0104385	0.0658862	0.0188193	0.0239076	0.0417167
-0.06641	0.00355434	-0.0129827	0.0671583	0.0239076	0.0277238	0.0518933
-0.0727704	0.00355434	-0.0142548	0.0646141	0.0340842	0.0251797	0.0582537
-0.06641	0.00609849	-0.0193431	0.0747907	0.0328121	0.030268	0.063342
-0.0600496	0.00482641	-0.0307918	0.0709745	0.0366284	0.0289959	0.0557096
-0.0613217	0.00609849	-0.0295197	0.0773349	0.0340842	0.0328121	0.0582537
-0.0511451	0.00355434	-0.0358801	0.0875115	0.0264518	0.0366284	0.0646141
-0.0549613	-0.00535022	-0.0371522	0.100232	0.0277238	0.0417167	0.0557096
-0.0562334	-0.00407814	-0.0244314	0.0976882	0.0264518	0.0289959	0.06207
-0.0613217	-0.00407814	-0.00916645	0.095144	0.0239076	0.0277238	0.0582537
-0.0575054	-0.00662229	-0.00407814	0.100232	0.0226355	0.0340842	0.0569816
-0.0587775	-0.00535022	-0.0129827	0.0925999	0.0175472	0.0340842	0.0569816
-0.0638658	-0.00153398	-0.0167989	0.095144	0.0264518	0.0340842	0.0455329
-0.0447847	0.00228226	-0.0333359	0.0925999	0.0175472	0.0251797	0.0417167
-0.0409684	0.00355434	-0.0295197	0.0811511	0.0188193	0.0366284	0.0366284
-0.0409684	0.0200914	-0.0384243	0.0722466	0.0239076	0.030268	0.0213634
-0.0460567	0.0213634	-0.0307918	0.06207	0.030268	0.0277238	0.0264518
-0.0473288	0.0162751	-0.0206152	0.0684304	0.030268	0.0315401	0.0226355
-0.0536892	0.0124589	-0.0167989	0.0646141	0.0162751	0.0328121	0.0289959
-0.0575054	0.0188193	-0.00916645	0.0569816	0.0162751	0.0391725	0.0239076
-0.0714983	0.030268	-0.00407814	0.0518933	0.00737057	0.0366284	0.0213634
-0.0753146	0.0289959	-0.000261901	0.0569816	0.00609849	0.0417167	0.0239076
-0.0740425	0.0353563	0.00991473	0.0595258	0.00482641	0.0417167	0.0175472
-0.0816749	0.0404446	0.0226355	0.0531654	0.00101018	0.046805	0.0175472
-0.0804029	0.046805	0.00737057	0.0493492	0.00482641	0.0391725	0.0124589
-0.0804029	0.0671583	0.00864265	0.0442609	-0.00280606	0.046805	0.00737057
-0.0740425	0.0913278	0.00609849	0.0544375	-0.00407814	0.0518933	0.00355434
-0.06641	0.132034	0.0111868	0.0506213	-0.0104385	0.0569816	-0.0104385
-0.0575054	0.12313	0.013731	0.0518933	-0.00916645	0.0658862	-0.0104385
-0.049873	0.100232	0.00737057	0.06207	-0.0117106	0.0607979	-0.0193431
-0.0473288	0.109137	0.0213634	0.0658862	-0.0104385	0.0671583	-0.0307918
-0.0396963	0.115497	0.0200914	0.0646141	-0.0117106	0.0709745	-0.0307918
-0.0435126	0.124402	0.0251797	0.06207	-0.00789437	0.0722466	-0.0396963
-0.034608	0.138395	0.0251797	0.0569816	-0.0155268	0.0582537	-0.0396963
-0.0307918	0.137123	0.0251797	0.0506213	-0.0155268	0.0607979	-0.0333359
-0.034608	0.125674	0.0239076	0.0404446	-0.0104385	0.0595258	-0.034608
-0.0333359	0.119314	0.0264518	0.0404446	-0.0129827	0.0544375	-0.0320639
-0.034608	0.118041	0.0353563	0.0264518	-0.0155268	0.0518933	-0.034608
-0.0295197	0.105321	0.0277238	0.0213634	-0.0193431	0.0480771	-0.034608
-0.034608	0.106593	0.0289959	0.0175472	-0.0193431	0.0544375	-0.0396963
-0.0333359	0.102776	0.0277238	0.00609849	-0.0206152	0.0531654	-0.0409684
-0.034608	0.0925999	0.0251797	0.0111868	-0.0104385	0.06207	-0.0409684
-0.0396963	0.095144	0.0315401	0.00355434	-0.00916645	0.0557096	-0.0409684
-0.0422405	0.101504	0.0175472	0.00355434	-0.0117106	0.0569816	-0.0231593
-0.0473288	0.111681	0.0175472	-0.00280606	-0.0142548	0.0544375	-0.0244314
-0.0460567	0.114225	0.0111868	-0.00280606	-0.0167989	0.0569816	-0.0257035
-0.049873	0.116769	0.0188193	-0.000261901	-0.0142548	0.0607979	-0.0257035
-0.0435126	0.107865	0.0277238	0.013731	-0.0167989	0.06207	-0.034608
-0.0435126	0.106593	0.0366284	0.0251797	-0.00916645	0.06207	-0.0333359
-0.0396963	0.119314	0.0366284	0.0239076	-0.00407814	0.046805	-0.0320639
-0.0358801	0.119314	0.0404446	0.0328121	-0.00280606	0.0595258	-0.0371522
-0.0282476	0.121858	0.0455329	0.0391725	-0.0129827	0.0544375	-0.0307918
-0.0218872	0.118041	0.0404446	0.0404446	-0.0167989	0.0569816	-0.0295197
-0.0231593	0.115497	0.0366284	0.0455329	-0.0155268	0.0582537	-0.0269756
-0.0193431	0.106593	0.030268	0.0391725	-0.0269756	0.0582537	-0.0257035
-0.0206152	0.107865	0.0340842	0.0366284	-0.0155268	0.0697024	-0.0269756
-0.018071	0.105321	0.0251797	0.0264518	-0.0104385	0.0607979	-0.0244314
-0.0269756	0.0976882	0.0213634	0.0251797	0.00101018	0.06207	-0.0218872
-0.0307918	0.0976882	0.0277238	0.0226355	0.00609849	0.0595258	-0.018071
-0.0295197	0.0862395	0.0340842	0.0188193	0.0124589	0.0658862	-0.0167989
-0.034608	0.0849674	0.0340842	0.0111868	0.0175472	0.0671583	-0.0129827
-0.034608	0.0811511	0.0353563	0.013731	0.0175472	0.0607979	-0.0231593
-0.0435126	0.0811511	0.046805	0.015003	0.015003	0.0684304	-0.0307918
-0.049873	0.0849674	0.0391725	0.00737057	0.00609849	0.0684304	-0.0193431
-0.0435126	0.0811511	0.0379005	0.015003	0.00737057	0.0773349	-0.0231593
-0.0422405	0.0862395	0.0366284	0.0162751	0.00991473	0.078607	-0.0193431
-0.034608	0.0824232	0.0379005	0.015003	0.00991473	0.0811511	-0.0193431
-0.0447847	0.0773349	0.0366284	0.0264518	-0.000261901	0.0862395	-0.0269756
-0.0396963	0.0760628	0.0328121	0.0315401	-0.00789437	0.0887836	-0.0257035
-0.0396963	0.0747907	0.0429888	0.0379005	-0.00280606	0.0887836	-0.0333359
-0.0358801	0.0747907	0.0353563	0.0404446	0.00101018	0.078607	-0.0295197
-0.0295197	0.0646141	0.0353563	0.0518933	0.0111868	0.0722466	-0.0231593
-0.0320639	0.0595258	0.0264518	0.0531654	0.00737057	0.06207	-0.0231593
-0.0257035	0.0506213	0.0264518	0.0506213	0.0111868	0.06207	-0.0257035
-0.0244314	0.0493492	0.030268	0.0493492	0.015003	0.0557096	-0.0307918
-0.0155268	0.0518933	0.0429888	0.0506213	0.015003	0.0506213	-0.0320639
-0.0142548	0.0442609	0.0595258	0.0646141	0.0251797	0.0455329	-0.0282476
-0.0142548	0.0455329	0.0760628	0.0582537	0.0289959	0.0366284	-0.0218872
-0.0193431	0.0417167	0.078607	0.0646141	0.0379005	0.0366284	-0.0167989
-0.0269756	0.0315401	0.0773349	0.0671583	0.0366284	0.0277238	-0.0104385
-0.0307918	0.0328121	0.0836953	0.0518933	0.0455329	0.0264518	-0.00407814
-0.0409684	0.0315401	0.0849674	0.0480771	0.0506213	0.0175472	-0.00153398
-0.0460567	0.0417167	0.0824232	0.046805	0.046805	0.0251797	0.00228226
-0.0638658	0.046805	0.0735187	0.0518933	0.0429888	0.0200914	0.00864265
-0.0600496	0.0518933	0.0773349	0.0569816	0.0506213	0.0251797	-0.00280606
-0.0562334	0.0557096	0.0735187	0.0544375	0.0607979	0.0340842	-0.00662229
-0.0511451	0.0531654	0.0735187	0.0582537	0.0544375	0.030268	-0.0167989
-0.0422405	0.0544375	0.0773349	0.0493492	0.0518933	0.0315401	-0.0257035
-0.0460567	0.0506213	0.0811511	0.0569816	0.046805	0.0264518	-0.0244314
-0.0435126	0.0455329	0.0811511	0.0646141	0.0531654	0.0353563	-0.0244314
-0.0511451	0.046805	0.0798791	0.0646141	0.0455329	0.0239076	-0.0218872
-0.0562334	0.0366284	0.0849674	0.06207	0.0442609	0.0213634	-0.0218872
-0.0587775	0.0391725	0.0824232	0.0582537	0.0328121	0.0200914	-0.0167989
-0.049873	0.0353563	0.0900557	0.0569816	0.0239076	0.00737057	-0.0142548
-0.0473288	0.0442609	0.0862395	0.0557096	0.013731	0.00609849	-0.0155268
-0.034608	0.0455329	0.0836953	0.0671583	0.00101018	-0.00916645	-0.0142548
-0.0295197	0.0417167	0.0849674	0.0722466	0.00228226	-0.00662229	-0.0269756
-0.0307918	0.0379005	0.0875115	0.0735187	-0.00916645	-0.0117106	-0.0142548
-0.0396963	0.0251797	0.0824232	0.0849674	-0.0104385	-0.0104385	-0.0104385
-0.0536892	0.0340842	0.0798791	0.078607	-0.0155268	-0.0129827	-0.00789437
-0.0613217	0.0277238	0.0722466	0.0798791	-0.0167989	-0.0104385	-0.000261901
-0.0714983	0.0251797	0.0607979	0.0747907	-0.018071	-0.00662229	-0.000261901
-0.0600496	0.0162751	0.0671583	0.0747907	-0.0257035	-0.0129827	0.00991473
-0.0613217	0.0162751	0.0671583	0.078607	-0.0269756	0.00609849	0.00355434
-0.0638658	0.015003	0.0709745	0.0798791	-0.0307918	0.0124589	-0.000261901
-0.0702262	0.00609849	0.0709745	0.0760628	-0.0167989	0.0188193	0.00355434
-0.0702262	0.0111868	0.0671583	0.0722466	-0.018071	0.0264518	-0.00407814
-0.0714983	0.00991473	0.0544375	0.0862395	-0.0193431	0.0315401	-0.00407814
-0.0714983	0.0162751	0.0506213	0.0811511	-0.0231593	0.0391725	0.00609849
-0.0676821	0.0162751	0.0455329	0.0862395	-0.0257035	0.0315401	0.013731
-0.0740425	0.0226355	0.0366284	0.0849674	-0.0269756	0.030268	0.0175472
-0.0765866	0.0264518	0.0366284	0.0798791	-0.0307918	0.0366284	0.0111868
-0.0816749	0.013731	0.0289959	0.0849674	-0.0282476	0.046805	0.0226355
-0.0778587	0.0162751	0.030268	0.0747907	-0.0257035	0.0455329	0.0124589
-0.0753146	0.00991473	0.0175472	0.0684304	-0.0117106	0.0442609	0.00101018
-0.06641	0.00991473	0.0239076	0.0607979	-0.00789437	0.0506213	0.00482641
-0.0625938	0.015003	0.0162751	0.0607979	-0.00280606	0.0518933	0.00101018
-0.0587775	0.00101018	0.0175472	0.0518933	0.00228226	0.0557096	0.00355434
-0.0562334	0.00101018	0.0200914	0.0417167	0.00355434	0.0557096	0.00864265
-0.0638658	-0.00280606	0.0213634	0.0480771	0.00737057	0.0569816	0.0162751
-0.0638658	0.00609849	0.0264518	0.0404446	0.00101018	0.0544375	0.0162751
-0.0740425	0.0124589	0.0124589	0.0455329	0.00991473	0.0480771	0.0175472
-0.0702262	0.0213634	0.0162751	0.0417167	-0.000261901	0.0582537	0.0289959
-0.0753146	0.0264518	0.013731	0.0391725	-0.0104385	0.063342	0.0315401
-0.0727704	0.0277238	0.00482641	0.0366284	-0.0193431	0.0646141	0.0417167
-0.0638658	0.0289959	-0.00153398	0.0315401	-0.0218872	0.0646141	0.0340842
-0.0613217	0.0264518	0.00355434	0.0417167	-0.0231593	0.0671583	0.030268
-0.0613217	0.0213634	0.00991473	0.0442609	-0.0307918	0.0658862	0.0366284
-0.06641	0.0200914	0.0162751	0.0518933	-0.0295197	0.0544375	0.0277238
-0.0600496	0.00737057	0.0277238	0.063342	-0.0358801	0.0518933	0.0315401
-0.0562334	0.00737057	0.0213634	0.0569816	-0.0396963	0.0506213	0.0277238
-0.0473288	0.00101018	0.0264518	0.0595258	-0.0460567	0.046805	0.0251797
-0.0422405	0.00609849	0.0289959	0.0518933	-0.049873	0.046805	0.0251797
-0.0282476	0.00101018	0.0417167	0.0518933	-0.049873	0.0417167	0.0175472
-0.0295197	-0.00916645	0.0366284	0.0544375	-0.0511451	0.0557096	0.0213634
-0.0218872	-0.00407814	0.0391725	0.046805	-0.0384243	0.0569816	0.0289959
-0.0104385	-0.00407814	0.0455329	0.0455329	-0.0371522	0.0569816	0.0200914
-0.0142548	-0.000261901	0.0480771	0.0417167	-0.0358801	0.0493492	0.0200914
-0.0193431	-0.00280606	0.0442609	0.0417167	-0.0447847	0.0480771	0.0251797
-0.0307918	-0.00662229	0.0417167	0.0289959	-0.0447847	0.0557096	0.0340842
-0.0384243	-0.00916645	0.0506213	0.0162751	-0.0447847	0.0506213	0.0251797
-0.0396963	-0.0117106	0.0544375	0.00864265	-0.0447847	0.0569816	0.0277238
-0.0396963	-0.0104385	0.0557096	-0.00535022	-0.0435126	0.0518933	0.0315401
-0.0282476	-0.0104385	0.0455329	-0.00280606	-0.0447847	0.0557096	0.0200914
-0.0231593	-0.00280606	0.0417167	-0.00407814	-0.0333359	0.0557096	0.015003
-0.018071	-0.00535022	0.0366284	0.00609849	-0.0409684	0.046805	0.00609849
-0.0257035	-0.00535022	0.0264518	0.00609849	-0.0371522	0.0429888	0.0111868
-0.0206152	-0.000261901	0.0239076	0.00101018	-0.0409684	0.0417167	0.00737057
-0.0231593	0.00355434	0.0239076	0.00101018	-0.0511451	0.0544375	-0.000261901
-0.0231593	0.00355434	0.0379005	0.00101018	-0.0396963	0.0518933	0.0111868
-0.0231593	0.00737057	0.0328121	0.00355434	-0.0396963	0.0544375	0.015003
-0.0333359	0.0162751	0.0289959	-0.0129827	-0.0295197	0.06207	0.00991473
-0.0244314	0.0213634	0.0289959	-0.0142548	-0.0282476	0.0646141	0.00482641
-0.0257035	0.0264518	0.0175472	-0.0167989	-0.0155268	0.0646141	0.00737057
-0.0257035	0.0315401	0.0213634	-0.0231593	-0.0117106	0.0582537	0.00609849
-0.0244314	0.0200914	0.015003	-0.0218872	0.00101018	0.06207	-0.00407814
-0.0295197	0.0162751	0.0175472	-0.0193431	0.00609849	0.0506213	0.00101018
-0.0295197	0.0162751	0.0213634	-0.0104385	0.00609849	0.0531654	0.00101018
-0.0295197	0.0124589	0.0213634	-0.0142548	0.00609849	0.046805	-0.00407814
-0.0257035	0.0251797	0.0200914	-0.00535022	0.00228226	0.046805	0.00101018
-0.0320639	0.0200914	0.0264518	0.00101018	0.00991473	0.046805	-0.00535022
-0.0295197	0.0315401	0.0340842	-0.00916645	0.00991473	0.0455329	-0.000261901
-0.034608	0.0353563	0.0251797	-0.000261901	0.00991473	0.0442609	-0.00280606
-0.0257035	0.0379005	0.0353563	-0.000261901	0.015003	0.0391725	-0.00535022
-0.0167989	0.0379005	0.0353563	0.00228226	0.013731	0.030268	-0.00789437
-0.0206152	0.0251797	0.0289959	-0.000261901	0.00609849	0.0251797	-0.0142548
-0.0257035	0.0277238	0.030268	0.015003	-0.00153398	0.0328121	-0.0142548
-0.0295197	0.0213634	0.0239076	0.00609849	-0.00789437	0.0213634	-0.0206152
-0.0206152	0.0264518	0.015003	0.00737057	-0.0167989	0.0239076	-0.0295197
-0.0206152	0.0162751	0.00228226	0.00991473	-0.00407814	0.013731	-0.0295197
-0.0155268	0.015003	0.00482641	0.015003	-0.00407814	0.00228226	-0.0307918
-0.0142548	0.030268	-0.000261901	0.015003	-0.00407814	-0.00280606	-0.0269756
-0.0117106	0.0353563	0.00355434	0.00609849	-0.0104385	0.00864265	-0.0333359
-0.00662229	0.0429888	0.00101018	0.0111868	-0.00407814	0.0124589	-0.0320639
-0.00662229	0.0366284	0.00101018	0.0111868	-0.00280606	0.015003	-0.0358801
-0.00662229	0.0417167	-0.00407814	0.0124589	-0.00789437	0.0162751	-0.0409684
-0.0142548	0.0379005	-0.0104385	0.00609849	0.00101018	0.0111868	-0.034608
-0.0218872	0.0277238	-0.00662229	0.00101018	0.00355434	0.0175472	-0.0358801
-0.0396963	0.0277238	-0.0104385	0.00228226	0.00228226	0.0175472	-0.034608
-0.0473288	0.030268	-0.00407814	-0.000261901	-0.00789437	0.015003	-0.0257035
-0.0447847	0.0404446	-0.00153398	0.00101018	-0.0142548	0.00482641	-0.0193431
-0.0473288	0.0404446	0.015003	-0.00916645	-0.0206152	0.00609849	-0.0257035
-0.0396963	0.0455329	0.0226355	-0.00535022	-0.0282476	0.00101018	-0.0206152
-0.0447847	0.0404446	0.0340842	-0.0117106	-0.0257035	0.00482641	-0.0104385
-0.0435126	0.0404446	0.0404446	-0.0142548	-0.034608	0.00101018	-0.0193431
-0.0473288	0.0442609	0.046805	-0.0104385	-0.0371522	-0.00153398	-0.0104385
-0.0460567	0.0366284	0.0506213	-0.0104385	-0.0549613	0.00991473	-0.0129827
-0.0384243	0.0442609	0.0544375	-0.00916645	-0.049873	0.00737057	-0.0117106
-0.0435126	0.0366284	0.0557096	-0.0167989	-0.0549613	0.00991473	-0.0142548
-0.0371522	0.030268	0.046805	-0.0155268	-0.0575054	0.013731	-0.0142548
-0.0447847	0.0213634	0.046805	-0.0193431	-0.06641	0.0175472	-0.00407814
-0.0371522	0.00737057	0.0417167	-0.0167989	-0.0714983	0.015003	-0.0104385
-0.034608	0.0124589	0.0455329	-0.0193431	-0.0714983	0.0162751	-0.0193431
-0.0333359	0.0124589	0.0442609	-0.0167989	-0.0804029	0.0264518	-0.0193431
-0.0269756	0.00737057	0.0506213	-0.0142548	-0.0714983	0.015003	-0.0155268
-0.0307918	0.0111868	0.0493492	-0.0142548	-0.0740425	0.00864265	-0.0104385
-0.0307918	0.015003	0.0557096	-0.00535022	-0.0676821	-0.000261901	-0.0117106
-0.0409684	0.0213634	0.0595258	-0.0129827	-0.06641	-0.00407814	-0.00280606
-0.0447847	0.013731	0.0557096	-0.00407814	-0.0714983	-0.0104385	-0.00407814
-0.0511451	0.0213634	0.0595258	0.00101018	-0.0638658	-0.0142548	-0.00280606
-0.0447847	0.0200914	0.0531654	0.00228226	-0.0600496	-0.0129827	-0.00407814
-0.0486009	0.0239076	0.0455329	-0.0104385	-0.0562334	-0.0142548	-0.00535022
-0.0549613	0.0264518	0.0353563	-0.018071	-0.0625938	-0.0104385	0.00101018
-0.049873	0.030268	0.0417167	-0.0231593	-0.0562334	-0.0142548	-0.00153398
-0.0549613	0.0366284	0.0315401	-0.0193431	-0.0638658	0.00101018	0.00101018
-0.0524171	0.0328121	0.0404446	-0.00789437	-0.0651379	-0.00535022	-0.000261901
-0.0562334	0.0366284	0.046805	-0.000261901	-0.06641	-0.00407814	-0.00280606
-0.049873	0.0340842	0.0366284	0.00864265	-0.0676821	-0.00153398	0.00101018
-0.0473288	0.0366284	0.0366284	0.00737057	-0.0625938	-0.0104385	-0.000261901
-0.0511451	0.0417167	0.0213634	0.0239076	-0.0651379	-0.0117106	0.00355434
-0.0447847	0.0353563	0.0188193	0.0251797	-0.0676821	-0.0269756	-0.00662229
-0.0536892	0.0417167	0.00991473	0.0340842	-0.0727704	-0.0358801	-0.00662229
-0.0460567	0.0417167	0.00991473	0.0379005	-0.0689542	-0.0396963	-0.00916645
-0.0422405	0.0455329	0.0111868	0.0366284	-0.082947	-0.0358801	-0.0104385
-0.0371522	0.0480771	0.00355434	0.0340842	-0.082947	-0.0384243	-0.00280606
-0.0396963	0.0442609	0.00101018	0.0226355	-0.0804029	-0.0447847	-0.0117106
-0.0511451	0.0366284	-0.00916645	0.0315401	-0.082947	-0.0396963	-0.0104385
-0.0562334	0.0251797	-0.0104385	0.0251797	-0.0854912	-0.0435126	-0.0104385
-0.0562334	0.0213634	-0.0206152	0.0251797	-0.0854912	-0.0371522	-0.0104385
-0.0486009	0.0175472	-0.0117106	0.0213634	-0.0816749	-0.0435126	-0.000261901
-0.0549613	0.00609849	-0.0167989	0.0366284	-0.0804029	-0.034608	-0.00662229
-0.0511451	0.00737057	-0.018071	0.0391725	-0.0740425	-0.0282476	-0.00407814
-0.0511451	0.00482641	-0.0129827	0.0340842	-0.0842191	-0.0257035	-0.00280606
-0.0575054	0.0111868	-0.0206152	0.046805	-0.082947	-0.0231593	-0.00662229
-0.06641	0.00991473	-0.0206152	0.0379005	-0.0867633	-0.0218872	-0.00535022
-0.0651379	0.00609849	-0.0269756	0.030268	-0.0854912	-0.0167989	-0.00789437
-0.0600496	0.00991473	-0.0269756	0.0264518	-0.0842191	-0.0206152	-0.00916645
-0.0613217	0.00864265	-0.0282476	0.0315401	-0.0880353	-0.0129827	-0.0104385
-0.0511451	0.0175472	-0.0295197	0.0366284	-0.0842191	-0.0117106	-0.0104385
-0.0511451	0.0111868	-0.034608	0.0455329	-0.0816749	-0.0193431	-0.0117106
-0.0409684	0.00737057	-0.0384243	0.0455329	-0.0714983	-0.0244314	-0.0193431
-0.0333359	0.00482641	-0.0371522	0.0404446	-0.0613217	-0.0244314	-0.0193431
-0.0307918	-0.00662229	-0.0371522	0.0417167	-0.0562334	-0.0257035	-0.0193431
-0.0358801	-0.00535022	-0.034608	0.0404446	-0.0549613	-0.0269756	-0.0206152
-0.0422405	-0.00535022	-0.0396963	0.046805	-0.0422405	-0.0193431	-0.0244314
-0.0447847	-0.00407814	-0.0371522	0.0417167	-0.0384243	-0.0142548	-0.0257035
-0.0435126	0.00864265	-0.0396963	0.0353563	-0.0333359	0.00101018	-0.0257035
-0.034608	0.00355434	-0.0295197	0.0404446	-0.0218872	0.00101018	-0.0257035
-0.0320639	0.0111868	-0.0244314	0.046805	-0.0231593	0.00609849	-0.034608
-0.0244314	0.0111868	-0.0142548	0.0480771	-0.0193431	0.00101018	-0.034608
-0.0269756	0.015003	0.00101018	0.0391725	-0.0244314	-0.00407814	-0.0384243
-0.0231593	0.015003	-0.00535022	0.0366284	-0.0218872	-0.000261901	-0.0409684
-0.0307918	0.00737057	-0.0104385	0.0353563	-0.0193431	0.00609849	-0.034608
-0.034608	0.015003	-0.018071	0.0340842	-0.0142548	0.0226355	-0.0358801
-0.0435126	0.00991473	-0.0142548	0.0442609	-0.00662229	0.0200914	-0.0295197
-0.0384243	0.00737057	-0.0142548	0.0417167	-0.0129827	0.0213634	-0.034608
-0.0244314	0.00482641	-0.00662229	0.0442609	0.00355434	0.0175472	-0.034608
-0.0193431	0.00355434	0.00609849	0.0429888	0.0111868	0.0111868	-0.0307918
-0.00789437	0.00991473	0.00482641	0.0480771	0.0213634	0.00991473	-0.0371522
-0.00916645	0.00864265	0.00482641	0.0557096	0.0251797	-0.000261901	-0.0396963
0.00101018	0.013731	0.00101018	0.0480771	0.013731	0.00609849	-0.0447847
-0.00662229	0.00864265	0.00355434	0.0518933	0.015003	-0.000261901	-0.0422405
-0.00407814	0.00864265	0.00609849	0.0366284	0.0111868	0.00991473	-0.0384243
-0.00535022	0.00609849	0.015003	0.0366284	0.00737057	0.0213634	-0.0396963
-0.00916645	-0.000261901	0.0226355	0.0417167	0.00101018	0.0188193	-0.0244314
-0.0155268	-0.00280606	0.0251797	0.0417167	0.0111868	0.0213634	-0.0295197
-0.0167989	-0.00535022	0.030268	0.0379005	0.0162751	0.015003	-0.0371522
-0.0193431	0.00101018	0.0251797	0.0366284	0.0175472	0.0175472	-0.0320639
-0.0155268	0.00101018	0.0226355	0.030268	0.0162751	0.0162751	-0.034608
-0.0104385	-0.0104385	0.0188193	0.0328121	0.013731	0.0213634	-0.0371522
-0.0104385	-0.0104385	0.0264518	0.0315401	0.0162751	0.0200914	-0.0384243
-0.0117106	-0.0142548	0.0340842	0.0264518	0.00991473	0.0162751	-0.0320639
-0.00916645	-0.0142548	0.0340842	0.0277238	0.015003	0.0213634	-0.0269756
0.00101018	-0.00407814	0.0315401	0.0175472	0.00991473	0.0124589	-0.0206152
0.00101018	0.00737057	0.0239076	0.0251797	0.00737057	0.0162751	-0.0142548
0.0188193	0.0175472	0.0239076	0.030268	0.00355434	0.0200914	-0.00662229
0.015003	0.0188193	0.0162751	0.0315401	-0.00535022	0.0264518	-0.0142548
0.00864265	0.0213634	0.013731	0.0277238	-0.0104385	0.0213634	-0.0142548
0.00101018	0.0213634	-0.00280606	0.0251797	-0.0129827	0.0264518	-0.00153398
-0.00535022	0.0213634	-0.00535022	0.0404446	-0.0104385	0.0264518	0.00355434
-0.000261901	0.0264518	-0.00916645	0.0353563	-0.0129827	0.0213634	0.0111868
-0.00407814	0.0251797	0.00101018	0.0277238	-0.00916645	0.0264518	0.00482641
0.00482641	0.0340842	0.00991473	0.0213634	-0.00916645	0.0251797	-0.00153398
0.00991473	0.0277238	0.015003	0.0289959	-0.00407814	0.0289959	0.00991473
0.015003	0.0353563	0.0239076	0.0277238	-0.00535022	0.030268	0.00355434
0.00737057	0.0264518	0.0200914	0.0251797	-0.00535022	0.0379005	0.0162751
0.015003	0.0213634	0.0251797	0.0162751	0.00737057	0.0277238	0.0213634
0.015003	0.0200914	0.0200914	0.00609849	0.00482641	0.0315401	0.0213634
0.0200914	0.015003	0.0200914	0.00609849	0.013731	0.030268	0.0213634
0.0175472	0.0124589	0.015003	-0.00407814	0.0175472	0.0366284	0.015003
0.0111868	0.00609849	0.0162751	-0.0167989	0.0239076	0.030268	0.013731
0.013731	0.013731	0.0277238	-0.0269756	0.0200914	0.0264518	0.015003
0.0111868	0.00991473	0.0277238	-0.0269756	0.0188193	0.0379005	0.0239076
0.0175472	0.0111868	0.0366284	-0.0282476	0.0289959	0.0366284	0.0277238
0.0175472	0.00864265	0.0429888	-0.0358801	0.0289959	0.0404446	0.0264518
0.0239076	-0.00280606	0.0493492	-0.0396963	0.0366284	0.0328121	0.0315401
0.00737057	0.00355434	0.0455329	-0.0447847	0.0366284	0.0340842	0.0239076
0.00737057	0.00101018	0.0404446	-0.034608	0.0353563	0.0379005	0.030268
0.00609849	-0.00153398	0.0404446	-0.0307918	0.0264518	0.0251797	0.0289959
0.00609849	-0.00280606	0.0353563	-0.0295197	0.0289959	0.0239076	0.0277238
0.0111868	-0.00153398	0.0353563	-0.0206152	0.0239076	0.0264518	0.0200914
0.00737057	-0.000261901	0.0391725	-0.0193431	0.0239076	0.030268	0.0111868
0.013731	0.00355434	0.0506213	-0.0206152	0.0366284	0.0340842	0.0124589
0.0162751	0.00737057	0.0582537	-0.0307918	0.0366284	0.0264518	-0.000261901
0.0251797	-0.00280606	0.0684304	-0.0269756	0.0353563	0.0366284	-0.00535022
0.0200914	0.00355434	0.06207	-0.0269756	0.030268	0.0264518	-0.00153398
0.0264518	-0.00280606	0.063342	-0.0320639	0.0366284	0.0277238	0.00609849
0.030268	-0.00407814	0.06207	-0.0282476	0.0366284	0.0264518	0.0111868
0.0264518	-0.00407814	0.0480771	-0.0282476	0.0264518	0.0277238	0.00737057
0.0251797	-0.0117106	0.0493492	-0.0333359	0.0340842	0.0353563	0.0213634
0.0111868	-0.0104385	0.0480771	-0.0295197	0.0289959	0.0366284	0.0162751
0.00355434	-0.0142548	0.0595258	-0.0269756	0.0366284	0.046805	0.015003
-0.00280606	-0.00153398	0.0569816	-0.0257035	0.0442609	0.0379005	0.0124589
0.00355434	-0.00407814	0.0582537	-0.0193431	0.0404446	0.0442609	0.00737057
-0.00535022	0.00101018	0.0506213	-0.0142548	0.0315401	0.0442609	0.00737057
-0.000261901	0.00228226	0.0557096	-0.00535022	0.0226355	0.0404446	0.00228226
-0.0104385	0.0111868	0.0582537	-0.00535022	0.0226355	0.0442609	-0.00407814
-0.0104385	0.0200914	0.0518933	0.00228226	0.013731	0.0417167	-0.00916645
-0.00789437	0.0175472	0.0607979	-0.0104385	0.0162751	0.0442609	-0.00916645
-0.00407814	0.0239076	0.0557096	-0.0104385	0.0124589	0.0417167	-0.000261901
-0.00280606	0.00482641	0.0557096	-0.0193431	0.00355434	0.0417167	-0.00662229
0.00101018	-0.00916645	0.0569816	-0.0193431	0.00355434	0.0366284	-0.00407814
0.00609849	-0.0167989	0.0531654	-0.0155268	-0.00280606	0.030268	-0.00407814
0.0162751	-0.0269756	0.0480771	-0.0104385	-0.00153398	0.0315401	-0.00662229
0.013731	-0.034608	0.0480771	-0.00916645	-0.000261901	0.030268	-0.0129827
0.0162751	-0.0396963	0.0518933	-0.0167989	0.00101018	0.0391725	-0.0193431
0.0251797	-0.034608	0.0531654	-0.0142548	0.00101018	0.0379005	-0.0231593
0.0213634	-0.034608	0.06207	-0.0257035	-0.00407814	0.0366284	-0.0155268
0.0226355	-0.0333359	0.0582537	-0.0295197	0.00101018	0.0379005	-0.0142548
0.0162751	-0.0409684	0.0582537	-0.0320639	0.00609849	0.0442609	-0.00535022
0.0162751	-0.0435126	0.063342	-0.0371522	0.00228226	0.0417167	-0.0104385
0.00355434	-0.0486009	0.06207	-0.0384243	0.00609849	0.0417167	-0.0167989
0.00101018	-0.0486009	0.0709745	-0.0473288	0.00355434	0.0506213	-0.0142548
-0.0117106	-0.0409684	0.0684304	-0.0396963	0.00737057	0.0455329	-0.0129827
-0.0142548	-0.0422405	0.0811511	-0.0371522	0.00609849	0.0506213	-0.00280606
-0.0269756	-0.0422405	0.0862395	-0.0333359	0.013731	0.0480771	-0.000261901
-0.0244314	-0.049873	0.0811511	-0.0244314	0.00609849	0.0531654	-0.00280606
-0.0244314	-0.0422405	0.0849674	-0.0295197	0.00101018	0.0506213	0.00101018
-0.0257035	-0.0435126	0.078607	-0.0295197	0.00482641	0.0480771	-0.00280606
-0.0231593	-0.0371522	0.0811511	-0.0193431	0.00609849	0.0455329	0.00228226
-0.0218872	-0.0358801	0.0697024	-0.0104385	0.00228226	0.0417167	-0.00407814
-0.0257035	-0.034608	0.0607979	-0.0142548	-0.0142548	0.046805	-0.00280606
-0.0257035	-0.034608	0.0646141	-0.00280606	-0.0129827	0.0404446	-0.00407814
-0.0231593	-0.0447847	0.0582537	-0.00535022	-0.0117106	0.046805	-0.0155268
-0.0167989	-0.0447847	0.0569816	-0.0142548	-0.0104385	0.0366284	-0.0193431
-0.00916645	-0.0473288	0.0455329	-0.0117106	-0.0104385	0.0366284	-0.0307918
-0.00916645	-0.0460567	0.0442609	-0.0193431	-0.0155268	0.0353563	-0.0333359
-0.00916645	-0.0575054	0.0353563	-0.0218872	-0.0206152	0.0366284	-0.0307918
-0.00407814	-0.0651379	0.0315401	-0.0244314	-0.0142548	0.046805	-0.0257035
0.00482641	-0.0714983	0.0277238	-0.0142548	-0.00916645	0.0493492	-0.0129827
0.00101018	-0.0753146	0.0251797	-0.0193431	-0.0142548	0.0582537	-0.0167989
0.00482641	-0.0638658	0.0213634	-0.0231593	-0.00916645	0.0544375	-0.0193431
-0.000261901	-0.0676821	0.0162751	-0.0269756	-0.0104385	0.06207	-0.0155268
-0.000261901	-0.0536892	0.0200914	-0.0333359	-0.00662229	0.06207	-0.0142548
-0.00407814	-0.0486009	0.00991473	-0.0269756	-0.00280606	0.0595258	-0.0104385
0.00355434	-0.0460567	0.00609849	-0.0231593	-0.00280606	0.0595258	-0.0104385
-0.00535022	-0.0396963	0.00101018	-0.0193431	-0.000261901	0.0544375	-0.0218872
-0.0104385	-0.0396963	0.00482641	-0.0218872	-0.00407814	0.0569816	-0.034608
-0.0104385	-0.0320639	0.00609849	-0.0244314	0.0111868	0.0518933	-0.0396963
-0.00916645	-0.0358801	-0.00280606	-0.00789437	0.0162751	0.0506213	-0.0396963
-0.0142548	-0.0231593	-0.0104385	-0.000261901	0.0239076	0.0455329	-0.0447847
-0.0193431	-0.0104385	-0.0218872	0.00355434	0.0162751	0.0417167	-0.0473288
-0.0167989	-0.0142548	-0.0193431	0.00355434	0.00737057	0.0404446	-0.0447847
-0.0231593	-0.0257035	-0.0193431	0.00609849	0.00609849	0.0328121	-0.0422405
-0.0244314	-0.034608	-0.00535022	0.00609849	0.00737057	0.0340842	-0.0333359
-0.0269756	-0.0396963	-0.0129827	0.0111868	0.00482641	0.0277238	-0.0257035
-0.0167989	-0.0371522	-0.00407814	0.0213634	0.00737057	0.030268	-0.0218872
-0.0104385	-0.0358801	0.00228226	0.00737057	0.0188193	0.0239076	-0.0244314
-0.00407814	-0.0460567	0.00355434	-0.00280606	0.0124589	0.0213634	-0.0269756
-0.00280606	-0.0422405	0.00355434	-0.0104385	0.0213634	0.0213634	-0.0155268
-0.000261901	-0.049873	-0.000261901	-0.00916645	0.0200914	0.0188193	-0.0142548
0.00101018	-0.0473288	-0.00407814	-0.0167989	0.0175472	0.0162751	-0.00662229
0.00482641	-0.0524171	-0.0104385	-0.0206152	0.0111868	0.0188193	-0.00662229
0.013731	-0.0536892	-0.00153398	-0.0155268	0.00609849	0.0239076	-0.0117106
0.0162751	-0.049873	-0.00535022	-0.0142548	0.00482641	0.0162751	-0.0104385
0.0200914	-0.0536892	-0.00916645	0.00228226	-0.000261901	0.0226355	-0.0167989
0.015003	-0.0511451	-0.018071	0.00609849	0.00101018	0.0162751	-0.00535022
0.015003	-0.0638658	-0.0129827	0.015003	-0.00535022	0.015003	-0.00535022
0.0200914	-0.0549613	-0.0206152	0.0200914	-0.00662229	0.0124589	-0.0129827
0.0315401	-0.0486009	-0.0167989	0.0200914	-0.0155268	0.00355434	-0.0155268
0.0366284	-0.0358801	-0.0193431	0.0200914	-0.0167989	-0.00407814	-0.0155268
0.0442609	-0.0307918	-0.0155268	0.0239076	-0.0218872	-0.0155268	-0.0129827
0.046805	-0.0320639	-0.0129827	0.030268	-0.0167989	-0.0142548	-0.0231593
0.0506213	-0.034608	-0.00407814	0.0239076	-0.0231593	-0.018071	-0.0155268
0.046805	-0.0460567	0.00101018	0.0353563	-0.0295197	-0.0104385	-0.0206152
0.0455329	-0.0460567	0.00991473	0.0366284	-0.0193431	-0.0142548	-0.0206152
0.0493492	-0.0613217	0.0239076	0.0366284	-0.0333359	-0.0142548	-0.0167989
0.0506213	-0.0600496	0.0213634	0.0315401	-0.0333359	-0.0104385	-0.0333359
0.0595258	-0.0562334	0.0277238	0.0328121	-0.034608	-0.0129827	-0.0384243
0.0607979	-0.0587775	0.0328121	0.0315401	-0.0295197	-0.00662229	-0.0358801
0.0684304	-0.0638658	0.0442609	0.0264518	-0.0396963	-0.00407814	-0.0358801
0.0607979	-0.0638658	0.0315401	0.0289959	-0.0371522	0.0124589	-0.0269756
0.0557096	-0.0651379	0.0264518	0.0251797	-0.0447847	0.0111868	-0.0307918
0.046805	-0.0702262	0.0200914	0.0340842	-0.0447847	0.0175472	-0.0231593
0.0404446	-0.0613217	0.030268	0.0340842	-0.0409684	0.015003	-0.0257035
0.0340842	-0.0600496	0.030268	0.0328121	-0.0409684	0.00864265	-0.0282476
0.0340842	-0.0549613	0.030268	0.030268	-0.0384243	0.0175472	-0.0231593
0.0315401	-0.0473288	0.0264518	0.0264518	-0.0422405	0.0111868	-0.0257035
0.030268	-0.0409684	0.0315401	0.030268	-0.034608	0.0213634	-0.0269756
0.0417167	-0.0422405	0.0366284	0.0213634	-0.0435126	0.0251797	-0.034608
0.0379005	-0.0422405	0.0277238	0.0213634	-0.0447847	0.0289959	-0.0257035
0.0455329	-0.0524171	0.0328121	0.0264518	-0.0511451	0.0264518	-0.0244314
0.0455329	-0.0625938	0.0239076	0.0239076	-0.0409684	0.0239076	-0.0244314
0.0518933	-0.0613217	0.0251797	0.0175472	-0.0435126	0.0251797	-0.0129827
0.0455329	-0.0714983	0.00609849	0.0175472	-0.0435126	0.0213634	-0.0155268
0.046805	-0.0638658	0.00737057	0.0239076	-0.0371522	0.030268	-0.0117106
0.0455329	-0.0638658	0.0111868	0.0239076	-0.0307918	0.0239076	-0.0193431
0.0518933	-0.0562334	0.00609849	0.0251797	-0.0257035	0.0251797	-0.0104385
0.0506213	-0.0613217	0.00991473	0.015003	-0.0231593	0.015003	-0.0104385
0.0417167	-0.0600496	0.00991473	0.0111868	-0.0231593	0.00864265	-0.0193431
0.0340842	-0.0562334	0.0111868	0.00101018	-0.0269756	0.00991473	-0.0129827
0.0366284	-0.0575054	0.00864265	0.00355434	-0.0282476	0.015003	-0.0244314
0.0455329	-0.0562334	0.00991473	0.00482641	-0.0295197	0.0175472	-0.0231593
0.030268	-0.0511451	0.0124589	0.00991473	-0.0193431	0.0124589	-0.0142548
0.0366284	-0.049873	0.015003	0.0124589	-0.0307918	0.0175472	-0.00916645
0.0328121	-0.0587775	0.0111868	0.00737057	-0.0295197	0.0111868	-0.00916645
0.0404446	-0.0638658	0.013731	0.00737057	-0.0333359	0.0175472	-0.0117106
0.0404446	-0.0740425	0.0162751	-0.00407814	-0.034608	0.0111868	-0.00916645
0.0455329	-0.0854912	0.0213634	-0.00662229	-0.0396963	0.015003	-0.0129827
0.0480771	-0.098212	0.0251797	-0.0142548	-0.0422405	0.0124589	-0.0167989
0.046805	-0.098212	0.0213634	-0.0129827	-0.0422405	0.0162751	-0.0231593
0.0506213	-0.098212	0.0226355	-0.0104385	-0.0435126	0.0213634	-0.0193431
0.046805	-0.0969399	0.0264518	-0.0155268	-0.0371522	0.0162751	-0.00916645
0.0506213	-0.098212	0.0251797	-0.00916645	-0.0447847	0.0213634	-0.00535022
0.046805	-0.0969399	0.0251797	-0.0155268	-0.0524171	0.0213634	0.00609849
0.0518933	-0.0956678	0.0188193	-0.0129827	-0.06641	0.0251797	0.00482641
0.0379005	-0.0943957	0.0175472	-0.0206152	-0.0625938	0.015003	0.013731
0.0455329	-0.0943957	0.0162751	-0.0257035	-0.0613217	0.0162751	0.00991473
0.0404446	-0.100756	0.0188193	-0.0269756	-0.0613217	0.0239076	-0.00153398
0.0366284	-0.0880353	0.0200914	-0.0282476	-0.0511451	0.030268	-0.000261901
0.0379005	-0.0905795	0.0213634	-0.0257035	-0.0447847	0.0404446	-0.000261901
0.0340842	-0.0765866	0.0340842	-0.0244314	-0.0396963	0.0353563	0.00355434
0.0340842	-0.0676821	0.0417167	-0.0244314	-0.0409684	0.0455329	0.00482641
0.0340842	-0.0562334	0.0480771	-0.034608	-0.0396963	0.0417167	0.013731
0.0264518	-0.0486009	0.0404446	-0.0269756	-0.0511451	0.0379005	0.0213634
0.0264518	-0.049873	0.0366284	-0.0257035	-0.0511451	0.0404446	0.0239076
0.0366284	-0.0447847	0.0277238	-0.0257035	-0.0536892	0.0353563	0.0213634
0.0315401	-0.0447847	0.0277238	-0.0320639	-0.0473288	0.0264518	0.00609849
0.0328121	-0.0396963	0.0188193	-0.0167989	-0.0536892	0.0213634	0.00991473
0.030268	-0.0447847	0.0162751	-0.00662229	-0.0536892	0.0264518	0.00228226
0.0417167	-0.0384243	0.0251797	-0.0129827	-0.0511451	0.0226355	-0.00280606
0.0353563	-0.034608	0.0239076	-0.0193431	-0.049873	0.0239076	0.00101018
0.0264518	-0.0307918	0.0251797	-0.0155268	-0.0536892	0.0200914	-0.00153398
0.0188193	-0.0384243	0.0213634	-0.0142548	-0.0524171	0.015003	0.00737057
0.0200914	-0.0409684	0.0251797	-0.0155268	-0.0511451	0.0111868	0.00101018
0.0111868	-0.034608	0.030268	-0.0104385	-0.0435126	0.00101018	0.00609849
0.015003	-0.0333359	0.0315401	-0.0218872	-0.0371522	0.00609849	0.0111868
0.0175472	-0.0142548	0.030268	-0.0142548	-0.0396963	0.0111868	-0.00153398
0.0111868	-0.00407814	0.0391725	-0.00789437	-0.0396963	0.0251797	0.00355434
0.0111868	0.00609849	0.0366284	-0.00662229	-0.049873	0.0226355	-0.00407814
0.00101018	0.00864265	0.0289959	0.00228226	-0.0422405	0.0213634	0.00609849
-0.00280606	0.00609849	0.0366284	-0.00407814	-0.0447847	0.0251797	0.00609849
-0.0104385	0.00864265	0.0277238	-0.00789437	-0.0447847	0.0353563	0.00609849
-0.00916645	0.00991473	0.0264518	-0.00789437	-0.0524171	0.0480771	0.00609849
-0.0104385	0.0277238	0.0162751	-0.00280606	-0.0447847	0.0404446	0.00609849
0.00101018	0.0340842	0.0328121	-0.0117106	-0.0447847	0.0480771	0.00864265
-0.000261901	0.0391725	0.0340842	-0.00916645	-0.0447847	0.0569816	-0.000261901
0.00101018	0.0429888	0.0366284	-0.0117106	-0.0473288	0.06207	0.00101018
0.00737057	0.0366284	0.0239076	-0.0117106	-0.049873	0.0518933	-0.00662229
0.015003	0.0417167	0.0239076	-0.00916645	-0.0473288	0.0442609	-0.0117106
0.0213634	0.0328121	0.0328121	-0.0142548	-0.049873	0.0506213	-0.0244314
0.0213634	0.0251797	0.0417167	-0.00407814	-0.0587775	0.0557096	-0.0257035
0.0251797	0.015003	0.0391725	-0.018071	-0.0600496	0.0544375	-0.034608
0.0200914	0.00609849	0.0289959	-0.0218872	-0.0511451	0.0518933	-0.0409684
0.0200914	0.00101018	0.030268	-0.0307918	-0.0460567	0.0557096	-0.0269756
0.0251797	-0.00662229	0.0264518	-0.0269756	-0.0422405	0.0582537	-0.0206152
0.030268	-0.0142548	0.0315401	-0.0282476	-0.0447847	0.0709745	-0.00789437
0.030268	-0.0193431	0.0213634	-0.0396963	-0.0409684	0.0658862	-0.00407814
0.0264518	-0.0104385	0.0289959	-0.0333359	-0.0447847	0.0493492	0.00609849
0.0251797	-0.00407814	0.0200914	-0.0295197	-0.0371522	0.046805	0.00609849
0.0188193	0.00355434	0.0264518	-0.0193431	-0.0396963	0.0506213	0.00101018
0.0162751	-0.000261901	0.0340842	-0.018071	-0.0333359	0.0506213	-0.00789437
0.0111868	-0.00407814	0.0353563	-0.00789437	-0.0358801	0.0455329	-0.0193431
0.0175472	-0.00153398	0.0404446	-0.00153398	-0.0307918	0.0531654	-0.0193431
0.0175472	-0.00662229	0.0455329	-0.00407814	-0.0358801	0.0506213	-0.0295197
0.0175472	0.00355434	0.0429888	0.00101018	-0.034608	0.0506213	-0.0307918
0.0213634	0.00991473	0.0480771	-0.00662229	-0.0358801	0.046805	-0.0218872
0.0251797	0.0226355	0.0518933	0.00101018	-0.0333359	0.0417167	-0.0307918
0.0264518	0.0251797	0.0417167	-0.00280606	-0.0333359	0.0379005	-0.0269756
0.0264518	0.0239076	0.0404446	-0.00662229	-0.0257035	0.0353563	-0.0282476
0.0315401	0.0264518	0.0366284	-0.00662229	-0.0193431	0.0455329	-0.0257035
0.030268	0.030268	0.046805	-0.00916645	-0.0193431	0.0455329	-0.0295197
0.0366284	0.0277238	0.0417167	-0.00535022	-0.0155268	0.0442609	-0.0371522
0.0277238	0.0175472	0.0442609	-0.018071	-0.0142548	0.0379005	-0.0371522
0.0328121	0.0264518	0.0417167	-0.0295197	-0.0129827	0.0404446	-0.0447847
0.0340842	0.0175472	0.0379005	-0.0282476	-0.0193431	0.0417167	-0.034608
0.0366284	0.0289959	0.0429888	-0.0257035	-0.018071	0.0391725	-0.0371522
0.0404446	0.030268	0.0455329	-0.0206152	-0.0167989	0.0379005	-0.0320639
0.0506213	0.0340842	0.0493492	-0.0167989	-0.0104385	0.0417167	-0.034608
0.0557096	0.0328121	0.0391725	-0.00535022	-0.00535022	0.0429888	-0.0358801
0.0442609	0.0289959	0.0391725	-0.00407814	0.00609849	0.0442609	-0.0307918
0.0442609	0.0328121	0.0366284	-0.00153398	-0.00407814	0.0506213	-0.0473288
0.0417167	0.0239076	0.0340842	-0.00535022	-0.00407814	0.0455329	-0.0447847
0.0379005	0.0264518	0.0200914	-0.000261901	-0.00662229	0.0569816	-0.0447847
0.0264518	0.0289959	0.0111868	-0.00280606	-0.00662229	0.0569816	-0.034608
0.0251797	0.0340842	-0.00407814	-0.00280606	-0.0167989	0.0531654	-0.0384243
0.0277238	0.0353563	-0.018071	0.00737057	-0.0142548	0.0455329	-0.0358801
0.030268	0.0366284	-0.0295197	0.0124589	-0.0167989	0.0417167	-0.0384243
0.030268	0.0442609	-0.0295197	0.0277238	-0.00535022	0.0455329	-0.0435126
0.0239076	0.0417167	-0.0269756	0.0353563	-0.00280606	0.0404446	-0.0396963
0.0213634	0.0442609	-0.0269756	0.0442609	-0.00153398	0.0366284	-0.0422405
0.00991473	0.0417167	-0.0231593	0.0442609	-0.00407814	0.0353563	-0.034608
0.00609849	0.0353563	-0.0295197	0.0480771	-0.00407814	0.0379005	-0.0307918
-0.00407814	0.0366284	-0.034608	0.0518933	-0.00407814	0.030268	-0.0358801
-0.0155268	0.0289959	-0.0473288	0.0531654	-0.00280606	0.0366284	-0.0447847
-0.0193431	0.030268	-0.0447847	0.06207	-0.00535022	0.0366284	-0.0511451
-0.0193431	0.0251797	-0.0460567	0.0582537	-0.00662229	0.0442609	-0.049873
-0.00407814	0.0264518	-0.0333359	0.0607979	0.00609849	0.0480771	-0.0625938
0.00355434	0.0162751	-0.0333359	0.0569816	0.00101018	0.0404446	-0.0575054
0.0111868	0.0162751	-0.0307918	0.0518933	0.00609849	0.0366284	-0.0549613
0.00101018	0.00991473	-0.0257035	0.0480771	0.00991473	0.0404446	-0.0575054
-0.000261901	-0.00280606	-0.0244314	0.0557096	0.00864265	0.0455329	-0.0447847
-0.00407814	0.00355434	-0.0269756	0.0569816	0.00482641	0.0417167	-0.049873
0.00228226	-0.00535022	-0.0269756	0.0544375	0.0162751	0.0531654	-0.0473288
0.00609849	-0.000261901	-0.0244314	0.0595258	0.015003	0.0607979	-0.0600496
0.00228226	-0.00407814	-0.018071	0.0607979	0.0200914	0.0646141	-0.0600496
0.00737057	-0.00407814	-0.0129827	0.0658862	0.013731	0.06207	-0.0613217
0.00991473	-0.00153398	-0.0142548	0.0595258	0.0111868	0.0658862	-0.0689542
0.0175472	0.013731	0.00991473	0.0518933	-0.00153398	0.0684304	-0.0727704
0.0226355	0.0213634	0.013731	0.0518933	0.00101018	0.0722466	-0.0778587
0.0162751	0.0162751	0.015003	0.046805	-0.00407814	0.0862395	-0.0765866
0.0213634	0.0175472	-0.000261901	0.0518933	-0.00153398	0.078607	-0.0791308
0.0340842	0.0111868	-0.00662229	0.0417167	-0.00535022	0.0811511	-0.0714983
0.0379005	0.0162751	-0.00789437	0.0379005	-0.00407814	0.078607	-0.0651379
0.0391725	0.015003	-0.00153398	0.0353563	-0.0104385	0.0773349	-0.0524171
0.0366284	0.00991473	0.00609849	0.0353563	-0.0155268	0.0747907	-0.0549613
0.0404446	0.0188193	0.013731	0.0264518	-0.0167989	0.0709745	-0.0549613
0.046805	0.0111868	0.0251797	0.015003	-0.0104385	0.0646141	-0.0549613
0.0417167	0.015003	0.0289959	0.015003	-0.0129827	0.0658862	-0.0524171
0.0442609	0.00609849	0.030268	0.0111868	-0.00916645	0.0760628	-0.0524171
0.046805	0.00991473	0.0200914	0.00737057	0.00482641	0.0709745	-0.0549613
0.0518933	0.00991473	0.030268	-0.0104385	0.00737057	0.0773349	-0.0447847
0.0480771	0.00737057	0.0175472	-0.0129827	0.00864265	0.0760628	-0.0435126
0.0569816	0.0111868	0.0213634	-0.00916645	0.00355434	0.0811511	-0.0257035
0.0557096	0.00609849	0.0175472	-0.0104385	0.00609849	0.078607	-0.0244314
0.0595258	-0.000261901	0.0213634	-0.000261901	-0.00280606	0.0798791	-0.0257035
0.0607979	-0.0117106	0.0162751	-0.000261901	0.00355434	0.0811511	-0.0117106
0.0557096	-0.0104385	0.0200914	0.00355434	0.00228226	0.0811511	-0.0142548
0.0531654	-0.0104385	0.0251797	0.00609849	-0.00407814	0.0824232	-0.0129827
0.0442609	-0.0129827	0.0213634	0.00482641	-0.0129827	0.078607	-0.0167989
0.0569816	-0.0142548	0.0239076	-0.00280606	-0.0142548	0.0760628	-0.0193431
0.0518933	-0.0244314	0.0251797	-0.00535022	-0.0142548	0.0569816	-0.0295197
0.0595258	-0.0218872	0.0213634	-0.000261901	-0.0117106	0.0544375	-0.0320639
0.0569816	-0.0295197	0.0124589	-0.0104385	-0.0142548	0.0506213	-0.034608
0.0582537	-0.0282476	0.0251797	-0.0142548	-0.0142548	0.0506213	-0.0358801
0.0607979	-0.0307918	0.030268	-0.0295197	-0.0142548	0.0404446	-0.0269756
0.0569816	-0.0371522	0.0366284	-0.0396963	-0.0155268	0.0442609	-0.0307918
0.0544375	-0.0396963	0.0353563	-0.0396963	-0.00153398	0.0366284	-0.0257035
0.0531654	-0.0524171	0.0417167	-0.0460567	-0.00280606	0.0366284	-0.0282476
0.0544375	-0.0562334	0.0379005	-0.0447847	-0.000261901	0.0379005	-0.0257035
0.0518933	-0.0613217	0.0353563	-0.0524171	-0.00916645	0.0455329	-0.0282476
0.0480771	-0.06641	0.0353563	-0.0447847	-0.00280606	0.0544375	-0.0320639
0.0417167	-0.0702262	0.0340842	-0.0460567	-0.00662229	0.0544375	-0.0282476
0.0493492	-0.0804029	0.0315401	-0.0422405	-0.0129827	0.0646141	-0.0269756
0.046805	-0.082947	0.0251797	-0.0435126	-0.0155268	0.06207	-0.0295197
0.0544375	-0.0804029	0.0251797	-0.0486009	-0.0167989	0.0544375	-0.0307918
0.0455329	-0.0753146	0.0213634	-0.0358801	-0.0244314	0.0518933	-0.0307918
0.0595258	-0.0842191	0.0277238	-0.0396963	-0.0282476	0.0544375	-0.0269756
0.0518933	-0.0854912	0.0213634	-0.0396963	-0.0257035	0.063342	-0.0244314
0.0518933	-0.0867633	0.030268	-0.0371522	-0.034608	0.06207	-0.0193431
0.0518933	-0.0854912	0.0277238	-0.0307918	-0.0295197	0.0658862	-0.0269756
0.0544375	-0.0867633	0.0366284	-0.0396963	-0.0358801	0.0658862	-0.0218872
0.0569816	-0.0893074	0.0277238	-0.0371522	-0.0396963	0.0658862	-0.0231593
0.0569816	-0.0956678	0.0315401	-0.0409684	-0.0549613	0.06207	-0.0244314
0.0569816	-0.108389	0.0391725	-0.0435126	-0.049873	0.0658862	-0.0193431
0.0506213	-0.108389	0.0455329	-0.0384243	-0.0473288	0.078607	-0.0295197
0.0595258	-0.117293	0.0417167	-0.0409684	-0.0396963	0.0773349	-0.0231593
0.06207	-0.110933	0.0404446	-0.0371522	-0.0371522	0.0798791	-0.0206152
0.0722466	-0.109661	0.0404446	-0.0358801	-0.0307918	0.0836953	-0.0142548
0.0646141	-0.118565	0.0455329	-0.0282476	-0.0257035	0.0824232	-0.0155268
0.0658862	-0.113477	0.0544375	-0.0396963	-0.0231593	0.0747907	-0.00916645
0.0582537	-0.110933	0.0557096	-0.0435126	-0.0269756	0.0646141	0.00864265
0.0595258	-0.100756	0.0582537	-0.0473288	-0.0257035	0.0531654	0.00609849
0.0557096	-0.0969399	0.0544375	-0.0473288	-0.0142548	0.0480771	0.00864265
0.0557096	-0.0854912	0.0506213	-0.0511451	-0.0129827	0.0557096	0.00864265
0.0506213	-0.0740425	0.0379005	-0.0613217	-0.00662229	0.0531654	0.00609849
0.0493492	-0.0676821	0.0404446	-0.0625938	-0.00407814	0.0582537	0.00101018
0.0506213	-0.0536892	0.0277238	-0.0600496	-0.000261901	0.0518933	-0.00662229
0.0417167	-0.0460567	0.0251797	-0.0524171	-0.00662229	0.0544375	-0.0129827
0.0442609	-0.0435126	0.0213634	-0.0511451	0.00482641	0.0442609	-0.0269756
0.0417167	-0.0384243	0.0264518	-0.0422405	0.00101018	0.0442609	-0.0257035
0.046805	-0.049873	0.0277238	-0.0460567	0.00228226	0.0442609	-0.034608
0.0480771	-0.0473288	0.0200914	-0.0447847	-0.00153398	0.0366284	-0.0307918
0.0480771	-0.0435126	0.0213634	-0.0435126	-0.00280606	0.0366284	-0.0320639
0.0506213	-0.0447847	0.0175472	-0.0460567	-0.00662229	0.0277238	-0.0244314
0.0493492	-0.0358801	0.0239076	-0.0333359	-0.00280606	0.0404446	-0.0257035
0.0506213	-0.0396963	0.0251797	-0.0307918	0.00101018	0.0340842	-0.0257035
0.0493492	-0.0371522	0.0251797	-0.0333359	0.00355434	0.0366284	-0.0244314
0.0557096	-0.0409684	0.0226355	-0.0396963	0.00609849	0.0277238	-0.0231593
0.0493492	-0.0473288	0.0213634	-0.0396963	-0.00407814	0.0315401	-0.0117106
0.0544375	-0.0460567	0.00609849	-0.0384243	0.00482641	0.0340842	-0.0155268
0.0429888	-0.0384243	0.013731	-0.0396963	0.00737057	0.0315401	-0.0117106
0.0417167	-0.0257035	0.00737057	-0.0473288	0.015003	0.0277238	-0.00153398
0.0429888	-0.0231593	-0.00916645	-0.0511451	0.0124589	0.0277238	0.00991473
0.0366284	-0.0167989	-0.0167989	-0.034608	0.00355434	0.0340842	0.0111868
0.0340842	-0.00916645	-0.0218872	-0.0307918	0.00609849	0.0353563	0.0175472
0.0264518	-0.0117106	-0.0193431	-0.0244314	-0.00280606	0.0455329	0.0264518
0.0315401	-0.00535022	-0.0231593	-0.0231593	0.00737057	0.0480771	0.0162751
0.0264518	-0.00280606	-0.0129827	-0.0257035	0.00991473	0.0442609	0.0200914
0.0340842	0.00355434	-0.0167989	-0.0206152	0.0124589	0.0417167	0.015003
0.0289959	-0.00407814	-0.018071	-0.0117106	0.00864265	0.0366284	0.00101018
0.0340842	-0.0117106	-0.0257035	-0.0104385	0.00991473	0.0366284	-0.00407814
0.0429888	-0.0129827	-0.0307918	-0.0117106	0.0162751	0.0391725	-0.00535022
0.0391725	-0.0117106	-0.0358801	-0.00407814	0.013731	0.0506213	-0.00535022
0.0442609	-0.00153398	-0.0371522	-0.0117106	0.013731	0.0455329	-0.0155268
0.046805	-0.0142548	-0.0333359	-0.0104385	0.0124589	0.0366284	-0.00535022
0.0658862	-0.0142548	-0.0358801	-0.0117106	0.0162751	0.0251797	-0.000261901
0.0684304	-0.00916645	-0.0371522	-0.0142548	0.00991473	0.0200914	-0.00916645
0.0684304	-0.0117106	-0.0358801	-0.00916645	0.0162751	0.0188193	-0.0155268
0.0722466	-0.0104385	-0.0257035	-0.00916645	0.013731	0.0111868	-0.0257035
0.0773349	-0.00662229	-0.0358801	-0.0129827	0.0162751	0.00609849	-0.0193431
0.0747907	-0.00153398	-0.034608	-0.0257035	0.0162751	-0.000261901	-0.018071
0.0697024	-0.00662229	-0.0358801	-0.0257035	0.0200914	0.00355434	-0.00916645
0.0747907	-0.00535022	-0.0358801	-0.0244314	0.0162751	0.00609849	-0.0155268
0.0544375	-0.00407814	-0.0396963	-0.0333359	0.0200914	0.0162751	-0.018071
0.0531654	0.00482641	-0.0384243	-0.0358801	0.0162751	0.0226355	-0.0257035
0.0595258	0.0162751	-0.0396963	-0.0295197	0.0175472	0.0162751	-0.0295197
0.0595258	0.0111868	-0.0447847	-0.0167989	0.0251797	0.0213634	-0.0257035
0.0582537	0.0200914	-0.034608	-0.0129827	0.0226355	0.0124589	-0.034608
0.0709745	0.0162751	-0.0447847	-0.00916645	0.030268	0.00609849	-0.0333359
0.0760628	0.00864265	-0.0409684	-0.0117106	0.0200914	0.00482641	-0.0396963
0.0773349	0.00991473	-0.0473288	-0.0129827	0.0175472	0.015003	-0.0435126
0.0862395	0.0200914	-0.049873	-0.0231593	0.00228226	0.00609849	-0.0396963
0.0824232	0.0277238	-0.0536892	-0.0257035	0.00737057	0.00991473	-0.0409684
0.0887836	0.0200914	-0.0447847	-0.0104385	0.00609849	0.0111868	-0.0409684
0.0862395	0.0188193	-0.0409684	-0.00789437	0.0213634	0.00101018	-0.0447847
0.0989602	0.0162751	-0.0422405	-0.00407814	0.0188193	0.00355434	-0.0396963
0.104049	0.0226355	-0.0269756	-0.00407814	0.0264518	0.00101018	-0.0409684
0.0964161	0.0162751	-0.0269756	-0.00407814	0.0379005	-0.000261901	-0.0422405
0.102776	0.00737057	-0.0244314	-0.00280606	0.0315401	0.00101018	-0.034608
0.0976882	0.00609849	-0.0167989	-0.00535022	0.0340842	0.00355434	-0.0422405
0.0976882	-0.00535022	-0.00916645	-0.00407814	0.0379005	0.0111868	-0.0320639
0.0964161	-0.00789437	-0.00407814	-0.00535022	0.0493492	0.00737057	-0.0333359
0.105321	-0.0142548	-0.00153398	-0.00407814	0.0455329	0.0213634	-0.0307918
0.101504	-0.00280606	-0.000261901	-0.00662229	0.0544375	0.0213634	-0.0282476
0.109137	0.00355434	-0.00407814	0.00355434	0.0506213	0.0188193	-0.0269756
0.107865	-0.000261901	-0.00280606	0.015003	0.0569816	0.0162751	-0.0244314
0.109137	0.00101018	-0.00789437	0.0213634	0.0518933	0.0175472	-0.0333359
0.115497	-0.00407814	-0.00662229	0.0188193	0.0557096	0.0188193	-0.0358801
0.111681	-0.00280606	-0.0104385	0.0162751	0.0557096	0.013731	-0.0396963
0.12313	-0.00789437	-0.000261901	0.030268	0.0531654	0.0188193	-0.0396963
0.12313	-0.00280606	-0.00662229	0.0277238	0.0582537	0.00991473	-0.0422405
0.130762	-0.00407814	-0.0142548	0.0315401	0.0544375	0.0188193	-0.0473288
0.126946	-0.00407814	-0.0218872	0.0315401	0.0518933	0.0188193	-0.0447847
0.12313	-0.00153398	-0.0307918	0.0289959	0.0455329	0.0188193	-0.0460567
0.109137	-0.00153398	-0.0193431	0.0239076	0.046805	0.0315401	-0.0396963
0.107865	0.00609849	-0.0231593	0.013731	0.0417167	0.030268	-0.0435126
0.105321	0.00228226	-0.0142548	0.013731	0.0391725	0.0289959	-0.0396963
0.0964161	0.00609849	-0.0117106	0.015003	0.046805	0.0188193	-0.0371522
0.0964161	0.00355434	0.00355434	0.0111868	0.0391725	0.0213634	-0.0384243
0.0976882	-0.00153398	0.00991473	-0.00280606	0.0404446	0.0213634	-0.0320639
0.0964161	0.00609849	0.00991473	0.00228226	0.0328121	0.0239076	-0.0396963
0.0849674	0.00864265	0.0111868	0.00101018	0.0404446	0.0277238	-0.0307918
0.0875115	0.0111868	0.00864265	0.00228226	0.0340842	0.0264518	-0.0358801
0.0798791	0.00737057	0.0111868	-0.00407814	0.0379005	0.0251797	-0.0384243
0.0875115	-0.000261901	0.00609849	0.00228226	0.030268	0.0213634	-0.0409684
0.0900557	-0.00153398	0.0111868	-0.00153398	0.0340842	0.0315401	-0.0447847
0.0964161	-0.00916645	0.00737057	-0.00535022	0.0442609	0.0239076	-0.049873
0.0938719	-0.0142548	0.00864265	0.00101018	0.0455329	0.0200914	-0.0575054
0.095144	-0.0257035	0.00101018	-0.00662229	0.0455329	0.0162751	-0.0486009
0.104049	-0.0193431	-0.0104385	-0.0129827	0.0493492	0.0162751	-0.0549613
0.102776	-0.0129827	-0.0117106	-0.0193431	0.063342	0.0239076	-0.0562334
0.0964161	-0.00407814	-0.0155268	-0.0167989	0.06207	0.0175472	-0.049873
0.0773349	-0.00662229	-0.0104385	-0.0104385	0.0684304	0.0251797	-0.049873
0.0773349	-0.00916645	-0.0167989	-0.0193431	0.0722466	0.013731	-0.0435126
0.0747907	-0.0104385	-0.0104385	-0.0244314	0.0697024	0.00991473	-0.0549613
0.0747907	-0.0244314	-0.00662229	-0.034608	0.0722466	0.00482641	-0.0549613
0.0697024	-0.0206152	0.00737057	-0.0358801	0.0709745	0.00991473	-0.0587775
0.0697024	-0.0244314	0.0124589	-0.0460567	0.0709745	0.0175472	-0.0549613
0.0773349	-0.0193431	0.0111868	-0.0549613	0.06207	0.0162751	-0.0486009
0.0671583	-0.0142548	0.00864265	-0.0549613	0.0582537	0.0200914	-0.049873
0.0747907	-0.0142548	0.00991473	-0.0562334	0.0480771	0.0239076	-0.0409684
0.0697024	-0.0142548	0.0175472	-0.0536892	0.0493492	0.030268	-0.0447847
0.0646141	-0.018071	0.0162751	-0.0549613	0.0531654	0.030268	-0.0422405
0.0582537	-0.0193431	0.0162751	-0.0447847	0.0544375	0.0264518	-0.0435126
0.0557096	-0.0257035	0.00609849	-0.0435126	0.0493492	0.030268	-0.0435126
0.0518933	-0.0167989	0.015003	-0.0435126	0.0429888	0.0391725	-0.0371522
0.0442609	-0.0231593	0.0111868	-0.034608	0.0506213	0.0506213	-0.0409684
0.0379005	-0.0269756	0.015003	-0.0473288	0.0557096	0.0480771	-0.0396963
0.0340842	-0.0167989	0.0111868	-0.0435126	0.0582537	0.0544375	-0.0587775
0.0277238	-0.018071	0.013731	-0.0549613	0.0518933	0.0455329	-0.06641
0.0239076	-0.0104385	0.0213634	-0.0486009	0.0518933	0.0442609	-0.0587775
0.030268	-0.018071	0.0251797	-0.0486009	0.0417167	0.0404446	-0.0549613
0.0226355	-0.0193431	0.0226355	-0.0536892	0.0391725	0.030268	-0.0511451
0.0213634	-0.0269756	0.0277238	-0.0562334	0.030268	0.0264518	-0.049873
0.0226355	-0.0307918	0.0417167	-0.0638658	0.0315401	0.0366284	-0.0396963
0.0200914	-0.0282476	0.0404446	-0.0651379	0.0277238	0.0379005	-0.0435126
0.0289959	-0.0295197	0.046805	-0.0714983	0.0366284	0.030268	-0.0486009
0.0251797	-0.0295197	0.0455329	-0.0613217	0.0277238	0.030268	-0.0409684
0.030268	-0.0257035	0.0544375	-0.0587775	0.0289959	0.0277238	-0.0409684
0.0277238	-0.0193431	0.0557096	-0.0549613	0.0251797	0.0366284	-0.0511451
0.0264518	-0.0142548	0.06207	-0.0447847	0.0213634	0.030268	-0.0549613
0.0239076	-0.00535022	0.0646141	-0.0562334	0.013731	0.0277238	-0.0575054
0.0251797	-0.00789437	0.06207	-0.0536892	0.015003	0.0328121	-0.0562334
0.0239076	-0.0104385	0.0671583	-0.0549613	0.015003	0.0328121	-0.0600496
0.0200914	-0.0193431	0.0557096	-0.0562334	0.0111868	0.030268	-0.0511451
0.0188193	-0.0193431	0.0557096	-0.0562334	0.00101018	0.030268	-0.0460567
0.0200914	-0.0307918	0.0544375	-0.0587775	-0.00535022	0.0417167	-0.0460567
0.0251797	-0.0244314	0.0646141	-0.0600496	-0.00535022	0.0429888	-0.0435126
0.0162751	-0.0218872	0.0658862	-0.0562334	-0.0129827	0.0506213	-0.0600496
0.013731	-0.0257035	0.0709745	-0.0511451	-0.00407814	0.0531654	-0.0575054
0.00864265	-0.0282476	0.0735187	-0.0575054	-0.0104385	0.0518933	-0.0689542
0.0111868	-0.0307918	0.0709745	-0.0536892	-0.0167989	0.0506213	-0.0714983
0.00991473	-0.0320639	0.0697024	-0.0562334	-0.0333359	0.0366284	-0.0702262
0.0175472	-0.049873	0.06207	-0.0575054	-0.0282476	0.0417167	-0.0753146
0.0162751	-0.0473288	0.0607979	-0.0575054	-0.0295197	0.0417167	-0.0689542
0.015003	-0.0524171	0.0506213	-0.06641	-0.0320639	0.0480771	-0.06641
0.0226355	-0.0447847	0.046805	-0.0575054	-0.0333359	0.046805	-0.0600496
0.0162751	-0.0536892	0.0480771	-0.0511451	-0.0307918	0.0480771	-0.0600496
0.0213634	-0.0447847	0.06207	-0.0473288	-0.0295197	0.0544375	-0.0625938
0.0162751	-0.0358801	0.0646141	-0.0396963	-0.0358801	0.0544375	-0.0536892
0.0213634	-0.0333359	0.0646141	-0.0409684	-0.0269756	0.0518933	-0.0536892
0.0175472	-0.0358801	0.0607979	-0.0447847	-0.0231593	0.0442609	-0.0486009
0.0213634	-0.034608	0.0518933	-0.0511451	-0.0142548	0.046805	-0.0536892
0.0277238	-0.0333359	0.0480771	-0.0435126	-0.0104385	0.046805	-0.0422405
0.0277238	-0.0333359	0.0391725	-0.0473288	-0.00789437	0.0455329	-0.0447847
0.0264518	-0.0282476	0.0289959	-0.0447847	-0.00535022	0.0506213	-0.0422405
0.0264518	-0.0257035	0.013731	-0.0447847	-0.0117106	0.0417167	-0.034608
0.0264518	-0.0206152	0.0239076	-0.0460567	-0.0142548	0.0379005	-0.0371522
0.0289959	-0.0257035	0.0251797	-0.0447847	-0.0295197	0.0277238	-0.0257035
0.0417167	-0.0257035	0.0264518	-0.0447847	-0.0269756	0.030268	-0.0257035
0.0417167	-0.034608	0.0213634	-0.0358801	-0.034608	0.0251797	-0.0257035
0.0442609	-0.0307918	0.013731	-0.0396963	-0.0396963	0.0264518	-0.0307918
0.0404446	-0.034608	0.0175472	-0.0358801	-0.0511451	0.030268	-0.0320639
0.0480771	-0.0396963	0.015003	-0.0358801	-0.0447847	0.0226355	-0.0295197
0.0493492	-0.0435126	0.015003	-0.0295197	-0.0447847	0.0213634	-0.034608
0.0531654	-0.0460567	0.015003	-0.0244314	-0.0549613	0.015003	-0.0244314
0.0480771	-0.0460567	0.0162751	-0.034608	-0.0473288	0.0124589	-0.0231593
0.046805	-0.0562334	0.0162751	-0.034608	-0.0486009	0.00737057	-0.0231593
0.0417167	-0.0473288	0.0251797	-0.0435126	-0.0422405	0.0124589	-0.0218872
0.0544375	-0.049873	0.0251797	-0.0422405	-0.0384243	0.00228226	-0.018071
0.0531654	-0.0396963	0.0213634	-0.0511451	-0.0358801	-0.00280606	-0.00407814
0.0531654	-0.0320639	0.00355434	-0.0447847	-0.0435126	-0.00280606	-0.00916645
0.0455329	-0.0333359	0.00228226	-0.0486009	-0.0575054	-0.00535022	-0.0104385
0.0442609	-0.0333359	-0.000261901	-0.0613217	-0.0562334	-0.00916645	-0.0129827
0.0455329	-0.0320639	0.00609849	-0.0587775	-0.0638658	-0.0231593	-0.0142548
0.0417167	-0.0333359	0.00101018	-0.0587775	-0.0613217	-0.0244314	-0.0142548
0.0455329	-0.0358801	-0.0104385	-0.0562334	-0.0702262	-0.0333359	-0.0167989
0.046805	-0.034608	-0.00280606	-0.0549613	-0.0676821	-0.0295197	-0.00662229
0.0569816	-0.0384243	-0.00535022	-0.0460567	-0.0702262	-0.0282476	-0.00789437
0.0442609	-0.0384243	0.00482641	-0.0447847	-0.0727704	-0.0307918	-0.00916645
0.0544375	-0.0371522	0.00609849	-0.0473288	-0.0727704	-0.0384243	-0.0104385
0.0544375	-0.034608	0.00609849	-0.0409684	-0.0778587	-0.0409684	-0.00789437
0.0607979	-0.0371522	-0.00153398	-0.0396963	-0.0740425	-0.0409684	-0.00916645
0.06207	-0.0333359	-0.00407814	-0.0371522	-0.0753146	-0.0511451	-0.0104385
0.0595258	-0.0295197	-0.00407814	-0.034608	0.00228226	-0.049873	0.00609849
0.06207	-0.0371522	-0.00916645	-0.0320639	0.00991473	-0.0549613	0.00609849
0.0722466	-0.034608	-0.0129827	-0.0244314	0.00991473	-0.0562334	0.00864265
0.0684304	-0.0307918	-0.0155268	-0.0231593	0.00609849	-0.0536892	0.0111868
0.0671583	-0.0269756	-0.00535022	-0.018071	0.00355434	-0.0460567	0.00991473
0.0658862	-0.0307918	-0.0104385	-0.0244314	0.00101018	-0.0409684	0.013731
0.0684304	-0.0307918	0.00864265	-0.0193431	-1.19716	-0.0435126	0.00482641
0.0722466	-0.0193431	0.00864265	-0.0231593	-1.17044	-0.0320639	0.00355434
0.0747907	-0.018071	0.00482641	-0.0167989	-1.1857	-0.0358801	0.00482641
0.0811511	-0.00916645	0.00101018	-0.0142548	-1.22388	-0.034608	0.00864265
0.0824232	-0.0117106	0.00482641	-0.00662229	-1.24678	-0.0435126	0.00991473
0.0760628	-0.0155268	0.00101018	-0.00407814	-1.2366	-0.0486009	0.00228226
0.0722466	-0.0155268	-0.00280606	-0.018071	-1.20352	-0.0473288	-0.000261901
0.0849674	-0.0231593	0.00101018	-0.0142548	-1.16535	-0.0447847	-0.00662229
0.0824232	-0.0193431	0.00864265	-0.0117106	-1.14881	-0.0333359	-0.0104385
0.0913278	-0.0206152	0.00737057	-0.0104385	-1.15517	-0.0396963	-0.0117106
0.0887836	-0.0206152	-0.00407814	-0.00535022	-1.15644	-0.0358801	-0.0167989
0.0862395	-0.0167989	0.00101018	-0.00789437	-1.14881	-0.0371522	-0.0193431
0.0887836	-0.0142548	-0.00916645	0.00228226	-1.13227	-0.0447847	-0.034608
0.0913278	-0.0117106	-0.00662229	0.00101018	-1.11954	-0.0447847	-0.0282476
0.0913278	-0.00916645	-0.0142548	-0.000261901	-1.13608	-0.0511451	-0.0167989
0.0887836	0.00228226	-0.00662229	-0.00662229	-1.16662	-0.0473288	-0.0104385
0.0900557	0.00228226	0.00101018	-0.00535022	-1.20225	-0.0447847	-0.0104385
0.0938719	0.00609849	0.013731	-0.00535022	-1.22642	-0.0384243	-0.0167989
0.102776	0.00737057	0.015003	-0.0117106	-1.21751	-0.0447847	-0.0104385
0.0887836	0.013731	0.013731	-0.0104385	-1.18189	-0.049873	-0.0117106
0.0913278	0.015003	0.00991473	-0.0167989	-1.17298	-0.0447847	-0.00662229
0.0900557	0.0175472	0.00609849	-0.00916645	-1.18062	-0.0511451	0.00609849
0.0913278	0.0264518	0.00864265	-0.00916645	-1.18316	-0.0511451	0.0175472
0.0900557	0.0264518	-0.000261901	-0.00662229	-1.17553	-0.0549613	0.030268
0.0849674	0.0289959	-0.00280606	-0.00916645	-1.1539	-0.0511451	0.0264518
0.0875115	0.0239076	-0.00662229	-0.0104385	-1.13608	-0.0562334	0.0315401
0.0798791	0.0289959	-0.00407814	0.00101018	-1.13735	-0.049873	0.030268
0.0735187	0.0277238	0.00101018	0.00482641	-1.15517	-0.0473288	0.0251797
0.0709745	0.0239076	0.00609849	0.00991473	-1.17171	-0.0511451	0.015003
0.0773349	0.0277238	0.00482641	0.00609849	-1.17298	-0.0447847	0.00991473
0.0646141	0.0251797	0.00864265	0.00228226	-1.16026	-0.0511451	0.00355434
0.0697024	0.0340842	0.0213634	0.00355434	-1.12463	-0.0625938	0.00101018
0.0658862	0.0353563	0.015003	0.00101018	-1.09537	-0.0702262	0.0124589
0.0582537	0.0340842	0.0124589	0.00355434	-1.07374	-0.0625938	0.00355434
0.0544375	0.0277238	0.0111868	0.00991473	-1.0801	-0.0613217	-0.00535022
0.0518933	0.0200914	0.0175472	0.015003	-1.10682	-0.0600496	-0.0206152
0.0544375	0.0162751	0.0200914	0.0162751	-1.10682	-0.049873	-0.0295197
0.0455329	0.00482641	0.0366284	0.013731	-1.07755	-0.0549613	-0.0295197
0.0379005	0.00737057	0.0404446	0.0175472	-1.04956	-0.0460567	-0.0142548
0.0239076	0.00355434	0.0429888	0.00991473	-1.05083	-0.0486009	-0.00280606
0.0239076	0.00609849	0.030268	0.0111868	-1.07755	-0.0447847	-0.00407814
0.00991473	0.00609849	0.0315401	0.00101018	-1.10809	-0.0396963	0.00101018
0.013731	0.00101018	0.0315401	-0.00535022	-1.13099	-0.0384243	-0.00662229
0.00737057	-0.00280606	0.0328121	-0.00280606	-1.13099	-0.0320639	-0.00916645
0.00864265	-0.0104385	0.0366284	-0.000261901	-1.09918	-0.0371522	-0.0142548
0.00609849	-0.00407814	0.0315401	0.0111868	-1.06101	-0.0320639	-0.00916645
0.00991473	-0.00280606	0.0353563	0.00101018	-1.04956	-0.0371522	0.00101018
0.0124589	-0.00916645	0.0353563	-0.000261901	-1.05847	-0.0320639	0.00355434
0.00609849	-0.0155268	0.0366284	0.00355434	-1.05847	-0.0371522	0.0111868
0.00991473	-0.0193431	0.0289959	-0.00280606	-1.04956	-0.0447847	-0.000261901
0.00737057	-0.0104385	0.0315401	0.00101018	-1.0292	-0.0435126	-0.00407814
0.013731	-0.0104385	0.0264518	-0.00153398	-1.01521	-0.0409684	-0.00789437
0.00101018	0.00228226	0.030268	0.00228226	-1.03048	-0.0422405	-0.0167989
-0.00153398	-0.00153398	0.0366284	-0.00535022	-1.07246	-0.0447847	-0.0193431
-0.00535022	-0.00153398	0.0366284	-0.0129827	-1.10427	-0.0409684	-0.0231593
-0.000261901	0.00101018	0.0340842	-0.0142548	-1.10936	-0.0435126	-0.018071
-0.00662229	0.00482641	0.0264518	-0.018071	-1.0801	-0.0473288	-0.0142548
-0.00535022	0.00482641	0.0239076	-0.0129827	-1.05847	-0.0575054	-0.00407814
-0.0117106	-0.00280606	0.0251797	-0.0231593	-1.05338	-0.0625938	-0.00535022
-0.0193431	0.00101018	0.0289959	-0.0282476	-1.06101	-0.06641	-0.00662229
-0.0155268	0.00101018	0.0264518	-0.034608	-1.07374	-0.0600496	-0.00789437
-0.0155268	0.00228226	0.0340842	-0.0307918	-1.06483	-0.0562334	-0.00916645
-0.0129827	0.00355434	0.0239076	-0.0282476	-1.04829	-0.0549613	0.00101018
-0.0167989	0.00101018	0.0277238	-0.0307918	-1.02411	-0.0486009	-0.00407814
-0.00662229	0.00228226	0.0277238	-0.0269756	-1.02284	-0.0447847	0.00609849
-0.00662229	0.00228226	0.0379005	-0.0307918	-1.03811	-0.0396963	0.00355434
-0.00535022	0.00737057	0.0340842	-0.0282476	-1.05083	-0.0396963	0.00482641
-0.00662229	0.00355434	0.0366284	-0.0295197	-1.0572	-0.0333359	0.00355434
-0.00916645	0.00482641	0.0417167	-0.0447847	-1.05083	-0.034608	0.00101018
-0.00789437	0.00355434	0.0455329	-0.0371522	-1.04574	-0.034608	-0.00662229
-0.0155268	-0.00535022	0.0404446	-0.0396963	-1.05465	-0.0396963	-0.0129827
-0.0142548	-0.0117106	0.0429888	-0.0307918	-1.06356	-0.0358801	-0.0244314
-0.0142548	-0.0231593	0.0480771	-0.0257035	-1.08519	-0.0409684	-0.0396963
0.00101018	-0.0244314	0.0442609	-0.0231593	-1.103	-0.0371522	-0.0486009
0.00737057	-0.0218872	0.0531654	-0.0231593	-1.10555	-0.0396963	-0.0486009
0.0162751	-0.0167989	0.0480771	-0.0257035	-1.10555	-0.0460567	-0.0409684
0.00991473	-0.0244314	0.046805	-0.0193431	-1.08519	-0.0460567	-0.0307918
0.0111868	-0.0307918	0.0366284	-0.0218872	-1.06865	-0.0549613	-0.0257035
0.00101018	-0.0269756	0.0366284	-0.0231593	-1.07119	-0.0460567	-0.0193431
0.00101018	-0.0282476	0.030268	-0.0269756	-1.089	-0.0409684	-0.0218872
0.00737057	-0.0282476	0.0328121	-0.0358801	-1.089	-0.034608	-0.0193431
-0.00407814	-0.0307918	0.0315401	-0.0358801	-1.07374	-0.0384243	-0.0206152
-0.00662229	-0.0307918	0.0366284	-0.0435126	-1.05465	-0.0257035	-0.0269756
-0.0142548	-0.0307918	0.0404446	-0.0396963	-1.04702	-0.0244314	-0.0244314
0.00737057	-0.0257035	0.0379005	-0.0307918	-1.05211	-0.0269756	-0.0231593
0.0111868	-0.0244314	0.0480771	-0.0295197	-1.07501	-0.0206152	-0.0167989
0.015003	-0.0371522	0.0442609	-0.0269756	-1.10555	-0.0269756	-0.0193431
0.0251797	-0.0371522	0.0455329	-0.0257035	-1.11827	-0.0193431	-0.0193431
0.0315401	-0.0384243	0.0404446	-0.0231593	-1.117	-0.0142548	-0.018071
0.0315401	-0.034608	0.0417167	-0.0307918	-1.11445	-0.0142548	-0.0206152
0.0366284	-0.0435126	0.0353563	-0.0269756	-1.13099	-0.0142548	-0.0167989
0.0442609	-0.0447847	0.0353563	-0.0206152	-1.15517	-0.0142548	-0.0206152
0.0455329	-0.034608	0.030268	-0.0257035	-1.17807	-0.0142548	-0.0193431
0.0557096	-0.0371522	0.030268	-0.0218872	-1.17807	-0.0167989	-0.0193431
0.0518933	-0.0269756	0.0315401	-0.034608	-1.16026	-0.0218872	-0.018071
0.0506213	-0.0257035	0.0366284	-0.0371522	-1.14881	-0.0244314	-0.0269756
0.046805	-0.0269756	0.0506213	-0.0307918	-1.15517	-0.0117106	-0.0307918
0.0518933	-0.0295197	0.0417167	-0.034608	-1.16026	-0.0142548	-0.018071
0.0493492	-0.0295197	0.0366284	-0.0295197	-1.15644	-0.0104385	-0.0155268
0.0569816	-0.0320639	0.030268	-0.0307918	-1.15517	-0.000261901	-0.00662229
0.0671583	-0.034608	0.0391725	-0.0269756	-1.15262	-0.000261901	-0.000261901
0.06207	-0.0307918	0.0264518	-0.0269756	-1.16916	0.00355434	0.015003
0.0506213	-0.0320639	0.0264518	-0.0282476	-1.18825	0.00355434	0.0213634
0.0417167	-0.0244314	0.0277238	-0.0257035	-1.20097	0.00609849	0.0239076
0.0455329	-0.0231593	0.0264518	-0.0333359	-1.20097	0.00101018	0.0264518
0.0391725	-0.0244314	0.0264518	-0.0307918	-1.18952	0.00737057	0.015003
0.0379005	-0.0142548	0.0277238	-0.0307918	-1.19334	0.00737057	0.0200914
0.0315401	-0.0142548	0.0328121	-0.034608	-1.1997	0.0111868	0.0175472
0.0391725	-0.0142548	0.0544375	-0.0358801	-1.19716	0.00864265	0.0175472
0.0417167	-0.0129827	0.0671583	-0.0486009	-1.1768	0.00864265	0.0251797
0.0531654	-0.0117106	0.0722466	-0.049873	-1.15135	0.00864265	0.0251797
0.0417167	-0.0193431	0.0722466	-0.0473288	-1.15517	-0.00280606	0.0289959
0.0417167	-0.0257035	0.063342	-0.0447847	-1.18189	-0.00407814	0.0226355
0.030268	-0.0282476	0.0595258	-0.0396963	-1.20479	-0.0104385	0.0264518
0.0289959	-0.0409684	0.0544375	-0.0447847	-1.21751	-0.00280606	0.0213634
0.0315401	-0.0371522	0.0544375	-0.0333359	-1.21115	0.00101018	0.015003
0.0315401	-0.0396963	0.0442609	-0.034608	-1.18443	0.00355434	0.015003
0.030268	-0.0320639	0.0404446	-0.0396963	-1.15135	0.00355434	0.0213634
0.0366284	-0.034608	0.0366284	-0.0447847	-1.1259	0.00355434	0.0251797
0.0429888	-0.0333359	0.0531654	-0.0447847	-1.12972	0.00482641	0.0213634
0.0493492	-0.0295197	0.0607979	-0.0435126	-1.15262	0.00228226	0.0289959
0.0493492	-0.0307918	0.0747907	-0.0536892	-1.17171	0.00101018	0.0251797
0.0480771	-0.0257035	0.0824232	-0.0460567	-1.17553	-0.0104385	0.0315401
0.0518933	-0.0307918	0.0989602	-0.0447847	-1.16026	-0.0129827	0.0404446
0.0493492	-0.0295197	0.111681	-0.0447847	-1.14499	-0.0206152	0.0455329
0.0506213	-0.0358801	0.112953	-0.0486009	-1.13481	-0.0167989	0.0506213
0.0455329	-0.0320639	0.102776	-0.0562334	-1.13481	-0.0155268	0.0455329
0.0531654	-0.0333359	0.095144	-0.0511451	-1.13735	-0.0142548	0.0544375
0.0506213	-0.0333359	0.107865	-0.0575054	-1.13608	-0.0142548	0.0544375
0.0595258	-0.034608	0.124402	-0.0600496	-1.10427	-0.018071	0.0480771
0.0544375	-0.0371522	0.18419	-0.0600496	-1.06101	-0.0117106	0.0480771
0.0582537	-0.0257035	0.22108	-0.06641	-1.02539	-0.0231593	0.0353563
0.0607979	-0.0282476	0.210903	-0.0714983	-1.02284	-0.018071	0.0277238
0.0582537	-0.0295197	0.177829	-0.0791308	-1.05465	-0.0206152	0.0213634
0.0557096	-0.0307918	0.163836	-0.0714983	-1.103	-0.0193431	0.0213634
0.0557096	-0.034608	0.148571	-0.06641	-1.16153	-0.0206152	0.0200914
0.046805	-0.0358801	0.138395	-0.0600496	-1.22133	-0.0257035	0.0162751
0.0506213	-0.0384243	0.138395	-0.0600496	-1.25187	-0.0257035	0.0251797
0.0531654	-0.0269756	0.140939	-0.0714983	-1.26459	-0.0231593	0.0289959
0.0379005	-0.0231593	0.135851	-0.0714983	-1.26841	-0.0257035	0.0340842
0.0366284	-0.00916645	0.12949	-0.0689542	-1.24169	-0.034608	0.0366284
0.0315401	-0.00280606	0.137123	-0.0613217	-1.19079	-0.0231593	0.0353563
0.0340842	-0.00153398	0.134578	-0.0511451	-1.1259	-0.0206152	0.0379005
0.0264518	-0.000261901	0.133306	-0.0473288	-1.06992	-0.0167989	0.0340842
0.0366284	0.00101018	0.132034	-0.0486009	-1.04574	-0.0142548	0.0391725
0.0340842	0.00101018	0.130762	-0.0460567	-1.04447	-0.00280606	0.0340842
0.0315401	-0.00662229	0.132034	-0.0333359	-1.06101	0.00228226	0.0340842
0.0340842	-0.0117106	0.132034	-0.034608	-1.07119	0.00101018	0.0239076
0.0455329	-0.0193431	0.128218	-0.0269756	-1.07246	0.00101018	0.0213634
0.0480771	-0.00662229	0.121858	-0.0244314	-1.08773	0.00101018	0.0213634
0.046805	-0.0142548	0.125674	-0.0307918	-1.10173	0.00609849	0.015003
0.0455329	-0.0155268	0.118041	-0.0206152	-1.11954	-0.00153398	0.0175472
0.0404446	-0.0231593	0.12313	-0.0231593	-1.13227	-0.0104385	0.013731
0.0429888	-0.0295197	0.118041	-0.0269756	-1.117	-0.0104385	0.015003
0.030268	-0.0358801	0.120586	-0.0333359	-1.07628	-0.00407814	0.0111868
0.0200914	-0.034608	0.128218	-0.034608	-1.03175	-0.00662229	0.00355434
0.00609849	-0.0295197	0.132034	-0.0295197	-1.00757	-0.0129827	0.00864265
0.00609849	-0.0371522	0.134578	-0.0295197	-1.01521	-0.0129827	0.015003
-0.000261901	-0.0371522	0.138395	-0.0206152	-1.02284	-0.0117106	0.0251797
-0.00407814	-0.0371522	0.148571	-0.0206152	-1.03811	-0.0117106	0.0226355
-0.00535022	-0.0409684	0.151115	-0.0142548	-1.05465	-0.0155268	0.0200914
-0.00789437	-0.0396963	0.162564	-0.00916645	-1.103	-0.0155268	0.0188193
-0.00916645	-0.0307918	0.148571	0.00228226	-1.16662	-0.0231593	0.013731
-0.0142548	-0.0244314	0.143483	0.00482641	-1.22133	-0.0206152	0.013731
-0.0104385	-0.0295197	0.143483	0.00228226	-1.24551	-0.0282476	0.00482641
-0.0104385	-0.0257035	0.147299	0.00228226	-1.23533	-0.0218872	0.00864265
-0.0117106	-0.034608	0.147299	0.00355434	-1.21115	-0.0142548	0.00101018
-0.0167989	-0.034608	0.143483	0.00737057	-1.17807	-0.0104385	0.00101018
-0.0104385	-0.0333359	0.146027	0.00737057	-1.14372	-0.00662229	0.00101018
-0.0142548	-0.0295197	0.143483	0.0200914	-1.10555	-0.0129827	0.00101018
-0.00407814	-0.0282476	0.151115	0.0264518	-1.06737	-0.0104385	0.00355434
-0.00916645	-0.0269756	0.146027	0.0188193	-1.04193	-0.0218872	-0.0129827
-0.0104385	-0.0295197	0.148571	0.0175472	-1.02666	-0.0167989	-0.0193431
-0.00789437	-0.034608	0.143483	0.013731	-1.01393	-0.0193431	-0.0155268
-0.0129827	-0.0307918	0.143483	0.0175472	-0.993577	-0.00662229	-0.0117106
-0.0155268	-0.034608	0.144755	0.0111868	-0.98467	-0.00789437	-0.00789437
-0.0193431	-0.0333359	0.143483	0.00864265	-0.992304	-0.00662229	-0.00407814
-0.0206152	-0.0409684	0.138395	0.00609849	-1.01393	-0.00407814	-0.00535022
-0.0257035	-0.0460567	0.132034	0.00864265	-1.03429	0.00864265	-0.0117106
-0.0155268	-0.0460567	0.135851	0.00609849	-1.0292	0.00609849	-0.00153398
-0.0307918	-0.0473288	0.121858	-0.000261901	-1.01521	0.00101018	-0.00535022
-0.0435126	-0.034608	0.128218	0.0124589	-1.01902	0.00864265	-0.00280606
-0.0447847	-0.0409684	0.132034	0.00737057	-1.01902	0.0111868	-0.00789437
-0.0384243	-0.034608	0.139667	0.00737057	-1.02793	0.015003	-0.00662229
-0.0447847	-0.034608	0.147299	0.00737057	-1.02284	0.00991473	-0.0129827
-0.0422405	-0.0257035	0.139667	0.00864265	-0.98467	0.0213634	-0.0142548
-0.0460567	-0.0231593	0.135851	0.00482641	-0.964312	0.0251797	-0.0167989
-0.0396963	-0.0257035	0.128218	-0.00280606	-0.994849	0.0251797	-0.0257035
-0.0396963	-0.0218872	0.130762	0.00101018	-1.03938	0.0251797	-0.0193431
-0.0307918	-0.0257035	0.12313	-0.0117106	-1.05338	0.0188193	-0.0231593
-0.0167989	-0.0206152	0.120586	-0.00153398	-1.03938	0.0162751	-0.0282476
-0.00662229	-0.0206152	0.112953	0.00355434	-1.0292	0.0111868	-0.0371522
0.00609849	-0.0193431	0.115497	0.00101018	-1.03302	0.0188193	-0.0358801
0.00228226	-0.0193431	0.111681	0.00991473	-1.05465	0.0162751	-0.0447847
0.00355434	-0.0206152	0.116769	0.00991473	-1.10046	0.013731	-0.0358801
0.00101018	-0.0142548	0.118041	0.00991473	-1.11063	0.0162751	-0.0269756
0.00737057	-0.0142548	0.118041	0.00355434	-1.08646	0.0111868	-0.0206152
0.00355434	-0.0142548	0.121858	0.00101018	-1.05338	0.0188193	-0.0167989
0.00991473	-0.0167989	0.12313	-0.000261901	-1.01775	0.0239076	-0.0282476
0.00609849	-0.0142548	0.118041	-0.00789437	-0.987215	0.0366284	-0.0269756
0.00228226	-0.0206152	0.107865	-0.0142548	-0.989759	0.0340842	-0.0295197
-0.00407814	-0.0282476	0.118041	-0.0206152	-0.991032	0.0455329	-0.0155268
-0.000261901	-0.0257035	0.111681	-0.0193431	-0.98467	0.0531654	-0.0155268
0.00228226	-0.0295197	0.115497	-0.0218872	-0.968129	0.0557096	-0.018071
-0.0129827	-0.0282476	0.111681	-0.0167989	-0.956678	0.0544375	-0.0167989
-0.00280606	-0.0358801	0.115497	-0.0117106	-0.98467	0.0493492	-0.0218872
0.00101018	-0.0333359	0.106593	-0.0142548	-1.02539	0.0569816	-0.00662229
0.00991473	-0.034608	0.0964161	-0.0167989	-1.05465	0.0544375	-0.00407814
-0.00153398	-0.034608	0.0887836	-0.0206152	-1.06992	0.0480771	-0.00407814
-0.0104385	-0.0371522	0.078607	-0.0155268	-1.0661	0.0404446	-0.00280606
-0.0193431	-0.0358801	0.0849674	-0.0167989	-1.05211	0.0366284	-0.00916645
-0.00535022	-0.0333359	0.0722466	-0.0206152	-1.04447	0.0353563	-0.00535022
0.00228226	-0.0409684	0.0747907	-0.0218872	-1.04447	0.0340842	-0.0206152
0.00101018	-0.0473288	0.0747907	-0.0295197	-1.0432	0.0353563	-0.0282476
0.00101018	-0.0524171	0.0760628	-0.0231593	-1.04193	0.0289959	-0.0244314
0.00864265	-0.049873	0.0722466	-0.0257035	-1.03811	0.0353563	-0.0193431
0.0124589	-0.0473288	0.0747907	-0.0155268	-1.04574	0.0328121	-0.0231593
0.00991473	-0.0549613	0.0811511	-0.0142548	-1.04956	0.0340842	-0.0142548
0.00609849	-0.0536892	0.078607	-0.00662229	-1.03938	0.0366284	-0.0104385
-0.000261901	-0.0600496	0.0824232	-0.00407814	-1.03938	0.0417167	-0.0142548
0.00991473	-0.0549613	0.0773349	-0.00407814	-1.04574	0.0493492	-0.00407814
0.00737057	-0.0575054	0.0875115	-0.00662229	-1.04956	0.0442609	-0.00662229
0.0188193	-0.0600496	0.0836953	-0.0104385	-1.06228	0.0493492	0.00355434
0.00482641	-0.0562334	0.0811511	-0.00916645	-1.07374	0.046805	0.0111868
0.00609849	-0.0625938	0.0722466	-0.0257035	-1.07501	0.0480771	0.00991473
0.0175472	-0.0587775	0.0760628	-0.0257035	-1.05338	0.0455329	0.0200914
0.0175472	-0.0651379	0.0722466	-0.0231593	-1.03938	0.0366284	0.0200914
0.015003	-0.0702262	0.0671583	-0.0167989	-1.05211	0.0328121	0.015003
0.0213634	-0.0842191	0.0671583	-0.00916645	-1.0661	0.0264518	0.00737057
0.0315401	-0.0918516	0.0658862	-0.0117106	-1.09028	0.0289959	0.00737057
0.0315401	-0.102028	0.0735187	-0.00662229	-1.10427	0.0200914	0.00482641
0.0404446	-0.113477	0.0671583	-0.0142548	-1.11318	0.0251797	0.00355434
0.0340842	-0.107117	0.0671583	-0.00916645	-1.11063	0.0200914	0.00864265
0.0340842	-0.114749	0.06207	-0.0193431	-1.09155	0.015003	-0.00407814
0.030268	-0.116021	0.0569816	-0.0257035	-1.07374	0.015003	-0.00407814
0.0340842	-0.112205	0.0582537	-0.0257035	-1.07246	0.0111868	-0.00280606
0.0340842	-0.105844	0.0557096	-0.0206152	-1.07628	0.015003	-0.00535022
0.0353563	-0.099484	0.0557096	-0.018071	-1.06992	0.013731	-0.00535022
0.0315401	-0.100756	0.0480771	-0.0244314	-1.04193	0.0239076	-0.00789437
0.0188193	-0.0931237	0.0480771	-0.0155268	-1.00757	0.0239076	0.00609849
0.0200914	-0.0931237	0.046805	-0.0244314	-1.00885	0.0213634	0.013731
0.00991473	-0.0842191	0.0480771	-0.0269756	-1.0432	0.0162751	0.0239076
0.0251797	-0.0943957	0.0493492	-0.0358801	-1.07119	0.013731	0.0213634
0.0175472	-0.0854912	0.0518933	-0.0358801	-1.103	0.015003	0.0213634
0.0175472	-0.0842191	0.0506213	-0.0409684	-1.12845	0.0162751	0.0213634
0.0175472	-0.0880353	0.046805	-0.0409684	-1.12718	0.0328121	0.0239076
0.0162751	-0.0854912	0.0455329	-0.0269756	-1.10046	0.0340842	0.0353563
0.015003	-0.0880353	0.046805	-0.0295197	-1.08392	0.0379005	0.0340842
0.013731	-0.0854912	0.0391725	-0.0244314	-1.09537	0.0404446	0.0366284
0.0124589	-0.0943957	0.0366284	-0.0307918	-1.11063	0.0417167	0.0340842
0.0111868	-0.099484	0.0366284	-0.0282476	-1.12463	0.0315401	0.0417167
0.0213634	-0.102028	0.0239076	-0.0257035	-1.13099	0.0251797	0.0366284
0.0251797	-0.104572	0.0251797	-0.0320639	-1.13099	0.030268	0.0251797
0.030268	-0.102028	0.0251797	-0.0358801	-1.11063	0.0200914	0.0213634
0.0251797	-0.104572	0.0239076	-0.0460567	-1.09028	0.0251797	0.0188193
0.0315401	-0.099484	0.0251797	-0.0511451	-1.09155	0.0213634	0.0315401
0.0226355	-0.102028	0.0328121	-0.0651379	-1.10555	0.015003	0.0251797
0.0213634	-0.0969399	0.0340842	-0.0638658	-1.11445	0.0111868	0.030268
0.0251797	-0.0918516	0.046805	-0.0638658	-1.11063	0.00609849	0.0404446
0.0264518	-0.0918516	0.0455329	-0.0714983	-1.09918	0.00609849	0.0480771
0.0175472	-0.0816749	0.0455329	-0.06641	-1.10427	0.00101018	0.0480771
0.013731	-0.0765866	0.0379005	-0.06641	-1.117	0.00228226	0.0480771
0.0124589	-0.0676821	0.0379005	-0.0524171	-1.13735	-0.00407814	0.0544375
0.00609849	-0.0651379	0.0277238	-0.0486009	-1.15008	-0.0104385	0.0506213
0.0111868	-0.0562334	0.0264518	-0.0447847	-1.14499	-0.0129827	0.0544375
0.00355434	-0.0447847	0.030268	-0.0409684	-1.12718	-0.00662229	0.0455329
0.013731	-0.0473288	0.0264518	-0.0473288	-1.11063	0.00737057	0.0404446
0.00991473	-0.0371522	0.0251797	-0.0396963	-1.09791	0.00355434	0.0315401
0.0124589	-0.034608	0.0251797	-0.0384243	-1.09664	0.00101018	0.0277238
0.015003	-0.034608	0.0226355	-0.034608	-1.08773	-0.00535022	0.0379005
0.0162751	-0.0269756	0.0213634	-0.034608	-1.07119	-0.0193431	0.0417167
0.0188193	-0.0231593	0.0239076	-0.0244314	-1.06356	-0.0257035	0.0480771
0.0188193	-0.0206152	0.0213634	-0.0244314	-1.06228	-0.0282476	0.0557096
0.0264518	-0.0295197	0.0239076	-0.0244314	-1.07374	-0.0257035	0.0646141
0.0175472	-0.0295197	0.0277238	-0.0218872	-1.10046	-0.0307918	0.0582537
0.0200914	-0.0282476	0.0315401	-0.0282476	-1.10936	-0.0244314	0.0340842
0.0162751	-0.0244314	0.0277238	-0.0244314	-1.10046	-0.0155268	0.0213634
0.013731	-0.0206152	0.0353563	-0.0295197	-1.10682	-0.018071	0.00864265
0.0111868	-0.00916645	0.0379005	-0.0257035	-1.10682	-0.0142548	0.00991473
0.00991473	-0.00280606	0.0429888	-0.0231593	-1.07883	-0.0142548	0.00864265
0.00737057	-0.00789437	0.0379005	-0.0206152	-1.02284	-0.0129827	0.00355434
0.00991473	-0.00916645	0.0417167	-0.0193431	-0.969402	-0.0129827	0.00991473
0.00609849	-0.0155268	0.0455329	-0.0244314	-0.946499	-0.00407814	-0.00407814
-0.00407814	-0.00916645	0.0455329	-0.0142548	-0.968129	-0.00407814	-0.000261901
-0.00407814	-0.00407814	0.0493492	-0.0104385	-1.00248	-0.00407814	0.00355434
-0.00916645	-0.00662229	0.0531654	-0.0117106	-1.16535	-0.00789437	0.0111868
-0.00407814	-0.00407814	0.06207	-0.0117106	-1.14881	-0.00916645	0.0162751
-0.0142548	-0.0117106	0.0506213	-0.0206152	-1.15517	-0.0117106	0.013731
-0.0129827	-0.00789437	0.0506213	-0.0117106	-1.15644	-0.0193431	0.00864265
-0.0269756	-0.00535022	0.0417167	-0.0167989	-1.14881	-0.0167989	0.00737057
-0.034608	0.00355434	0.0455329	-0.0155268	-1.13227	-0.0104385	0.013731
-0.0358801	0.00101018	0.046805	-0.0142548	-1.11954	-0.0142548	0.00991473
-0.0295197	0.00101018	0.046805	-0.0155268	-1.13608	-0.0193431	0.0124589
-0.0358801	0.00991473	0.0531654	-0.0167989	-1.16662	-0.0282476	0.00991473
-0.0396963	-0.000261901	0.0493492	-0.0193431	-1.20225	-0.0231593	0.00991473
-0.0409684	-0.00535022	0.0531654	-0.0167989	-1.22642	-0.0244314	0.00737057
-0.0371522	-0.0129827	0.0518933	-0.0295197	-1.21751	-0.0231593	0.00991473
-0.034608	-0.0167989	0.06207	-0.0307918	-1.18189	-0.0244314	0.0213634
-0.0396963	-0.0231593	0.0671583	-0.0384243	-1.17298	-0.0142548	0.0239076
-0.0371522	-0.0269756	0.0747907	-0.0447847	-1.18062	-0.00535022	0.030268
-0.0435126	-0.0206152	0.0747907	-0.0447847	-1.18316	-0.00916645	0.0366284
-0.0396963	-0.0244314	0.0747907	-0.0549613	-1.17553	-0.00153398	0.0417167
-0.0396963	-0.0244314	0.0773349	-0.0511451	-1.1539	-0.0155268	0.0353563
-0.0422405	-0.0244314	0.0671583	-0.0511451	-1.13608	-0.0218872	0.0340842
-0.0575054	-0.018071	0.0747907	-0.0486009	-1.13735	-0.0167989	0.030268
-0.0613217	-0.0218872	0.0722466	-0.0473288	-1.15517	-0.0155268	0.015003
-0.0651379	-0.0231593	0.0722466	-0.0435126	-1.17171	-0.00407814	0.00991473
-0.0638658	-0.0244314	0.0607979	-0.0295197	-1.17298	-0.00280606	-0.000261901
-0.0638658	-0.0257035	0.0582537	-0.0231593	-1.16026	-0.00280606	0.00864265
-0.0587775	-0.0193431	0.0569816	-0.0167989	-1.12463	-0.00916645	0.013731
-0.0562334	-0.0257035	0.0544375	-0.0257035	-1.09537	-0.00535022	0.0226355
-0.0676821	-0.0282476	0.0493492	-0.0307918	-1.07374	-0.00280606	0.015003
-0.0536892	-0.0333359	0.0455329	-0.0320639	-1.0801	-0.00662229	0.00737057
-0.0460567	-0.034608	0.0442609	-0.0371522	-1.10682	0.00482641	-0.000261901
-0.0384243	-0.0486009	0.0455329	-0.0307918	-1.10682	-0.00153398	-0.0117106
-0.0460567	-0.0549613	0.0557096	-0.0384243	-1.07755	0.00101018	-0.00535022
-0.0307918	-0.0536892	0.0531654	-0.0295197	-1.04956	-0.00280606	-0.0117106
-0.034608	-0.0549613	0.0569816	-0.0333359	-1.05083	-0.00535022	-0.0104385
-0.0231593	-0.049873	0.0544375	-0.034608	-1.07755	-0.0129827	-0.0142548
-0.0129827	-0.0651379	0.0518933	-0.0435126	-1.10809	-0.0142548	-0.0142548
-0.00662229	-0.0689542	0.0417167	-0.0473288	-1.13099	-0.0129827	-0.0104385
-0.00535022	-0.0778587	0.0328121	-0.0307918	-1.13099	-0.0117106	-0.0167989
-0.00280606	-0.0765866	0.0315401	-0.0257035	-1.09918	-0.0129827	-0.00407814
-0.00535022	-0.0714983	0.0226355	-0.0167989	-1.06101	-0.0218872	-0.00916645
0.00101018	-0.0651379	0.0251797	-0.0193431	-1.04956	-0.0142548	0.00482641
0.00737057	-0.0575054	0.0213634	-0.0155268	-1.05847	-0.018071	0.0124589
0.015003	-0.0562334	0.0175472	-0.00407814	-1.05847	-0.0218872	0.0162751
0.00991473	-0.0549613	0.0188193	-0.00535022	-1.04956	-0.0244314	0.0175472
0.00482641	-0.0600496	0.00991473	0.00101018	-1.0292	-0.034608	0.00991473
-0.000261901	-0.0587775	0.00609849	-0.00407814	-1.01521	-0.0295197	0.00609849
-0.00153398	-0.0651379	0.00228226	0.00355434	-1.03048	-0.0396963	0.00228226
0.0175472	-0.0562334	-0.00407814	0.00737057	-1.07246	-0.0396963	-0.00153398
0.013731	-0.0536892	-0.00789437	0.00737057	-1.10427	-0.0435126	-0.0142548
0.00991473	-0.0486009	-0.0104385	0.00101018	-1.10936	-0.0473288	-0.0142548
0.00609849	-0.0396963	-0.00407814	-0.00407814	-1.0801	-0.0447847	-0.0104385
0.015003	-0.0384243	-0.00280606	-0.00916645	-1.05847	-0.0549613	0.00101018
0.00991473	-0.034608	0.00482641	-0.0167989	-1.05338	-0.0549613	0.0188193
0.013731	-0.0422405	0.00482641	-0.0142548	-1.06101	-0.0549613	0.0289959
0.0188193	-0.0358801	-0.000261901	-0.0218872	-1.07374	-0.0473288	0.0328121
0.0175472	-0.0409684	-0.00153398	-0.0231593	-1.06483	-0.0447847	0.0289959
0.0239076	-0.0320639	-0.00280606	-0.0206152	-1.04829	-0.0447847	0.0391725
0.015003	-0.0257035	0.00355434	-0.0167989	-1.02411	-0.0295197	0.0417167
0.015003	-0.0206152	0.00101018	-0.0244314	-1.02284	-0.0244314	0.0429888
0.00609849	-0.0104385	0.00737057	-0.0307918	-1.03811	-0.0193431	0.0455329
0.015003	-0.00662229	0.00991473	-0.0193431	-1.05083	-0.0218872	0.0455329
0.015003	0.00482641	0.0162751	-0.0206152	-1.0572	-0.0193431	0.0518933
0.0188193	0.00101018	0.013731	-0.0193431	-1.05083	-0.0142548	0.0455329
0.0251797	0.00101018	0.00991473	-0.0142548	-1.04574	-0.0295197	0.0518933
0.0289959	-0.00535022	0.00991473	-0.0117106	-1.05465	-0.034608	0.046805
0.0277238	-0.00407814	-0.00535022	-0.00535022	-1.06356	-0.0409684	0.0506213
0.0213634	-0.0155268	0.00101018	-0.00662229	-1.08519	-0.0435126	0.046805
0.0251797	-0.0155268	0.00101018	-0.00407814	-1.103	-0.0396963	0.0518933
0.0124589	-0.0142548	0.00609849	-0.0193431	-1.10555	-0.0435126	0.06207
0.0162751	-0.0142548	-0.00535022	-0.0206152	-1.10555	-0.0307918	0.06207
0.00609849	-0.0104385	-0.00407814	-0.0231593	-1.08519	-0.0295197	0.0658862
0.0162751	-0.0142548	-0.00280606	-0.0167989	-1.06865	-0.0333359	0.063342
0.0213634	-0.00535022	-0.000261901	-0.0104385	-1.07119	-0.0358801	0.0709745
0.0264518	-0.0142548	-0.00407814	-0.018071	-1.089	-0.0269756	0.0684304
0.0251797	-0.00916645	-0.00662229	-0.0104385	-1.089	-0.0193431	0.0709745
0.0213634	-0.0104385	0.00101018	-0.0155268	-1.07374	-0.0193431	0.0735187
0.0251797	-0.00407814	-0.00916645	-0.0155268	-1.05465	-0.0129827	0.0773349
0.0264518	-0.00535022	-0.00916645	-0.0193431	-1.04702	-0.0257035	0.0760628
0.0328121	-0.00407814	-0.0155268	-0.018071	-1.05211	-0.0193431	0.0671583
0.0226355	-0.00662229	-0.0129827	-0.0206152	-1.07501	-0.0167989	0.0658862
0.0277238	-0.0193431	-0.0142548	-0.0307918	-1.10555	-0.0206152	0.0582537
0.0264518	-0.0231593	-0.0244314	-0.0282476	-1.11827	-0.0155268	0.0480771
0.0353563	-0.0269756	-0.0193431	-0.0193431	-1.117	-0.0142548	0.0417167
0.0315401	-0.0206152	-0.0167989	-0.0155268	-1.11445	-0.00407814	0.0277238
0.0315401	-0.0257035	-0.0167989	-0.0282476	-1.13099	-0.00789437	0.0315401
0.0340842	-0.0193431	-0.0155268	-0.0307918	-1.15517	-0.00407814	0.0328121
0.0379005	-0.0206152	-0.00916645	-0.0396963	-1.17807	-0.00280606	0.0404446
0.0429888	-0.0117106	-0.00280606	-0.049873	-1.17807	-0.00662229	0.0455329
0.0429888	-0.00916645	0.00101018	-0.0549613	-1.16026	-0.00535022	0.0429888
0.046805	-0.0155268	0.00355434	-0.0524171	-1.14881	-0.00535022	0.046805
0.046805	-0.0142548	0.00482641	-0.0447847	-1.15517	0.00101018	0.0417167
0.0569816	-0.0206152	0.00101018	-0.0562334	-1.16026	-0.00535022	0.0417167
0.0518933	-0.0155268	-0.0142548	-0.0638658	-1.15644	0.00228226	0.0289959
0.0480771	-0.0142548	-0.00153398	-0.0651379	-1.15517	0.00991473	0.0417167
0.0417167	-0.00662229	-0.0117106	-0.0638658	-1.15262	0.00228226	0.0429888
0.0404446	-0.00916645	-0.0218872	-0.0651379	-1.16916	0.00991473	0.0391725
0.0442609	-0.0104385	-0.0269756	-0.0753146	-1.18825	0.00991473	0.0442609
0.0455329	-0.00789437	-0.0193431	-0.0727704	-1.20097	0.00609849	0.0442609
0.0455329	-0.0104385	-0.018071	-0.0740425	-1.20097	0.00355434	0.0518933
0.0506213	-0.00407814	-0.0117106	-0.0651379	-1.18952	0.00101018	0.0518933
0.0569816	-0.00535022	-0.0155268	-0.0625938	-1.19334	-1.19716	0.0518933
0.0531654	-0.00535022	-0.018071	-0.0600496	-1.1997	-1.17044	0.0506213
0.0569816	-0.000261901	-0.0155268	-0.0549613	-1.19716	-1.1857	0.0544375
0.0582537	0.0111868	-0.0129827	-0.0600496	-1.1768	-1.22388	0.0557096
0.0658862	0.0200914	-0.00662229	-0.0549613	-1.15135	-1.24678	0.0429888
0.0709745	0.0111868	0.00101018	-0.0511451	-1.15517	-1.2366	0.0480771
0.0722466	0.0162751	0.00991473	-0.034608	-1.18189	-1.20352	0.046805
0.0760628	0.00864265	0.0162751	-0.0307918	-1.20479	-1.16535	0.0506213
0.0722466	0.00609849	0.0264518	-0.0358801	-1.21751	-1.14881	0.0557096
0.0709745	0.00355434	0.0226355	-0.0486009	-1.21115	-1.15517	0.0557096
0.0709745	0.00228226	0.030268	-0.0536892	-1.18443	-1.15644	0.06207
0.0722466	0.00101018	0.0264518	-0.0511451	-1.15135	-1.14881	0.06207
0.0646141	-0.00280606	0.0340842	-0.0536892	-1.1259	-1.13227	0.06207
0.0518933	-0.000261901	0.0315401	-0.0511451	-1.12972	-1.11954	0.0607979
0.0315401	0.00482641	0.0404446	-0.0511451	-1.15262	-1.13608	0.0544375
0.0264518	0.00864265	0.0404446	-0.0549613	-1.17171	-1.16662	0.06207
0.00991473	0.00101018	0.0251797	-0.0562334	-1.17553	-1.20225	0.0557096
0.00101018	0.00482641	0.0213634	-0.0638658	-1.16026	-1.22642	0.0124589
-0.00280606	0.00737057	0.00991473	-0.0549613	-1.14499	-1.21751	0.00864265
0.00482641	0.00482641	0.0175472	-0.0511451	-1.13481	-1.18189	0.0111868
0.015003	0.00355434	0.0124589	-0.0536892	-1.13481	-1.17298	0.0188193
0.0175472	-0.00280606	0.0200914	-0.0549613	-1.13735	-1.18062	0.0264518
0.00991473	-0.000261901	0.0188193	-0.0511451	-1.13608	-1.18316	0.030268
0.00228226	-0.00916645	0.0277238	-0.0371522	-1.10427	-1.17553	0.0239076
-0.00153398	-0.018071	0.0264518	-0.0409684	-1.06101	-1.1539	-0.147449
-0.0104385	-0.0257035	0.0251797	-0.0447847	-1.02539	-1.13608	-0.143632
-0.00535022	-0.0295197	0.0289959	-0.0486009	-1.02284	-1.13735	-0.134725
-0.00407814	-0.0333359	0.0251797	-0.0447847	-1.05465	-1.15517	-0.130908
-0.00535022	-0.0435126	0.0239076	-0.0409684	-1.103	-1.17171	-0.133453
-0.00535022	-0.0435126	0.0162751	-0.0460567	-1.16153	-1.17298	-0.144904
0.00609849	-0.0549613	0.0239076	-0.0447847	-1.22133	-1.16026	-0.156356
0.00482641	-0.0511451	0.015003	-0.0511451	-1.25187	-1.12463	-0.153811
0.015003	-0.049873	0.0239076	-0.0511451	-1.26459	-1.09537	-0.135998
0.0124589	-0.0536892	0.0213634	-0.0422405	-1.26841	-1.07374	-0.113095
0.00991473	-0.0447847	0.0277238	-0.0447847	-1.24169	-1.0801	-0.105461
0.00609849	-0.0511451	0.0366284	-0.034608	-1.19079	-1.10682	-0.100371
0.00355434	-0.0549613	0.0417167	-0.0257035	-1.1259	-1.10682	-0.0940096
-0.00153398	-0.06641	0.046805	-0.0218872	-1.06992	-1.07755	-0.0825582
-0.00407814	-0.0651379	0.0506213	-0.0307918	-1.04574	-1.04956	-0.0596555
-0.00280606	-0.0613217	0.0557096	-0.0231593	-1.04447	-1.05083	-0.0418423
-0.00535022	-0.0600496	0.0544375	-0.00916645	-1.06101	-1.07755	-0.0278462
0.00355434	-0.0575054	0.0607979	-0.0142548	-1.07119	-1.10809	-0.030391
-0.00280606	-0.0562334	0.0544375	-0.0142548	-1.07246	-1.13099	-0.0342081
0.00991473	-0.0524171	0.0531654	-0.0142548	-1.08773	-1.13099	-0.0227567
0.0162751	-0.0613217	0.0366284	-0.00789437	-1.10173	-1.09918	-0.0176672
0.0162751	-0.0600496	0.030268	-0.0142548	-1.11954	-1.06101	-0.0316633
0.013731	-0.0676821	0.0200914	-0.00535022	-1.13227	-1.04956	-0.054566
0.00991473	-0.0676821	0.00864265	-0.00407814	-1.117	-1.05847	-0.0672898
0.0175472	-0.0714983	-0.000261901	-0.00407814	-1.07628	-1.05847	-0.0507489
0.0162751	-0.0816749	-0.00535022	-0.00535022	-1.03175	-1.04956	-0.0405699
0.0264518	-0.0804029	-0.00153398	-0.00916645	-1.00757	-1.0292	-0.0405699
0.030268	-0.0880353	-0.00153398	-0.0117106	-1.01521	-1.01521	-0.0482042
0.0379005	-0.0905795	-0.000261901	-0.0155268	-1.02284	-1.03048	-0.0520213
0.0417167	-0.0918516	-0.0104385	-0.00916645	-1.03811	-1.07246	-0.0482042
0.0404446	-0.0905795	-0.0104385	-0.0142548	-1.05465	-1.10427	-0.0520213
0.0391725	-0.0956678	-0.0193431	-0.0155268	-1.103	-1.10936	-0.0634726
0.0366284	-0.102028	-0.018071	-0.0142548	-1.16662	-1.0801	-0.0711069
0.0251797	-0.0969399	-0.0142548	-0.0167989	-1.22133	-1.05847	-0.0634726
0.013731	-0.098212	-0.00916645	-0.0155268	-1.24551	-1.05338	-0.0571108
0.0200914	-0.0931237	-0.00789437	-0.0244314	-1.23533	-1.06101	-0.0609279
0.0226355	-0.0854912	-0.0142548	-0.0206152	-1.21115	-1.07374	-0.0774687
0.0239076	-0.0816749	-0.0129827	-0.0269756	-1.17807	-1.06483	-0.0889201
0.0175472	-0.0689542	-0.0218872	-0.0244314	-1.14372	-1.04829	-0.105461
0.0200914	-0.06641	-0.0269756	-0.0142548	-1.10555	-1.02411	-0.109278
0.015003	-0.0613217	-0.0409684	-0.0155268	-1.06737	-1.02284	-0.101644
0.0175472	-0.0600496	-0.049873	-0.0117106	-1.04193	-1.03811	-0.074924
0.0289959	-0.0575054	-0.049873	-0.0155268	-1.02666	-1.05083	-0.054566
0.0328121	-0.0549613	-0.0371522	-0.00662229	-1.01393	-1.0572	-0.0354805
0.0455329	-0.0524171	-0.0269756	-0.0104385	-0.993577	-1.05083	-0.0253015
0.0455329	-0.0511451	-0.0244314	-0.00535022	-0.98467	-1.04574	-0.0176672
0.0480771	-0.0600496	-0.0193431	-0.00407814	-0.992304	-1.05465	-0.0138501
0.0455329	-0.0575054	-0.0295197	-0.0104385	-1.01393	-1.06356	-0.020212
0.0417167	-0.0575054	-0.0244314	-0.0193431	-1.03429	-1.08519	-0.0316633
0.0289959	-0.0562334	-0.0257035	-0.0193431	-1.0292	-1.103	-0.0392976
0.0264518	-0.0549613	-0.0218872	-0.0155268	-1.01521	-1.10555	-0.030391
0.0289959	-0.0549613	-0.0244314	-0.0206152	-1.01902	-1.10555	-0.020212
0.0353563	-0.034608	-0.0333359	-0.0129827	-1.01902	-1.08519	-0.0265738
0.0417167	-0.0295197	-0.0371522	-0.0167989	-1.02793	-1.06865	-0.0380252
0.0455329	-0.0104385	-0.0396963	-0.00407814	-1.02284	-1.07119	-0.0342081
0.0544375	-0.00916645	-0.0358801	0.00101018	-0.98467	-1.089	-0.0354805
0.0544375	-0.00662229	-0.0396963	-0.00280606	-0.964312	-1.089	-0.0405699
0.06207	-0.000261901	-0.034608	-0.00407814	-0.994849	-1.07374	-0.0456594
0.0658862	-0.000261901	-0.0409684	0.00101018	-1.03938	-1.05465	-0.0469318
0.0671583	-0.00407814	-0.0295197	0.00737057	-1.05338	-1.04702	-0.0367528
0.0671583	-0.00662229	-0.034608	0.00101018	-1.03938	-1.05211	-0.0265738
0.0671583	-0.00280606	-0.0320639	0.00991473	-1.0292	-1.07501	-0.0151225
0.0709745	-0.00407814	-0.0307918	-0.000261901	-1.03302	-1.10555	-0.0113054
0.06207	-0.00535022	-0.0320639	0.00482641	-1.05465	-1.11827	-0.0151225
0.0658862	-0.00662229	-0.356444	-0.000261901	-1.10046	-1.117	-0.020212
0.06207	-0.0155268	-0.358988	-0.00407814	-1.11063	-1.11445	-0.0227567
0.06207	-0.0295197	-0.356444	-0.00280606	-1.08646	-1.13099	-0.0316633
0.0671583	-0.0396963	-0.347539	-0.00535022	-1.05338	-1.15517	-0.0532937
0.0658862	-0.0396963	-0.350084	-0.00662229	-1.01775	-1.17807	-0.0660174
0.0684304	-0.0396963	-0.356444	-0.0193431	-0.987215	-1.17807	-0.0583831
0.0671583	-0.0307918	0.0281382	-0.0167989	-0.989759	-1.16026	-0.0571108
0.0773349	-0.0295197	0.0268658	-0.0244314	-0.991032	-1.14881	-0.0723792
0.0747907	-0.0320639	0.0205039	-0.0193431	-0.98467	-1.15517	-0.0812858
0.0722466	-0.0333359	0.0166868	-0.00662229	-0.968129	-1.16026	-0.0761964
0.0747907	-0.0231593	0.0205039	-0.000261901	-0.956678	-1.15644	-0.0609279
0.0684304	-0.0142548	0.0205039	-0.00153398	-0.98467	-1.15517	-0.0354805
0.0735187	-0.0193431	0.0205039	0.00101018	-1.02539	-1.15262	-0.0163949
0.0684304	-0.0117106	0.0205039	0.00991473	-1.05465	-1.16916	-0.0113054
0.0709745	-0.0155268	0.0179592	0.00864265	-1.06992	-1.18825	-0.0214844
0.0582537	-0.0155268	0.0166868	0.00991473	-1.0661	-1.20097	-0.030391
0.0671583	-0.0193431	0.0154144	0.0124589	-1.05211	-1.20097	-0.0405699
0.0709745	-0.0218872	0.0179592	0.0175472	-1.04447	-1.18952	-0.0456594
0.0671583	-0.0231593	0.0205039	0.0226355	-1.04447	-1.19334	-0.0431147
0.0646141	-0.0218872	0.0205039	0.015003	-1.0432	-1.1997	-0.0240291
0.06207	-0.0142548	0.0166868	0.015003	-1.04193	-1.19716	0.0154144
0.0671583	-0.00916645	0.0154144	0.00991473	-1.03811	-1.1768	0.0345
0.0607979	-0.0142548	0.0179592	0.00355434	-1.04574	-1.15135	0.0166868
0.0658862	-0.0257035	0.0205039	-0.0155268	-1.04956	-1.15517	-0.0138501
0.0646141	-0.0257035	0.0230487	-0.0193431	-1.03938	-1.18189	-0.030391
0.0671583	-0.0244314	0.0192315	-0.0206152	-1.03938	-1.20479	-0.020212
0.063342	-0.0167989	0.0128697	-0.0193431	-1.04574	-1.21751	0.00650783
0.046805	-0.0155268	0.0141421	-0.0142548	-1.04956	-1.21115	0.0179592
0.0518933	-0.0167989	0.0141421	-0.018071	-1.06228	-1.18443	0.000145967
0.0442609	-0.0193431	0.0166868	-0.0167989	-1.07374	-1.15135	-0.0214844
0.0366284	-0.0295197	0.0166868	-0.0218872	-1.07501	-1.1259	-0.0278462
0.0213634	-0.0269756	0.0166868	-0.018071	-1.05338	-1.12972	-0.00112641
0.0175472	-0.0307918	0.0217763	-0.0244314	-1.03938	-1.15262	0.0217763
0.00737057	-0.0231593	0.0230487	-0.0307918	-1.05211	-1.17171	0.0192315
0.00355434	-0.0218872	0.0217763	-0.0295197	-1.0661	-1.17553	-0.00239878
0.00609849	-0.0269756	0.0230487	-0.0269756	-1.09028	-1.16026	-0.0176672
0.00737057	-0.0218872	0.0192315	-0.0257035	-1.10427	-1.14499	-0.0138501
0.00355434	-0.0218872	0.0141421	-0.0295197	-1.11318	-1.13481	0.0154144
-0.00662229	-0.0155268	0.0128697	-0.0269756	-1.11063	-1.13481	0.054858
-0.00407814	-0.018071	0.00905257	-0.034608	-1.09155	-1.13735	0.079033
-0.00916645	-0.0142548	0.0128697	-0.0295197	-1.07374	-1.13608	0.0574027
-0.00916645	-0.0282476	0.0154144	-0.0320639	-1.07246	-1.10427	0.0217763
-0.00280606	-0.0307918	0.0154144	-0.034608	-1.07628	-1.06101	-0.00367115
0.00101018	-0.0333359	0.0154144	-0.0396963	-1.06992	-1.02539	0.00141834
0.00101018	-0.0295197	0.0141421	-0.0422405	-1.04193	-1.02284	0.0255934
0.00101018	-0.0307918	0.0103249	-0.0396963	-1.00757	-1.05465	0.0472237
-0.0104385	-0.0307918	0.00905257	-0.0435126	-1.00885	-1.103	0.0408619
-0.0193431	-0.0307918	0.0141421	-0.0435126	-1.0432	-1.16153	0.0205039
-0.0206152	-0.0333359	0.0141421	-0.0486009	-1.07119	-1.22133	0.00905257
-0.0257035	-0.0244314	0.0103249	-0.0473288	-1.103	-1.25187	0.0230487
-0.0206152	-0.0193431	0.0103249	-0.0536892	-1.12845	-1.26459	0.0497685
-0.0244314	-0.018071	0.0115973	-0.0447847	-1.12718	-1.26841	0.0777607
-0.0295197	-0.0218872	0.0128697	-0.0473288	-1.10046	-1.24169	0.0981186
-0.0269756	-0.0193431	0.0103249	-0.0486009	-1.08392	-1.19079	0.117204
-0.018071	-0.0244314	0.00650783	-0.0511451	-1.09537	-1.1259	0.126111
-0.00535022	-0.0231593	0.0115973	-0.0511451	-1.11063	-1.06992	0.123566
-0.0117106	-0.0295197	0.0154144	-0.0460567	-1.12463	-1.04574	0.110842
-0.00535022	-0.0244314	0.0141421	-0.0562334	-1.13099	-1.04447	0.101936
-0.0117106	-0.0320639	0.0128697	-0.0536892	-1.13099	-1.06101	0.0917568
-0.0129827	-0.0396963	0.00905257	-0.0575054	-1.11063	-1.07119	0.0663093
-0.00789437	-0.0460567	0.0103249	-0.0511451	-1.09028	-1.07246	0.0472237
-0.0129827	-0.0447847	0.0115973	-0.049873	-1.09155	-1.08773	0.0357724
-0.0104385	-0.034608	0.0128697	-0.0511451	-1.10555	-1.10173	0.0192315
-0.00916645	-0.0307918	0.0128697	-0.0473288	-1.11445	-1.11954	0.0255934
-0.00407814	-0.0307918	0.0166868	-0.06641	-1.11063	-1.13227	0.0612198
-0.0104385	-0.0320639	0.0141421	-0.0651379	-1.09918	-1.117	0.0904844
-0.00535022	-0.0257035	0.0141421	-0.0625938	-1.10427	-1.07628	0.0955739
-0.00407814	-0.0307918	0.0141421	-0.0651379	-1.117	-1.03175	0.0853949
-0.00916645	-0.0231593	0.0141421	-0.0714983	-1.13735	-1.00757	0.0764883
-0.0155268	-0.0257035	0.0154144	-0.0702262	-1.15008	-1.01521	0.0828502
-0.0142548	-0.0231593	0.0103249	-0.0689542	-1.14499	-1.02284	0.089212
-0.0104385	-0.0206152	0.0103249	-0.0753146	-1.12718	-1.03811	0.0764883
-0.0117106	-0.0142548	0.0103249	-0.0702262	-1.11063	-1.05465	0.054858
-0.00535022	-0.0129827	0.0154144	-0.0753146	-1.09791	-1.103	0.0332276
-0.0104385	-0.0117106	0.0141421	-0.0714983	-1.09664	-1.16662	0.0154144
-0.00662229	-0.018071	0.0141421	-0.0714983	-1.08773	-1.22133	0.024321
-0.00662229	-0.0244314	0.0154144	-0.0702262	-1.07119	-1.24551	0.0535856
-0.00280606	-0.0206152	0.0115973	-0.06641	-1.06356	-1.23533	0.0866673
0.00101018	-0.0167989	0.00905257	-0.0600496	-1.06228	-1.21115	0.0981186
-0.0117106	-0.0104385	0.0179592	-0.0549613	-1.07374	-1.17807	0.0624922
-0.00916645	-0.0142548	0.0217763	-0.0511451	-1.10046	-1.14372	0.0103249
-0.00535022	-0.0129827	0.0230487	-0.0460567	-1.10936	-1.10555	-0.0253015
0.00228226	-0.0155268	0.0192315	-0.049873	-1.10046	-1.06737	-0.0163949
0.00609849	-0.0142548	0.0154144	-0.049873	-1.10682	-1.04193	0.024321
0.0239076	-0.0129827	0.00905257	-0.0536892	-1.10682	-1.02666	0.054858
0.0366284	-0.0129827	0.00523545	-0.0447847	-1.07883	-1.01393	0.0510408
0.0379005	-0.0104385	0.00650783	-0.0396963	-1.02284	-0.993577	0.0408619
0.0353563	-0.0117106	0.00523545	-0.0396963	-0.969402	-0.98467	0.0345
0.0213634	-0.00407814	0.00269071	-0.0435126	-0.946499	-0.992304	0.044679
0.0162751	-0.00407814	0.00396308	-0.0511451	-0.968129	-1.01393	0.054858
-0.000261901	0.00864265	0.000145967	-0.0536892	-1.00248	-1.03429	0.0675817
-0.00280606	0.013731	0.00141834	-0.0575054	-1.03811	-1.0292	0.0497685
0.00609849	0.0213634	0.00523545	-0.0460567	-1.07628	-1.01521	0.0166868
0.0162751	0.0315401	0.0077802	-0.0422405	-1.09918	-1.01902	-0.0240291
0.0213634	0.0251797	0.0077802	-0.0320639	-1.10936	-1.01902	-0.054566
0.013731	0.0340842	0.00650783	-0.0320639	-1.09791	-1.02793	-0.0494765
0.0162751	0.0379005	0.00396308	-0.0295197	-1.08773	-1.02284	-0.0151225
0.0111868	0.0455329	0.00396308	-0.0206152	-1.05465	-0.98467	0.0230487
0.0162751	0.0429888	0.00905257	-0.0231593	-1.01393	-0.964312	0.0472237
0.0124589	0.0366284	0.00905257	-0.0117106	-0.968129	-0.994849	0.0675817
0.0188193	0.0315401	0.00905257	-0.00662229	-0.943954	-1.03938	0.0841225
0.0251797	0.0289959	0.00523545	-0.00153398	-0.946499	-1.05338	0.0955739
0.0226355	0.030268	0.000145967	-0.000261901	-0.978308	-1.03938	0.0968462
0.0239076	0.0239076	0.00523545	-0.00280606	-1.0063	-1.0292	0.0815778
0.0277238	0.0251797	0.00523545	-0.00407814	-1.02411	-1.03302	0.0510408
0.0379005	0.0213634	0.00523545	-0.0129827	-1.0432	-1.05465	-0.00239878
0.0353563	0.0264518	0.00523545	-0.00407814	-1.04447	-1.10046	-0.0354805
0.0417167	0.0277238	0.00269071	-0.018071	-1.0801	-1.11063	-0.054566
0.0442609	0.0353563	0.0077802	-0.0193431	-1.13481	-1.08646	-0.0278462
0.0544375	0.0353563	0.0103249	-0.0193431	-1.17553	-1.05338	0.0192315
0.0480771	0.0315401	0.00905257	-0.0155268	-1.15898	-1.01775	0.0612198
0.0506213	0.030268	0.00650783	-0.0104385	-1.08773	-0.987215	0.0828502
0.0417167	0.0239076	0.00650783	-0.00916645	-1.02284	-0.989759	0.0828502
0.0366284	0.0289959	0.00523545	-0.00535022	-1.00376	-0.991032	0.0841225
0.0353563	0.0251797	0.00905257	-0.00662229	-1.04447	-0.98467	0.0943015
0.0379005	0.0251797	0.00905257	0.00101018	-1.10427	-0.968129	0.0968462
0.0417167	0.0188193	0.0141421	-0.00789437	-1.14499	-0.956678	0.107025
0.0379005	0.0200914	0.0154144	0.00101018	-1.1539	-0.98467	0.117204
0.0442609	0.00991473	0.0217763	0.00228226	-1.12972	-1.02539	0.110842
0.0480771	0.0111868	0.0166868	-0.000261901	-1.12336	-1.05465	0.0713988
0.0646141	0.0111868	0.0154144	-0.00407814	-1.13608	-1.06992	0.024321
0.0709745	0.00737057	0.0128697	0.00228226	-1.1259	-1.0661	-0.00494352
0.0735187	0.015003	0.0103249	0.00991473	-1.0661	-1.05211	-0.0163949
0.0709745	0.00737057	0.0141421	-0.00153398	-0.992304	-1.04447	-0.0113054
0.0735187	0.00864265	0.0154144	-0.00789437	-0.959223	-1.04447	0.0205039
0.0798791	0.00609849	0.0141421	-0.0142548	-0.978308	-1.0432	0.0663093
0.0760628	0.013731	0.0128697	-0.00662229	-1.02411	-1.04193	0.118477
0.0658862	0.00482641	0.00905257	-0.00662229	-1.05847	-1.03811	0.138835
0.063342	0.00737057	0.00905257	-0.00535022	-1.08264	-1.04574	0.132473
0.0671583	0.013731	0.0103249	-0.00280606	-1.08264	-1.04956	0.129928
0.0607979	0.015003	0.0077802	0.00101018	-1.05847	-1.03938	0.127383
0.0607979	0.0162751	0.0115973	0.00609849	-1.05592	-1.03938	0.127383
0.0557096	0.013731	0.00523545	0.00609849	-1.09282	-1.04574	0.10448
0.0557096	0.015003	0.00396308	0.00991473	-1.15135	-1.04956	0.0701264
0.0557096	0.013731	0.000145967	0.00609849	-1.18952	-1.06228	0.0345
0.0582537	0.0251797	-0.00239878	0.0124589	-1.18062	-1.07374	0.00269071
0.063342	0.0200914	0.00269071	0.0162751	-1.13099	-1.07501	-0.0151225
0.06207	0.0162751	0.00396308	0.0175472	-1.06356	-1.05338	-0.00621589
0.0671583	0.00228226	-0.00112641	0.00991473	-1.01393	-1.03938	0.0179592
0.0582537	-0.00662229	-0.00239878	0.00609849	-0.992304	-1.05211	0.0205039
0.0671583	-0.000261901	-0.00748827	0.00482641	-0.982125	-1.0661	0.00905257
0.0671583	-0.0104385	-0.0113054	-0.00535022	-0.964312	-1.09028	0.0103249
0.0722466	-0.00916645	-0.00621589	-0.00916645	-0.943954	-1.10427	0.0192315
0.0671583	-0.0155268	-0.00494352	-0.0155268	-0.942682	-1.11318	0.0472237
0.0582537	-0.0231593	-0.00367115	-0.0142548	-0.956678	-1.11063	0.0752159
0.0595258	-0.0333359	-0.00494352	-0.0206152	-0.983398	-1.09155	0.0777607
0.0506213	-0.0333359	-0.010033	-0.0193431	-1.01775	-1.07374	0.0713988
0.046805	-0.0409684	-0.00621589	-0.0257035	-1.03302	-1.07246	0.0459514
0.0417167	-0.356444	-0.00239878	-0.0244314	-1.01902	-1.07628	0.0141421
0.0442609	-0.358988	-0.00494352	-0.0193431	-0.997394	-1.06992	-0.00494352
0.0442609	-0.356444	0.000145967	-0.0193431	-0.98467	-1.04193	0.000145967
0.0455329	-0.347539	0.00141834	-0.0295197	-0.979581	-1.00757	0.0255934
0.0417167	-0.350084	0.00269071	-0.0320639	-0.970674	-1.00885	0.0535856
0.0366284	-0.356444	0.00396308	-0.0231593	-0.942682	-1.0432	0.0764883
0.0264518	0.0281382	-0.00367115	-0.0257035	-0.905783	-1.07119	0.0828502
0.0162751	0.0268658	0.000145967	-0.0244314	-0.891787	-1.103	0.0752159
0.0111868	0.0205039	0.00269071	-0.0218872	-0.891787	-1.12845	0.0612198
0.00101018	0.0166868	0.00905257	-0.0129827	-0.922324	-1.12718	0.0535856
-0.00153398	0.0205039	0.00396308	-0.0129827	-0.980853	-1.10046	0.0713988
-0.0129827	0.0205039	0.00396308	-0.0104385	-1.03938	-1.08392	0.110842
-0.0129827	0.0205039	-0.00112641	-0.0104385	-1.06356	-1.09537	0.142652
-0.0104385	0.0205039	0.00141834	-0.00662229	-1.05465	-1.11063	0.135017
-0.00662229	0.0179592	0.00269071	-0.00407814	-1.03429	-1.12463	0.0917568
0.00101018	0.0166868	0.00396308	-0.0104385	-1.0203	-1.13099	0.0345
-0.00407814	0.0154144	0.00269071	-0.0104385	-1.02793	-1.13099	-0.00367115
-0.00407814	0.0179592	0.000145967	-0.0193431	-1.02411	-1.11063	0.00905257
-0.0104385	0.0205039	-0.00112641	-0.0193431	-0.997394	-1.09028	0.054858
-0.0104385	0.0205039	-0.00494352	-0.0257035	-0.974491	-1.09155	0.099391
-0.0142548	0.0166868	-0.00239878	-0.0193431	-0.977036	-1.10555	0.105753
-0.0117106	0.0154144	0.00523545	-0.0244314	-0.98467	-1.11445	0.0841225
-0.0155268	0.0179592	0.00650783	-0.034608	-1.01775	-1.11063	0.0663093
-0.0167989	0.0205039	0.00523545	-0.0409684	-1.05974	-1.09918	0.0739435
-0.0218872	0.0230487	0.00905257	-0.0422405	-1.07628	-1.10427	0.0917568
-0.0320639	0.0192315	0.00905257	-0.0447847	-1.04447	-1.117	0.107025
-0.0333359	0.0128697	0.00905257	-0.0524171	-0.994849	-1.13735	0.108298
-0.0422405	0.0141421	0.0128697	-0.0435126	-0.983398	-1.15008	0.0803054
-0.0384243	0.0141421	0.00523545	-0.0409684	-0.998666	-1.14499	0.0370448
-0.0358801	0.0166868	-0.00112641	-0.034608	-1.01775	-1.12718	0.00905257
-0.0307918	0.0166868	-0.010033	-0.0447847	-1.02793	-1.11063	0.0166868
-0.0193431	0.0166868	-0.0113054	-0.0409684	-1.04447	-1.09791	0.0306829
-0.0104385	0.0217763	-0.00748827	-0.0447847	-1.05592	-1.09664	0.0421342
-0.000261901	0.0230487	-0.00494352	-0.0409684	-1.04193	-1.08773	0.0535856
-0.00662229	0.0217763	0.000145967	-0.0447847	-1.0292	-1.07119	0.0459514
-0.00280606	0.0230487	-0.00494352	-0.0422405	-1.03175	-1.06356	0.0357724
-0.00153398	0.0192315	-0.00112641	-0.0396963	-1.0292	-1.06228	0.0357724
0.00355434	0.0141421	-0.00494352	-0.0422405	-1.01521	-1.07374	0.0612198
-0.0104385	0.0128697	-0.00239878	-0.0396963	-1.00885	-1.10046	0.079033
-0.00662229	0.00905257	0.000145967	-0.049873	-1.01775	-1.10936	0.0803054
-0.0104385	0.0128697	0.000145967	-0.049873	-1.02284	-1.10046	0.0612198
-0.0193431	0.0154144	0.00396308	-0.0536892	-1.02284	-1.10682	0.0306829
-0.034608	0.0154144	-0.00112641	-0.0511451	-1.00885	-1.10682	0.00650783
-0.034608	0.0154144	-0.00494352	-0.0486009	-0.992304	-1.07883	-0.00367115
-0.0307918	0.0141421	-0.00494352	-0.0447847	-0.980853	-1.02284	0.0141421
-0.0333359	0.0103249	-0.00239878	-0.0396963	-0.971946	-0.969402	0.0395895
-0.0155268	0.00905257	0.000145967	-0.0435126	-0.975763	-0.946499	0.0574027
-0.0193431	0.0141421	0.00269071	-0.0396963	0.00737057	-0.968129	0.0510408
-0.0117106	0.0141421	0.00523545	-0.0524171	0.00101018	-1.00248	0.0357724
-0.0104385	0.0103249	-0.00112641	-0.0524171	0.00482641	-1.16535	0.0294105
-0.00407814	0.0103249	0.000145967	-0.0447847	0.00482641	-1.14881	0.0434066
-0.00407814	0.0115973	0.00650783	-0.0396963	0.00991473	-1.15517	0.0599475
-0.00916645	0.0128697	0.00141834	-0.0511451	0.00991473	-1.15644	0.044679
-0.0104385	0.0103249	0.00523545	-0.0447847	0.00482641	-1.14881	0.0103249
-0.00916645	0.00650783	0.00523545	-0.0396963	0.00101018	-1.13227	-0.0189396
-0.00662229	0.0115973	-0.00112641	-0.0422405	0.00355434	-1.11954	-0.0291186
-0.0155268	0.0154144	0.00396308	-0.0358801	0.00737057	-1.13608	-0.0329357
-0.0142548	0.0141421	0.0077802	-0.0422405	0.00482641	-1.16662	-0.0176672
-0.0142548	0.0128697	0.00905257	-0.034608	0.00991473	-1.20225	-0.00367115
-0.0142548	0.00905257	0.00523545	-0.034608	0.015003	-1.22642	0.0154144
-0.00916645	0.0103249	0.000145967	-0.0320639	0.00737057	-1.21751	0.0434066
0.00101018	0.0115973	-0.00367115	-0.0295197	-0.00153398	-1.18189	0.0663093
0.00482641	0.0128697	-0.00494352	-0.034608	0.00101018	-1.17298	0.0726712
0.00991473	0.0128697	0.000145967	-0.0460567	0.00355434	-1.18062	-0.134725
0.0226355	0.0166868	0.00396308	-0.0536892	-0.00407814	-1.18316	-0.130908
0.0264518	0.0141421	0.00396308	-0.0524171	-0.00407814	-1.17553	-0.133453
0.0328121	0.0141421	0.00396308	-0.0562334	0.00228226	-1.1539	-0.144904
0.0264518	0.0141421	0.0077802	-0.0549613	0.00355434	-1.13608	-0.156356
0.0277238	0.0141421	0.0141421	-0.0600496	0.013731	-1.13735	-0.153811
0.0251797	0.0154144	0.0166868	-0.0562334	0.0213634	-1.15517	-0.135998
0.0366284	0.0103249	0.0154144	-0.0638658	0.0111868	-1.17171	-0.113095
0.0379005	0.0103249	0.0128697	-0.0651379	0.00991473	-1.17298	-0.105461
0.0340842	0.0103249	0.0128697	-0.0676821	0.0111868	-1.16026	-0.100371
0.030268	0.0154144	0.00650783	-0.06641	0.00609849	-1.12463	-0.0940096
0.0239076	0.0141421	0.0128697	-0.0753146	0.00609849	-1.09537	-0.0825582
0.0175472	0.0141421	0.0192315	-0.0740425	0.00101018	-1.07374	-0.0596555
0.0162751	0.0154144	0.0192315	-0.06641	0.00101018	-1.0801	-0.0418423
0.015003	0.0115973	0.0192315	-0.0587775	0.00355434	-1.10682	-0.0278462
0.00737057	0.00905257	0.0230487	-0.0549613	0.00355434	-1.10682	-0.030391
0.00737057	0.0179592	0.0192315	-0.0536892	0.00737057	-1.07755	-0.0342081
0.0200914	0.0217763	0.0166868	-0.0562334	0.00609849	-1.04956	-0.0227567
0.0251797	0.0230487	0.0179592	-0.0638658	0.00101018	-1.05083	-0.0176672
0.030268	0.0192315	0.0230487	-0.0676821	0.00228226	-1.07755	-0.0316633
0.0379005	0.0154144	0.0166868	-0.0727704	0.00609849	-1.10809	-0.054566
0.0366284	0.00905257	0.0115973	-0.0651379	0.00609849	-1.13099	-0.0672898
0.0340842	0.00523545	0.00650783	-0.06641	0.00482641	-1.13099	-0.0507489
0.0455329	0.00650783	0.00523545	-0.0625938	0.0111868	-1.09918	-0.0405699
0.0391725	0.00523545	0.00650783	-0.0613217	0.0111868	-1.06101	-0.0405699
0.0455329	0.00269071	0.0103249	-0.0625938	0.00991473	-1.04956	-0.0482042
0.0366284	0.00396308	0.0128697	-0.0625938	0.00609849	-1.05847	-0.0520213
0.0391725	0.000145967	0.0141421	-0.0575054	0.00609849	-1.05847	-0.0482042
0.0391725	0.00141834	0.0115973	-0.0473288	0.00609849	-1.04956	-0.0520213
0.0455329	0.00523545	0.0141421	-0.0511451	0.00864265	-1.0292	-0.0634726
0.0480771	0.0077802	0.0179592	-0.0473288	0.00991473	-1.01521	-0.0711069
0.0569816	0.0077802	0.024321	-0.0486009	0.00355434	-1.03048	-0.0634726
0.0646141	0.00650783	0.0230487	-0.0473288	-0.000261901	-1.07246	-0.0571108
0.0658862	0.00396308	0.0154144	-0.0473288	0.00228226	-1.10427	-0.0609279
0.0697024	0.00396308	0.0077802	-0.0486009	-0.000261901	-1.10936	-0.0774687
0.0595258	0.00905257	0.00905257	-0.0396963	0.00737057	-1.0801	-0.0889201
0.0607979	0.00905257	0.0154144	-0.0396963	0.013731	-1.05847	-0.105461
0.0480771	0.00905257	0.0166868	-0.0257035	0.00609849	-1.05338	-0.109278
0.0582537	0.00523545	0.0128697	-0.0257035	0.00101018	-1.06101	-0.101644
0.0557096	0.000145967	0.00905257	-0.0244314	-0.000261901	-1.07374	-0.074924
0.0569816	0.00523545	0.0128697	-0.0218872	-0.00407814	-1.06483	-0.054566
0.0569816	0.00523545	0.0192315	-0.034608	-0.0104385	-1.04829	-0.0354805
0.0607979	0.00523545	0.0205039	-0.0396963	-0.0142548	-1.02411	-0.0253015
0.0569816	0.00523545	0.024321	-0.0371522	-0.0104385	-1.02284	-0.0176672
0.0582537	0.00269071	0.0166868	-0.0307918	-0.0117106	-1.03811	-0.0138501
0.0569816	0.0077802	0.0166868	-0.0257035	-0.00916645	-1.05083	-0.020212
0.0518933	0.0103249	0.0141421	-0.0193431	-0.0117106	-1.0572	-0.0316633
0.0557096	0.00905257	0.0141421	-0.0244314	-0.0167989	-1.05083	-0.0392976
0.0544375	0.00650783	0.0141421	-0.0244314	-0.0206152	-1.04574	-0.030391
0.0582537	0.00650783	0.0166868	-0.034608	-0.018071	-1.05465	-0.020212
0.0569816	0.00523545	0.0205039	-0.0371522	-0.0167989	-1.06356	-0.0265738
0.0658862	0.00905257	0.0230487	-0.0358801	-0.0129827	-1.08519	-0.0380252
0.0607979	0.00905257	0.0166868	-0.0409684	-0.0142548	-1.103	-0.0342081
0.06207	0.0141421	0.0141421	-0.0409684	-0.0231593	-1.10555	-0.0354805
0.0671583	0.0154144	0.0205039	-0.0447847	-0.0269756	-1.10555	-0.0405699
0.0709745	0.0217763	0.0192315	-0.0435126	-0.0269756	-1.08519	-0.0456594
0.0671583	0.0166868	0.0128697	-0.0562334	-0.0257035	-1.06865	-0.0469318
0.0684304	0.0154144	0.0115973	-0.0536892	-0.0231593	-1.07119	-0.0367528
0.0646141	0.0128697	0.0154144	-0.0511451	-0.0244314	-1.089	-0.0265738
0.0506213	0.0103249	0.0166868	-0.0511451	-0.0269756	-1.089	-0.0151225
0.0442609	0.0141421	0.0179592	-0.0511451	-0.0282476	-1.07374	-0.0113054
0.0340842	0.0154144	0.0166868	-0.0447847	-0.0295197	-1.05465	-0.0151225
0.0366284	0.0141421	0.00905257	-0.0435126	-0.0320639	-1.04702	-0.020212
0.0289959	0.0128697	0.0077802	-0.0396963	-0.034608	-1.05211	-0.0227567
0.0353563	0.00905257	0.0128697	-0.0257035	-0.0333359	-1.07501	-0.0316633
0.0353563	0.00905257	0.00905257	-0.0244314	-0.0307918	-1.10555	-0.0532937
0.0277238	0.0103249	0.00650783	-0.0231593	-0.0244314	-1.11827	-0.0660174
0.0239076	0.0077802	0.00396308	-0.0333359	-0.0244314	-1.117	-0.0583831
0.0251797	0.0115973	0.00523545	-0.0307918	-0.0244314	-1.11445	-0.0571108
0.0251797	0.00523545	0.00269071	-0.0396963	-0.0269756	-1.13099	-0.0723792
0.013731	0.00396308	0.00523545	-0.0447847	-0.0295197	-1.15517	-0.0812858
0.0111868	0.000145967	0.0103249	-0.0473288	-0.0295197	-1.17807	-0.0761964
0.00609849	-0.00239878	0.0128697	-0.0511451	-0.0307918	-1.17807	-0.0609279
0.013731	0.00269071	0.0166868	-0.0549613	-0.0307918	-1.16026	-0.0354805
0.00737057	0.00396308	0.0128697	-0.0562334	-0.0295197	-1.14881	-0.0163949
0.00609849	-0.00112641	0.0103249	-0.0396963	-0.0307918	-1.15517	-0.0113054
0.00355434	-0.00239878	0.0128697	-0.0358801	-0.0295197	-1.16026	-0.0214844
-0.00407814	-0.00748827	0.0128697	-0.0333359	-0.0257035	-1.15644	-0.030391
-0.00535022	-0.0113054	0.0115973	-0.0282476	-0.0295197	-1.15517	-0.0405699
-0.00916645	-0.00621589	0.0128697	-0.0295197	-0.0320639	-1.15262	-0.0456594
-0.00280606	-0.00494352	0.0128697	-0.0193431	-0.0333359	-1.16916	-0.0431147
0.00355434	-0.00367115	0.0141421	-0.0155268	-0.0282476	-1.18825	-0.0240291
0.0111868	-0.00494352	0.0115973	-0.0117106	-0.0231593	-1.20097	0.0154144
0.00355434	-0.010033	0.0128697	-0.0129827	-0.0142548	-1.20097	0.0345
0.00228226	-0.00621589	0.0154144	-0.00916645	-0.00916645	-1.18952	0.0166868
-0.00662229	-0.00239878	0.0103249	-0.00407814	-0.000261901	-1.19334	-0.0138501
-0.0104385	-0.00494352	0.00905257	-0.0117106	0.00609849	-1.1997	-0.030391
-0.0129827	0.000145967	0.00523545	-0.0104385	0.00228226	-1.19716	-0.020212
-0.0167989	0.00141834	0.00650783	-0.018071	0.00355434	-1.1768	0.00650783
-0.0142548	0.00269071	0.0077802	-0.0206152	0.0124589	-1.15135	0.0179592
-0.00662229	0.00396308	0.00650783	-0.0244314	0.0175472	-1.15517	0.000145967
0.00101018	-0.00367115	0.00905257	-0.0269756	0.00991473	-1.18189	-0.0214844
-0.0129827	0.000145967	0.00905257	-0.018071	0.0188193	-1.20479	-0.0278462
-0.0104385	0.00269071	0.00650783	-0.0142548	0.0289959	-1.21751	-0.00112641
-0.0206152	0.00905257	0.00650783	0.00101018	0.0277238	-1.21115	0.0217763
-0.0244314	0.00396308	0.0141421	0.00228226	0.030268	-1.18443	0.0192315
-0.0358801	0.00396308	0.0166868	0.00991473	0.0340842	-1.15135	-0.00239878
-0.0371522	-0.00112641	0.0154144	0.00991473	0.0353563	-1.1259	-0.0176672
-0.0320639	0.00141834	0.0154144	0.00609849	0.0315401	-1.12972	-0.0138501
-0.0231593	0.00269071	0.0128697	0.00355434	0.030268	-1.15262	0.0154144
-0.0129827	0.00396308	0.00905257	0.00101018	0.0315401	-1.17171	0.054858
-0.0155268	0.00269071	0.0154144	-1.19716	0.0277238	-1.17553	0.079033
-0.0104385	0.000145967	0.0154144	-1.17044	0.0251797	-1.16026	0.0574027
-0.00662229	-0.00112641	0.0154144	-1.1857	0.0175472	-1.14499	0.0217763
-0.00789437	-0.00494352	0.0154144	-1.22388	0.015003	-1.13481	-0.00367115
-0.00662229	-0.00239878	0.0128697	-1.24678	0.015003	-1.13481	0.00141834
-0.0155268	0.00523545	0.0128697	-1.2366	0.0111868	-1.13735	0.0255934
-0.00789437	0.00650783	0.0128697	-1.20352	0.00991473	-1.13608	0.0472237
-0.0142548	0.00523545	0.0154144	-1.16535	0.013731	-1.10427	0.0408619
-0.00407814	0.00905257	0.0141421	-1.14881	0.00991473	-1.06101	0.0205039
0.00355434	0.00905257	0.0103249	-1.15517	0.00991473	-1.02539	0.00905257
[truncated: 1,492 more rows]

## Sheet: Rat3-Decision making
Trial 1	Trial 2	Trial 3	Trial 4	Trial 5	Trial 6	Trial 7
0.013731	0.00355434	0.00609849	-0.0193431	-0.00662229	0.030268	-0.0536892
0.0124589	0.00101018	-0.0104385	-0.0206152	-0.00407814	0.0124589	-0.0486009
0.00609849	0.015003	-0.00535022	-0.00789437	-0.00662229	0.0200914	-0.0396963
0.0175472	-0.00407814	0.013731	-0.00789437	-0.00789437	0.0175472	-0.0562334
0.0175472	-0.0104385	0.0442609	-0.00407814	-0.00407814	0.0200914	-0.0613217
-0.00153398	-0.00916645	0.046805	0.0251797	-0.00916645	0.0162751	-0.0371522
0.00609849	-0.00916645	0.0442609	0.0213634	-0.0129827	0.0188193	-0.0295197
0.00228226	-0.0231593	0.0417167	-0.0244314	-0.0307918	0.0277238	-0.0193431
-0.0129827	-0.00535022	0.0353563	0.00101018	-0.0486009	0.0379005	-0.0257035
-0.0218872	-0.00407814	0.0379005	0.013731	-0.049873	0.0315401	-0.0257035
-0.0193431	-0.0193431	0.0455329	0.0111868	-0.0371522	0.0289959	-0.0333359
0.00101018	-0.0142548	0.0417167	-0.0142548	-0.0244314	0.0226355	-0.0358801
0.00355434	-0.00407814	0.00482641	-0.00916645	-0.00407814	0.030268	-0.0257035
-0.00662229	-0.00280606	0.00991473	0.00101018	-0.0269756	0.0124589	-0.0231593
-0.00407814	-0.0193431	0.00482641	0.00101018	-0.0358801	0.0200914	0.0162751
-0.00535022	0.00101018	-0.0218872	-0.0155268	-0.00407814	0.0175472	0.0124589
-0.0167989	0.00737057	-0.0295197	-0.0193431	-0.00153398	0.0200914	0.0162751
0.00864265	-0.00535022	0.00355434	-0.0117106	-0.0142548	0.0162751	0.015003
0.0391725	0.0162751	-0.00407814	-0.0206152	-0.018071	0.0239076	0.00991473
0.013731	0.030268	-0.018071	-0.0269756	-0.00153398	0.0239076	0.0264518
-0.00153398	0.0315401	0.0188193	-0.0257035	0.00482641	0.0264518	0.00482641
-0.0155268	0.0417167	0.0264518	-0.0269756	-0.000261901	0.0366284	-0.00153398
-0.0104385	0.0264518	0.00609849	-0.0206152	0.00355434	0.0200914	0.00991473
-0.0257035	0.0264518	0.0264518	-0.00662229	-0.00280606	0.0175472	-0.00153398
-0.018071	0.0162751	0.0429888	-0.00535022	0.00101018	0.0175472	-0.0193431
0.0162751	0.0251797	0.0429888	-0.000261901	0.00101018	0.0162751	-0.0193431
0.0111868	0.0251797	0.0366284	0.00991473	-0.0142548	0.0213634	-0.00662229
0.0124589	0.015003	0.0251797	0.0251797	-0.0218872	0.0277238	-0.000261901
0.0251797	0.015003	0.0213634	0.030268	-0.0193431	0.0251797	0.0188193
0.0188193	0.0264518	0.030268	0.0289959	-0.0193431	0.0404446	0.0251797
0.0251797	0.00609849	0.0175472	0.0391725	-0.0155268	0.0277238	0.0213634
0.0328121	0.00101018	0.0213634	0.0200914	-0.0244314	0.0226355	0.00991473
0.0340842	-0.000261901	0.0251797	0.00355434	-0.0193431	0.0264518	0.013731
0.015003	-0.00407814	0.015003	0.0239076	-0.0371522	0.0251797	0.013731
0.00609849	0.00737057	0.0200914	0.0379005	-0.034608	0.0175472	0.00355434
0.0162751	-0.0142548	0.0417167	0.030268	-0.0269756	0.00228226	-0.00535022
0.00991473	0.00609849	0.0442609	0.0417167	-0.0231593	0.0162751	-0.00407814
0.00991473	-0.00789437	0.0391725	0.0455329	-0.0244314	0.0264518	0.0175472
0.015003	-0.0218872	0.0289959	0.0315401	-0.0257035	0.0200914	0.00991473
0.00609849	-0.00407814	0.0340842	0.0226355	-0.0244314	0.015003	0.00609849
0.00864265	0.00101018	0.0391725	0.0353563	-0.0142548	0.00991473	0.0277238
0.030268	0.013731	0.013731	0.0417167	-0.0129827	0.00609849	0.0188193
0.0315401	0.00737057	0.0239076	0.0506213	-0.0104385	0.00101018	0.0239076
0.0277238	0.013731	0.0213634	0.0671583	-0.00662229	-0.0142548	0.0340842
0.0315401	0.0213634	0.00482641	0.0417167	-0.0155268	0.00609849	0.0315401
0.00737057	0.0213634	0.0213634	0.0391725	-0.0193431	0.00991473	0.0175472
0.00101018	-0.00280606	0.0213634	0.015003	-0.0155268	0.00228226	0.0162751
0.0213634	-0.0167989	0.00482641	0.00737057	-0.0269756	-0.000261901	0.0111868
0.030268	-0.0104385	0.00228226	0.00991473	-0.0333359	-0.00280606	0.0213634
0.013731	-0.0257035	0.00864265	0.0251797	-0.0231593	0.00101018	0.0480771
-0.0104385	-0.0257035	0.00355434	0.00991473	-0.0142548	-0.00662229	0.0518933
-0.00153398	-0.0371522	0.00101018	0.0200914	-0.0460567	-0.00280606	0.0518933
0.00864265	-0.0333359	0.00482641	0.00864265	-0.0447847	-0.00535022	0.0569816
0.00228226	-0.0320639	-0.0193431	0.00864265	-0.0269756	-0.018071	0.0722466
0.00609849	-0.0358801	-0.00789437	0.0162751	-0.0320639	-0.0193431	0.0747907
0.0162751	-0.0155268	-0.00280606	0.0493492	-0.0587775	-0.00916645	0.0658862
0.0251797	-0.0117106	-0.00407814	0.0315401	-0.049873	0.0162751	0.0417167
0.0315401	-0.00153398	0.00482641	0.015003	-0.0396963	-0.0142548	0.0353563
0.0417167	-0.0167989	0.00609849	0.0175472	-0.0511451	-0.0193431	0.0417167
0.0518933	-0.0231593	0.013731	0.030268	-0.0422405	0.00355434	0.0429888
0.0239076	-0.018071	0.00101018	0.0277238	-0.0549613	0.00228226	0.0582537
0.0239076	-0.0142548	0.00101018	0.015003	-0.049873	0.0124589	0.0607979
0.0264518	-0.0193431	0.00101018	0.00609849	-0.0396963	0.00737057	0.06207
0.0175472	-0.0231593	0.00864265	0.0289959	-0.0536892	-0.00789437	0.0671583
0.0328121	-0.0396963	0.0124589	0.0162751	-0.0435126	-0.00407814	0.06207
0.0200914	-0.0396963	0.030268	-0.0193431	-0.0486009	-0.00280606	0.0531654
0.0264518	-0.034608	0.030268	-0.00153398	-0.0689542	-0.0257035	0.078607
0.0404446	-0.0320639	0.0251797	-0.00280606	-0.0714983	-0.0269756	0.0671583
0.0340842	-0.0358801	0.0442609	0.00355434	-0.0765866	-0.00916645	0.0646141
0.0557096	-0.0231593	0.030268	0.00101018	-0.0778587	-0.000261901	0.0836953
0.0557096	-0.0218872	0.00355434	-0.00535022	-0.0880353	0.00101018	0.078607
0.0366284	-0.0231593	0.0175472	0.015003	-0.0918516	0.00864265	0.0887836
0.0315401	-0.0333359	0.00991473	0.00609849	-0.110933	-0.00535022	0.0824232
0.0213634	-0.0244314	0.0124589	-0.0155268	-0.105844	0.00482641	0.0671583
0.030268	-0.0104385	0.013731	-0.0142548	-0.0956678	0.00482641	0.0684304
0.030268	-0.0193431	0.0213634	-0.0295197	-0.1033	0.0213634	0.0709745
0.0366284	-0.00916645	0.0213634	-0.0142548	-0.0842191	0.0175472	0.0722466
0.0379005	-0.00916645	0.0200914	-0.00407814	-0.0740425	-0.034608	0.06207
0.0569816	-0.0167989	0.0366284	-0.0244314	-0.0613217	-0.00280606	0.0671583
0.0773349	-0.0142548	0.0213634	-0.0193431	-0.0575054	-0.0104385	0.0646141
0.078607	-0.0244314	0.0200914	-0.0142548	-0.0702262	-0.0193431	0.0824232
0.0811511	-0.0218872	0.0315401	-0.00662229	-0.0575054	-0.0142548	0.0747907
0.0658862	-0.0307918	0.0379005	-0.00535022	-0.0473288	-0.00153398	0.0862395
0.0747907	-0.034608	0.0277238	0.00609849	-0.0371522	-0.0142548	0.0976882
0.0747907	-0.0409684	0.0340842	0.0175472	-0.0257035	-0.0129827	0.0989602
0.0557096	-0.0218872	0.0404446	0.00991473	-0.0447847	-0.00535022	0.0964161
0.0595258	-0.018071	0.0417167	0.00737057	-0.0371522	0.00991473	0.078607
0.0379005	-0.0295197	0.0379005	0.0175472	-0.0358801	0.015003	0.0557096
0.0417167	-0.0142548	0.0239076	0.0124589	-0.0307918	-0.00280606	0.0569816
0.0557096	-0.0244314	0.015003	-0.0231593	-0.0371522	-0.0142548	0.0493492
0.0557096	-0.0231593	0.0175472	-0.0295197	-0.0371522	0.00482641	0.0671583
0.0722466	0.00737057	0.0239076	-0.0244314	-0.034608	0.00991473	0.106593
0.0862395	0.013731	0.0213634	-0.0295197	-0.0333359	0.0289959	0.0824232
0.0824232	0.00355434	0.0175472	-0.0155268	-0.0333359	0.0353563	0.0607979
0.0875115	-0.0117106	0.0340842	-0.00789437	-0.034608	0.0366284	0.0480771
0.0824232	-0.0104385	0.0493492	0.00864265	-0.0384243	0.0480771	0.0557096
0.0875115	-0.00280606	0.0646141	0.00228226	-0.0511451	0.0366284	0.06207
0.0913278	0.00609849	0.0557096	0.0124589	-0.0460567	0.0569816	0.078607
0.0811511	0.00609849	0.0442609	0.0251797	-0.0244314	0.0518933	0.0773349
0.0824232	0.0124589	0.0328121	0.0162751	-0.0167989	0.0404446	0.0722466
0.0875115	0.0213634	0.0379005	0.00991473	-0.0231593	0.0379005	0.0862395
0.0976882	0.0200914	0.0417167	0.00101018	-0.0460567	0.0493492	0.0913278
0.0964161	0.0251797	0.0277238	0.00355434	-0.0536892	0.0417167	0.0862395
0.100232	0.00228226	0.0251797	0.00101018	-0.0422405	0.0226355	0.0824232
0.078607	-0.000261901	0.00609849	0.013731	-0.0206152	0.0239076	0.0925999
0.078607	0.0264518	0.0188193	0.00609849	-0.00789437	0.00609849	0.0557096
0.0938719	0.030268	0.0188193	0.0175472	-0.00916645	0.013731	0.0646141
0.0849674	0.0366284	0.00482641	0.00864265	-0.0142548	0.0213634	0.0811511
0.0798791	0.0315401	0.0111868	0.0239076	-0.0244314	0.0264518	0.095144
0.0646141	0.0455329	0.0213634	0.015003	-0.0129827	0.00355434	0.078607
0.0417167	0.0544375	0.0239076	-0.000261901	-0.0257035	0.013731	0.0760628
0.0442609	0.0429888	0.00355434	0.00991473	-0.0142548	0.0226355	0.0671583
0.0493492	0.0417167	0.00609849	-0.00407814	-0.00916645	0.0353563	0.0913278
0.0366284	0.0493492	0.0188193	-0.0269756	-0.0167989	0.0264518	0.095144
0.0353563	0.06207	0.00991473	-0.018071	-0.00789437	0.0213634	0.095144
0.0379005	0.0506213	-0.00662229	-0.00153398	0.00482641	-0.00407814	0.105321
0.0391725	0.0442609	0.00228226	-0.0257035	-0.00662229	-0.00535022	0.0964161
0.0544375	0.0429888	-0.00280606	-0.0155268	-0.0167989	-0.000261901	0.0964161
0.0709745	0.0391725	-0.000261901	-0.00535022	-0.00407814	-0.018071	0.102776
0.0709745	0.0277238	0.0251797	-0.0206152	-0.0142548	-0.0104385	0.0989602
0.0684304	0.0315401	0.00101018	-0.0155268	-0.0142548	-0.0295197	0.102776
0.0646141	0.0188193	0.00864265	-0.018071	-0.0155268	-0.0435126	0.0925999
0.0722466	0.0277238	-0.00280606	-0.0206152	-0.0104385	-0.0257035	0.095144
0.0747907	0.0506213	-0.0129827	-0.0282476	-0.00535022	-0.0155268	0.0925999
0.0709745	0.0455329	0.00228226	-0.0257035	-0.0257035	-0.00789437	0.0913278
0.0658862	0.0493492	0.00737057	-0.0333359	-0.0193431	-0.00153398	0.0976882
0.0569816	0.0188193	0.00737057	-0.0257035	-0.0282476	-0.0244314	0.0875115
0.0417167	0.0366284	-0.00789437	-0.0231593	-0.0193431	-0.0422405	0.0773349
0.030268	0.0417167	0.0124589	-0.0295197	-0.00916645	-0.0295197	0.0824232
0.0518933	0.0379005	0.0124589	-0.0257035	-0.0104385	-0.0206152	0.0773349
0.0506213	0.0366284	0.00355434	-0.0206152	-0.000261901	-0.0104385	0.0544375
0.0455329	0.0404446	0.00609849	-0.0193431	0.00355434	-0.00280606	0.063342
0.06207	0.0404446	0.013731	0.00609849	0.00482641	-0.0117106	0.0709745
0.0773349	0.0315401	0.013731	0.015003	-0.0257035	-0.0193431	0.078607
0.0875115	0.0200914	0.00482641	-0.0257035	-0.00662229	-0.00916645	0.0709745
0.0836953	0.0251797	-0.00662229	-0.0104385	0.00609849	-0.0231593	0.0646141
0.095144	0.0353563	0.0239076	-0.00535022	0.00355434	-0.0358801	0.0773349
0.102776	0.0315401	0.0239076	-0.0269756	0.00355434	-0.0384243	0.0849674
0.101504	0.0379005	0.0264518	-0.0473288	-0.00535022	-0.0142548	0.0964161
0.0989602	0.0277238	0.0277238	-0.0511451	-0.0142548	0.00482641	0.0862395
0.0887836	0.0251797	0.0328121	-0.0282476	0.00101018	0.00355434	0.0964161
0.112953	0.0264518	0.0328121	-0.0307918	-0.0167989	-0.00662229	0.0875115
0.106593	0.0162751	0.030268	-0.0269756	-0.0218872	-0.0104385	0.0849674
0.0964161	0.0251797	0.030268	-0.0295197	-0.0244314	0.00609849	0.0760628
0.0773349	0.0264518	0.0417167	-0.0435126	-0.0396963	0.00864265	0.0747907
0.0824232	0.0277238	0.0239076	-0.0651379	-0.0257035	0.0124589	0.0925999
0.0671583	0.0340842	0.0188193	-0.0575054	-0.0142548	0.00609849	0.078607
0.0747907	0.0213634	0.0417167	-0.0600496	-0.0193431	0.0162751	0.0747907
0.078607	0.0289959	0.0455329	-0.0714983	-0.0244314	0.0111868	0.0709745
0.0709745	0.0442609	0.0340842	-0.0613217	-0.0193431	0.0251797	0.0836953
0.0557096	0.0289959	0.0251797	-0.0511451	-0.0244314	0.00991473	0.0671583
0.0480771	0.0175472	0.00991473	-0.0409684	-0.00407814	0.00991473	0.0518933
0.0760628	0.0379005	0.0175472	-0.0447847	0.00991473	0.0251797	0.0671583
0.0760628	0.0506213	0.00609849	-0.0257035	-0.0117106	0.015003	0.06207
0.0684304	0.0417167	0.00737057	-0.00535022	-0.0257035	0.00991473	0.0747907
0.0722466	0.0239076	0.0213634	0.0264518	-0.0104385	0.00991473	0.0747907
0.0811511	0.0353563	0.013731	0.0251797	0.00101018	0.0124589	0.0900557
0.0824232	0.0480771	0.00864265	0.00991473	-0.0142548	0.00482641	0.0913278
0.0709745	0.0340842	0.00355434	0.00228226	-0.0193431	0.0353563	0.101504
0.0557096	0.0200914	0.0200914	0.0111868	-0.0167989	0.0404446	0.104049
0.0429888	0.0366284	0.0200914	0.0124589	-0.0142548	0.0213634	0.0836953
0.0429888	0.0315401	0.0239076	0.00864265	-0.0307918	0.015003	0.100232
0.0391725	0.030268	0.0200914	0.00609849	-0.0295197	0.0213634	0.100232
0.0455329	0.0264518	0.0239076	-0.00280606	-0.0282476	0.015003	0.0964161
0.0544375	0.0213634	0.0340842	-0.0193431	-0.0396963	0.0340842	0.0938719
0.0404446	0.0251797	0.0162751	-0.0371522	-0.0257035	0.0417167	0.115497
0.0340842	0.0213634	0.00991473	-0.0587775	-0.0307918	0.0239076	0.116769
0.0417167	0.00737057	0.00737057	-0.0562334	-0.034608	0.00737057	0.104049
0.0328121	0.0239076	0.00609849	-0.0447847	-0.0358801	0.0277238	0.110409
0.0379005	0.015003	0.00991473	-0.0409684	-0.034608	0.0429888	0.101504
0.0480771	-0.000261901	-0.00280606	-0.0282476	-0.0295197	0.0264518	0.114225
0.0569816	-0.0129827	-0.00407814	-0.0295197	-0.0524171	0.0264518	0.106593
0.0747907	0.00101018	-0.0104385	-0.0562334	-0.0282476	0.0251797	0.118041
0.0773349	-0.00280606	-0.0193431	-0.018071	-0.0244314	0.0353563	0.118041
0.0900557	-0.0193431	0.00482641	-0.00662229	-0.0257035	0.0506213	0.137123
0.0646141	-0.0142548	0.00737057	-0.0129827	-0.0307918	0.06207	0.128218
0.0671583	-0.0257035	0.013731	-0.0295197	-0.0193431	0.0557096	0.126946
0.0709745	-0.0244314	-0.000261901	-0.0244314	-0.0295197	0.0506213	0.139667
0.0697024	-0.0129827	0.0328121	-0.00916645	-0.0486009	0.0646141	0.149843
0.0569816	-0.0193431	0.0493492	0.00737057	-0.0549613	0.0697024	0.144755
0.0531654	-0.0269756	0.0315401	-0.0218872	-0.0396963	0.0862395	0.128218
0.06207	-0.034608	0.0518933	-0.0231593	-0.0536892	0.0747907	0.132034
0.0518933	-0.0231593	0.0480771	0.013731	-0.0511451	0.0671583	0.130762
0.0366284	-0.0193431	0.046805	-0.00153398	-0.0549613	0.0671583	0.135851
0.0391725	-0.0104385	0.0404446	-0.0193431	-0.0638658	0.078607	0.156204
0.046805	0.00355434	0.0417167	-0.00789437	-0.0625938	0.0811511	0.152388
0.0455329	-0.0206152	0.0315401	-0.0167989	-0.0524171	0.078607	0.139667
0.0506213	-0.034608	0.0353563	-0.0244314	-0.0409684	0.0862395	0.128218
0.030268	-0.0307918	0.0328121	0.00101018	-0.0384243	0.0722466	0.133306
0.0239076	-0.0295197	0.0353563	0.0111868	-0.0333359	0.0569816	0.134578
0.0366284	-0.0396963	0.0442609	0.00482641	-0.0295197	0.0671583	0.115497
0.0531654	-0.0460567	0.0506213	0.00482641	-0.0435126	0.0557096	0.107865
0.0506213	-0.0384243	0.046805	0.00482641	-0.0562334	0.0455329	0.111681
0.0684304	-0.0473288	0.0518933	0.0213634	-0.0460567	0.0607979	0.110409
0.0773349	-0.0409684	0.0429888	0.0111868	-0.0486009	0.046805	0.106593
0.0811511	-0.0473288	0.0417167	0.0175472	-0.0396963	0.0379005	0.105321
0.0824232	-0.0524171	0.0340842	0.00737057	-0.0320639	0.0315401	0.0964161
0.078607	-0.06641	0.0429888	-0.00662229	-0.0358801	0.0264518	0.0862395
0.0722466	-0.0575054	0.0340842	0.00355434	-0.0307918	0.0366284	0.0824232
0.0658862	-0.0714983	0.0264518	-0.0396963	-0.0269756	0.0366284	0.111681
0.0569816	-0.0587775	0.0315401	-0.0244314	-0.0333359	0.0480771	0.106593
0.063342	-0.0562334	0.0251797	0.00991473	-0.0384243	0.0582537	0.0824232
0.06207	-0.0511451	0.0239076	0.00482641	-0.0320639	0.0824232	0.0913278
0.0239076	-0.0562334	0.0124589	-0.0129827	-0.0587775	0.0798791	0.0875115
0.0111868	-0.0689542	0.0328121	-0.0142548	-0.0600496	0.102776	0.0887836
0.0124589	-0.0638658	0.015003	0.00101018	-0.0371522	0.0989602	0.102776
0.00482641	-0.0651379	0.0251797	0.00991473	-0.0295197	0.0989602	0.115497
0.00482641	-0.049873	0.0366284	0.00355434	-0.0295197	0.095144	0.102776
0.0213634	-0.0549613	0.0264518	0.0213634	-0.0371522	0.0862395	0.101504
0.0404446	-0.0435126	0.0315401	0.0506213	-0.0435126	0.102776	0.095144
0.0429888	-0.0511451	0.030268	0.0366284	-0.0371522	0.118041	0.0824232
0.0480771	-0.0295197	0.0213634	0.0366284	-0.0307918	0.100232	0.0887836
0.0417167	-0.0333359	0.030268	0.0213634	-0.0167989	0.0976882	0.0913278
0.0417167	-0.0384243	0.0289959	0.0251797	-0.0129827	0.0913278	0.0875115
0.0582537	-0.00916645	0.046805	0.0379005	-0.0167989	0.0735187	0.0658862
0.0798791	-0.0117106	0.0442609	0.0289959	-0.0206152	0.0684304	0.0849674
0.0531654	-0.00535022	0.0353563	0.030268	-0.0231593	0.0671583	0.102776
0.0366284	0.00864265	0.0226355	0.0200914	0.0188193	0.0722466	0.0849674
0.046805	-0.0104385	0.0251797	0.0175472	0.0239076	0.0518933	0.0824232
0.0506213	-0.0257035	0.0289959	0.00355434	0.0213634	0.0569816	0.0862395
0.0429888	-0.0231593	0.0328121	0.0162751	0.00737057	0.0544375	0.104049
0.0251797	-0.0333359	0.0264518	0.013731	0.0200914	0.0557096	0.0925999
0.0366284	-0.0460567	0.013731	-0.000261901	0.015003	0.0429888	0.0862395
0.0442609	-0.0409684	0.0315401	0.00101018	0.0111868	0.06207	0.095144
0.0417167	-0.0333359	0.0366284	0.0111868	0.00101018	0.0595258	0.0989602
0.0697024	-0.0320639	0.0531654	0.00228226	0.00609849	0.0569816	0.0964161
0.100232	-0.0142548	0.0557096	0.00991473	0.0162751	0.06207	0.0836953
0.0900557	-0.0104385	0.0506213	0.0251797	0.00737057	0.0544375	0.0824232
0.0875115	-0.0320639	0.0582537	0.0264518	0.0200914	0.0607979	0.0735187
0.0671583	-0.0320639	0.0798791	0.0277238	0.00609849	0.0557096	0.0684304
0.0747907	-0.0218872	0.0658862	0.013731	-0.00916645	0.0671583	0.0773349
0.0646141	-0.034608	0.0518933	0.00737057	0.00228226	0.0722466	0.0697024
0.0455329	-0.0307918	0.0531654	-0.00407814	0.00355434	0.0747907	0.0582537
0.0569816	-0.0435126	0.046805	0.0200914	0.00864265	0.0684304	0.0417167
0.0480771	-0.0396963	0.0557096	0.0251797	-0.00535022	0.0760628	0.0569816
0.0518933	-0.0371522	0.015003	0.0251797	0.00737057	0.0773349	0.0417167
0.0404446	-0.0269756	0.030268	0.0315401	0.0175472	0.0595258	0.046805
0.0340842	-0.0142548	0.0658862	0.0277238	0.015003	0.0569816	0.0518933
0.0493492	-0.034608	0.0455329	0.013731	0.00482641	0.0671583	0.0646141
0.0518933	-0.0384243	0.0518933	0.0111868	-0.00153398	0.0658862	0.0887836
0.0391725	-0.0396963	0.046805	0.00737057	0.00609849	0.0811511	0.0658862
0.0366284	-0.0562334	0.0328121	0.0226355	-0.00662229	0.0722466	0.0569816
0.0315401	-0.0600496	0.0328121	0.0289959	-0.0129827	0.0531654	0.06207
0.0404446	-0.0562334	0.0404446	0.0213634	-0.00662229	0.0480771	0.0569816
0.0340842	-0.0778587	0.030268	0.0226355	0.00609849	0.0340842	0.0455329
0.0391725	-0.0956678	0.015003	0.0557096	-0.00407814	0.046805	0.0404446
0.0417167	-0.0956678	0.0264518	0.063342	-0.0257035	0.0404446	0.030268
0.046805	-0.0969399	0.0200914	0.0391725	-0.0167989	0.0417167	0.0340842
0.0569816	-0.110933	0.0277238	0.0442609	-0.0155268	0.0391725	0.0455329
0.0518933	-0.107117	0.030268	0.0175472	-0.00407814	0.0366284	0.030268
0.0544375	-0.0778587	0.013731	0.030268	-0.00789437	0.0264518	0.0353563
0.0251797	-0.0714983	0.030268	0.00609849	-0.0167989	0.0417167	0.0442609
0.0379005	-0.0600496	0.00609849	-0.00407814	-0.00280606	0.0315401	0.0531654
0.046805	-0.0511451	0.00482641	-0.0104385	0.00737057	0.0366284	0.0506213
0.030268	-0.0549613	0.00355434	-0.0155268	-0.00407814	0.0506213	0.0671583
0.0518933	-0.0435126	0.015003	-0.0167989	-0.0193431	0.0544375	0.0557096
0.0709745	-0.0295197	0.00991473	-0.0104385	0.00609849	0.0569816	0.0417167
0.0760628	-0.034608	0.00737057	-0.00789437	0.00609849	0.078607	0.0417167
0.0798791	-0.0257035	0.00482641	-0.0155268	-0.00407814	0.0735187	0.0353563
0.0569816	-0.0295197	0.00991473	-0.00407814	0.00101018	0.0671583	0.0391725
0.0569816	-0.0447847	0.00609849	-0.0142548	-0.00153398	0.0811511	0.0506213
0.0417167	-0.0435126	-0.018071	-0.0142548	-0.00662229	0.0849674	0.0391725
0.0264518	-0.034608	-0.0155268	-0.000261901	-0.0206152	0.078607	0.0557096
0.015003	-0.0396963	-0.0257035	-0.00280606	-0.0333359	0.0569816	0.0544375
0.00482641	-0.0562334	-0.0257035	0.00101018	-0.0206152	0.0315401	0.0544375
-0.00916645	-0.0651379	-0.0295197	0.0111868	-0.0231593	0.030268	0.0366284
-0.00407814	-0.0600496	-0.0409684	0.00609849	-0.0396963	0.0506213	0.0455329
0.0124589	-0.0562334	-0.034608	-0.00407814	-0.0269756	0.0417167	0.0251797
0.00101018	-0.0409684	-0.034608	-0.00153398	-0.0244314	0.0417167	0.0277238
-0.0257035	-0.0269756	-0.0396963	0.00101018	-0.0396963	0.0518933	0.0366284
-0.0104385	-0.0409684	-0.0435126	-0.00407814	-0.0206152	0.0722466	0.0353563
-0.0218872	-0.0333359	-0.0473288	-0.0129827	-0.0244314	0.0595258	0.0213634
-0.00407814	-0.0231593	-0.0257035	0.00228226	-0.0320639	0.0518933	0.0264518
0.00482641	-0.000261901	-0.0155268	0.00991473	-0.0371522	0.0506213	0.0251797
0.00864265	-0.00916645	-0.0129827	0.015003	-0.0193431	0.0442609	0.0315401
0.0226355	-0.00662229	-0.0129827	0.00737057	-0.0104385	0.0239076	0.0455329
0.00864265	-0.00407814	-0.0104385	-0.0155268	-0.0193431	0.0455329	0.0455329
0.00482641	0.00737057	-0.0358801	-0.0129827	-0.0129827	0.0226355	0.030268
0.013731	0.015003	-0.0307918	-0.00662229	-0.0142548	0.015003	0.0455329
-0.000261901	0.00101018	-0.0295197	-0.0257035	-0.00789437	0.0226355	0.0480771
-0.000261901	0.0111868	-0.0155268	-0.0269756	-0.0193431	0.0404446	0.0569816
0.00609849	0.0264518	0.00609849	-0.0358801	-0.0435126	0.0404446	0.0671583
-0.00407814	0.0289959	0.00355434	-0.0384243	-0.0409684	0.0353563	0.0747907
-0.00280606	0.0162751	-0.00789437	-0.0257035	-0.0333359	0.030268	0.0595258
0.0251797	0.0200914	0.00609849	-0.0257035	-0.0333359	0.0289959	0.0417167
0.0289959	0.0111868	0.00609849	-0.0193431	-0.0460567	0.0328121	0.0544375
0.0353563	0.00355434	-0.00407814	-0.0282476	-0.0613217	0.0340842	0.0582537
0.0353563	0.0200914	-0.00789437	-0.0231593	-0.0651379	0.0480771	0.0417167
0.0569816	0.0162751	-0.00407814	-0.0117106	-0.049873	0.046805	0.0493492
0.0595258	0.00737057	-0.0155268	-0.0117106	-0.0422405	0.0277238	0.0646141
0.0557096	0.00737057	-0.00407814	-0.0167989	-0.0396963	0.0251797	0.0366284
0.0506213	0.0277238	-0.0104385	-0.00662229	-0.0307918	0.0379005	0.0366284
0.0671583	0.0277238	-0.0206152	-0.0142548	-0.0206152	0.0200914	0.0544375
0.063342	0.030268	-0.0244314	-0.0231593	-0.0257035	0.0455329	0.046805
0.046805	0.0239076	-0.0104385	-0.00916645	-0.049873	0.0417167	0.046805
0.0493492	0.0111868	-0.00280606	-0.0244314	-0.0447847	0.0493492	0.0315401
0.0340842	0.015003	-0.00407814	-0.0307918	-0.0549613	0.0518933	0.0277238
0.0328121	0.030268	-0.00407814	-0.0295197	-0.0651379	0.0646141	0.013731
0.0493492	0.00991473	0.00101018	-0.0244314	-0.0257035	0.06207	0.0277238
0.0417167	0.015003	0.0328121	-0.00916645	-0.0206152	0.0455329	0.0353563
0.0379005	0.0417167	0.0188193	-0.0193431	-0.0307918	0.046805	0.0366284
0.046805	0.046805	0.00991473	-0.018071	-0.0333359	0.0251797	0.0277238
0.0531654	0.0455329	0.0213634	0.00609849	-0.0307918	0.0124589	0.0175472
0.06207	0.0404446	0.0124589	-0.0129827	-0.034608	0.013731	0.0200914
0.06207	0.0340842	-0.00535022	-0.00916645	-0.0167989	0.0226355	-0.00916645
0.0582537	0.0264518	-0.0155268	-0.0117106	-0.00916645	0.0175472	0.0213634
0.0506213	0.0518933	-0.0104385	-0.0142548	-0.0269756	0.0277238	0.0124589
0.0480771	0.0480771	-0.0206152	-0.0244314	-0.0231593	0.0188193	-0.00153398
0.0315401	0.0455329	-0.000261901	-0.0307918	-0.0104385	0.0315401	0.00101018
0.0251797	0.0646141	0.0124589	-0.00789437	-0.0218872	0.0200914	0.00864265
0.0340842	0.0493492	0.00101018	-0.0244314	-0.0218872	0.0175472	-0.00407814
0.0404446	0.046805	-0.00280606	-0.00789437	-0.0244314	0.0213634	-0.00662229
0.0328121	0.046805	-0.0142548	-0.00916645	-0.0257035	0.015003	0.015003
0.0480771	0.0569816	-0.0295197	-0.0244314	-0.0104385	0.0226355	0.0111868
0.0582537	0.0557096	-0.0193431	-0.0257035	-0.0257035	0.0353563	0.00991473
0.063342	0.0557096	-0.0282476	-0.0167989	-0.0396963	0.0162751	0.00991473
0.0582537	0.0582537	-0.0257035	-0.0155268	-0.0320639	0.0340842	0.00355434
0.0455329	0.0671583	-0.0295197	-0.0333359	-0.0295197	0.0391725	0.00355434
0.0379005	0.0773349	-0.0244314	-0.0193431	-0.0231593	0.0340842	0.00355434
0.0188193	0.0607979	-0.0193431	-0.00789437	-0.0307918	0.0480771	0.00101018
0.015003	0.0709745	-0.0104385	-0.00407814	-0.049873	0.046805	0.00355434
0.0315401	0.0747907	-0.0244314	-0.000261901	-0.0753146	0.0607979	0.013731
0.0226355	0.078607	-0.0142548	0.00355434	-0.0867633	0.0417167	0.0124589
0.0429888	0.0569816	-0.00789437	0.0111868	-0.06641	0.0391725	0.0188193
0.0531654	0.0391725	-0.0129827	0.00355434	-0.0575054	0.0353563	-0.000261901
0.046805	0.0455329	-0.0142548	-0.00280606	-0.0511451	0.0442609	-0.000261901
0.0646141	0.0417167	-0.0142548	-0.0129827	-0.0600496	0.0315401	0.0111868
0.0557096	0.0379005	-0.0129827	-0.00916645	-0.0460567	0.0251797	-0.00662229
0.046805	0.046805	-0.0129827	-0.00407814	-0.0460567	0.0315401	-0.00407814
0.0849674	0.0531654	-0.0167989	-0.00407814	-0.06641	0.0239076	0.0124589
0.107865	0.0557096	-0.0206152	-0.0320639	-0.0740425	0.0277238	0.00737057
0.0875115	0.0417167	-0.0257035	-0.0167989	-0.0638658	0.0455329	-0.00535022
0.0671583	0.0506213	-0.0129827	0.00101018	-0.0447847	0.0684304	-0.00153398
0.0671583	0.0480771	-0.0295197	-0.00407814	-0.0447847	0.0544375	0.00101018
0.0671583	0.0328121	-0.0167989	-0.0117106	-0.0307918	0.0658862	0.0111868
0.0671583	0.0315401	-0.0231593	-0.00916645	-0.0257035	0.0646141	-0.00407814
0.0658862	0.0404446	-0.0167989	-0.0104385	-0.0307918	0.0862395	-0.00916645
0.0417167	0.0340842	-0.0193431	-0.00916645	-0.0358801	0.0862395	0.00737057
0.0340842	0.0366284	-0.0206152	0.00864265	-0.0447847	0.0964161	-0.000261901
0.015003	0.0442609	-0.0193431	-0.00535022	-0.0409684	0.095144	-0.0142548
0.0213634	0.0379005	-0.0129827	-0.000261901	-0.0435126	0.0875115	-0.00916645
0.0379005	0.0379005	-0.00280606	-0.0142548	-0.0396963	0.0913278	-0.00662229
0.0417167	0.030268	-0.0206152	-0.00916645	-0.0384243	0.0887836	-0.0104385
0.0404446	0.0264518	-0.0295197	-0.0142548	-0.0282476	0.0722466	-0.0104385
0.0480771	0.0251797	-0.0244314	-0.0269756	-0.0307918	0.0747907	-0.0142548
0.0544375	0.0251797	-0.0167989	-0.00407814	-0.0396963	0.0735187	-0.0142548
0.0429888	0.0264518	-0.018071	0.00101018	-0.0206152	0.0862395	-0.0117106
0.0289959	0.0366284	-0.0282476	-0.0142548	-0.0269756	0.0811511	-0.00789437
0.0506213	0.0289959	-0.0257035	-0.0193431	-0.0473288	0.06207	0.015003
0.0289959	0.030268	-0.0244314	0.00355434	-0.0206152	0.0569816	0.00991473
0.0111868	0.0277238	-0.0269756	-0.00153398	-0.0295197	0.0658862	-0.00407814
0.00991473	0.0429888	-0.00535022	-0.00407814	-0.0371522	0.06207	-0.00280606
-0.00407814	0.0531654	-0.00407814	0.00991473	-0.0269756	0.0709745	0.00737057
-0.0142548	0.0455329	-0.00407814	0.00355434	-0.0282476	0.0607979	0.0124589
0.00609849	0.0493492	-0.00662229	0.00737057	-0.0307918	0.0684304	0.0175472
0.030268	0.0480771	0.00228226	0.00609849	-0.0333359	0.0849674	0.00864265
0.0264518	0.0544375	0.00609849	0.0162751	-0.0384243	0.0709745	0.00609849
0.0569816	0.0506213	0.00101018	0.0200914	-0.0460567	0.0709745	0.00991473
0.0671583	0.0709745	0.00355434	0.0366284	-0.0257035	0.0773349	-0.00280606
0.0442609	0.0709745	0.00101018	0.0417167	-0.018071	0.0709745	0.0162751
0.0518933	0.0709745	-0.00789437	0.0442609	-0.0447847	0.06207	0.0442609
0.0709745	0.0773349	-0.0129827	0.0518933	-0.0435126	0.0518933	0.0289959
0.0722466	0.0658862	-0.000261901	0.046805	-0.049873	0.0506213	0.0506213
0.0722466	0.0582537	-0.00153398	0.0480771	-0.049873	0.0429888	0.0366284
0.0429888	0.0824232	-0.00153398	0.0442609	-0.049873	0.0518933	0.0277238
0.0569816	0.0887836	-0.0193431	0.06207	-0.0511451	0.0518933	0.0480771
0.0582537	0.0697024	-0.0295197	0.0557096	-0.0435126	0.0544375	0.046805
0.0442609	0.0824232	-0.0129827	0.046805	-0.0600496	0.0646141	0.0607979
0.0582537	0.101504	-0.00662229	0.0404446	-0.0842191	0.0569816	0.0569816
0.063342	0.0875115	0.00482641	0.0480771	-0.0575054	0.0544375	0.0595258
0.0518933	0.0709745	-0.0167989	0.0646141	-0.0549613	0.0366284	0.0506213
0.0442609	0.0455329	-0.0167989	0.0735187	-0.0676821	0.0340842	0.046805
0.0531654	0.0607979	0.0162751	0.0925999	-0.0702262	0.0379005	0.0760628
0.0518933	0.0671583	0.0124589	0.0849674	-0.0753146	0.0417167	0.0569816
0.0442609	0.0518933	-0.000261901	0.0455329	-0.0689542	0.030268	0.0506213
0.0531654	0.0595258	0.00228226	0.046805	-0.0575054	0.0328121	0.0480771
0.0506213	0.0366284	0.015003	0.0544375	-0.049873	0.0366284	0.0544375
0.0544375	0.0200914	-0.00789437	0.0480771	-0.0562334	0.0264518	0.0773349
0.0404446	0.0200914	-0.00153398	0.0595258	-0.0549613	0.0340842	0.0722466
0.0391725	0.0226355	-0.0104385	0.0671583	-0.0358801	0.0289959	0.0658862
0.0480771	0.0277238	-0.0193431	0.0595258	-0.0473288	0.0391725	0.0684304
0.0417167	0.0226355	-0.0193431	0.0518933	-0.0562334	0.0429888	0.0671583
0.046805	0.0379005	-0.0142548	0.0518933	-0.0409684	0.030268	0.0709745
0.0518933	0.0391725	-0.018071	0.0747907	-0.0460567	0.0213634	0.0811511
0.0506213	0.00609849	-0.0269756	0.0747907	-0.0447847	0.0239076	0.0697024
0.0417167	0.0264518	-0.0358801	0.0824232	-0.0575054	0.0277238	0.078607
0.0340842	0.0340842	-0.034608	0.106593	-0.0600496	0.0353563	0.109137
0.0493492	0.0353563	-0.0155268	0.0913278	-0.0511451	0.0442609	0.0798791
0.0544375	0.0417167	-0.00916645	0.0671583	-0.0714983	0.0417167	0.0709745
0.0646141	0.030268	-0.00916645	0.105321	-0.0600496	0.0366284	0.0684304
0.0569816	0.0213634	-0.00789437	0.132034	-0.0549613	0.0188193	0.0722466
0.0429888	0.013731	-0.00789437	0.116769	-0.0587775	0.0239076	0.0722466
0.0391725	0.0162751	0.00737057	0.109137	-0.0625938	0.0289959	0.0557096
0.0442609	0.0162751	0.00991473	0.0913278	-0.0536892	0.015003	0.0595258
0.0506213	0.0213634	-0.000261901	0.106593	-0.0549613	-0.00662229	0.0646141
0.0353563	0.0251797	0.00355434	0.106593	-0.0600496	-0.00916645	0.0709745
0.0175472	0.013731	0.00101018	0.114225	-0.0600496	0.00864265	0.0493492
0.0239076	0.015003	0.00355434	0.125674	-0.0816749	-0.000261901	0.0531654
0.0353563	0.00991473	0.00864265	0.112953	-0.0676821	0.0175472	0.0544375
0.0340842	0.015003	0.00609849	0.107865	-0.0473288	0.00991473	0.0671583
0.0455329	-0.00407814	0.00737057	0.115497	-0.0613217	-0.00407814	0.0760628
0.0442609	0.00101018	-0.00407814	0.106593	-0.0625938	0.00737057	0.0480771
0.0557096	0.013731	0.0213634	0.111681	-0.0600496	0.00101018	0.0646141
0.0557096	0.00482641	0.0111868	0.112953	-0.0587775	0.00609849	0.0773349
0.0671583	-0.00916645	-0.00662229	0.102776	-0.0575054	0.00482641	0.0582537
0.0607979	0.0111868	0.00737057	0.0989602	-0.0409684	-0.000261901	0.0544375
0.046805	0.0162751	0.0188193	0.0913278	-0.0269756	-0.00407814	0.0506213
0.0493492	0.00864265	0.0277238	0.0938719	-0.0435126	0.00101018	0.0455329
0.0518933	-0.00916645	0.00737057	0.0925999	-0.0587775	0.0175472	0.0404446
0.0417167	-0.00407814	-0.00153398	0.0824232	-0.0524171	0.0200914	0.0557096
0.0239076	-0.00280606	0.013731	0.0722466	-0.0473288	0.0213634	0.0595258
0.0213634	-0.00407814	0.0162751	0.0722466	-0.0422405	0.0251797	0.0684304
0.0175472	-0.0129827	0.0251797	0.0709745	-0.0613217	0.030268	0.0658862
0.015003	-0.0167989	0.00991473	0.078607	-0.0765866	0.0251797	0.063342
0.0239076	0.00991473	0.00355434	0.0849674	-0.0676821	0.0213634	0.0582537
0.0111868	0.0213634	0.0213634	0.0913278	-0.0409684	0.0277238	0.0684304
0.00101018	0.00991473	0.00991473	0.0964161	-0.049873	0.0213634	0.0824232
0.013731	0.00737057	0.00609849	0.078607	-0.06641	0.00355434	0.0709745
0.0404446	-0.00280606	0.00864265	0.0709745	-0.0575054	0.00355434	0.0989602
0.0480771	0.00991473	0.0213634	0.0887836	-0.0333359	-0.00407814	0.0989602
0.063342	0.015003	0.00609849	0.0976882	-0.0511451	-0.00407814	0.095144
0.0455329	0.0188193	0.0188193	0.0862395	-0.0511451	0.00737057	0.102776
0.0417167	0.0213634	0.0391725	0.0964161	-0.0396963	0.00737057	0.101504
0.046805	0.0213634	0.0213634	0.0900557	-0.0422405	-0.00662229	0.102776
0.0417167	0.0175472	0.0226355	0.0824232	-0.0511451	0.00355434	0.0824232
0.0391725	0.0162751	0.0188193	0.0747907	-0.0435126	-0.0117106	0.101504
0.0264518	0.00991473	0.0124589	0.0824232	-0.06641	0.0111868	0.107865
0.0366284	0.0188193	0.0111868	0.0735187	-0.0689542	0.00355434	0.100232
0.0429888	0.0226355	0.0175472	0.0697024	-0.0689542	-0.00407814	0.078607
0.0315401	-0.00407814	0.015003	0.0798791	-0.0714983	0.00609849	0.0773349
0.0162751	0.0111868	0.013731	0.0887836	-0.0893074	0.00864265	0.0773349
0.0366284	0.0162751	0.013731	0.0811511	-0.0778587	0.00609849	0.0684304
0.0366284	0.0162751	-0.00407814	0.0964161	-0.0765866	-0.0257035	0.0849674
0.0379005	0.0111868	0.00609849	0.0747907	-0.0778587	-0.0269756	0.095144
0.0582537	0.0124589	-0.0104385	0.0773349	-0.0842191	0.00864265	0.0773349
0.0811511	0.0213634	-0.00535022	0.0964161	-0.0702262	-0.000261901	0.0773349
0.0684304	0.0111868	0.00737057	0.0773349	-0.0600496	-0.0193431	0.0900557
0.0697024	0.030268	-0.000261901	0.0773349	-0.0536892	-0.0257035	0.0925999
0.0658862	0.0213634	0.030268	0.104049	-0.0740425	-0.0129827	0.0709745
0.0442609	0.0188193	0.0239076	0.112953	-0.0702262	-0.0269756	0.0684304
0.0506213	0.00228226	-0.00407814	0.111681	-0.0625938	-0.00662229	0.06207
0.0251797	-0.00407814	-0.0117106	0.124402	-0.0714983	-0.0142548	0.0557096
0.0353563	0.00864265	0.0111868	0.116769	-0.0905795	-0.0129827	0.0506213
0.0328121	-0.00153398	0.0251797	0.116769	-0.0880353	-0.0117106	0.0480771
0.0277238	0.00101018	0.00991473	0.104049	-0.0587775	-0.0244314	0.0646141
0.0277238	0.00609849	-0.000261901	0.106593	-0.0753146	-0.0409684	0.0506213
0.0366284	0.0124589	0.0340842	0.107865	-0.0702262	-0.0396963	0.0455329
0.0582537	0.013731	0.030268	0.118041	-0.0651379	-0.0218872	0.0557096
0.0518933	0.0175472	0.013731	0.110409	-0.0765866	-0.0358801	0.06207
0.0518933	0.00101018	0.0289959	0.111681	-0.0842191	-0.0320639	0.078607
0.06207	0.00991473	0.0200914	0.111681	-0.0714983	-0.0307918	0.0455329
0.0506213	0.0340842	0.015003	0.0976882	-0.0816749	-0.0167989	0.0544375
0.0518933	0.0315401	0.0277238	0.112953	-0.0816749	-0.0193431	0.0569816
0.0417167	0.0213634	0.00482641	0.135851	-0.0791308	-0.00916645	0.0480771
0.0455329	0.00101018	-0.00280606	0.137123	-0.0880353	-0.000261901	0.0404446
0.0391725	0.00609849	0.00991473	0.148571	-0.0880353	-0.0142548	0.0353563
0.0366284	-0.0218872	0.0188193	0.143483	-0.0842191	-0.0282476	0.0404446
0.0366284	-0.0129827	0.00355434	0.148571	-0.0778587	-0.0155268	0.0353563
0.0429888	-0.0142548	0.015003	0.152388	-0.0854912	-0.00407814	0.0442609
0.0366284	-0.0333359	0.0226355	0.143483	-0.0676821	-0.00280606	0.0417167
0.0455329	-0.0371522	0.0124589	0.157476	-0.0753146	0.00355434	0.030268
0.0671583	-0.0269756	0.015003	0.165108	-0.0791308	-0.0206152	0.0340842
0.0735187	-0.0193431	0.0175472	0.148571	-0.0791308	-0.0307918	0.0480771
0.0824232	-0.0142548	0.0277238	0.147299	-0.0816749	-0.0193431	0.0557096
0.0722466	-0.0307918	0.00737057	0.158748	-0.0702262	0.00482641	0.0595258
0.0824232	-0.0333359	0.00101018	0.134578	-0.0549613	-0.0142548	0.0455329
0.0875115	-0.0104385	0.0162751	0.132034	-0.0676821	-0.0193431	0.06207
0.0747907	-0.0257035	0.0328121	0.140939	-0.0753146	-0.0206152	0.0671583
0.0722466	-0.0257035	0.030268	0.152388	-0.0536892	-0.0142548	0.0658862
0.0607979	-0.0104385	0.0175472	0.157476	-0.049873	-0.0104385	0.0798791
0.0480771	-0.0295197	0.0264518	0.148571	-0.0435126	-0.0142548	0.0811511
0.0442609	-0.0447847	0.0328121	0.137123	-0.0460567	-0.0142548	0.06207
0.0366284	-0.034608	0.015003	0.151115	-0.0396963	-0.0244314	0.0506213
0.0277238	-0.034608	0.0340842	0.15366	-0.0447847	-0.0155268	0.06207
0.0226355	-0.0320639	0.0226355	0.15366	-0.0511451	-0.0142548	0.0684304
0.0366284	-0.0244314	-0.00280606	0.148571	-0.0396963	-0.00407814	0.0506213
0.0671583	-0.0282476	0.00609849	0.170197	-0.0206152	-0.0244314	0.0455329
0.0607979	-0.0409684	0.0124589	0.177829	-0.0358801	-0.0307918	0.0277238
0.0506213	-0.0384243	0.0277238	0.163836	-0.0320639	-0.0460567	0.0379005
0.0518933	-0.0320639	0.0175472	0.146027	-0.0307918	-0.034608	0.0455329
0.046805	-0.0269756	0.0162751	0.16002	-0.0384243	-0.0358801	0.0480771
0.0480771	-0.0473288	0.0239076	0.147299	-0.0396963	-0.0295197	0.0480771
0.0379005	-0.0549613	0.015003	0.146027	-0.0409684	-0.034608	0.030268
0.0544375	-0.0549613	0.0417167	0.137123	-0.0307918	-0.0218872	0.0328121
0.0557096	-0.0460567	0.0379005	0.12949	-0.0409684	-0.0269756	0.00991473
0.0480771	-0.0600496	0.0277238	0.146027	-0.0409684	-0.0269756	0.00991473
0.0366284	-0.0600496	0.0391725	0.128218	-0.0396963	-0.0231593	0.0379005
0.0417167	-0.0511451	0.0379005	0.133306	-0.049873	-0.0307918	0.0506213
0.0442609	-0.0358801	0.0277238	0.114225	-0.049873	-0.0257035	0.0480771
0.0328121	-0.0333359	0.015003	0.106593	-0.0511451	-0.0142548	0.046805
0.0213634	-0.034608	0.0277238	0.126946	-0.0473288	0.00355434	0.0366284
0.0315401	-0.0231593	0.0162751	0.12313	-0.0536892	0.00737057	0.0277238
0.0379005	-0.0333359	-0.00916645	0.106593	-0.0486009	0.00991473	0.0366284
0.0366284	-0.0244314	-0.00662229	0.101504	-0.0307918	0.0264518	0.0442609
0.0506213	-0.0117106	0.00991473	0.0989602	-0.0384243	0.0277238	0.0595258
0.0684304	-0.00535022	0.015003	0.095144	-0.0282476	0.015003	0.0607979
0.0735187	0.00101018	0.0239076	0.112953	-0.0193431	0.00482641	0.0429888
0.0557096	-0.0231593	0.00864265	0.0824232	-0.0257035	0.00737057	0.063342
0.0455329	-0.0155268	0.00991473	0.078607	-0.0167989	0.00101018	0.0607979
0.0429888	-0.0167989	0.0277238	0.0824232	-0.0257035	-0.00153398	0.0493492
0.0557096	0.00609849	0.0162751	0.0976882	-0.0447847	0.00991473	0.0569816
0.0722466	-0.00407814	0.0264518	0.0862395	-0.0447847	0.0111868	0.0506213
0.046805	-0.0155268	0.0289959	0.0760628	-0.0371522	-0.00916645	0.0417167
0.06207	-0.0231593	0.0340842	0.0824232	-0.0435126	0.0124589	0.0366284
0.0735187	-0.0129827	0.0213634	0.0849674	-0.06641	0.0111868	0.0518933
0.0607979	-0.00407814	0.0353563	0.0849674	-0.0536892	0.00609849	0.0340842
0.0658862	-0.0193431	0.0366284	0.078607	-0.0473288	0.00101018	0.0480771
0.0735187	-0.0155268	0.0340842	0.078607	-0.049873	0.0239076	0.0264518
0.078607	-0.0244314	0.0328121	0.0824232	-0.0600496	0.0124589	0.0111868
0.0684304	-0.0447847	0.0404446	0.0989602	-0.0422405	0.0239076	0.0455329
0.0671583	-0.0307918	0.0379005	0.0964161	-0.0511451	-0.00662229	0.0417167
0.0824232	-0.034608	0.030268	0.111681	-0.0447847	-0.0206152	0.030268
0.0684304	-0.0447847	0.0239076	0.102776	-0.0333359	-0.00407814	0.0353563
0.0697024	-0.0613217	0.0213634	0.0875115	-0.0384243	-0.00535022	0.0417167
0.0671583	-0.0460567	0.0162751	0.106593	-0.0396963	-0.000261901	0.0175472
0.0582537	-0.0511451	0.0226355	0.109137	-0.0409684	0.00355434	0.015003
0.0658862	-0.0511451	0.0213634	0.0875115	-0.0486009	0.00482641	0.0239076
0.0557096	-0.0396963	0.00991473	0.0747907	-0.0562334	-0.000261901	0.015003
0.0671583	-0.034608	0.0251797	0.0747907	-0.0435126	-0.0193431	0.0200914
0.0824232	-0.0244314	0.0404446	0.0760628	-0.0562334	-0.0295197	0.0315401
0.0607979	-0.034608	0.0544375	0.0798791	-0.0613217	-0.0218872	0.0251797
0.0607979	-0.0244314	0.046805	0.0671583	-0.0511451	-0.0142548	0.00737057
0.06207	-0.0206152	0.046805	0.0798791	-0.0409684	-0.0142548	0.00737057
0.06207	-0.0193431	0.0557096	0.0900557	-0.0511451	-0.000261901	0.013731
0.0518933	-0.0155268	0.0557096	0.0709745	-0.0600496	-0.00407814	0.0124589
0.0455329	-0.0193431	0.0684304	0.0328121	-0.0613217	-0.00280606	0.0213634
0.0455329	-0.00789437	0.0709745	0.0328121	-0.0651379	0.00609849	0.00864265
0.0531654	-0.0206152	0.0684304	0.030268	-0.0447847	0.00355434	0.015003
0.0506213	-0.0257035	0.0684304	0.0366284	-0.0473288	-0.0155268	0.0366284
0.0391725	-0.0193431	0.0607979	0.0188193	-0.0587775	-0.00535022	0.0366284
0.0391725	-0.0257035	0.0671583	0.00864265	-0.0600496	-0.000261901	0.00609849
0.0391725	-0.0167989	0.0697024	0.00355434	-0.06641	-0.00280606	0.00737057
0.0289959	-0.00153398	0.0684304	0.00864265	-0.0600496	0.0200914	0.0251797
0.0404446	-0.00407814	0.0671583	0.015003	-0.0473288	0.0239076	0.0277238
0.0582537	-0.00280606	0.078607	0.0213634	-0.0549613	0.0315401	0.015003
0.0658862	-0.00789437	0.06207	0.0239076	-0.0600496	0.013731	0.0111868
0.0646141	-0.0282476	0.0506213	0.0175472	-0.0511451	0.00864265	0.0188193
0.0646141	0.00737057	0.06207	0.00355434	-0.0549613	0.0124589	0.0277238
0.0900557	0.0111868	0.0595258	0.0162751	-0.0473288	0.00355434	0.0289959
0.0875115	-0.00280606	0.0697024	0.0289959	-0.0600496	-0.018071	0.0162751
0.0862395	-0.0155268	0.0582537	0.0251797	-0.0651379	-0.0307918	0.0162751
0.0849674	-0.00789437	0.0353563	0.0328121	-0.0651379	-0.0142548	0.0264518
0.0875115	-0.0104385	0.0340842	0.0251797	-0.0816749	-0.00662229	0.0340842
0.0925999	-0.0104385	0.0366284	0.00737057	-0.0842191	-0.0117106	0.0124589
0.06207	-0.0193431	0.0595258	-0.00535022	-0.0740425	-0.0167989	-0.00789437
0.0569816	0.00737057	0.06207	-0.00407814	-0.0918516	-0.0104385	-0.00407814
0.078607	0.00609849	0.0658862	0.015003	-0.1033	-0.00407814	-0.000261901
0.0887836	0.0200914	0.0493492	0.015003	-0.102028	-0.00153398	0.0162751
0.102776	0.013731	0.0417167	0.00101018	-0.0956678	0.00355434	0.00864265
0.0976882	0.00609849	0.0442609	0.0200914	-0.100756	-0.00535022	0.00991473
0.104049	0.00228226	0.0340842	0.0315401	-0.0969399	-0.0244314	0.00101018
0.0938719	0.00228226	0.046805	0.0289959	-0.0740425	-0.0257035	0.015003
0.0925999	0.00737057	0.030268	0.0340842	-0.06641	-0.00789437	0.0200914
0.112953	0.00991473	0.0162751	0.0289959	-0.0753146	-0.0193431	0.00609849
0.0964161	0.00609849	0.0340842	0.0366284	-0.0562334	-0.0218872	0.00991473
0.0735187	0.00101018	0.0264518	0.0188193	-0.049873	0.00101018	0.015003
0.0836953	0.0111868	0.0289959	0.00737057	-0.0460567	0.0162751	0.0366284
0.0875115	0.0162751	0.0162751	-0.00407814	-0.0549613	0.0188193	0.0264518
0.0836953	0.00355434	0.00228226	-0.00407814	-0.0600496	0.0213634	0.015003
0.0722466	0.00609849	0.013731	0.00482641	-0.0676821	0.00355434	0.00355434
0.0722466	-0.00407814	0.0289959	0.00991473	-0.0791308	-0.00662229	0.013731
0.0722466	0.00482641	0.0404446	0.00482641	-0.0676821	0.00864265	0.0162751
0.0595258	-0.0104385	0.0315401	-0.000261901	-0.0625938	-0.00407814	0.0111868
0.0493492	-0.00916645	0.030268	0.015003	-0.0562334	-0.0142548	0.0124589
0.0506213	-0.000261901	0.0264518	0.0111868	-0.0536892	-0.0193431	0.015003
0.0518933	0.0111868	0.0213634	0.0226355	-0.0358801	-0.0142548	0.0213634
0.0417167	0.00864265	0.0251797	0.0188193	-0.0486009	-0.0282476	0.0391725
0.046805	-0.0129827	0.0213634	0.0289959	-0.0486009	-0.0142548	0.0315401
0.0366284	-0.00916645	0.0379005	0.030268	-0.0371522	-0.00916645	0.0353563
0.0379005	-0.00153398	0.0366284	0.0366284	-0.0396963	0.00228226	0.0353563
0.0417167	0.0111868	0.0442609	0.0315401	-0.049873	-0.00789437	0.0506213
0.0213634	0.00355434	0.0518933	0.0264518	-0.0549613	-0.00535022	0.0557096
0.0315401	-0.00535022	0.063342	0.0264518	-0.0549613	-0.00916645	0.0658862
0.0442609	0.00609849	0.0684304	0.0111868	-0.0562334	-0.00535022	0.0722466
0.0251797	0.00482641	0.0506213	0.00101018	-0.0524171	-0.00662229	0.0875115
0.046805	-0.00280606	0.0531654	0.00609849	-0.0435126	-0.0155268	0.0849674
0.0557096	-0.00916645	0.0518933	0.0226355	-0.0447847	-0.00280606	0.0722466
0.06207	-0.0129827	0.0455329	0.00864265	-0.0536892	0.00355434	0.0747907
0.0506213	-0.0142548	0.0569816	0.0124589	-0.0435126	-0.0142548	0.0862395
0.0506213	-0.0104385	0.06207	0.00737057	-0.0231593	-0.0167989	0.0887836
0.0697024	-0.0218872	0.0709745	-0.00407814	-0.0193431	-0.00662229	0.0658862
0.0417167	-0.0307918	0.0658862	0.00355434	-0.0117106	-0.00662229	0.0569816
0.015003	-0.0269756	0.0544375	-0.00407814	-0.0206152	0.00101018	0.0811511
0.015003	-0.034608	0.0531654	-0.0257035	-0.0117106	0.0200914	0.0747907
0.0111868	-0.0269756	0.0404446	-0.0307918	-0.00662229	0.00991473	0.0658862
0.00482641	-0.0257035	0.0557096	-0.034608	-0.00535022	0.00864265	0.0875115
-0.00916645	-0.0269756	0.0557096	-0.0371522	-0.000261901	0.0162751	0.0811511
0.013731	-0.0295197	0.06207	-0.0333359	-0.00535022	0.00101018	0.0760628
0.015003	-0.0396963	0.06207	-0.0333359	-0.0167989	0.00609849	0.0900557
0.0162751	-0.0307918	0.0417167	-0.0231593	-0.0269756	-0.00407814	0.0964161
0.0315401	-0.0435126	0.0442609	-0.0257035	-0.034608	-0.0231593	0.106593
0.0506213	-0.034608	0.06207	-0.00407814	-0.0193431	-0.0257035	0.0887836
0.06207	-0.0142548	0.0773349	-0.00535022	-0.0231593	-0.0167989	0.0989602
0.0671583	-0.0218872	0.0773349	-0.0155268	-0.0320639	-0.0244314	0.0887836
0.06207	-0.0218872	0.0557096	-0.00280606	-0.034608	-0.034608	0.0735187
0.0531654	-0.000261901	0.0391725	0.00737057	-0.0282476	-0.00916645	0.0747907
0.0315401	-0.0269756	0.0379005	0.00482641	-0.034608	-0.0307918	0.0582537
0.0251797	-0.0447847	0.0379005	0.00609849	-0.034608	-0.0409684	0.0569816
0.0264518	-0.0307918	0.0251797	0.015003	-0.0269756	-0.0295197	0.0722466
0.0340842	-0.0257035	0.0366284	-0.0269756	-0.0257035	-0.0167989	0.0989602
0.046805	-0.0155268	0.0417167	-0.0257035	-0.0486009	-0.0257035	0.0747907
0.0595258	-0.0104385	0.0442609	-0.0295197	-0.034608	-0.0117106	0.0671583
0.0658862	-0.0104385	0.0518933	-0.049873	-0.0320639	-0.00535022	0.0722466
0.0709745	-0.0117106	0.0544375	-0.0536892	-0.0257035	-0.00407814	0.06207
0.0747907	-0.0167989	0.0697024	-0.0307918	-0.0167989	-0.00789437	0.078607
0.0849674	0.00101018	0.0671583	-0.0473288	-0.0231593	-0.0142548	0.095144
0.0913278	-0.018071	0.0709745	-0.0625938	-0.0155268	-0.00407814	0.101504
0.078607	0.00355434	0.06207	-0.0371522	-0.0167989	-0.00407814	0.0900557
0.0875115	0.00737057	0.0709745	-0.0282476	-0.00916645	-0.00662229	0.0862395
0.0836953	-0.00662229	0.0595258	-0.0295197	-0.0307918	-0.0104385	0.0684304
0.0760628	-0.0117106	0.0557096	-0.0320639	-0.034608	-0.000261901	0.0646141
0.06207	-0.0206152	0.063342	-0.0167989	-0.0384243	-0.0129827	0.0646141
0.0506213	-0.0244314	0.0582537	-0.0295197	-0.0422405	-0.0193431	0.0684304
0.0417167	-0.0295197	0.0518933	-0.034608	-0.0460567	-0.00407814	0.0722466
0.046805	-0.0396963	0.0442609	-0.0257035	-0.049873	0.0162751	0.0709745
0.0506213	-0.0257035	0.0544375	-0.0396963	-0.0460567	0.0226355	0.0646141
0.0557096	-0.0257035	0.0557096	-0.0396963	-0.0447847	0.0111868	0.0518933
0.0518933	-0.0282476	0.0557096	-0.0269756	-0.0320639	0.00991473	0.0595258
0.0455329	-0.0536892	0.0557096	-0.0257035	-0.0206152	0.030268	0.0671583
0.0340842	-0.0575054	0.06207	-0.0384243	-0.0167989	0.0366284	0.0709745
0.0417167	-0.0562334	0.0684304	-0.0244314	-0.0320639	0.0264518	0.0709745
0.0595258	-0.0511451	0.0671583	-0.0142548	-0.0371522	0.0239076	0.0760628
0.0417167	-0.0409684	0.0595258	-0.00535022	-0.0307918	0.0213634	0.0887836
0.0379005	-0.0320639	0.0747907	-0.0460567	-0.0396963	0.0213634	0.0697024
0.0264518	-0.0231593	0.0849674	-0.0600496	-0.0231593	-0.00280606	0.0722466
0.0226355	-0.00407814	0.0684304	-0.0778587	-0.0167989	0.013731	0.0582537
0.0429888	0.013731	0.0518933	-0.0702262	-0.0307918	0.0162751	0.0671583
0.0480771	0.00101018	0.046805	-0.0740425	-0.0295197	0.0213634	0.0671583
0.0264518	-0.00407814	0.06207	-0.0816749	-0.0231593	0.00864265	0.0646141
0.0264518	-0.00789437	0.0518933	-0.098212	-0.0333359	0.00991473	0.063342
0.0366284	-0.0193431	0.0518933	-0.100756	-0.0333359	0.0111868	0.06207
0.0315401	-0.0129827	0.06207	-0.0854912	-0.049873	0.0111868	0.0493492
0.0315401	-0.0282476	0.0506213	-0.06641	-0.0409684	0.00609849	0.0506213
0.0480771	-0.034608	0.0518933	-0.0638658	-0.0333359	0.00737057	0.0697024
0.0366284	-0.00662229	0.0671583	-0.0778587	-0.0384243	0.0124589	0.0506213
0.0455329	-0.0218872	0.0671583	-0.0714983	-0.0435126	0.0111868	0.0722466
0.0455329	-0.0206152	0.06207	-0.0460567	-0.0575054	0.015003	0.0862395
0.0366284	-0.00662229	0.0607979	-0.0511451	-0.0689542	0.0200914	0.0836953
0.0506213	-0.00153398	0.0442609	-0.0651379	-0.0702262	0.0162751	0.0836953
0.0366284	-0.00153398	0.0480771	-0.0524171	-0.0600496	0.00355434	0.0989602
0.0315401	0.0124589	0.0442609	-0.0536892	-0.0486009	-0.00407814	0.100232
0.0353563	0.00355434	0.0340842	-0.0549613	-0.0562334	0.00737057	0.0964161
0.0480771	-0.0193431	0.0506213	-0.0409684	-0.0562334	0.0213634	0.0773349
0.0442609	-0.0167989	0.0531654	-0.0524171	-0.0753146	0.0264518	0.0862395
0.0251797	-0.0218872	0.046805	-0.0753146	-0.0524171	0.0124589	0.0836953
0.0391725	-0.0244314	0.0455329	-0.0600496	-0.0447847	0.00482641	0.0811511
0.0315401	-0.0142548	0.0455329	-0.049873	-0.0536892	0.00609849	0.0862395
0.030268	-0.0218872	0.0506213	-0.0371522	-0.06641	0.0264518	0.0862395
0.0340842	-0.0167989	0.0671583	-0.0473288	-0.0676821	0.0111868	0.0557096
0.0417167	-0.0218872	0.0531654	-0.0549613	-0.0943957	0.00101018	0.0557096
0.0569816	-0.0257035	0.063342	-0.0613217	-0.0943957	0.00482641	0.0849674
0.0544375	-0.0269756	0.06207	-0.06641	-0.0804029	0.00864265	0.0824232
0.06207	-0.0218872	0.0442609	-0.0842191	-0.0804029	-0.0193431	0.0862395
0.06207	-0.0206152	0.0671583	-0.0740425	-0.0918516	-0.0142548	0.0900557
0.0747907	-0.0155268	0.0722466	-0.0791308	-0.082947	-0.00407814	0.0697024
0.0773349	-0.0244314	0.0646141	-0.0625938	-0.0842191	-0.0257035	0.0976882
0.0722466	-0.00153398	0.0531654	-0.0473288	-0.0753146	-0.00662229	0.0938719
0.0773349	0.00864265	0.0607979	-0.0460567	-0.0842191	0.00482641	0.0913278
0.0964161	-0.0244314	0.0849674	-0.034608	-0.0854912	-0.000261901	0.0964161
0.0913278	-0.0282476	0.078607	-0.0307918	-0.0753146	-0.0269756	0.0811511
0.0836953	-0.0193431	0.0760628	-0.0218872	-0.0804029	-0.0167989	0.0824232
0.0773349	-0.018071	0.0709745	-0.0142548	-0.0956678	-0.018071	0.0811511
0.0811511	-0.0244314	0.0773349	-0.0218872	-0.0867633	-0.0409684	0.0824232
0.0658862	-0.0562334	0.0709745	-0.0396963	-0.0880353	-0.0447847	0.0760628
0.078607	-0.0244314	0.0607979	-0.0244314	-0.0854912	-0.0295197	0.0811511
0.0709745	-0.0142548	0.046805	-0.0295197	-0.0765866	-0.0396963	0.0824232
0.0684304	-0.0104385	0.0506213	-0.0282476	-0.0740425	-0.0486009	0.0658862
0.0722466	-0.0104385	0.0569816	-0.018071	-0.0562334	-0.0473288	0.0811511
0.063342	-0.0155268	0.0671583	0.00101018	-0.0676821	-0.0676821	0.0900557
0.0811511	-0.00280606	0.0709745	0.00101018	-0.049873	-0.0536892	0.0671583
0.078607	-0.0142548	0.0569816	-0.00280606	-0.0307918	-0.0549613	0.0824232
0.06207	-0.0167989	0.046805	0.00864265	-0.0244314	-0.0511451	0.078607
0.0684304	-0.00789437	0.0455329	-0.00407814	-0.0269756	-0.0435126	0.0862395
0.0557096	-0.0142548	0.0557096	0.00482641	-0.0193431	-0.0587775	0.0862395
0.0518933	-0.0257035	0.0671583	-0.0142548	-0.0384243	-0.0511451	0.0760628
0.0493492	-0.0257035	0.0684304	-0.00916645	-0.0295197	-0.0575054	0.0684304
0.0531654	-0.0307918	0.0557096	-0.00153398	-0.0218872	-0.0447847	0.0862395
0.0455329	-0.0447847	0.046805	-0.00916645	-0.0409684	-0.0358801	0.0836953
0.0366284	-0.0371522	0.0442609	0.00737057	-0.0333359	-0.0231593	0.0747907
0.0353563	-0.0396963	0.0379005	0.0289959	-0.0409684	-0.0409684	0.078607
0.0557096	-0.0435126	0.0366284	-0.00153398	-0.0409684	-0.0625938	0.0824232
0.0658862	-0.034608	0.0251797	-0.0142548	-0.0409684	-0.0575054	0.0913278
0.0557096	-0.0575054	0.0315401	0.00101018	-0.0473288	-0.0511451	0.0824232
0.0442609	-0.0638658	0.0518933	0.00101018	-0.049873	-0.0562334	0.0964161
0.0595258	-0.0384243	0.0455329	-0.0104385	-0.0587775	-0.0549613	0.0938719
0.0671583	-0.0307918	0.030268	-0.0231593	-0.0676821	-0.0396963	0.0824232
0.0646141	-0.0371522	0.0455329	-0.0257035	-0.0676821	-0.0676821	0.0646141
0.0671583	-0.0269756	0.030268	-0.00916645	-0.0638658	-0.0562334	0.0658862
0.0836953	-0.034608	0.0379005	0.00609849	-0.0524171	-0.0562334	0.0697024
0.0722466	-0.034608	0.030268	-0.00662229	-0.0549613	-0.0676821	0.0684304
0.0569816	-0.0575054	0.0226355	0.00991473	-0.0473288	-0.0613217	0.0506213
0.063342	-0.0447847	0.0251797	0.0264518	-0.0473288	-0.0524171	0.046805
0.063342	-0.0511451	0.0289959	0.0162751	-0.0562334	-0.0638658	0.0480771
0.0493492	-0.0511451	0.0277238	0.0175472	-0.0651379	-0.0842191	0.0684304
0.0264518	-0.034608	0.0251797	0.013731	-0.0524171	-0.0524171	0.0747907
0.0315401	-0.0371522	0.0328121	-0.00407814	-0.0460567	-0.0396963	0.0595258
0.0328121	-0.0193431	0.030268	-0.00407814	-0.0562334	-0.0625938	0.0595258
0.0188193	-0.0167989	0.0239076	-0.0117106	-0.0435126	-0.06641	0.0671583
0.030268	-0.00662229	0.0264518	-0.00662229	-0.0384243	-0.0562334	0.063342
0.0226355	-0.00916645	0.0417167	0.00482641	-0.0409684	-0.0447847	0.0658862
0.046805	-0.00535022	0.030268	-0.00535022	-0.0422405	-0.049873	0.0760628
0.0429888	0.00355434	0.0289959	-0.0142548	-0.0447847	-0.0511451	0.06207
0.0506213	-0.00789437	0.0417167	-0.0282476	-0.0613217	-0.0651379	0.0798791
0.0671583	-0.0142548	0.0226355	-0.0269756	-0.0549613	-0.0587775	0.06207
0.0557096	-0.0244314	0.0162751	-0.0218872	-0.0447847	-0.0396963	0.0518933
0.0557096	-0.0244314	0.0315401	-0.0193431	-0.049873	-0.034608	0.0824232
0.063342	-0.0575054	0.0315401	-0.0320639	-0.0435126	-0.0396963	0.06207
0.06207	-0.0307918	0.0340842	-0.0307918	-0.0371522	-0.0358801	0.0480771
0.0557096	-0.018071	0.0455329	-0.0193431	-0.0307918	-0.0409684	0.0391725
0.0544375	-0.0269756	0.0607979	-0.0409684	-0.0320639	-0.049873	0.0289959
0.046805	-0.0333359	0.046805	-0.0473288	-0.0269756	-0.0396963	0.0226355
0.0582537	-0.0333359	0.0493492	-0.0269756	-0.034608	-0.0358801	0.0442609
0.0569816	-0.0358801	0.0544375	-0.0244314	-0.0358801	-0.0333359	0.0480771
0.0569816	-0.0320639	0.0404446	-0.0244314	-0.0244314	-0.0384243	0.0200914
0.063342	-0.0129827	0.0353563	-0.0129827	-0.00662229	-0.0257035	0.0289959
0.0709745	-0.0282476	0.0277238	-0.0295197	-0.0167989	-0.049873	0.0455329
0.0569816	-0.0206152	0.0417167	-0.0193431	-0.0307918	-0.0613217	0.0544375
0.0557096	-0.0257035	0.0557096	-0.0511451	-0.0257035	-0.0371522	0.0379005
0.06207	-0.0244314	0.0506213	-0.0549613	-0.0358801	-0.0206152	0.0455329
0.0455329	-0.0104385	0.0277238	-0.0536892	-0.0358801	-0.0231593	0.0340842
0.0442609	-0.00153398	0.0404446	-0.0600496	-0.0269756	-0.0333359	0.0340842
0.0366284	-0.0384243	0.0366284	-0.049873	-0.034608	-0.0384243	0.0557096
0.0417167	-0.0282476	0.0289959	-0.0549613	-0.0409684	-0.0218872	0.0417167
0.0251797	0.00101018	0.0251797	-0.049873	-0.0371522	-0.00407814	0.0582537
0.0213634	-0.0193431	0.0251797	-0.034608	-0.034608	-0.0257035	0.06207
0.0607979	-0.0218872	0.0188193	-0.034608	-0.0435126	-0.0206152	0.0493492
0.0557096	-0.0269756	0.030268	-0.0575054	-0.0409684	0.00101018	0.0417167
0.063342	-0.0244314	0.0200914	-0.0447847	-0.0409684	-0.00662229	0.0429888
0.0455329	-0.0244314	0.0417167	-0.0473288	-0.0460567	-0.0244314	0.0442609
0.0480771	-0.00916645	0.0557096	-0.0320639	-0.0473288	-0.00535022	0.0162751
0.0658862	-0.0244314	0.0417167	-0.0307918	-0.034608	-0.000261901	0.0366284
0.0582537	-0.00535022	0.0557096	-0.0244314	-0.0396963	-0.0193431	0.0442609
0.0480771	0.00737057	0.06207	-0.0257035	-0.0193431	-0.0129827	0.030268
0.0417167	0.00609849	0.0379005	-0.0193431	-0.0282476	-0.0231593	0.0289959
0.0328121	0.015003	0.0417167	-0.0295197	-0.0396963	-0.0104385	0.015003
0.0531654	0.013731	0.0480771	-0.0460567	-0.0193431	-0.00407814	0.0175472
0.0557096	0.0162751	0.046805	-0.0486009	-0.0524171	-0.0129827	-0.00407814
0.0493492	0.015003	0.0353563	-0.0536892	-0.0511451	-0.0155268	-0.00407814
0.0646141	0.0213634	0.0455329	-0.0600496	-0.0473288	-0.0269756	0.00482641
0.0569816	0.0366284	0.0506213	-0.0613217	-0.0714983	-0.0320639	-0.0142548
0.0391725	0.0264518	0.0417167	-0.0409684	-0.0625938	-0.0257035	-0.00916645
0.0264518	0.0506213	0.063342	-0.0460567	-0.0651379	-0.0435126	-0.00407814
0.0379005	0.0353563	0.0557096	-0.0295197	-0.0600496	-0.0320639	0.00991473
0.0277238	0.030268	0.0442609	-0.0129827	-0.0765866	-0.0244314	-0.00789437
0.0213634	0.0328121	0.0442609	-0.018071	-0.0753146	-0.0396963	0.00101018
0.0455329	0.0213634	0.0480771	-0.0206152	-0.0613217	-0.0371522	-0.00407814
0.046805	0.0175472	0.0493492	-0.000261901	-0.0714983	-0.0282476	0.00482641
0.0417167	0.00991473	0.06207	0.00101018	-0.0676821	-0.0244314	0.0328121
0.0582537	-0.00153398	0.0429888	-0.00407814	-0.0702262	-0.0257035	0.0328121
0.0684304	0.00101018	0.0518933	-0.0142548	-0.0956678	-0.00662229	0.0391725
0.0697024	0.0188193	0.0455329	-0.0269756	-0.102028	-0.0117106	0.0417167
0.0735187	0.00355434	0.0391725	-0.0193431	-0.100756	-0.00407814	0.0379005
0.0595258	0.0213634	0.0289959	-0.0104385	-0.116021	0.0111868	0.0340842
0.0379005	0.0340842	0.00482641	-0.0193431	-0.0969399	0.0162751	0.030268
0.0315401	0.0200914	0.0200914	-0.0269756	-0.0791308	0.0200914	0.0493492
0.0391725	-0.0104385	0.00991473	-0.0320639	-0.0765866	0.0175472	0.0493492
0.0328121	-0.00407814	0.00991473	-0.0333359	-0.0854912	0.00355434	0.0429888
0.0506213	0.0111868	0.0111868	-0.0206152	-0.082947	0.00101018	0.0251797
0.0569816	0.00864265	0.0264518	-0.00535022	-0.0854912	0.00991473	0.0251797
0.0480771	0.0111868	0.0315401	0.00355434	-0.0854912	-0.000261901	0.030268
0.046805	0.00228226	0.0455329	0.0239076	-0.0714983	-0.000261901	0.0213634
0.0646141	0.00609849	0.0506213	0.013731	-0.082947	-0.0104385	0.015003
0.0722466	-0.00153398	0.0366284	0.0124589	-0.0905795	-0.0104385	0.0111868
0.0697024	-0.0129827	0.0366284	-0.00280606	-0.0816749	-0.0142548	0.0340842
0.0760628	-0.0129827	0.0518933	-0.0167989	-0.06641	-0.000261901	0.0455329
0.078607	0.00355434	0.0544375	-0.0142548	-0.0740425	-0.0104385	0.0417167
0.0697024	-0.00280606	0.0607979	-0.0206152	-0.0804029	-0.0155268	0.0455329
0.0569816	0.00864265	0.0569816	-0.0269756	-0.0753146	-0.0104385	0.0455329
0.0480771	0.00609849	0.0569816	-0.018071	-0.0804029	0.0239076	0.0557096
0.046805	-0.00407814	0.06207	-0.0129827	-0.0918516	0.0213634	0.0557096
0.046805	-0.00407814	0.0353563	-0.0117106	-0.0893074	0.00737057	0.0557096
0.0569816	-0.00407814	0.0379005	0.0162751	-0.06641	0.00991473	0.0379005
0.0506213	-0.00535022	0.0315401	0.0124589	-0.0676821	0.00355434	0.030268
0.0429888	-0.00789437	0.0213634	0.0124589	-0.0613217	0.0111868	0.0429888
0.046805	-0.000261901	0.0353563	0.030268	-0.0600496	0.015003	0.0404446
0.0289959	0.0111868	0.0264518	0.0442609	-0.0575054	0.00101018	0.0544375
0.0315401	0.00101018	0.0315401	0.0480771	-0.0689542	0.0111868	0.0722466
0.0315401	0.0111868	0.0480771	0.0569816	-0.06641	0.0404446	0.0557096
0.0277238	0.00991473	0.0531654	0.0480771	-0.0460567	0.0289959	0.0518933
0.0429888	0.013731	0.0417167	0.0557096	-0.0358801	0.030268	0.0646141
0.0200914	0.00355434	0.06207	0.06207	-0.0549613	0.0442609	0.0595258
0.015003	0.00737057	0.0455329	0.0506213	-0.0473288	0.0379005	0.0480771
0.013731	0.0175472	0.046805	0.0455329	-0.0409684	0.0239076	0.0417167
0.0213634	0.0239076	0.0557096	0.0251797	-0.0676821	0.0340842	0.0506213
0.0442609	0.015003	0.0417167	0.015003	-0.0447847	0.0582537	0.046805
0.0442609	0.0111868	0.0417167	0.0391725	-0.0460567	0.0251797	0.0429888
0.0391725	0.0200914	0.0429888	0.0417167	-0.0435126	0.0417167	0.0366284
0.0226355	0.00482641	0.0379005	0.00864265	-0.0307918	0.0582537	0.0417167
0.0251797	0.0162751	0.0417167	0.0124589	-0.00407814	0.0722466	0.0162751
0.0429888	0.0289959	0.0417167	0.0226355	-0.00407814	0.0607979	0.0315401
0.0417167	0.0417167	0.046805	0.015003	-0.0193431	0.0404446	0.0417167
0.0506213	0.0417167	0.0353563	-0.000261901	-0.0142548	0.046805	0.0442609
0.0697024	0.0417167	0.0429888	0.00228226	-0.0142548	0.06207	0.0366284
0.0747907	0.0353563	0.046805	0.00355434	-0.0104385	0.0709745	0.030268
0.0658862	0.0340842	0.0569816	0.0264518	-0.0295197	0.0722466	0.0264518
0.0773349	0.0531654	0.0506213	0.0353563	-0.0231593	0.0658862	0.0213634
0.0684304	0.0531654	0.0429888	0.0124589	-0.0409684	0.0824232	0.0251797
0.0671583	0.0557096	0.0429888	0.015003	-0.0435126	0.0862395	0.0340842
0.0557096	0.0773349	0.0582537	0.0213634	-0.034608	0.0506213	0.0188193
0.063342	0.0607979	0.0658862	0.0188193	-0.0307918	0.0557096	0.0226355
0.0442609	0.0658862	0.0836953	-0.00280606	-0.0358801	0.0646141	0.00482641
0.030268	0.0646141	0.0709745	-0.0167989	-0.0396963	0.0671583	0.00991473
0.0277238	0.0582537	0.0671583	0.00737057	-0.018071	0.0671583	0.0391725
0.0213634	0.0506213	0.0658862	-0.00789437	-0.0320639	0.063342	0.00101018
0.0391725	0.0569816	0.06207	-0.0231593	-0.0447847	0.0480771	0.0200914
0.0607979	0.0582537	0.0709745	-0.0104385	-0.0600496	0.0709745	0.0366284
0.0569816	0.0658862	0.0735187	0.00228226	-0.0307918	0.0824232	0.0366284
0.0646141	0.0671583	0.0875115	0.00101018	-0.0295197	0.0722466	0.0264518
0.0671583	0.0569816	0.0849674	0.00101018	-0.034608	0.0773349	0.0340842
0.0480771	0.0582537	0.0773349	0.013731	-0.0409684	0.0811511	0.0315401
0.0417167	0.0442609	0.0887836	0.00228226	-0.0447847	0.0849674	0.0188193
0.0569816	0.0417167	0.0900557	-0.00407814	-0.0587775	0.0709745	0.0175472
0.0544375	0.0417167	0.0824232	-0.00280606	-0.0638658	0.0875115	0.0226355
0.0518933	0.0328121	0.0925999	0.00101018	-0.0511451	0.0773349	0.0251797
0.046805	0.0379005	0.0925999	0.00864265	-0.0486009	0.0773349	0.0213634
0.0429888	0.046805	0.0824232	0.0111868	-0.0460567	0.0684304	0.0429888
0.0226355	0.0531654	0.078607	0.0162751	-0.0396963	0.0518933	0.0404446
0.0213634	0.0404446	0.0836953	0.0162751	-0.034608	0.0518933	0.0200914
0.030268	0.0366284	0.0722466	0.0315401	-0.0447847	0.0658862	0.0251797
0.0188193	0.0353563	0.0747907	0.0404446	-0.0435126	0.0811511	0.0328121
0.0111868	0.0442609	0.0824232	0.0200914	-0.0358801	0.0760628	0.0264518
0.0175472	0.0366284	0.0671583	0.0366284	-0.0282476	0.0722466	0.0239076
0.0277238	0.0417167	0.0709745	0.0251797	-0.0320639	0.0582537	0.00609849
0.0366284	0.0353563	0.0811511	0.0417167	-0.0358801	0.0798791	0.00609849
0.0404446	0.0264518	0.0671583	0.0315401	-0.0244314	0.0569816	0.0162751
0.0429888	0.0366284	0.0595258	0.0531654	-0.0104385	0.046805	0.0175472
0.030268	0.0404446	0.0697024	0.0391725	-0.0269756	0.0658862	0.0315401
0.0366284	0.013731	0.0773349	0.0340842	-0.0142548	0.046805	0.0162751
0.046805	0.00101018	0.0798791	0.0200914	-0.0155268	0.0455329	0.0111868
0.0353563	0.0124589	0.0900557	0.0264518	-0.0396963	0.0595258	0.0213634
0.0366284	-0.00153398	0.078607	0.00864265	-0.0307918	0.0607979	0.030268
0.0200914	0.00609849	0.0671583	0.00609849	-0.00662229	0.0455329	0.0264518
0.0175472	0.00864265	0.095144	0.0251797	-0.0142548	0.0404446	0.0213634
0.00609849	0.013731	0.0976882	0.0213634	-0.034608	0.0493492	0.0175472
-0.00280606	0.0162751	0.095144	0.0289959	-0.00662229	0.06207	0.0213634
0.0162751	0.0251797	0.095144	0.0404446	0.0124589	0.063342	-0.00789437
0.0200914	0.0328121	0.0773349	0.0442609	0.00609849	0.0824232	0.0111868
0.030268	0.0264518	0.0709745	0.0213634	0.0124589	0.0824232	0.013731
0.0239076	0.0251797	0.0824232	0.0213634	0.0162751	0.0887836	0.00101018
0.0264518	0.0175472	0.0964161	0.0315401	-0.00662229	0.078607	-0.0193431
0.0442609	0.013731	0.0811511	0.0264518	0.0111868	0.0671583	-0.0231593
0.0544375	0.015003	0.0798791	0.00991473	-0.00535022	0.0773349	-0.0269756
0.0442609	0.00482641	0.0836953	0.0213634	-0.00153398	0.0976882	-0.0295197
0.0340842	0.015003	0.0976882	0.0366284	0.00101018	0.0862395	-0.0193431
0.0544375	0.0226355	0.0849674	0.0277238	-0.00407814	0.0773349	-0.00280606
0.0646141	0.0264518	0.0773349	0.00482641	0.00355434	0.095144	-0.0104385
0.0569816	0.0277238	0.115497	-0.00662229	-0.0129827	0.0913278	-0.0244314
0.0518933	0.0289959	0.116769	-0.0129827	-0.0320639	0.0722466	-0.0218872
0.0671583	0.0315401	0.0976882	-0.0155268	-0.034608	0.0709745	-0.0193431
0.0595258	0.0251797	0.0900557	-0.00407814	-0.0358801	0.0722466	-0.0231593
0.0264518	0.0315401	0.0989602	0.013731	-0.0486009	0.0646141	-0.00280606
0.0289959	0.0366284	0.0900557	0.015003	-0.0562334	0.0366284	-0.0142548
0.0493492	0.046805	0.0735187	0.0175472	-0.0511451	0.0213634	-0.0193431
0.0251797	0.0442609	0.0811511	0.0251797	-0.0702262	0.00609849	-0.0142548
0.0264518	0.0366284	0.0824232	0.013731	-0.0600496	0.0200914	-0.0142548
0.0277238	0.0353563	0.0976882	0.0251797	-0.0549613	0.0213634	-0.000261901
0.013731	0.0353563	0.0925999	0.00864265	-0.0486009	0.0289959	-0.000261901
0.00101018	0.0455329	0.0760628	0.00991473	-0.0447847	0.0404446	-0.000261901
0.0315401	0.0455329	0.100232	0.013731	-0.0396963	0.046805	0.00609849
0.0429888	0.0506213	0.124402	0.0251797	-0.0231593	0.030268	0.0175472
0.0239076	0.046805	0.119314	0.0213634	-0.0600496	0.0251797	0.00609849
0.0315401	0.0646141	0.0964161	0.0251797	-0.0587775	0.0391725	-0.0206152
0.0353563	0.0607979	0.111681	0.00864265	-0.06641	0.0353563	-0.00407814
0.0493492	0.0417167	0.100232	0.0366284	-0.0651379	0.0315401	0.00991473
0.0531654	0.0277238	0.0875115	0.0366284	-0.0625938	0.0289959	-0.00407814
0.046805	0.0251797	0.107865	0.0251797	-0.0651379	0.046805	-0.0269756
0.0493492	0.0251797	0.120586	0.0518933	-0.0524171	0.00991473	-0.0269756
0.0506213	0.0111868	0.111681	0.0417167	-0.0460567	0.0111868	-0.0167989
0.0379005	0.0264518	0.0913278	0.0213634	-0.0447847	0.0480771	-0.0257035
0.0251797	0.0111868	0.0913278	0.0162751	-0.0486009	0.063342	-0.0244314
0.00228226	0.0111868	0.105321	0.00737057	-0.0587775	0.0722466	-0.0269756
0.0340842	0.0213634	0.0964161	0.0264518	-0.06641	0.0582537	-0.0371522
0.0480771	0.0264518	0.0976882	0.0188193	-0.0600496	0.0607979	-0.0511451
0.0188193	0.0404446	0.0875115	-0.000261901	-0.0511451	0.0709745	-0.0447847
0.015003	0.0366284	0.0964161	0.013731	-0.0422405	0.0747907	-0.0435126
-0.000261901	0.0417167	0.0913278	-0.00407814	-0.0435126	0.0709745	-0.0473288
-0.00407814	0.0366284	0.078607	-0.00789437	-0.034608	0.0671583	-0.0307918
0.00482641	0.0455329	0.0875115	0.0175472	-0.0396963	0.0684304	-0.0460567
-0.00280606	0.0366284	0.0913278	0.030268	-0.0447847	0.0658862	-0.0422405
-0.0155268	0.0557096	0.0862395	0.0340842	-0.049873	0.0544375	-0.0460567
-0.0206152	0.0582537	0.0722466	0.0277238	-0.0486009	0.046805	-0.0562334
-0.00662229	0.0531654	0.0747907	0.0366284	-0.0600496	0.0544375	-0.0409684
0.00101018	0.0518933	0.0658862	0.0544375	-0.0562334	0.046805	-0.0396963
0.00609849	0.0544375	0.078607	0.0442609	-0.0422405	0.0366284	-0.034608
0.00991473	0.0582537	0.0811511	0.0251797	-0.0460567	0.0506213	-0.0371522
-0.00916645	0.0429888	0.0811511	0.0200914	-0.0575054	0.0506213	-0.0447847
0.015003	0.030268	0.0747907	0.0480771	-0.0587775	0.046805	-0.0435126
0.0226355	0.0442609	0.0709745	0.0480771	-0.0536892	0.046805	-0.0257035
0.0264518	0.0353563	0.0722466	0.0493492	-0.0524171	0.0404446	-0.0307918
0.0366284	0.0544375	0.06207	0.0429888	-0.0549613	0.0111868	-0.0473288
0.0264518	0.0480771	0.0798791	0.0328121	-0.0536892	0.0111868	-0.0282476
0.0366284	0.0404446	0.0773349	0.0442609	-0.0575054	0.0213634	-0.0473288
0.06207	0.0289959	0.0722466	0.0595258	-0.0486009	0.0111868	-0.0511451
0.0595258	0.0493492	0.078607	0.06207	-0.0422405	-0.00789437	-0.0447847
0.0671583	0.0569816	0.0722466	0.0353563	-0.0371522	0.00101018	-0.0396963
0.0595258	0.0506213	0.0722466	0.0200914	-0.0460567	0.0213634	-0.0435126
0.0722466	0.06207	0.063342	0.0289959	-0.0396963	0.0328121	-0.0435126
0.0709745	0.0353563	0.0671583	0.0455329	-0.0587775	0.030268	-0.0358801
0.0557096	0.0391725	0.0697024	0.0455329	-0.0575054	0.0315401	-0.0409684
0.0531654	0.030268	0.0811511	0.0417167	-0.0524171	0.0251797	-0.0320639
0.030268	0.0277238	0.0798791	0.013731	-0.0600496	0.0226355	-0.034608
0.0111868	0.0264518	0.0773349	0.0111868	-0.0422405	0.0366284	-0.0536892
-0.0142548	0.0239076	0.0722466	0.0340842	-0.0536892	0.0251797	-0.0600496
-0.0244314	0.0277238	0.0544375	0.0366284	-0.0638658	0.0251797	-0.0549613
-0.00407814	0.0264518	0.0595258	0.0277238	-0.0651379	0.0239076	-0.034608
-0.0155268	0.0162751	0.0671583	0.0124589	-0.049873	0.0480771	-0.0142548
-0.00916645	0.0188193	0.0913278	0.015003	-0.0651379	0.0607979	-0.00662229
0.0200914	0.0277238	0.100232	0.0124589	-0.0740425	0.0417167	-0.0218872
0.046805	0.0480771	0.0976882	0.0200914	-0.0727704	0.0366284	-0.0142548
0.0391725	0.0506213	0.0913278	0.030268	-0.0854912	0.0277238	-0.0129827
0.030268	0.0518933	0.0913278	0.0379005	-0.0638658	0.0226355	-0.0142548
0.0328121	0.0480771	0.0964161	0.0569816	-0.0714983	0.0226355	-0.00535022
0.0213634	0.0455329	0.0925999	0.0607979	-0.0778587	0.0200914	-0.0129827
0.0226355	0.0557096	0.0887836	0.0646141	-0.0702262	0.0251797	-0.00407814
0.00482641	0.0607979	0.0913278	0.0607979	-0.0765866	0.0582537	-0.000261901
-0.0142548	0.0544375	0.0849674	0.0442609	-0.0816749	0.0557096	-0.000261901
-0.00662229	0.0518933	0.078607	0.00864265	-0.0816749	0.0569816	-0.00535022
-0.00535022	0.0557096	0.0811511	0.013731	-0.0880353	0.0518933	-0.00407814
-0.00407814	0.0379005	0.0811511	0.015003	-0.0854912	0.0518933	0.00991473
0.00355434	0.0417167	0.0722466	0.0213634	-0.0880353	0.06207	0.0213634
-0.00153398	0.0366284	0.0747907	0.0264518	-0.102028	0.0557096	0.00355434
0.00101018	0.0175472	0.0836953	0.0340842	-0.0804029	0.0646141	-0.0142548
0.015003	0.0366284	0.0875115	0.0239076	-0.0816749	0.0442609	-0.0117106
0.0188193	0.0735187	0.0709745	0.0277238	-0.102028	0.0671583	-0.00407814
0.0277238	0.06207	0.0747907	0.0404446	-0.0918516	0.0671583	-0.018071
0.0264518	0.046805	0.0773349	0.0480771	-0.0893074	0.0531654	-0.018071
0.0111868	0.046805	0.0913278	0.0506213	-0.0804029	0.0544375	-0.00407814
0.00609849	0.0417167	0.0760628	0.0353563	-0.082947	0.0658862	-0.0231593
0.00737057	0.0340842	0.0658862	0.0506213	-0.099484	0.0646141	-0.0231593
-0.00789437	0.0366284	0.0671583	0.0239076	-0.099484	0.0607979	-0.0244314
-0.0142548	0.0404446	0.0773349	0.0213634	-0.0905795	0.06207	-0.00916645
-0.00789437	0.0480771	0.078607	0.0162751	-0.099484	0.0569816	-0.0142548
-0.0167989	0.0226355	0.0925999	0.0404446	-0.117293	0.0607979	-0.00916645
0.00482641	0.0391725	0.0798791	0.0506213	-0.102028	0.06207	-0.0193431
0.0239076	0.0582537	0.0722466	0.0595258	-0.0753146	0.0722466	-0.0129827
0.0111868	0.0353563	0.0938719	0.0709745	-0.0753146	0.0760628	-0.0142548
0.015003	0.0277238	0.095144	0.0607979	-0.0702262	0.0862395	-0.0307918
0.0200914	0.0442609	0.0849674	0.0569816	-0.0918516	0.0887836	-0.0142548
0.030268	0.0455329	0.0798791	0.0544375	-0.100756	0.0760628	-0.0167989
0.0264518	0.0417167	0.0646141	0.0404446	-0.0918516	0.0773349	-0.0193431
0.0366284	0.0658862	0.0671583	0.0251797	-0.0854912	0.0671583	-0.0257035
0.0277238	0.0811511	0.0709745	0.030268	-0.0867633	0.0836953	-0.00535022
0.00482641	0.0557096	0.0849674	0.0518933	-0.105844	0.0531654	-0.0104385
0.00609849	0.0391725	0.0824232	0.0455329	-0.1033	0.06207	-0.034608
0.0239076	0.0379005	0.0773349	0.0455329	-0.099484	0.0557096	-0.0231593
0.0353563	0.0569816	0.0709745	0.0480771	-0.0816749	0.0480771	-0.0333359
0.0366284	0.0480771	0.0569816	0.0429888	-0.104572	0.0493492	-0.0307918
0.0239076	0.0455329	0.0595258	0.046805	-0.098212	0.0658862	-0.0269756
0.0200914	0.0557096	0.0697024	0.0442609	-0.0905795	0.063342	-0.0244314
0.015003	0.0595258	0.0658862	0.0557096	-0.110933	0.0646141	-0.00662229
0.0379005	0.0480771	0.0658862	0.0493492	-0.108389	0.0569816	-0.0295197
0.0442609	0.0366284	0.0569816	0.0480771	-0.122381	0.0646141	-0.034608
0.0251797	0.0277238	0.063342	0.0162751	-0.112205	0.0671583	-0.034608
0.046805	0.0353563	0.0646141	0.0213634	-0.0918516	0.0671583	-0.0269756
0.0582537	0.0391725	0.0506213	0.0200914	-0.0740425	0.0709745	-0.0244314
0.0684304	0.0379005	0.0417167	0.00737057	-0.0905795	0.0506213	-0.0295197
0.0684304	0.0213634	0.0518933	0.00991473	-0.0867633	0.0506213	-0.0409684
0.063342	0.0111868	0.0684304	0.0200914	-0.0727704	0.046805	-0.034608
0.0417167	0.00991473	0.0709745	0.0162751	-0.0854912	0.0404446	-0.0333359
0.0200914	0.00482641	0.06207	0.015003	-0.0893074	0.0391725	-0.0371522
0.0315401	0.0162751	0.0671583	0.013731	-0.0880353	0.0340842	-0.0167989
0.0493492	0.00737057	0.078607	-0.00280606	-0.0804029	0.0353563	-0.0206152
0.0366284	0.0111868	0.0824232	0.0213634	-0.082947	0.0493492	-0.0269756
0.0379005	0.00991473	0.0684304	0.030268	-0.0714983	0.0569816	-0.00916645
0.0239076	-0.00407814	0.0595258	0.0213634	-0.0600496	0.0569816	-0.0193431
0.0226355	-0.0257035	0.0747907	0.015003	-0.0714983	0.0773349	-0.0257035
0.0188193	-0.0167989	0.0684304	0.0213634	-0.0651379	0.0773349	-0.034608
0.00609849	0.00991473	0.0595258	0.0277238	-0.0702262	0.0493492	-0.0257035
0.0340842	0.00991473	0.06207	0.015003	-0.0816749	0.0366284	-0.0244314
0.046805	0.0328121	0.0658862	0.0162751	-0.0676821	0.0671583	-0.0333359
0.0671583	0.0264518	0.0658862	-0.0117106	-0.0714983	0.0760628	-0.0206152
0.0506213	0.0289959	0.0671583	-0.0218872	-0.0905795	0.0557096	-0.0167989
0.0366284	0.0340842	0.0760628	-0.018071	-0.0765866	0.0569816	-0.0104385
0.0544375	0.0251797	0.0722466	-0.0142548	-0.0511451	0.0480771	-0.0104385
0.0366284	0.030268	0.0518933	-0.00662229	-0.049873	0.0480771	-0.0155268
0.0366284	0.0277238	0.0518933	-0.00662229	-0.0371522	0.0455329	-0.0269756
0.0213634	0.0328121	0.0506213	0.0111868	-0.0371522	0.046805	-0.0282476
0.00355434	0.0264518	0.0417167	0.00101018	-0.0396963	0.0773349	-0.0167989
0.013731	0.0366284	0.0404446	0.0111868	-0.0320639	0.0735187	-0.00916645
0.0239076	0.0213634	0.0506213	0.0277238	-0.0155268	0.0760628	-0.0117106
0.00991473	0.0340842	0.0493492	0.0124589	-0.00280606	0.0836953	-0.0358801
0.0175472	0.0213634	0.0506213	0.015003	-0.0257035	0.0811511	-0.00916645
0.0340842	0.0264518	0.0531654	0.0213634	-0.0129827	0.0671583	-0.0155268
0.0277238	0.0277238	0.0506213	0.0111868	-0.0257035	0.0722466	-0.0142548
0.00991473	0.00991473	0.0544375	0.00609849	-0.0167989	0.0849674	-0.0257035
0.0162751	0.0162751	0.0493492	0.0111868	-0.0129827	0.0824232	-0.0269756
0.0315401	0.0277238	0.0557096	-0.00407814	-0.0193431	0.0824232	-0.0155268
0.0251797	0.0175472	0.0709745	-0.0142548	-0.00916645	0.078607	-0.0155268
0.015003	0.00991473	0.0773349	0.00609849	-0.00407814	0.0811511	-0.0193431
0.00355434	0.0264518	0.0671583	0.0239076	-0.00535022	0.06207	-0.0193431
0.00737057	0.00864265	0.0709745	0.00991473	-0.00280606	0.0658862	-0.0142548
0.00737057	0.0124589	0.0646141	-0.00535022	0.00991473	0.0582537	-0.00662229
-0.00916645	0.0264518	0.0722466	-0.000261901	0.00101018	0.0480771	0.00355434
-0.00280606	0.013731	0.06207	-0.00407814	0.0213634	0.0544375	0.00991473
0.00482641	0.0251797	0.0595258	0.0111868	0.0213634	0.046805	-0.00916645
0.00991473	0.0264518	0.0506213	0.00355434	0.0251797	0.0417167	0.00355434
0.0353563	0.0124589	0.0493492	0.015003	0.0328121	0.0379005	-0.000261901
0.0188193	-0.00407814	0.06207	0.00609849	0.0340842	0.0328121	-0.00535022
0.00991473	0.013731	0.0582537	-0.0129827	0.0595258	0.0417167	-0.00789437
0.0124589	0.0328121	0.06207	-0.00407814	0.0557096	0.0506213	0.00355434
-0.00916645	0.0251797	0.06207	-0.00407814	0.0480771	0.0506213	-0.00535022
0.013731	0.0175472	0.0582537	0.00101018	0.0518933	0.0404446	-0.0193431
0.0162751	0.0289959	0.0671583	-0.00407814	0.0557096	0.0506213	-0.0193431
0.0340842	0.0340842	0.0658862	0.00991473	0.0684304	0.0493492	-0.018071
0.0264518	0.0315401	0.06207	-0.00280606	0.0709745	0.0417167	-0.0155268
0.0213634	0.0340842	0.0506213	-0.0167989	0.0747907	0.0417167	-0.0206152
0.0162751	0.0239076	0.0569816	-0.0244314	0.078607	0.0544375	-0.018071
0.00101018	0.0277238	0.0722466	-0.0231593	0.0976882	0.0595258	-0.00662229
0.0226355	0.0239076	0.0493492	-0.0167989	0.0913278	0.0607979	-0.00916645
0.0213634	-0.000261901	0.046805	-0.0269756	0.0875115	0.0862395	-0.0129827
-0.000261901	0.015003	0.0658862	-0.0218872	0.0964161	0.0925999	-0.00535022
0.00101018	0.0277238	0.0646141	-0.0396963	0.118041	0.0913278	-0.0104385
0.0162751	0.00991473	0.0747907	-0.0295197	0.135851	0.0824232	0.00228226
0.0315401	0.00991473	0.0658862	-0.0193431	0.148571	0.0875115	-0.000261901
0.013731	0.0175472	0.06207	-0.0142548	0.140939	0.0773349	-0.0167989
0.0213634	0.00609849	0.06207	-0.00535022	0.135851	0.0798791	-0.00662229
0.00482641	0.0213634	0.0773349	0.015003	0.151115	0.0913278	0.00228226
0.00101018	0.00609849	0.063342	0.030268	0.148571	0.0849674	-0.00916645
0.015003	0.00482641	0.0569816	0.0379005	0.133306	0.0849674	0.00609849
-0.000261901	0.00737057	0.078607	0.0506213	0.12313	0.0913278	-0.0104385
0.013731	0.0200914	0.0709745	0.0480771	0.124402	0.078607	-0.0206152
0.0162751	0.013731	0.046805	0.046805	0.109137	0.0658862	-0.0142548
0.0213634	0.015003	0.0569816	0.0353563	0.111681	0.0773349	-0.00789437
0.0417167	0.00482641	0.0518933	0.0353563	0.115497	0.0773349	-0.0142548
0.0340842	0.00609849	0.0518933	0.0379005	0.121858	0.0493492	-0.0142548
0.0404446	0.0251797	0.0646141	0.030268	0.137123	0.0607979	-0.00535022
0.0455329	0.0277238	0.0658862	0.015003	0.139667	0.0595258	-0.0129827
0.046805	0.0264518	0.0595258	0.0340842	0.135851	0.046805	-0.00407814
0.06207	0.0213634	0.0798791	0.0544375	0.12313	0.0480771	0.0251797
0.0493492	-0.00407814	0.0671583	0.0366284	0.133306	0.0722466	0.0226355
0.0582537	0.00737057	0.0747907	0.0506213	0.130762	0.0607979	0.00864265
0.0557096	0.0506213	0.0671583	0.0569816	0.115497	0.0442609	0.00101018
0.0544375	0.0417167	0.0658862	0.06207	0.115497	0.0684304	0.030268
0.0429888	0.0417167	0.0773349	0.0773349	0.112953	0.06207	0.015003
0.0557096	0.0506213	0.06207	0.0849674	0.118041	0.0709745	0.0251797
0.0824232	0.0480771	0.078607	0.0646141	0.107865	0.0671583	0.0289959
0.0798791	0.0671583	0.0824232	0.0518933	0.12313	0.0760628	0.015003
0.0735187	0.0658862	0.0646141	0.0506213	0.102776	0.0773349	0.0277238
0.0646141	0.0544375	0.0569816	0.030268	0.102776	0.0607979	0.0328121
0.0697024	0.0493492	0.0735187	0.0213634	0.12313	0.0709745	0.0379005
0.0607979	0.0442609	0.0658862	0.00228226	0.112953	0.0722466	0.0239076
0.0455329	0.0417167	0.0671583	-0.00789437	0.111681	0.0773349	0.0111868
0.0442609	0.0455329	0.0582537	-0.000261901	0.116769	0.0684304	0.0213634
0.046805	0.0366284	0.0697024	0.00991473	0.124402	0.0671583	0.0366284
0.0429888	0.030268	0.06207	0.00864265	0.152388	0.0646141	0.0315401
0.0379005	0.0251797	0.078607	0.00101018	0.162564	0.0277238	0.0404446
0.0417167	0.00609849	0.0773349	0.0213634	0.133306	0.0379005	0.030268
0.0480771	0.00991473	0.0557096	0.0124589	0.135851	0.0646141	0.030268
0.046805	0.015003	0.0671583	-0.00280606	0.140939	0.0518933	0.0328121
0.0557096	0.0366284	0.0684304	-0.00280606	0.128218	0.0289959	0.046805
0.0709745	0.0442609	0.0506213	-0.0129827	0.139667	0.0353563	0.0417167
0.0862395	0.0417167	0.0607979	-0.0295197	0.132034	0.030268	0.0417167
0.0913278	0.0379005	0.0824232	-0.0320639	0.116769	0.0493492	0.0366284
0.100232	0.0353563	0.102776	-0.0307918	0.126946	0.0518933	0.0175472
0.101504	0.0251797	0.0824232	-0.0295197	0.147299	0.0480771	0.0340842
0.0925999	0.030268	0.0607979	-0.0142548	0.139667	0.0582537	0.030268
0.0938719	0.0506213	0.0722466	-0.00662229	0.128218	0.06207	0.0404446
0.078607	0.0429888	0.0658862	0.00864265	0.125674	0.0264518	0.0455329
0.0913278	0.0518933	0.0798791	0.0188193	0.101504	0.0506213	0.0493492
0.110409	0.0315401	0.0747907	0.015003	0.104049	0.0544375	0.0582537
0.0875115	0.0417167	0.0824232	0.0277238	0.0964161	0.0493492	0.0531654
0.0862395	0.015003	0.0811511	0.0124589	0.0862395	0.0366284	0.0671583
0.0811511	0.00609849	0.0671583	0.00864265	0.078607	0.0213634	0.0518933
0.0760628	0.0251797	0.0773349	-0.00662229	0.0658862	0.0277238	0.0480771
0.0760628	0.0289959	0.0658862	-0.00662229	0.0760628	0.0277238	0.046805
0.0773349	0.030268	0.0646141	-0.0104385	0.0747907	0.0366284	0.046805
0.0773349	0.0239076	0.0582537	-0.034608	0.0760628	0.030268	0.0557096
0.0760628	0.0379005	0.046805	-0.0422405	0.0964161	0.0264518	0.0264518
0.0798791	0.0366284	0.0582537	-0.0333359	0.102776	0.0277238	0.0162751
0.0722466	0.0429888	0.0658862	-0.0231593	0.0824232	0.0111868	0.00737057
0.0595258	0.0366284	0.0709745	-0.0244314	0.0913278	0.030268	0.0162751
0.0747907	0.0264518	0.0557096	-0.0155268	0.0760628	0.0493492	0.0289959
0.0658862	0.0289959	0.0569816	-0.00280606	0.0773349	0.0506213	0.0251797
0.0595258	0.0289959	0.046805	-0.0193431	0.078607	0.0251797	0.0251797
0.0480771	0.0264518	0.0582537	-0.0218872	0.0671583	0.0353563	0.0264518
0.0404446	0.0264518	0.0836953	-0.0104385	0.0747907	0.0455329	0.046805
0.0417167	0.0251797	0.0722466	-0.0142548	0.0671583	0.0442609	0.0480771
0.0417167	0.013731	0.0824232	-0.0244314	0.063342	0.046805	0.0455329
0.063342	0.00991473	0.0607979	-0.0396963	0.0582537	0.06207	0.0328121
0.0773349	0.013731	0.0544375	-0.0257035	0.0442609	0.0569816	0.0442609
0.0709745	-0.00153398	0.0735187	-0.0117106	0.046805	0.0582537	0.046805
0.0862395	-0.0167989	0.0697024	-0.00153398	0.0557096	0.0722466	0.0277238
0.095144	-0.0206152	0.0582537	-0.0104385	0.0493492	0.0506213	0.0379005
0.095144	-0.0257035	0.0684304	-0.0142548	0.0277238	0.0506213	0.0366284
0.0862395	-0.0460567	0.0658862	-0.0129827	0.0506213	0.0417167	0.0366284
0.0760628	-0.0511451	0.0607979	-0.0193431	0.0340842	0.0480771	0.046805
0.0709745	-0.0562334	0.0595258	-0.0244314	0.0340842	0.0671583	0.0480771
0.0569816	-0.0447847	0.0557096	-0.034608	0.0328121	0.0684304	0.0455329
0.046805	-0.0486009	0.0697024	-0.0396963	0.0213634	0.0760628	0.0417167
0.063342	-0.0447847	0.0658862	-0.0358801	0.0200914	0.0773349	0.0569816
0.046805	-0.0193431	0.06207	-0.0396963	0.015003	0.0557096	0.0480771
0.0328121	-0.0409684	0.0595258	-0.0460567	0.00609849	0.0455329	0.06207
0.0417167	-0.034608	0.0557096	-0.0206152	0.0239076	0.0544375	0.0607979
0.0557096	-0.0396963	0.0569816	-0.0193431	0.0328121	0.0544375	0.0684304
0.0582537	-0.0333359	0.0582537	-0.0257035	0.0200914	0.0773349	0.078607
0.0455329	-0.0435126	0.0569816	-0.0269756	0.0175472	0.0747907	0.0684304
0.06207	-0.0447847	0.0607979	-0.0307918	0.0251797	0.0773349	0.0607979
0.0760628	-0.0409684	0.0671583	-0.0371522	0.0340842	0.0658862	0.0455329
0.0887836	-0.0371522	0.06207	-0.0460567	0.0162751	0.0595258	0.046805
0.0709745	-0.0422405	0.0582537	-0.0460567	0.00101018	0.0862395	0.0366284
0.046805	-0.0511451	0.0531654	-0.0409684	0.0239076	0.0824232	0.0379005
0.06207	-0.0409684	0.0366284	-0.0371522	0.0111868	0.0658862	0.0442609
0.06207	-0.034608	0.0582537	-0.0257035	-0.00407814	0.0646141	0.0518933
0.0557096	-0.0206152	0.0569816	-0.0231593	-0.0129827	0.0607979	0.0455329
0.0518933	-0.0333359	0.0480771	-0.0447847	-0.000261901	0.0760628	0.0506213
0.06207	-0.0295197	0.046805	-0.0549613	0.0264518	0.0557096	0.0531654
0.06207	-0.0409684	0.0646141	-0.0575054	0.0111868	0.0506213	0.0340842
0.0684304	-0.0613217	0.0607979	-0.0409684	0.0213634	0.0607979	0.046805
0.0900557	-0.0371522	0.0429888	-0.034608	0.0379005	0.0569816	0.0366284
0.0887836	-0.0473288	0.0277238	-0.0307918	0.0328121	0.06207	0.0328121
0.0735187	-0.0511451	0.06207	-0.0307918	0.0264518	0.0544375	0.030268
0.0925999	-0.0562334	0.0760628	-0.0193431	0.0213634	0.046805	0.0379005
0.107865	-0.0562334	0.0582537	-0.0142548	0.0366284	0.046805	0.0455329
0.0976882	-0.0511451	0.0582537	-0.0257035	0.0391725	0.0353563	0.0544375
0.0925999	-0.0447847	0.0531654	-0.00916645	0.0328121	0.0353563	0.0544375
0.0887836	-0.0435126	0.0671583	-0.0142548	0.0289959	0.0442609	0.0417167
0.0798791	-0.0524171	0.0760628	-0.0218872	0.015003	0.0404446	0.0455329
0.0836953	-0.0447847	0.0671583	-0.0307918	0.013731	0.0646141	0.0646141
0.06207	-0.0447847	0.0557096	-0.0625938	0.0366284	0.0709745	0.0531654
0.0531654	-0.0295197	0.0366284	-0.0740425	0.0442609	0.078607	0.0506213
0.0557096	-0.0295197	0.046805	-0.0600496	0.0162751	0.0747907	0.0582537
0.0544375	-0.034608	0.0531654	-0.0613217	0.0111868	0.0836953	0.0518933
0.0697024	-0.0333359	0.0518933	-0.0587775	0.00991473	0.0964161	0.06207
0.0811511	-0.0460567	0.0506213	-0.0575054	0.00101018	0.0747907	0.0582537
0.0773349	-0.0587775	0.0531654	-0.0714983	-0.00153398	0.0824232	0.0480771
0.0480771	-0.0753146	0.0506213	-0.0511451	-0.0142548	0.0913278	0.0531654
0.0709745	-0.0600496	0.0455329	-0.0396963	-0.00535022	0.0773349	0.0404446
0.0824232	-0.0638658	0.0493492	-0.0524171	0.0188193	0.0747907	0.0277238
0.0773349	-0.0486009	0.046805	-0.0511451	-0.00280606	0.0747907	0.0213634
0.06207	-0.0625938	0.0671583	-0.0638658	-0.0104385	0.0862395	0.0277238
0.0722466	-0.0702262	0.0569816	-0.0562334	-0.00916645	0.0824232	0.0366284
0.0722466	-0.0447847	0.0429888	-0.0676821	0.0111868	0.0875115	0.0226355
0.0722466	-0.0473288	0.0417167	-0.0867633	0.015003	0.078607	0.0239076
0.0684304	-0.0435126	0.030268	-0.0562334	0.015003	0.0964161	0.030268
0.0798791	-0.0409684	0.0175472	-0.0447847	0.0175472	0.0773349	0.0404446
0.0913278	-0.0473288	0.0379005	-0.0562334	0.013731	0.0773349	0.0455329
0.0875115	-0.0562334	0.0264518	-0.0371522	0.030268	0.0658862	0.0442609
0.0887836	-0.0613217	0.015003	-0.0307918	0.0289959	0.0697024	0.0557096
0.0811511	-0.0613217	0.0315401	-0.0549613	0.0251797	0.0773349	0.0379005
0.0836953	-0.049873	0.0379005	-0.0600496	0.0200914	0.0607979	0.0366284
0.0925999	-0.0600496	0.0442609	-0.0460567	0.0188193	0.0506213	0.0328121
0.0862395	-0.0753146	0.0417167	-0.0422405	0.0213634	0.0366284	0.0315401
0.078607	-0.0549613	0.0417167	-0.034608	0.00991473	0.0328121	0.0417167
0.0862395	-0.0447847	0.0518933	-0.0295197	0.0213634	0.0200914	0.0417167
0.0773349	-0.0307918	0.0455329	-0.0333359	0.0264518	0.0239076	0.0175472
0.0595258	-0.0358801	0.030268	-0.0155268	0.0213634	0.00864265	0.0264518
0.0455329	-0.034608	0.0264518	-0.0206152	0.0175472	0.0315401	0.0455329
0.06207	-0.0307918	0.0391725	-0.0244314	0.013731	0.0442609	0.0264518
0.0722466	-0.0282476	0.0366284	-0.0206152	0.0251797	0.0264518	0.0480771
0.0646141	-0.0307918	0.0239076	-0.0269756	0.0200914	0.0315401	0.0366284
0.0671583	-0.0269756	0.015003	-0.0511451	0.0315401	0.046805	0.0289959
0.06207	-0.0307918	0.0315401	-0.049873	0.0251797	0.0569816	0.0328121
0.0518933	-0.0333359	0.0429888	-0.0447847	0.030268	0.0582537	0.0200914
0.0455329	-0.034608	0.0315401	-0.049873	0.0289959	0.0544375	0.0226355
0.0531654	-0.0142548	0.0328121	-0.0473288	0.0264518	0.0493492	0.0264518
0.06207	-0.00789437	0.0404446	-0.0435126	0.0315401	0.0480771	0.030268
0.0607979	-0.0244314	0.0518933	-0.0155268	0.030268	0.0506213	0.0264518
0.0747907	-0.0269756	0.0455329	-0.0358801	0.0404446	0.0417167	0.0340842
0.0722466	-0.0206152	0.0264518	-0.0307918	0.0277238	0.0506213	0.0429888
0.0709745	-0.0320639	0.0417167	-0.0307918	0.0264518	0.0722466	0.046805
0.0671583	-0.0371522	0.0429888	-0.0231593	0.030268	0.0557096	0.0429888
0.0607979	-0.0358801	0.0379005	-0.0295197	0.0328121	0.063342	0.0404446
0.0646141	-0.00535022	0.030268	-0.0231593	0.0506213	0.0658862	0.0455329
0.0493492	-0.0117106	0.0417167	-0.0257035	0.0277238	0.0582537	0.0442609
0.0671583	-0.0320639	0.0379005	-0.0257035	0.0404446	0.0824232	0.0557096
0.0824232	-0.0447847	0.030268	-0.0193431	0.0455329	0.0709745	0.0595258
0.0531654	-0.0447847	0.0366284	-0.0257035	0.0506213	0.0506213	0.0658862
0.0442609	-0.0486009	0.046805	-0.0269756	0.0506213	0.0366284	0.06207
0.0506213	-0.0282476	0.0366284	-0.0193431	0.0557096	0.0404446	0.063342
0.0875115	-0.0231593	0.0340842	-0.0117106	0.0557096	0.0506213	0.06207
0.0849674	-0.0193431	0.0213634	-0.0193431	0.030268	0.0226355	0.0646141
0.0862395	-0.00916645	0.0162751	-0.0193431	0.0417167	0.0328121	0.0455329
0.0849674	-0.0244314	0.0391725	-0.0257035	0.0506213	0.0277238	0.0531654
0.0735187	-0.0231593	0.0366284	0.00991473	0.046805	0.0404446	0.0607979
0.0709745	-0.0104385	0.0404446	0.00737057	0.0607979	0.0404446	0.0557096
0.0582537	-0.0104385	0.0328121	-0.00916645	0.0506213	0.0417167	0.06207
0.0455329	-0.018071	0.0264518	-0.00662229	0.0518933	0.0366284	0.0544375
0.030268	-0.0193431	0.0264518	0.030268	0.06207	0.0442609	0.0544375
0.0111868	-0.0218872	0.0251797	0.0429888	0.0557096	0.046805	0.0582537
0.0213634	-0.0129827	0.00737057	0.0506213	0.0506213	0.0506213	0.06207
0.0162751	-0.00789437	0.0213634	0.046805	0.0557096	0.0557096	0.0875115
0.00991473	-0.0206152	0.0353563	0.0315401	0.046805	0.0582537	0.0760628
0.0340842	-0.0269756	0.0353563	0.0455329	0.0429888	0.0506213	0.0518933
0.0404446	-0.0257035	0.0200914	0.0366284	0.0544375	0.0442609	0.0709745
0.046805	-0.034608	0.00864265	0.0200914	0.046805	0.0569816	0.0518933
0.0264518	-0.0206152	0.0188193	0.00228226	0.0213634	0.0595258	0.0379005
0.00355434	-0.0257035	0.0200914	-0.00280606	0.0277238	0.046805	0.0582537
0.00609849	-0.0460567	0.0213634	-0.00280606	0.046805	0.0493492	0.0684304
-0.00280606	-0.0486009	0.030268	0.00609849	0.0531654	0.0200914	0.0582537
0.0455329	-0.0333359	0.046805	-0.00407814	0.0404446	0.0213634	0.0722466
0.0455329	-0.00407814	0.0518933	-0.00407814	0.0417167	0.030268	0.0709745
0.0162751	0.00355434	0.0518933	0.00864265	0.0518933	0.0251797	0.046805
0.0315401	-0.00916645	0.0366284	0.0111868	0.0506213	0.0175472	0.06207
0.0315401	-0.00407814	0.0213634	0.00355434	0.06207	0.0213634	0.0671583
0.0340842	0.00355434	0.0251797	0.0200914	0.0506213	0.0200914	0.0569816
0.0442609	0.00355434	0.0277238	0.0264518	0.0340842	0.0175472	0.0429888
0.0518933	0.00737057	0.015003	0.00991473	0.0175472	0.0200914	0.0646141
0.0455329	-0.00153398	0.0251797	-0.00789437	0.0200914	0.0175472	0.0836953
0.0518933	-0.00662229	0.0289959	0.00101018	0.0506213	0.0226355	0.0646141
0.0607979	-0.00789437	0.030268	0.0111868	0.06207	0.0175472	0.0506213
0.046805	-0.0142548	0.015003	-0.0117106	0.0607979	0.0175472	0.0455329
0.0404446	-0.0295197	0.013731	-0.00662229	0.0671583	0.015003	0.0518933
0.0366284	-0.00916645	0.0277238	-0.0142548	0.0569816	0.0251797	0.0582537
0.046805	-0.00662229	0.0315401	-0.00280606	0.0442609	-0.00280606	0.046805
0.0506213	-0.0167989	0.0340842	-0.00662229	0.0404446	0.0175472	0.0518933
0.0340842	-0.0142548	0.030268	-0.00535022	0.0455329	0.030268	0.0506213
0.0289959	-0.0167989	0.0417167	0.00482641	0.0493492	0.0213634	0.0366284
0.0315401	-0.0257035	0.0417167	0.00991473	0.0493492	0.013731	0.0340842
0.0315401	-0.0269756	0.0506213	-0.00280606	0.0264518	0.00991473	0.0480771
0.0328121	-0.0142548	0.0188193	-0.00280606	0.0175472	0.00101018	0.0518933
0.0264518	-0.00280606	0.030268	0.00482641	0.0289959	0.00991473	0.046805
0.0366284	-0.000261901	0.0200914	-0.00662229	0.0417167	0.00991473	0.0518933
0.046805	-0.0129827	0.00864265	-0.0129827	0.0404446	0.0111868	0.0480771
0.0658862	-0.0142548	0.0175472	-0.00789437	0.030268	0.00228226	0.0595258
0.0607979	0.00482641	0.00991473	-0.0142548	0.0277238	0.00101018	0.0582537
0.0569816	0.00355434	0.0289959	-0.018071	0.0429888	0.00991473	0.046805
0.0709745	0.0188193	0.0391725	-0.0129827	0.0379005	0.00991473	0.0569816
0.0569816	0.0175472	0.0315401	-0.0104385	0.030268	-0.00280606	0.06207
0.0353563	0.013731	0.015003	-0.00280606	0.0239076	-0.00280606	0.0315401
0.0200914	0.013731	0.0239076	-0.0142548	0.0417167	-0.00535022	0.0226355
0.0251797	-0.00407814	0.0315401	-0.00916645	0.0506213	-0.0142548	0.0417167
0.0315401	0.0162751	0.030268	-0.00662229	0.0379005	-0.00535022	0.0557096
0.0340842	0.015003	0.0200914	0.00864265	0.0417167	-0.0129827	0.0506213
0.046805	0.015003	0.0315401	-0.00535022	0.0582537	-0.00407814	0.0595258
0.0124589	-0.00407814	0.0315401	-0.0218872	0.0518933	-0.034608	0.0722466
0.0239076	-0.0193431	0.0251797	-0.0155268	0.0506213	-0.0231593	0.0646141
0.0353563	-0.00535022	0.0213634	0.00355434	0.0353563	0.00101018	0.0773349
0.0404446	0.00101018	0.030268	0.00864265	0.0340842	-0.00535022	0.0722466
0.0417167	0.0226355	0.0340842	0.00355434	0.030268	-0.0104385	0.0773349
0.0506213	0.015003	0.0366284	0.00101018	0.0315401	-0.00407814	0.0875115
0.0646141	0.0353563	0.0379005	-0.000261901	0.0213634	0.00991473	0.0824232
0.0773349	0.0264518	0.0226355	0.00609849	0.00482641	-0.00916645	0.0811511
0.0773349	0.030268	0.0213634	-0.0142548	0.0251797	-0.00153398	0.078607
0.0709745	0.0315401	0.0251797	-0.0167989	0.013731	0.00737057	0.0875115
0.0798791	0.030268	0.0239076	-0.0104385	0.0162751	0.00609849	0.0862395
0.0569816	0.0480771	0.0200914	-0.0142548	0.0264518	-0.0104385	0.0607979
0.0404446	0.0429888	0.0213634	-0.0307918	0.00609849	-0.00280606	0.0531654
0.030268	0.0442609	0.0213634	-0.0231593	0.0111868	-0.00153398	0.0671583
0.0417167	0.0315401	0.0379005	-0.0231593	0.0213634	-0.0193431	0.0671583
0.0595258	0.0264518	0.0213634	-0.0244314	0.0264518	-0.0104385	0.0557096
0.0607979	0.0417167	0.0200914	-0.0295197	0.0188193	-0.0129827	0.0239076
0.0646141	0.0328121	0.0315401	-0.034608	0.015003	-0.0244314	0.0264518
0.0760628	0.0417167	0.0200914	-0.0549613	0.0213634	-0.0307918	0.0417167
0.0811511	0.0328121	0.0251797	-0.0600496	-0.00662229	-0.0129827	0.0379005
0.0747907	0.0379005	0.0251797	-0.0358801	0.00101018	-0.0218872	0.0417167
0.0722466	0.0582537	0.0111868	-0.0562334	0.0200914	-0.0460567	0.0455329
0.0709745	0.0646141	0.0226355	-0.0613217	0.015003	-0.0600496	0.0455329
0.0646141	0.0442609	0.015003	-0.0689542	0.0213634	-0.0384243	0.0366284
0.0646141	0.0417167	0.00101018	-0.0511451	0.00991473	-0.0269756	0.0442609
0.063342	0.0671583	0.00991473	-0.0536892	0.00864265	-0.0396963	0.0315401
0.0379005	0.0582537	0.0111868	-0.0460567	0.0251797	-0.0193431	0.0289959
0.0366284	0.06207	0.00991473	-0.0358801	0.0188193	-0.0206152	0.0277238
0.0340842	0.0595258	-0.00407814	-0.0193431	0.0277238	-0.0460567	0.0353563
0.0404446	0.046805	0.00991473	-0.0333359	0.0264518	-0.0600496	0.030268
0.0417167	0.046805	0.0162751	-0.0422405	0.0315401	-0.0473288	0.0315401
0.0417167	0.0417167	0.0188193	-0.0562334	0.0111868	-0.0511451	0.0366284
0.0442609	0.0417167	0.0353563	-0.0562334	0.00228226	-0.0396963	0.0277238
0.0518933	0.0366284	0.0124589	-0.0511451	0.0124589	-0.0193431	0.0175472
0.0569816	0.0455329	0.0162751	-0.0295197	0.015003	-0.0536892	0.00355434
0.0557096	0.0417167	0.0175472	-0.0422405	0.00101018	-0.0486009	0.0264518
0.0582537	0.0544375	0.013731	-0.0638658	0.0111868	-0.0371522	0.0506213
0.0544375	0.046805	0.00228226	-0.06641	0.015003	-0.0486009	0.0455329
0.030268	0.0455329	0.0239076	-0.0562334	0.00482641	-0.049873	0.0277238
0.0251797	0.0404446	0.0200914	-0.0613217	0.013731	-0.0396963	0.0391725
0.0226355	0.0251797	0.0200914	-0.0447847	0.00864265	-0.0358801	0.0506213
0.0251797	0.0328121	0.0213634	-0.0193431	-0.00280606	-0.034608	0.0379005
0.0506213	0.0366284	0.015003	-0.0193431	0.0264518	-0.0536892	0.0379005
0.0544375	0.0328121	0.0111868	-0.0129827	0.00991473	-0.0549613	0.0366284
0.0557096	0.030268	0.00609849	-0.0104385	0.00609849	-0.0600496	0.0404446
0.0429888	0.0264518	0.00864265	-0.0269756	0.00864265	-0.0549613	0.0200914
0.0607979	0.0417167	0.0124589	-0.0384243	0.00609849	-0.0536892	0.015003
0.0773349	0.0340842	0.00991473	-0.0473288	0.00101018	-0.0562334	0.0277238
0.0964161	0.0200914	0.0162751	-0.0371522	-0.000261901	-0.0587775	0.0162751
0.0964161	0.015003	0.0200914	-0.0396963	0.0366284	-0.0638658	0.00355434
0.078607	-0.00916645	0.0328121	-0.0371522	0.0544375	-0.0727704	0.0111868
0.0824232	0.00737057	0.0239076	-0.0435126	0.0226355	-0.0753146	0.0277238
0.0709745	0.0162751	0.015003	-0.0409684	0.0264518	-0.0600496	0.0226355
0.0671583	0.013731	0.0200914	-0.0371522	0.0213634	-0.0613217	0.0213634
0.06207	0.0340842	0.0251797	-0.0396963	0.00101018	-0.0396963	0.0175472
0.0722466	0.0404446	0.015003	-0.0307918	-0.00280606	-0.049873	0.0213634
0.0747907	0.0455329	0.0175472	-0.0269756	0.0251797	-0.0638658	0.0417167
0.0557096	0.0429888	0.00609849	-0.0295197	0.0379005	-0.0562334	0.0391725
0.0595258	0.046805	-0.00662229	-0.0422405	0.0315401	-0.0549613	0.0353563
0.06207	0.0506213	0.00737057	-0.0460567	0.0124589	-0.0714983	0.0264518
0.0506213	0.0557096	0.030268	-0.0536892	0.0162751	-0.0918516	0.0188193
0.0506213	0.0315401	0.015003	-0.0575054	0.0404446	-0.0651379	0.00864265
0.0595258	0.00991473	0.00101018	-0.0562334	0.0417167	-0.0613217	0.0162751
0.0671583	0.00864265	0.0200914	-0.0536892	0.0340842	-0.0651379	0.0162751
0.078607	0.00991473	0.015003	-0.0536892	0.0251797	-0.082947	0.0213634
0.0887836	0.00228226	0.00991473	-0.0396963	0.0379005	-0.0765866	0.0289959
0.0862395	-0.000261901	0.0111868	-0.0295197	0.0455329	-0.06641	0.0226355
0.078607	0.00864265	0.013731	-0.0295197	0.0264518	-0.0753146	0.00991473
0.0709745	-0.00407814	0.00991473	-0.0257035	0.0366284	-0.0651379	0.0213634
0.0697024	-0.0104385	0.0111868	-0.0320639	0.030268	-0.0651379	0.0239076
0.0646141	-0.00280606	0.013731	-0.0320639	0.0340842	-0.0613217	0.015003
0.0506213	-0.00407814	0.00228226	-0.0333359	0.0340842	-0.0651379	0.0200914
0.0582537	-0.0129827	0.00609849	-0.0536892	0.0239076	-0.0804029	0.013731
0.0531654	-0.0142548	0.00991473	-0.0702262	0.00864265	-0.0740425	0.00991473
0.0773349	-0.0117106	0.0226355	-0.0740425	-0.00407814	-0.0804029	0.0340842
0.0824232	-0.0104385	0.0277238	-0.0753146	0.00609849	-0.0689542	0.0251797
0.0862395	-0.00407814	0.0366284	-0.0918516	-0.0167989	-0.0575054	0.0213634
0.0913278	-0.00407814	0.0162751	-0.0727704	-0.000261901	-0.0473288	0.0213634
0.0836953	0.00991473	0.015003	-0.0435126	0.0277238	-0.0473288	0.0264518
0.0849674	0.0175472	0.0251797	-0.034608	0.0213634	-0.0371522	0.0251797
0.0900557	0.0175472	0.0264518	-0.0257035	0.013731	-0.0384243	0.015003
0.105321	0.0213634	0.0340842	-0.0244314	0.0213634	-0.0396963	0.00991473
0.0849674	0.0239076	0.0226355	-0.0129827	0.0251797	-0.0524171	0.0239076
0.0989602	0.0277238	0.0366284	-0.0257035	0.0162751	-0.0549613	0.0289959
0.112953	0.0162751	0.0289959	-0.034608	0.0200914	-0.034608	0.0277238
0.0913278	0.0379005	0.0264518	-0.0307918	0.0264518	-0.0396963	0.0289959
0.0849674	0.0200914	0.0111868	-0.0206152	0.0353563	-0.0358801	0.0417167
0.0760628	0.00991473	0.0213634	-0.0193431	0.0366284	-0.0129827	0.0379005
0.0925999	-0.0117106	0.0340842	-0.00407814	0.013731	-0.0142548	0.0213634
0.0900557	0.00609849	0.030268	-0.0167989	0.00737057	-0.0269756	0.030268
0.0773349	-0.00535022	0.0455329	-0.0396963	0.00737057	-0.0257035	0.00991473
0.0773349	-0.0473288	0.0379005	-0.0447847	0.00991473	-0.0142548	0.013731
0.0557096	-0.0447847	0.0213634	-0.0371522	0.0200914	-0.0117106	0.0124589
0.0340842	-0.0435126	0.0289959	-0.0257035	0.0175472	-0.00407814	-0.000261901
0.0175472	-0.0447847	0.0239076	-0.0244314	0.0175472	-0.0117106	0.00737057
0.0277238	-0.049873	0.0175472	-0.0117106	-0.0193431	0.00737057	0.00864265
0.0353563	-0.0447847	0.00991473	-0.0193431	0.00228226	0.00737057	0.0162751
0.013731	-0.0295197	0.015003	-0.0104385	0.0213634	-0.00407814	0.00609849
0.00101018	-0.0218872	0.0239076	0.0162751	0.0162751	0.00482641	0.0239076
0.00609849	-0.0167989	0.0200914	0.0264518	0.0111868	-0.00916645	0.00991473
0.00991473	0.0111868	-0.00407814	0.00609849	-0.00280606	-0.0117106	0.00609849
0.0124589	0.00355434	0.0111868	-0.0104385	-0.00535022	-0.00535022	-0.00407814
0.0251797	-0.00407814	0.0200914	-0.0206152	0.00101018	-0.00662229	-0.00407814
0.0455329	0.00991473	0.00482641	-0.0257035	0.0111868	0.00482641	0.00355434
0.0455329	0.00355434	0.00101018	-0.0142548	0.00991473	-0.0104385	0.00228226
0.0277238	-0.00916645	0.013731	-0.0129827	0.00101018	-0.00662229	0.0111868
0.0251797	-0.00916645	0.00864265	-0.0104385	0.0124589	-0.00407814	0.00737057
0.0340842	-0.00916645	-0.00662229	-0.00916645	0.00864265	0.00101018	-0.0142548
0.0340842	-0.00916645	0.00228226	0.0239076	0.00101018	-0.00662229	-0.0167989
0.0264518	-0.00535022	0.0200914	0.0239076	-0.0167989	0.0111868	-0.000261901
0.0239076	0.0111868	0.0111868	0.0188193	0.00737057	0.0239076	0.00609849
0.0213634	-0.00407814	0.00609849	0.0111868	-0.00407814	0.00101018	-0.0129827
0.0277238	0.00101018	0.00101018	0.0264518	-0.0129827	0.00228226	-0.0142548
0.0404446	0.0213634	-0.0104385	0.0366284	0.00991473	0.00991473	-0.00407814
0.0366284	0.0162751	-0.00153398	0.0277238	0.00482641	0.00609849	-0.00662229
0.0442609	0.015003	0.0111868	0.0239076	-0.0206152	0.00609849	-0.0231593
0.0544375	0.00737057	0.00609849	0.0315401	-0.0295197	0.0213634	-0.0269756
0.06207	0.0111868	0.0226355	0.0429888	-0.0269756	0.0226355	-0.0320639
0.063342	0.0124589	0.0162751	0.0213634	-0.018071	0.00355434	-0.0269756
0.0747907	0.00101018	0.00101018	0.0162751	0.00101018	0.00355434	-0.0193431
0.0773349	-0.00407814	-0.00280606	0.015003	0.0111868	0.00737057	-0.0244314
0.0849674	0.00228226	0.00101018	0.0251797	0.00991473	0.030268	-0.0193431
0.0824232	0.0251797	0.0162751	0.0340842	0.0175472	0.0251797	-0.0104385
0.0747907	0.00991473	0.0162751	0.0366284	-0.000261901	0.00355434	0.00101018
0.0595258	0.015003	-0.00916645	0.0518933	-0.00535022	0.00482641	-0.0307918
0.0544375	0.030268	-0.00280606	0.0251797	-0.018071	0.00991473	-0.0193431
0.0518933	0.0366284	0.00737057	0.0277238	-0.00916645	0.013731	-0.0117106
0.0366284	0.0111868	-0.00280606	0.0429888	0.00864265	0.015003	-0.0447847
0.0277238	-0.0142548	-0.000261901	0.0175472	-0.0142548	0.0175472	-0.0536892
0.030268	-0.0129827	0.00101018	0.015003	-0.000261901	0.0111868	-0.0295197
0.0455329	0.0213634	-0.0193431	0.0239076	0.00355434	0.00355434	-0.0384243
0.0506213	-0.00662229	-0.0142548	0.0200914	0.00101018	0.0162751	-0.0307918
0.0557096	-0.0257035	-0.0167989	0.015003	0.00482641	0.0111868	-0.0282476
0.0595258	0.00609849	-0.0295197	0.00355434	0.0200914	0.0213634	-0.0257035
0.0506213	-0.00535022	-0.0295197	-0.000261901	-0.000261901	0.0213634	-0.0295197
0.046805	-0.0104385	-0.0206152	-0.00153398	0.00609849	0.0239076	-0.0129827
0.0251797	-0.0104385	-0.0206152	-0.0167989	-0.00662229	0.015003	-0.0104385
0.0111868	-0.0257035	-0.0257035	0.00101018	-0.0104385	0.013731	-0.0117106
0.0213634	-0.0142548	-0.0142548	0.0200914	0.00991473	-0.00280606	0.0162751
0.0162751	-0.018071	-0.0142548	0.0226355	-0.00407814	0.00355434	0.00609849
0.0340842	-0.0129827	-0.0218872	0.0175472	-0.00407814	-0.000261901	-0.00153398
0.0315401	-0.00407814	-0.0155268	0.0200914	0.00991473	0.00737057	0.00101018
0.0518933	0.0289959	-0.0218872	0.015003	0.00864265	0.0200914	-0.00280606
0.0595258	0.0404446	-0.00662229	0.06207	-0.0104385	0.00355434	-0.00407814
0.0544375	0.00101018	-0.0104385	0.06207	-0.00407814	0.030268	-0.0129827
0.0518933	-0.00153398	-0.00662229	0.0607979	0.0162751	0.0379005	-0.0193431
0.0544375	0.00101018	-0.00407814	0.0480771	0.00228226	0.0353563	0.00101018
0.0658862	0.0111868	-0.00916645	0.0569816	-0.00153398	0.0226355	-0.00535022
0.0646141	0.00864265	-0.00153398	0.0836953	0.00609849	0.0251797	-0.0231593
0.06207	0.00101018	-0.000261901	0.0684304	0.00609849	0.0226355	-0.0142548
0.0569816	-0.00789437	-0.000261901	0.0798791	0.0162751	0.0277238	-0.0206152
0.0429888	0.00355434	-0.0117106	0.0849674	0.00609849	0.0518933	-0.0167989
0.0264518	0.00482641	-0.018071	0.0824232	-0.00280606	0.0506213	-0.0231593
0.0175472	0.0162751	-0.00662229	0.078607	0.0188193	0.0315401	-0.00662229
0.0162751	0.0251797	0.00609849	0.095144	0.015003	0.030268	-0.00535022
0.0111868	0.00609849	-0.00407814	0.0976882	0.00609849	0.0289959	0.00101018
0.0175472	0.0264518	-0.0129827	0.0887836	0.00101018	0.0289959	0.015003
0.0379005	0.0340842	-0.0129827	0.0824232	0.00101018	0.0289959	0.00355434
0.0264518	0.0277238	-0.0104385	0.0900557	-0.0193431	0.0404446	-0.018071
0.0417167	0.0264518	-0.0142548	0.0887836	-0.0193431	0.0366284	-0.034608
0.0442609	0.0366284	-0.0104385	0.095144	-0.0193431	0.0264518	-0.00280606
0.0607979	0.0417167	-0.0244314	0.0862395	-0.018071	0.0239076	0.0200914
0.0722466	0.0404446	-0.0142548	0.06207	-0.00407814	0.030268	-0.000261901
0.0531654	0.0353563	0.00101018	0.0671583	-0.000261901	0.00991473	-0.00407814
0.0391725	0.0251797	-0.00662229	0.0684304	0.00355434	0.00991473	0.00991473
0.0315401	0.0213634	-0.0142548	0.0900557	0.0175472	0.00991473	0.0277238
0.0251797	0.0353563	-0.00407814	0.0671583	0.00864265	0.0188193	0.0188193
0.00609849	0.0429888	-0.00407814	0.0658862	0.013731	0.0239076	0.00737057
0.00228226	0.0315401	0.00355434	0.0607979	0.0111868	0.0111868	-0.0104385
0.00101018	0.0239076	-0.00662229	0.06207	0.00737057	0.015003	0.0111868
0.00101018	0.00228226	-0.00407814	0.0569816	0.0277238	0.0162751	0.0277238
0.00991473	0.015003	-0.000261901	0.0442609	0.0340842	0.0264518	-0.00153398
0.00737057	0.00228226	0.00482641	0.0455329	0.015003	0.0289959	0.0200914
0.00737057	0.00991473	-0.000261901	0.0506213	0.00737057	0.030268	0.0124589
0.0277238	0.0162751	-0.0167989	0.0684304	0.0175472	0.015003	0.00482641
0.0213634	0.00609849	-0.0155268	0.0582537	0.0391725	0.0226355	0.00737057
0.0162751	-0.00407814	0.00101018	0.0557096	0.013731	0.0226355	0.0111868
0.00991473	0.00101018	0.00609849	0.0557096	0.00737057	0.0315401	0.0226355
0.0277238	-0.00407814	-0.00535022	0.0671583	0.0264518	0.0289959	0.0162751
0.0582537	-0.00280606	-0.00280606	0.0709745	0.0251797	0.0366284	0.00737057
0.0671583	0.0200914	0.00355434	0.06207	0.0251797	0.0366284	0.00991473
0.0709745	0.013731	-0.00535022	0.0760628	0.00609849	0.0366284	0.0111868
0.046805	0.013731	-0.00407814	0.06207	-0.00407814	0.0353563	0.00864265
0.0658862	0.00991473	0.00101018	0.046805	-0.0142548	0.0162751	0.0188193
0.06207	0.0353563	-0.00407814	0.0353563	-0.0155268	0.0175472	0.00101018
0.0582537	0.0353563	-0.0155268	0.0404446	-0.0117106	0.00355434	-0.00789437
0.0722466	0.0404446	-0.00662229	0.030268	0.00101018	0.0200914	0.0340842
0.0697024	0.0455329	-0.0142548	0.030268	0.0162751	0.0213634	0.0340842
0.0824232	0.0353563	-0.0307918	0.046805	0.00228226	0.0111868	0.0340842
0.0747907	0.0455329	-0.0435126	0.0506213	0.00355434	0.00609849	0.0455329
0.0862395	0.0264518	-0.0396963	0.0442609	0.00355434	-0.00407814	0.0429888
0.0875115	0.0277238	-0.00916645	0.0544375	0.0162751	0.00228226	0.0264518
0.0811511	0.0289959	-0.0167989	0.0531654	0.013731	-0.00916645	0.0340842
0.0671583	0.030268	-0.0295197	0.0671583	0.00991473	-0.00789437	0.046805
0.0417167	0.0277238	-0.0295197	0.0544375	0.00737057	0.0111868	0.0417167
0.0531654	0.0455329	-0.0206152	0.0379005	0.00101018	0.00864265	0.0429888
0.0493492	0.0455329	0.00991473	0.0366284	-0.0142548	0.00101018	0.0480771
0.030268	0.0429888	-0.000261901	0.0391725	0.00101018	0.0124589	0.0429888
0.0315401	0.0213634	0.00609849	0.0315401	0.0175472	-0.00916645	0.0226355
0.0353563	0.015003	-0.00789437	0.0442609	0.00355434	-0.00789437	0.0200914
0.0379005	0.00991473	-0.00789437	0.0417167	-0.0104385	-0.00407814	0.0379005
0.0328121	0.015003	-0.00407814	0.06207	-0.0104385	0.00609849	0.0264518
0.0366284	0.00355434	-0.00662229	0.0773349	0.00355434	0.0111868	0.013731
0.0582537	-0.0257035	-0.0129827	0.0646141	0.00991473	0.0111868	0.0188193
0.0544375	-0.00916645	-0.0167989	0.0595258	0.015003	-0.00153398	0.0366284
0.0442609	0.00101018	-0.0244314	0.0658862	0.0226355	-0.00280606	0.0251797
0.0569816	0.0111868	-0.0142548	0.0760628	0.0200914	-0.0206152	0.0213634
0.0544375	0.00864265	-0.0104385	0.095144	0.00355434	-0.034608	0.0124589
0.0531654	0.0124589	-0.0257035	0.104049	0.00737057	-0.0104385	0.0251797
0.0417167	0.0264518	-0.034608	0.0722466	0.0188193	0.00101018	0.00991473
0.0366284	0.0277238	-0.0244314	0.0607979	0.0277238	0.00101018	0.013731
0.0366284	0.0226355	-0.0435126	0.0442609	0.0162751	0.00101018	0.0200914
0.0162751	0.0328121	-0.0396963	0.0518933	0.0277238	0.00991473	0.00737057
0.0162751	0.0595258	-0.049873	0.0722466	0.0277238	-0.00407814	0.0175472
0.0175472	0.0709745	-0.0371522	0.0709745	0.0200914	-0.000261901	0.0239076
0.0213634	0.0569816	-0.0371522	0.0747907	0.0404446	0.00864265	0.0289959
0.00737057	0.0518933	-0.0575054	0.0862395	0.0442609	0.00991473	0.0188193
0.0175472	0.0518933	-0.0676821	0.0862395	0.0417167	0.00355434	0.0353563
0.0379005	0.0544375	-0.0575054	0.0747907	0.0200914	-0.0142548	0.030268
0.0379005	0.06207	-0.0511451	0.0658862	0.0226355	0.00482641	0.0162751
0.0557096	0.0442609	-0.0600496	0.0747907	0.0417167	0.00101018	0.0200914
0.0480771	0.0340842	-0.0524171	0.0925999	0.030268	0.00355434	0.0175472
0.046805	0.013731	-0.049873	0.0989602	0.0175472	-0.00535022	0.0111868
0.0379005	0.00228226	-0.0486009	0.107865	0.0111868	-0.00153398	0.00355434
0.0442609	0.00737057	-0.0333359	0.133306	0.0251797	0.00991473	0.0251797
0.0124589	-0.00407814	-0.0244314	0.148571	0.0213634	0.0111868	0.0175472
0.0175472	-0.0193431	-0.0104385	0.148571	0.015003	-0.0129827	0.0124589
0.0340842	-0.0104385	-0.0155268	0.134578	0.0226355	-0.0142548	0.0162751
0.00101018	-0.0155268	-0.0244314	0.142211	0.0111868	0.00101018	0.0111868
0.0200914	-0.00662229	-0.0167989	0.133306	0.00991473	-0.00916645	0.00355434
0.0162751	-0.00280606	0.00355434	0.0925999	0.00991473	-0.0206152	0.00101018
-0.018071	0.00101018	0.015003	0.0849674	0.0213634	-0.0282476	-0.00407814
-0.0206152	0.00737057	-0.0129827	0.0913278	-0.000261901	-0.0269756	0.00609849
-0.00407814	0.015003	-0.00407814	0.0760628	0.00737057	-0.0206152	0.00991473
-0.00916645	0.0162751	-0.00662229	0.0557096	0.00991473	-0.0206152	0.00355434
-0.0193431	0.0315401	-0.00535022	0.0404446	0.013731	-0.0269756	0.00991473
0.00228226	0.00991473	-0.00789437	0.0506213	0.030268	-0.0231593	0.00101018
0.00864265	-0.00280606	-0.0257035	0.0595258	0.015003	-0.0193431	-0.00789437
0.0124589	0.00355434	-0.0358801	0.0709745	0.0200914	-0.034608	-0.000261901
-0.000261901	0.0289959	-0.0371522	0.0722466	0.0404446	-0.0257035	-0.0206152
0.00482641	0.0251797	-0.0257035	0.0709745	0.030268	-0.0193431	0.00228226
-0.00280606	0.0213634	-0.0384243	0.0671583	0.0264518	-0.0193431	0.00482641
-0.00153398	0.0188193	-0.034608	0.0913278	0.0251797	-0.0333359	-0.00916645
0.015003	0.0251797	-0.034608	0.0747907	0.0417167	-0.0218872	-0.00789437
0.015003	0.0264518	-0.0333359	0.0760628	0.013731	-0.0155268	0.00101018
0.0162751	0.0315401	-0.0129827	0.0811511	0.0340842	-0.0155268	0.00737057
0.00609849	0.0442609	-0.0282476	0.0747907	0.0366284	-0.0384243	-0.018071
0.00609849	0.0391725	-0.0257035	0.0760628	0.0175472	-0.0307918	-0.00280606
-0.00280606	0.0557096	-0.0244314	0.0684304	0.0200914	-0.0257035	-0.0129827
0.0251797	0.0404446	-0.0307918	0.0518933	0.015003	-0.0371522	-0.0155268
0.046805	0.0391725	-0.0257035	0.0417167	0.00101018	-0.0244314	-0.00916645
0.0239076	0.0531654	-0.0396963	0.0264518	-0.0117106	-0.034608	-0.00153398
0.0366284	0.0544375	-0.0333359	0.0328121	-0.00407814	-0.0307918	-0.0333359
0.0353563	0.0429888	-0.034608	0.0569816	0.00991473	-0.034608	-0.0142548
0.0251797	0.0379005	-0.0257035	0.0391725	0.0200914	-0.0307918	0.0111868
0.030268	0.0277238	-0.049873	0.0582537	0.00101018	-0.0269756	-0.00916645
0.013731	0.015003	-0.0396963	0.046805	-0.00153398	-0.034608	-0.00916645
0.00737057	0.00991473	-0.0295197	0.063342	0.0111868	-0.0269756	-0.00280606
0.00864265	0.0213634	-0.034608	0.0531654	0.0188193	-0.0193431	-0.0104385
0.0162751	0.0264518	-0.034608	0.0582537	0.0111868	-0.0117106	-0.00662229
0.00609849	0.0213634	-0.0396963	0.0582537	-0.00280606	-0.0282476	-0.0142548
0.013731	0.0315401	-0.0435126	0.0569816	0.0111868	-0.0206152	-0.0282476
0.00991473	0.0379005	-0.0396963	0.0518933	0.0226355	-0.00662229	-0.0244314
0.00101018	0.0429888	-0.0524171	0.0506213	0.0264518	-0.00153398	-0.0307918
0.0251797	0.0340842	-0.0638658	0.0875115	0.0417167	0.00991473	-0.0257035
0.0277238	0.06207	-0.0613217	0.0760628	0.015003	0.00737057	-0.0231593
0.00355434	0.063342	-0.0600496	0.0671583	0.0239076	-0.00280606	-0.0257035
-0.00153398	0.0569816	-0.0600496	0.0811511	0.0366284	-0.00535022	-0.0142548
0.00355434	0.0518933	-0.0562334	0.0811511	0.0264518	0.00864265	-0.0269756
0.00991473	0.0455329	-0.0511451	0.06207	0.0557096	-0.00916645	-0.0295197
0.015003	0.0404446	-0.0549613	0.0824232	0.06207	0.00101018	-0.018071
0.0111868	0.0480771	-0.0447847	0.0938719	0.0493492	-0.00407814	-0.0460567
0.0289959	0.0442609	-0.0333359	0.0798791	-0.171993	-0.0167989	-0.0396963
0.0251797	0.0404446	-0.0473288	0.0455329	-0.17072	-0.0104385	-0.0307918
0.0277238	0.030268	-0.0295197	0.0379005	-0.174537	-0.0104385	-0.0320639
0.0162751	0.013731	-0.0218872	0.046805	-0.177081	-0.0129827	-0.0460567
0.0226355	0.0391725	-0.0320639	0.0480771	-0.178353	0.00101018	-0.0536892
0.0289959	0.0340842	-0.0320639	0.0506213	-0.177081	-0.000261901	-0.018071
0.0264518	0.0239076	-0.0384243	0.0391725	-0.171993	-0.00662229	-0.0142548
0.0391725	0.0162751	-0.0142548	0.0353563	-0.17072	0.00864265	-0.0129827
0.0353563	0.00991473	-0.0104385	0.046805	0.00650783	-0.00280606	-0.0257035
0.0379005	-0.0218872	-0.0257035	0.0480771	0.000145967	0.00737057	-0.0269756
0.0353563	-0.0447847	-0.0269756	0.0404446	0.00269071	0.0188193	-0.0333359
0.0289959	-0.0358801	-0.0193431	0.0455329	0.00396308	-0.000261901	-0.034608
0.0264518	-0.0409684	-0.0447847	0.06207	0.00650783	0.00864265	-0.0333359
0.0404446	-0.0269756	-0.0358801	0.0569816	0.00650783	0.00737057	-0.0435126
0.0379005	-0.0193431	-0.0206152	0.0569816	0.0103249	0.030268	-0.0282476
0.0162751	-0.0206152	-0.00916645	0.0379005	0.00905257	0.00737057	-0.0231593
0.0239076	-0.0142548	-0.0307918	0.0544375	0.00905257	0.00609849	-0.00407814
0.0264518	0.00228226	-0.171993	0.0544375	0.0141421	0.00991473	-0.00662229
0.0340842	0.00355434	-0.17072	0.0671583	0.0103249	0.00355434	-0.00153398
0.030268	-0.00662229	-0.174537	0.0824232	0.0077802	-0.00280606	0.00101018
0.0251797	0.00228226	-0.177081	0.0989602	0.0128697	0.0124589	-0.0142548
0.013731	-0.0244314	-0.178353	0.0976882	0.0141421	0.0251797	-0.0206152
0.0111868	-0.0167989	-0.177081	0.110409	0.00650783	0.00228226	-0.0142548
0.0251797	-0.00407814	-0.171993	0.095144	0.0115973	0.00991473	-0.00407814
0.0239076	0.00609849	-0.17072	0.0671583	0.0115973	0.0162751	-0.00535022
0.0366284	0.0124589	0.00650783	0.100232	0.00905257	0.0175472	-0.00916645
0.0277238	0.00355434	0.000145967	0.111681	0.00905257	0.0124589	-0.0193431
0.0175472	0.00991473	0.00269071	0.106593	0.0103249	0.00991473	-0.0104385
0.00991473	-0.00153398	0.00396308	0.0849674	0.00523545	-0.0104385	-0.0104385
-0.000261901	-0.00280606	0.00650783	0.078607	0.114659	-0.00662229	-0.0155268
-0.00407814	0.00482641	0.00650783	0.0824232	0.115932	0.00991473	-0.00662229
-0.00662229	0.00864265	0.0103249	0.0862395	0.113387	0.0264518	-0.00535022
-0.0244314	0.00101018	0.00905257	0.0709745	0.099391	0.015003	0.00864265
-0.0257035	0.00737057	0.00905257	0.0887836	0.0803054	0.00609849	0.00737057
-0.0129827	0.0124589	0.0141421	0.0913278	0.0574027	0.0251797	-0.0167989
-0.0104385	0.0251797	0.0103249	0.0773349	0.044679	0.00609849	0.00482641
-0.00916645	-0.00535022	0.0077802	0.0671583	0.0535856	0.0111868	-0.00789437
0.015003	-0.0155268	0.0128697	0.0709745	0.0815778	0.0239076	-0.00535022
0.0111868	-0.00535022	0.0141421	0.0658862	0.10448	0.0239076	-0.00280606
0.0188193	-0.0104385	0.00650783	0.0658862	0.108298	-0.00280606	-0.000261901
0.00991473	-0.0142548	0.0115973	0.0773349	0.0981186	0.0760628	-0.0155268
0.00864265	-0.0142548	0.0115973	0.0836953	0.0815778	0.0671583	-0.0206152
0.013731	-0.0193431	0.00905257	0.100232	0.0688541	0.0709745	0.00609849
0.00991473	0.00864265	0.00905257	0.102776	0.0815778	0.06207	0.00101018
0.00101018	0.0315401	0.0103249	0.102776	0.114659	0.063342	-0.00662229
-0.0142548	0.0264518	0.00523545	0.128218	0.132473	0.0205039	-0.0142548
0.00101018	0.0213634	0.114659	0.112953	0.112115	0.0205039	-0.0142548
0.0277238	0.00737057	0.115932	0.111681	0.0815778	0.0255934	-0.0206152
0.00991473	0.00737057	0.113387	0.106593	0.0752159	0.024321	-0.0193431
0.0213634	0.015003	0.099391	0.0976882	0.0917568	0.0205039	-0.0269756
0.0442609	0.0379005	0.0803054	0.0747907	0.118477	0.0230487	-0.0231593
0.0480771	0.0366284	0.0574027	0.0582537	0.13629	0.0230487	-0.000261901
0.0442609	0.0239076	0.044679	0.0493492	0.129928	0.0192315	-0.0117106
0.0391725	0.00609849	0.0535856	0.0417167	0.10448	0.0205039	-0.00916645
0.0188193	0.013731	0.0815778	0.0404446	0.0739435	0.0205039	0.00355434
0.00228226	-0.00789437	0.10448	0.0442609	0.0510408	0.0154144	-0.00407814
0.00101018	-0.0307918	0.108298	0.06207	0.0510408	0.0179592	0.00101018
0.00101018	-0.0231593	0.0981186	0.0722466	0.0663093	0.0205039	-0.00153398
0.0124589	-0.034608	0.0815778	0.0875115	0.0726712	0.0205039	0.00609849
0.030268	-0.0244314	0.0688541	0.0862395	0.0599475	0.0217763	-0.00535022
0.0264518	-0.018071	0.0815778	0.102776	0.0472237	0.0230487	-0.0193431
0.0328121	-0.0104385	0.114659	0.100232	0.0383171	0.024321	-0.000261901
[truncated: 1,856 more rows]

## Sheet: Rat4-Decision making
Trial 1	Trial 2	Trial 3	Trial 4	Trial 5	Trial 6	Trial 7
[truncated: 3,414 more rows]

[truncated: 12 more sheets: Rat5-Decision making, Rat6-Decision making, Rat7-Decision making, Rat8-Decision making, Rat1-Reaching the reward, Rat2-Reaching the reward, Rat3-reaching the reward, Rat4-Reaching the reward, Rat5-Reaching the reward, Rat6-Reaching the reward, Rat7-Reaching the reward, Rat8-Reaching the reward]
