# Supplementary material for: Impairment of value-based decision-making in morphine-dependent rats is partly related to neural connectivity between the anterior cingulate cortex and basolateral amygdala
Source: EXCLI J. 2024 Jan 3;23:1–17. doi: 10.17179/excli2023-6442 (PMC10853632; doi:10.17179/excli2023-6442)
Supplement: Supplementary data AMY-10th day of morphine dependence [file EXCLI-23-1-s-005.xlsx]

## Sheet: Rat1-Decision making
Trial 1	Trial 2	Trial 3	Trial 4	Trial 5	Trial 6
0.0455329	1.88878	-0.243229	0.675212	-0.118565	-0.0142548
0.0251797	1.89005	-0.25595	0.647226	-0.126198	-0.0193431
0.0175472	1.86842	-0.243229	0.633233	-0.130014	-0.00916645
0.0328121	1.85188	-0.230508	0.616696	-0.152911	0.015003
0.0239076	1.8328	-0.233052	0.610336	-0.187257	0.0366284
0.0124589	1.80609	-0.241957	0.595071	-0.219059	0.0658862
0.00482641	1.79083	-0.254678	0.57599	-0.226692	0.0875115
-0.00280606	1.78192	-0.230508	0.5391	-0.238141	0.128218
0.00609849	1.78701	-0.210155	0.50857	-0.234324	0.16002
0.0124589	1.79464	-0.18853	0.494577	-0.236869	0.180373
0.00482641	1.79464	-0.16436	0.472951	-0.258494	0.208359
-0.0142548	1.79973	-0.179625	0.451326	-0.291568	0.229984
-0.0282476	1.78319	-0.207611	0.429701	-0.309377	0.246521
-0.0422405	1.79973	-0.249589	0.387722	-0.289024	0.265603
-0.0575054	1.83916	-0.267398	0.35592	-0.291568	0.284684
-0.0676821	1.90022	-0.269943	0.324118	-0.277575	0.301221
-0.0918516	1.95747	-0.278847	0.280868	-0.268671	0.292316
-0.100756	2.01217	-0.305561	0.242705	-0.257222	0.283412
-0.116021	2.07323	-0.351356	0.198182	-0.239413	0.260514
-0.132558	2.12029	-0.407327	0.165108	-0.212699	0.224896
-0.152911	2.17245	-0.470931	0.148571	-0.179625	0.213447
-0.189802	2.21316	-0.500189	0.132034	-0.169448	0.204543
-0.211427	2.2386	-0.498917	0.133306	-0.168176	0.19691
-0.211427	2.26277	-0.48874	0.146027	-0.17072	0.185462
-0.207611	2.25768	-0.428952	0.167653	-0.161816	0.181645
-0.224148	2.23096	-0.365349	0.204543	-0.152911	0.214719
-0.249589	2.18899	-0.294112	0.254154	-0.160544	0.249066
-0.261038	2.15464	-0.197434	0.322846	-0.187257	0.291044
-0.278847	2.13683	-0.124926	0.387722	-0.213971	0.343199
-0.283935	2.11266	-0.049873	0.433517	-0.234324	0.366097
-0.264854	2.09104	-0.0104385	0.456414	-0.259766	0.38645
-0.244501	2.06432	0.0111868	0.460231	-0.281391	0.418252
-0.212699	2.05923	0.0544375	0.469135	-0.2992	0.424612
-0.189802	2.05669	0.128218	0.448782	-0.300472	0.442422
-0.141463	2.08849	0.201999	0.406803	-0.280119	0.462775
-0.100756	2.12411	0.261786	0.359736	-0.26231	0.4844
-0.0714983	2.14192	0.287228	0.306309	-0.250861	0.495849
-0.0511451	2.16227	0.291044	0.270691	-0.234324	0.474223
-0.0511451	2.1928	0.34956	0.245249	-0.229236	0.44751
-0.049873	2.23605	0.381362	0.22744	-0.240685	0.408075
-0.06641	2.25641	0.383906	0.208359	-0.249589	0.385178
-0.0816749	2.27803	0.367369	0.185462	-0.254678	0.396627
-0.0931237	2.3022	0.361008	0.180373	-0.263582	0.39281
-0.099484	2.30729	0.424612	0.158748	-0.275031	0.383906
-0.0778587	2.30729	0.461503	0.138395	-0.275031	0.353376
-0.0714983	2.29966	0.45387	0.130762	-0.281391	0.305037
-0.0575054	2.28312	0.432245	0.143483	-0.277575	0.270691
-0.0371522	2.24114	0.361008	0.167653	-0.275031	0.238889
-0.0129827	2.20934	0.280868	0.180373	-0.271215	0.245249
0.0251797	2.17881	0.229984	0.217264	-0.263582	0.255426
0.0315401	2.14192	0.219808	0.256698	-0.278847	0.271963
0.0455329	2.1063	0.222352	0.29486	-0.277575	0.278323
0.0544375	2.04651	0.198182	0.341927	-0.263582	0.274507
0.0658862	1.974	0.179101	0.369913	-0.236869	0.298677
0.0557096	1.90277	0.128218	0.372457	-0.174537	0.316486
0.0417167	1.85825	0.0836953	0.35592	-0.119837	0.320302
0.0277238	1.83535	0.0518933	0.321574	-0.0804029	0.321574
0.00355434	1.83153	0.0366284	0.278323	-0.082947	0.316486
-0.0155268	1.84552	0.0251797	0.243977	-0.100756	0.316486
-0.0651379	1.87351	0.0200914	0.210903	-0.136374	0.333023
-0.124926	1.9104	-0.00535022	0.16002	-0.152911	0.331751
-0.177081	1.93075	-0.0562334	0.119314	-0.117293	0.341927
-0.239413	1.94475	-0.102028	0.0684304	-0.0880353	0.345744
-0.275031	1.97273	-0.131286	0.0264518	-0.0600496	0.335567
-0.294112	1.98545	-0.158	-0.00280606	-0.0295197	0.331751
-0.322098	2.01344	-0.171993	-0.0435126	0.00101018	0.322846
-0.348811	2.0427	-0.192346	-0.0778587	0.0493492	0.310125
-0.372981	2.08976	-0.217787	-0.110933	0.0925999	0.302493
-0.383158	2.11648	-0.233052	-0.126198	0.12313	0.305037
-0.383158	2.1381	-0.261038	-0.110933	0.126946	0.299949
-0.38443	2.12665	-0.283935	-0.0880353	0.106593	0.261786
-0.364076	2.08722	-0.2992	-0.0791308	0.0518933	0.243977
-0.348811	2.08976	-0.308105	-0.0562334	0.00864265	0.245249
-0.318282	2.06559	-0.310649	-0.0257035	-0.0244314	0.242705
-0.28648	2.04906	-0.32973	0.00609849	-0.0867633	0.247793
-0.229236	2.04906	-0.350084	0.0251797	-0.0867633	0.241433
-0.147823	2.06559	-0.371709	0.063342	-0.0676821	0.242705
-0.0613217	2.07704	-0.388246	0.102776	-0.0600496	0.241433
0.0417167	2.09231	-0.392062	0.134578	-0.0307918	0.228712
0.126946	2.10376	-0.404783	0.157476	-0.00153398	0.22744
0.194366	2.11266	-0.399695	0.158748	0.0417167	0.218536
0.232529	2.14065	-0.389518	0.16002	0.0646141	0.198182
0.25797	2.14192	-0.374253	0.16638	0.0849674	0.175285
0.28214	2.13047	-0.350084	0.156204	0.12949	0.143483
0.299949	2.11139	-0.309377	0.149843	0.199454	0.140939
0.307581	2.10121	-0.264854	0.143483	0.255426	0.151115
0.291044	2.09485	-0.236869	0.149843	0.247793	0.165108
0.228712	2.10757	-0.235596	0.143483	0.209631	0.18419
0.148571	2.14955	-0.236869	0.148571	0.199454	0.199454
0.0417167	2.19153	-0.245773	0.151115	0.242705	0.19691
-0.0486009	2.22333	-0.243229	0.139667	0.25161	0.18419
-0.0943957	2.22715	-0.250861	0.128218	0.19055	0.135851
-0.0854912	2.22588	-0.266126	0.102776	0.135851	0.0811511
-0.0422405	2.21697	-0.264854	0.0824232	0.107865	0.0315401
0.0239076	2.20298	-0.278847	0.0773349	0.0875115	0.00355434
0.107865	2.20298	-0.273759	0.0849674	0.118041	-0.00662229
0.193094	2.18135	-0.258494	0.111681	0.132034	0.00609849
0.285956	2.16736	-0.240685	0.132034	0.0976882	0.0353563
0.363553	2.1839	-0.213971	0.162564	0.0353563	0.0569816
0.405531	2.22588	-0.207611	0.194366	-0.0206152	0.0709745
0.443694	2.26022	-0.20125	0.191822	-0.0231593	0.0811511
0.457686	2.27676	-0.193618	0.179101	-0.0447847	0.0875115
0.448782	2.28566	-0.202522	0.163836	-0.112205	0.0709745
0.457686	2.3022	-0.198706	0.138395	-0.213971	0.0506213
0.465319	2.31747	-0.192346	0.12949	-0.300472	0.030268
0.443694	2.32128	-0.18853	0.12313	-0.364076	0.00355434
0.368641	2.31619	-0.179625	0.121858	-0.400967	-0.0282476
0.311397	2.29584	-0.179625	0.109137	-0.416232	-0.0702262
0.269419	2.28694	-0.165632	0.107865	-0.426408	-0.0880353
0.229984	2.28694	-0.155456	0.0900557	-0.422592	-0.0727704
0.218536	2.28566	-0.121109	0.0760628	-0.436585	-0.0486009
0.209631	2.29202	-0.0969399	0.0709745	-0.437857	-0.0269756
0.19691	2.2933	-0.100756	0.046805	-0.434041	-0.00535022
0.188006	2.29202	-0.100756	0.0251797	-0.45185	0.00609849
0.185462	2.28566	-0.0956678	0.0111868	-0.423864	0.00101018
0.208359	2.29202	-0.0765866	0.0124589	-0.388246	0.00101018
0.236345	2.30983	-0.0536892	0.00991473	-0.356444	0.015003
0.26433	2.31492	-0.0231593	0.00864265	-0.311921	0.0175472
0.302493	2.30602	0.00355434	0.0124589	-0.258494	0.0213634
0.335567	2.28694	0.0239076	0.0111868	-0.183441	0.0429888
0.377546	2.29584	0.0531654	0.0251797	-0.126198	0.0824232
0.401715	2.31619	0.063342	0.0442609	-0.049873	0.110409
0.425884	2.33273	0.06207	0.06207	0.0175472	0.12313
0.429701	2.36199	0.0518933	0.063342	0.0404446	0.138395
0.400443	2.38234	0.0417167	0.0671583	0.0328121	0.146027
0.372457	2.40269	0.0480771	0.0811511	0.00991473	0.152388
0.333023	2.4116	0.0557096	0.0697024	0.00609849	0.152388
0.310125	2.42941	0.0747907	0.0480771	0.0188193	0.133306
0.306309	2.44976	0.0875115	0.0162751	0.0518933	0.118041
0.316486	2.46757	0.0976882	-0.0244314	0.0849674	0.0747907
0.316486	2.4981	0.12313	-0.0524171	0.111681	0.0379005
0.291044	2.50955	0.137123	-0.0727704	0.156204	0.0213634
0.269419	2.5299	0.149843	-0.0931237	0.186734	0.0162751
0.232529	2.57188	0.168925	-0.100756	0.212175	0.0506213
0.193094	2.63676	0.181645	-0.118565	0.229984	0.12313
0.158748	2.70418	0.19691	-0.132558	0.232529	0.204543
0.142211	2.76397	0.209631	-0.131286	0.238889	0.25797
0.142211	2.80849	0.229984	-0.1033	0.236345	0.301221
0.146027	2.82121	0.249066	-0.0867633	0.242705	0.326662
0.177829	2.82375	0.261786	-0.06641	0.250338	0.348288
0.217264	2.80976	0.273235	-0.0371522	0.245249	0.359736
0.263058	2.81103	0.269419	-0.0167989	0.245249	0.373729
0.274507	2.81612	0.279595	0.0264518	0.247793	0.376273
0.255426	2.83775	0.277051	0.0684304	0.26433	0.361008
0.25161	2.86064	0.269419	0.118041	0.280868	0.367369
0.255426	2.84283	0.259242	0.163836	0.312669	0.402987
0.275779	2.83647	0.25161	0.195638	0.338111	0.422068
0.279595	2.82757	0.254154	0.209631	0.363553	0.444966
0.25797	2.81739	0.250338	0.210903	0.390266	0.481856
0.212175	2.81485	0.250338	0.233801	0.404259	0.502209
0.162564	2.82248	0.250338	0.260514	0.420796	0.522562
0.143483	2.83647	0.25797	0.269419	0.425884	0.5391
0.120586	2.85556	0.270691	0.261786	0.448782	0.537827
0.0925999	2.87336	0.26433	0.250338	0.4844	0.535283
0.0557096	2.87336	0.252882	0.278323	0.528923	0.523835
0.0455329	2.85556	0.228712	0.324118	0.572174	0.549276
0.0340842	2.85047	0.209631	0.363553	0.611608	0.623057
0.00101018	2.86955	0.200727	0.391538	0.653587	0.662491
-0.034608	2.91789	0.186734	0.396627	0.67394	0.679028
-0.0778587	2.94714	0.172741	0.39281	0.691749	0.700654
-0.0943957	2.97259	0.152388	0.364825	0.718463	0.764257
-0.114749	2.99676	0.128218	0.338111	0.737544	0.850759
-0.123654	3.00184	0.109137	0.311397	0.722279	0.942348
-0.113477	3.00439	0.0875115	0.299949	0.672668	1.01231
-0.0918516	3.00184	0.0887836	0.321574	0.616696	1.05429
-0.0575054	3.00184	0.0811511	0.358464	0.555637	1.11026
-0.034608	2.99421	0.0824232	0.41062	0.499665	1.15606
0.00101018	2.9764	0.0773349	0.452598	0.433517	1.19422
0.015003	2.96623	0.0722466	0.493305	0.377546	1.23874
-0.0562334	2.93697	0.0722466	0.509842	0.333023	1.28835
-0.132558	2.89499	0.0760628	0.512386	0.2885	1.33924
-0.154183	2.84411	0.0925999	0.497121	0.25797	1.3456
-0.151639	2.81612	0.0989602	0.469135	0.247793	1.35323
-0.151639	2.77796	0.0747907	0.461503	0.242705	1.35832
-0.158	2.75124	0.0493492	0.44751	0.228712	1.33033
-0.16436	2.73344	0.013731	0.414436	0.186734	1.30362
-0.177081	2.71181	-0.0320639	0.390266	0.15366	1.27945
-0.180897	2.7169	-0.082947	0.359736	0.143483	1.24256
-0.198706	2.71054	-0.131286	0.329207	0.121858	1.19422
-0.216515	2.71817	-0.161816	0.311397	0.06207	1.17641
-0.230508	2.73344	-0.203795	0.310125	0.013731	1.14079
-0.23178	2.7487	-0.236869	0.315214	0.0277238	1.04793
-0.206339	2.75888	-0.240685	0.301221	0.0239076	0.949981
-0.169448	2.76015	-0.234324	0.298677	0.0124589	0.86984
-0.131286	2.76269	-0.23178	0.293588	-0.0193431	0.816413
-0.102028	2.74361	-0.263582	0.291044	-0.0384243	0.812596
-0.0702262	2.73471	-0.280119	0.303765	-0.0613217	0.80878
-0.0244314	2.7398	-0.304289	0.301221	-0.0854912	0.756625
-0.00916645	2.73471	-0.320826	0.291044	-0.0956678	0.693021
-0.00789437	2.72326	-0.344995	0.292316	-0.126198	0.634505
-0.0167989	2.69146	-0.362804	0.291044	-0.156728	0.554364
-0.034608	2.68128	-0.348811	0.292316	-0.178353	0.490761
-0.0473288	2.67365	-0.337363	0.310125	-0.189802	0.456414
-0.0549613	2.65584	-0.32973	0.334295	-0.18853	0.41698
-0.0524171	2.65329	-0.319554	0.336839	-0.198706	0.383906
-0.0651379	2.65838	-0.309377	0.326662	-0.203795	0.335567
-0.0778587	2.68764	-0.295384	0.307581	-0.224148	0.283412
-0.100756	2.7169	-0.303017	0.279595	-0.243229	0.247793
-0.109661	2.74616	-0.300472	0.270691	-0.252134	0.22108
-0.126198	2.76015	-0.289024	0.250338	-0.244501	0.22744
-0.155456	2.76397	-0.271215	0.238889	-0.249589	0.228712
-0.175809	2.75633	-0.259766	0.243977	-0.254678	0.208359
-0.187257	2.73725	-0.268671	0.250338	-0.244501	0.19691
-0.168176	2.72326	-0.272487	0.263058	-0.243229	0.171469
-0.158	2.69782	-0.271215	0.268147	-0.243229	0.152388
-0.132558	2.694	-0.264854	0.284684	-0.266126	0.118041
-0.098212	2.69273	-0.258494	0.29486	-0.258494	0.0875115
-0.0791308	2.6851	-0.250861	0.299949	-0.258494	0.0544375
-0.0447847	2.68255	-0.243229	0.298677	-0.263582	0.00737057
0.00101018	2.65329	-0.269943	0.2885	-0.278847	-0.0206152
0.0646141	2.62149	-0.303017	0.285956	-0.29284	-0.0396963
0.0913278	2.59987	-0.328458	0.277051	-0.281391	-0.0486009
0.078607	2.59223	-0.356444	0.265603	-0.291568	-0.0587775
0.0557096	2.60114	-0.383158	0.240161	-0.282663	-0.0816749
0.00991473	2.62658	-0.409871	0.204543	-0.263582	-0.109661
-0.0549613	2.67238	-0.413688	0.194366	-0.249589	-0.141463
-0.135102	2.73216	-0.416232	0.195638	-0.252134	-0.175809
-0.213971	2.79322	-0.426408	0.208359	-0.264854	-0.197434
-0.275031	2.82503	-0.436585	0.214719	-0.267398	-0.217787
-0.332274	2.867	-0.444217	0.203271	-0.278847	-0.219059
-0.380613	2.91153	-0.45185	0.189278	-0.291568	-0.212699
-0.422592	2.93824	-0.446762	0.154932	-0.32337	-0.229236
-0.39715	2.95223	-0.437857	0.130762	-0.347539	-0.244501
-0.344995	2.94078	-0.42132	0.110409	-0.343723	-0.248317
-0.318282	2.94587	-0.416232	0.110409	-0.355172	-0.236869
-0.268671	2.92806	-0.418776	0.111681	-0.343723	-0.210155
-0.230508	2.91025	-0.416232	0.116769	-0.324642	-0.182169
-0.207611	2.8899	-0.432769	0.12313	-0.315737	-0.105844
-0.178353	2.84538	-0.45185	0.124402	-0.304289	0.00101018
-0.149095	2.81358	-0.462027	0.143483	-0.300472	0.109137
-0.108389	2.77414	-0.462027	0.157476	-0.287752	0.199454
-0.098212	2.75888	-0.45185	0.16638	-0.268671	0.229984
-0.121109	2.74107	-0.446762	0.177829	-0.240685	0.226168
-0.144007	2.71308	-0.432769	0.179101	-0.208883	0.213447
-0.156728	2.69655	-0.403511	0.174013	-0.165632	0.182917
-0.121109	2.69146	-0.376797	0.146027	-0.102028	0.152388
-0.0740425	2.66602	-0.361532	0.116769	-0.06641	0.138395
-0.034608	2.61004	-0.351356	0.0925999	-0.0244314	0.152388
-0.0167989	2.57443	-0.332274	0.0658862	0.0366284	0.199454
-0.00535022	2.5439	-0.309377	0.0722466	0.0925999	0.236345
0.0264518	2.55153	-0.2992	0.0849674	0.177829	0.274507
0.0836953	2.56043	-0.275031	0.095144	0.238889	0.298677
0.133306	2.55789	-0.245773	0.0976882	0.285956	0.293588
0.182917	2.55662	-0.229236	0.106593	0.321574	0.283412
0.233801	2.55789	-0.213971	0.128218	0.343199	0.268147
0.259242	2.57443	-0.217787	0.128218	0.371185	0.245249
0.280868	2.5986	-0.213971	0.126946	0.396627	0.212175
0.292316	2.60623	-0.219059	0.106593	0.428429	0.165108
0.303765	2.62149	-0.227964	0.095144	0.452598	0.132034
0.347016	2.6304	-0.227964	0.0989602	0.485672	0.111681
0.397899	2.64439	-0.234324	0.106593	0.486944	0.111681
0.44751	2.66474	-0.234324	0.107865	0.458959	0.115497
0.489488	2.67238	-0.230508	0.0938719	0.455142	0.0964161
0.526379	2.67365	-0.222876	0.104049	0.479312	0.105321
0.526379	2.68001	-0.207611	0.111681	0.540372	0.133306
0.503481	2.6851	-0.206339	0.107865	0.607792	0.163836
0.483128	2.68764	-0.197434	0.109137	0.640866	0.189278
0.466591	2.7169	-0.189802	0.109137	0.633233	0.18419
0.45387	2.74743	-0.18853	0.140939	0.60652	0.175285
0.42334	2.77414	-0.187257	0.171469	0.563269	0.176557
0.404259	2.80213	-0.197434	0.200727	0.540372	0.201999
0.39281	2.81358	-0.203795	0.222352	0.520018	0.263058
0.378818	2.81994	-0.207611	0.231256	0.556909	0.298677
0.35592	2.83011	-0.222876	0.240161	0.595071	0.335567
0.347016	2.83775	-0.230508	0.214719	0.570901	0.35592
0.361008	2.85556	-0.244501	0.189278	0.51493	0.367369
0.369913	2.86064	-0.245773	0.152388	0.450054	0.381362
0.402987	2.86064	-0.252134	0.120586	0.44751	0.373729
0.443694	2.87336	-0.257222	0.0862395	0.456414	0.373729
0.462775	2.87336	-0.245773	0.0506213	0.434789	0.372457
0.461503	2.87464	-0.233052	0.0162751	0.427157	0.363553
0.469135	2.89372	-0.199978	-0.0269756	0.433517	0.347016
0.493305	2.9357	-0.171993	-0.0435126	0.439877	0.333023
0.526379	2.99294	-0.156728	-0.0409684	0.45387	0.317758
0.560725	3.06036	-0.145279	-0.0155268	0.45387	0.285956
0.577262	3.13668	-0.12747	0.0124589	0.432245	0.285956
0.601431	3.18121	-0.100756	0.015003	0.383906	0.327934
0.623057	3.19902	-0.0956678	0.0162751	0.316486	0.369913
0.626873	3.20919	-0.0778587	0.0175472	0.269419	0.397899
0.652315	3.21555	-0.0562334	0.015003	0.25797	0.413164
0.675212	3.23082	-0.0282476	-0.000261901	0.260514	0.414436
0.707014	3.23082	0.0124589	-0.0206152	0.247793	0.405531
0.727367	3.20156	0.030268	-0.034608	0.219808	0.38009
0.721007	3.16467	0.0595258	-0.0600496	0.19055	0.350832
0.707014	3.12269	0.0824232	-0.0854912	0.158748	0.322846
0.685389	3.11506	0.106593	-0.0969399	0.135851	0.338111
0.672668	3.12396	0.146027	-0.104572	0.0938719	0.381362
0.661219	3.14432	0.167653	-0.099484	0.0391725	0.415708
0.661219	3.15068	0.180373	-0.098212	-0.049873	0.448782
0.685389	3.15577	0.19691	-0.0918516	-0.146551	0.471679
0.722279	3.18248	0.204543	-0.0804029	-0.239413	0.47804
0.759169	3.22191	0.194366	-0.0943957	-0.319554	0.479312
0.757897	3.25499	0.176557	-0.110933	-0.336091	0.466591
0.719735	3.26771	0.158748	-0.137646	-0.322098	0.452598
0.675212	3.27407	0.126946	-0.13383	-0.300472	0.442422
0.652315	3.29061	0.105321	-0.114749	-0.296656	0.432245
0.617968	3.28679	0.0862395	-0.109661	-0.31701	0.41062
0.584894	3.26389	0.0735187	-0.107117	-0.297928	0.361008
0.565813	3.23718	0.0671583	-0.114749	-0.277575	0.327934
0.530195	3.2041	0.0582537	-0.107117	-0.269943	0.29486
0.490761	3.19011	0.0607979	-0.113477	-0.259766	0.270691
0.460231	3.16594	0.0557096	-0.12747	-0.259766	0.263058
0.444966	3.13032	0.0493492	-0.128742	-0.266126	0.261786
0.41698	3.08199	0.0366284	-0.136374	-0.281391	0.259242
0.382634	3.05018	0.00609849	-0.126198	-0.276303	0.245249
0.38009	3.04255	-0.0129827	-0.116021	-0.271215	0.219808
0.361008	3.03619	-0.0295197	-0.0804029	-0.275031	0.186734
0.335567	3.02856	-0.0613217	-0.0409684	-0.263582	0.163836
0.321574	3.01584	-0.0804029	0.0188193	-0.263582	0.149843
0.307581	3.01202	-0.098212	0.109137	-0.259766	0.170197
0.298677	3.02856	-0.105844	0.186734	-0.250861	0.210903
0.285956	3.04637	-0.126198	0.250338	-0.258494	0.238889
0.2885	3.06163	-0.121109	0.301221	-0.280119	0.245249
0.274507	3.04891	-0.112205	0.348288	-0.322098	0.232529
0.249066	3.05909	-0.126198	0.390266	-0.370437	0.198182
0.213447	3.07181	-0.136374	0.39281	-0.408599	0.174013
0.172741	3.08453	-0.147823	0.388994	-0.42768	0.167653
0.143483	3.11124	-0.147823	0.387722	-0.417504	0.188006
0.109137	3.10615	-0.141463	0.376273	-0.39079	0.193094
0.0976882	3.09471	-0.138918	0.361008	-0.352628	0.172741
0.0773349	3.06418	-0.141463	0.348288	-0.301745	0.179101
0.0480771	3.02093	-0.156728	0.362281	-0.254678	0.193094
0.0366284	2.98276	-0.156728	0.39281	-0.213971	0.193094
0.0417167	2.96114	-0.151639	0.428429	-0.184713	0.208359
0.0569816	2.94078	-0.152911	0.462775	-0.178353	0.214719
0.0709745	2.90262	-0.141463	0.511114	-0.160544	0.210903
0.0925999	2.86828	-0.138918	0.579806	-0.163088	0.19055
0.106593	2.83393	-0.137646	0.621785	-0.152911	0.189278
0.12949	2.79195	-0.138918	0.64977	-0.136374	0.194366
0.15366	2.78813	-0.136374	0.652315	-0.107117	0.188006
0.152388	2.77287	-0.123654	0.616696	-0.0524171	0.191822
0.162564	2.76142	-0.126198	0.567085	0.0213634	0.194366
0.174013	2.75888	-0.118565	0.499665	0.0887836	0.189278
0.188006	2.76397	-0.098212	0.438605	0.161292	0.200727
0.194366	2.77287	-0.0727704	0.375001	0.219808	0.193094
0.167653	2.76015	-0.0600496	0.311397	0.280868	0.193094
0.143483	2.76397	-0.0727704	0.247793	0.330479	0.203271
0.100232	2.76142	-0.0854912	0.18419	0.353376	0.193094
0.0684304	2.75379	-0.100756	0.134578	0.381362	0.180373
0.0315401	2.74107	-0.108389	0.0875115	0.388994	0.161292
0.00991473	2.72962	-0.114749	0.0607979	0.38645	0.156204
0.00101018	2.75252	-0.136374	0.0366284	0.377546	0.149843
-0.000261901	2.77669	-0.149095	0.0264518	0.371185	0.148571
0.0213634	2.78432	-0.149095	0.0315401	0.372457	0.194366
0.0455329	2.77287	-0.155456	0.0366284	0.367369	0.261786
0.112953	2.7805	-0.156728	0.0506213	0.367369	0.329207
0.18419	2.79577	-0.16436	0.0518933	0.382634	0.383906
0.249066	2.79577	-0.166904	0.0544375	0.390266	0.420796
0.310125	2.78941	-0.161816	0.0493492	0.408075	0.436061
0.341927	2.76905	-0.149095	0.0506213	0.424612	0.419524
0.350832	2.73725	-0.156728	0.0569816	0.432245	0.401715
0.326662	2.71817	-0.151639	0.0697024	0.441149	0.388994
0.292316	2.68637	-0.126198	0.0976882	0.448782	0.38009
0.259242	2.67238	-0.117293	0.115497	0.480584	0.362281
0.246521	2.67619	-0.121109	0.128218	0.51493	0.335567
0.218536	2.67238	-0.126198	0.140939	0.532739	0.316486
0.179101	2.68255	-0.150367	0.152388	0.534011	0.299949
0.15366	2.70163	-0.177081	0.167653	0.530195	0.278323
0.119314	2.74616	-0.202522	0.161292	0.536555	0.28214
0.0849674	2.78177	-0.208883	0.148571	0.550548	0.274507
0.0544375	2.78813	-0.208883	0.125674	0.541644	0.265603
0.0391725	2.7716	-0.216515	0.107865	0.50857	0.249066
0.0226355	2.73344	-0.227964	0.0849674	0.475496	0.232529
-0.000261901	2.70291	-0.248317	0.0518933	0.437333	0.232529
-0.0129827	2.65457	-0.25595	0.0455329	0.372457	0.242705
-0.0320639	2.58969	-0.258494	0.0366284	0.306309	0.269419
-0.0218872	2.52227	-0.268671	0.0429888	0.256698	0.29486
0.015003	2.47775	-0.277575	0.06207	0.200727	0.306309
0.046805	2.44849	-0.285208	0.0913278	0.158748	0.306309
0.0811511	2.4205	-0.278847	0.128218	0.132034	0.306309
0.0900557	2.40778	-0.263582	0.167653	0.12313	0.291044
0.105321	2.4205	-0.258494	0.214719	0.128218	0.274507
0.12949	2.43959	-0.239413	0.245249	0.143483	0.25797
0.149843	2.44849	-0.227964	0.260514	0.157476	0.235073
0.161292	2.45358	-0.217787	0.274507	0.15366	0.217264
0.152388	2.46248	-0.202522	0.26433	0.149843	0.204543
0.133306	2.44595	-0.18853	0.215991	0.144755	0.193094
0.106593	2.44213	-0.17072	0.163836	0.102776	0.217264
0.0709745	2.46884	-0.165632	0.118041	0.0493492	0.245249
0.0480771	2.4981	-0.173265	0.0862395	0.00609849	0.263058
0.0213634	2.51591	-0.173265	0.0824232	-0.0435126	0.275779
0.00355434	2.50955	-0.18853	0.106593	-0.0753146	0.246521
-0.00153398	2.51337	-0.18853	0.121858	-0.116021	0.22108
0.00737057	2.53626	-0.203795	0.133306	-0.160544	0.200727
0.00864265	2.5846	-0.211427	0.128218	-0.198706	0.217264
0.0175472	2.64948	-0.206339	0.120586	-0.23178	0.245249
0.0340842	2.71563	-0.203795	0.119314	-0.233052	0.271963
0.0544375	2.78813	-0.187257	0.111681	-0.227964	0.292316
0.0887836	2.82757	-0.163088	0.0862395	-0.226692	0.302493
0.143483	2.8581	-0.137646	0.0455329	-0.217787	0.316486
0.210903	2.88608	-0.100756	0.0162751	-0.199978	0.306309
0.252882	2.90517	-0.0778587	0.00355434	-0.166904	0.289772
0.287228	2.94078	-0.0613217	-0.0104385	-0.142735	0.269419
0.327934	2.97767	-0.0473288	-0.0244314	-0.0905795	0.243977
0.341927	3.0222	-0.0320639	-0.0625938	-0.049873	0.210903
0.34956	3.04637	-0.018071	-0.0905795	-0.0257035	0.162564
0.324118	3.06036	-0.0269756	-0.100756	-0.00407814	0.125674
0.2885	3.06672	-0.0371522	-0.098212	-0.0117106	0.0887836
0.260514	3.10361	-0.0524171	-0.0804029	-0.0244314	0.0824232
0.223624	3.16085	-0.0854912	-0.0638658	-0.0142548	0.078607
0.205815	3.25117	-0.121109	-0.0307918	-0.00407814	0.0811511
0.176557	3.34403	-0.160544	-0.00280606	-0.00916645	0.0671583
0.15366	3.40637	-0.189802	0.0188193	-0.0447847	0.0506213
0.135851	3.45089	-0.220332	0.0251797	-0.0651379	0.0684304
0.115497	3.49795	-0.243229	0.0213634	-0.0676821	0.0824232
0.101504	3.53739	-0.243229	0.0264518	-0.0536892	0.0875115
0.0849674	3.58064	-0.239413	0.0162751	-0.0371522	0.0798791
0.095144	3.60863	-0.239413	0.0213634	-0.034608	0.0849674
0.104049	3.61753	-0.240685	0.0391725	-0.0396963	0.0875115
0.119314	3.59336	-0.222876	0.06207	-0.0804029	0.0836953
0.137123	3.53739	-0.197434	0.0836953	-0.146551	0.0709745
0.16638	3.48651	-0.177081	0.0773349	-0.187257	0.078607
0.217264	3.4369	-0.146551	0.0964161	-0.217787	0.0976882
0.259242	3.41145	-0.128742	0.106593	-0.243229	0.095144
0.311397	3.38347	-0.119837	0.0964161	-0.269943	0.0849674
0.376273	3.3682	-0.123654	0.063342	-0.289024	0.0671583
0.458959	3.35548	-0.126198	0.0340842	-0.319554	0.0544375
0.542916	3.33004	-0.121109	0.0239076	-0.346267	0.0264518
0.595071	3.29569	-0.131286	0.0188193	-0.369165	0.00228226
0.639594	3.25626	-0.132558	0.0353563	-0.403511	-0.00280606
0.661219	3.23972	-0.132558	0.0595258	-0.422592	-0.0117106
0.665035	3.21301	-0.150367	0.0607979	-0.432769	-0.0193431
0.654859	3.18248	-0.171993	0.046805	-0.430225	-0.0396963
0.640866	3.16085	-0.203795	0.0200914	-0.406055	-0.0524171
0.614152	3.16213	-0.220332	-0.0104385	-0.365349	-0.0396963
0.581078	3.20283	-0.243229	-0.0257035	-0.324642	-0.0358801
0.553092	3.24608	-0.271215	-0.0384243	-0.297928	-0.0409684
0.530195	3.28679	-0.291568	-0.0549613	-0.267398	-0.06641
0.507298	3.33767	-0.296656	-0.0854912	-0.233052	-0.0562334
0.489488	3.3593	-0.301745	-0.114749	-0.207611	-0.00407814
0.494577	3.35167	-0.319554	-0.166904	-0.222876	0.0175472
0.503481	3.32368	-0.325914	-0.213971	-0.271215	0.013731
0.498393	3.30333	-0.331002	-0.244501	-0.314465	-0.0129827
0.485672	3.27789	-0.328458	-0.268671	-0.352628	-0.0257035
0.461503	3.24354	-0.32973	-0.268671	-0.388246	-0.0422405
0.432245	3.22955	-0.343723	-0.264854	-0.432769	-0.0651379
0.400443	3.21174	-0.3539	-0.248317	-0.481108	-0.0702262
0.359736	3.1952	-0.352628	-0.202522	-0.502733	-0.06641
0.330479	3.16085	-0.32973	-0.166904	-0.520542	-0.0371522
0.306309	3.1176	-0.300472	-0.126198	-0.51291	-0.00916645
0.280868	3.1087	-0.261038	-0.082947	-0.497645	0.015003
0.25797	3.11251	-0.233052	-0.034608	-0.478564	-0.00407814
0.231256	3.13796	-0.205067	0.013731	-0.449306	-0.0562334
0.236345	3.16085	-0.166904	0.0162751	-0.441673	-0.0867633
0.232529	3.15577	-0.145279	0.00101018	-0.42132	-0.100756
0.214719	3.12905	-0.122381	-0.0155268	-0.392062	-0.0943957
0.167653	3.09471	-0.116021	-0.0422405	-0.344995	-0.0651379
0.109137	3.06799	-0.105844	-0.0791308	-0.296656	-0.0396963
0.0531654	3.04382	-0.0918516	-0.126198	-0.239413	-0.00407814
-0.00662229	3.0222	-0.0765866	-0.177081	-0.184713	0.0162751
-0.0333359	3.00566	-0.0473288	-0.22542	-0.132558	0.0239076
-0.034608	2.95859	-0.0129827	-0.267398	-0.0854912	0.0366284
-0.0295197	2.92425	0.0366284	-0.300472	-0.0536892	0.0582537
-0.0282476	2.9128	0.0709745	-0.32973	-0.0295197	0.101504
-0.0333359	2.88608	0.0824232	-0.32973	-0.00280606	0.137123
-0.0384243	2.84792	0.102776	-0.32973	0.00355434	0.199454
-0.0447847	2.8123	0.105321	-0.338635	-0.00407814	0.273235
-0.0295197	2.78686	0.106593	-0.357716	-0.034608	0.329207
-0.0257035	2.7576	0.111681	-0.381886	-0.0524171	0.382634
-0.0155268	2.76397	0.119314	-0.370437	-0.06641	0.411892
-0.0193431	2.76397	0.119314	-0.372981	-0.06641	0.427157
-0.0358801	2.75124	0.0925999	-0.356444	-0.0460567	0.441149
-0.0371522	2.74616	0.0658862	-0.328458	-0.0307918	0.448782
-0.0396963	2.72071	0.0404446	-0.306833	-0.00662229	0.483128
-0.0396963	2.69273	0.030268	-0.268671	0.0251797	0.520018
-0.049873	2.64948	0.0200914	-0.243229	0.0684304	0.535283
-0.0447847	2.6304	0.0111868	-0.206339	0.106593	0.52129
-0.0409684	2.64439	0.0277238	-0.17072	0.139667	0.480584
-0.0536892	2.65075	0.0417167	-0.161816	0.161292	0.457686
-0.0447847	2.67238	0.0404446	-0.13383	0.165108	0.422068
-0.0371522	2.66093	0.0289959	-0.121109	0.156204	0.387722
-0.034608	2.64821	0.0111868	-0.112205	0.140939	0.336839
-0.0447847	2.63676	-0.0218872	-0.102028	0.138395	0.284684
-0.0511451	2.61513	-0.0562334	-0.098212	0.12313	0.254154
-0.0307918	2.61004	-0.0778587	-0.098212	0.115497	0.246521
-0.0231593	2.60114	-0.108389	-0.102028	0.106593	0.25797
-0.0371522	2.59478	-0.158	-0.100756	0.133306	0.269419
-0.0613217	2.60114	-0.207611	-0.107117	0.18419	0.280868
-0.0867633	2.62276	-0.25595	-0.110933	0.229984	0.289772
-0.0854912	2.65711	-0.287752	-0.113477	0.283412	0.29486
-0.0676821	2.67619	-0.294112	-0.112205	0.339383	0.299949
-0.0600496	2.69655	-0.291568	-0.0969399	0.383906	0.316486
-0.0791308	2.73344	-0.305561	-0.107117	0.391538	0.343199
-0.114749	2.75379	-0.339907	-0.119837	0.382634	0.362281
-0.126198	2.77541	-0.352628	-0.137646	0.326662	0.376273
-0.141463	2.76905	-0.334819	-0.159272	0.270691	0.390266
-0.156728	2.76142	-0.304289	-0.177081	0.219808	0.381362
-0.166904	2.74997	-0.273759	-0.203795	0.168925	0.378818
-0.189802	2.73344	-0.273759	-0.210155	0.142211	0.362281
-0.220332	2.72708	-0.287752	-0.196162	0.0964161	0.340655
-0.272487	2.69782	-0.314465	-0.184713	0.0671583	0.335567
-0.315737	2.66602	-0.339907	-0.166904	0.0251797	0.313942
-0.358988	2.62658	-0.332274	-0.150367	-0.00407814	0.292316
-0.385702	2.58206	-0.334819	-0.122381	-0.0167989	0.269419
-0.392062	2.54262	-0.339907	-0.100756	-0.0358801	0.240161
-0.366621	2.50065	-0.343723	-0.0804029	-0.0625938	0.219808
-0.315737	2.49301	-0.36026	-0.0447847	-0.100756	0.191822
-0.259766	2.50065	-0.356444	-0.00916645	-0.124926	0.168925
-0.221604	2.51845	-0.350084	0.0239076	-0.141463	0.149843
-0.207611	2.54262	-0.347539	0.0366284	-0.155456	0.118041
-0.207611	2.55534	-0.352628	0.0315401	-0.161816	0.105321
-0.207611	2.57061	-0.369165	0.0455329	-0.151639	0.109137
-0.219059	2.5617	-0.399695	0.06207	-0.141463	0.121858
-0.236869	2.5617	-0.426408	0.0824232	-0.151639	0.118041
-0.248317	2.5757	-0.460754	0.0875115	-0.144007	0.0925999
-0.263582	2.58715	-0.470931	0.102776	-0.128742	0.0887836
-0.273759	2.58969	-0.464571	0.110409	-0.100756	0.115497
-0.290296	2.58079	-0.453122	0.0900557	-0.06641	0.154932
-0.29284	2.59351	-0.446762	0.0747907	-0.00662229	0.170197
-0.283935	2.60114	-0.441673	0.0722466	0.0671583	0.177829
-0.285208	2.5757	-0.418776	0.0964161	0.139667	0.179101
-0.264854	2.54517	-0.393334	0.121858	0.188006	0.175285
-0.243229	2.50192	-0.36026	0.142211	0.207087	0.195638
-0.212699	2.48029	-0.331002	0.161292	0.217264	0.218536
-0.169448	2.45103	-0.310649	0.152388	0.217264	0.237617
-0.132558	2.42432	-0.29284	0.126946	0.198182	0.260514
-0.118565	2.39888	-0.285208	0.0925999	0.195638	0.277051
-0.142735	2.37217	-0.290296	0.0646141	0.180373	0.285956
-0.166904	2.35563	-0.300472	0.0391725	0.158748	0.284684
-0.18853	2.334	-0.31701	0.0111868	0.125674	0.275779
-0.213971	2.32764	-0.339907	0.00228226	0.0887836	0.260514
-0.227964	2.34545	-0.375525	-0.00535022	0.06207	0.229984
-0.277575	2.37471	-0.399695	-0.0231593	0.0315401	0.203271
-0.319554	2.42305	-0.412415	-0.0193431	0.00101018	0.16638
-0.361532	2.44722	-0.439129	-0.00662229	-0.0396963	0.146027
-0.372981	2.49428	-0.45821	0.00609849	-0.0765866	0.111681
-0.351356	2.53372	-0.484924	0.0251797	-0.1033	0.0862395
-0.322098	2.56552	-0.501461	0.0417167	-0.107117	0.0773349
-0.2992	2.5846	-0.515454	0.0760628	-0.112205	0.06207
-0.296656	2.58969	-0.520542	0.107865	-0.122381	0.0582537
-0.303017	2.61513	-0.509093	0.152388	-0.136374	0.0658862
-0.306833	2.62658	-0.523086	0.212175	-0.159272	0.0913278
-0.301745	2.65202	-0.537079	0.250338	-0.159272	0.126946
-0.283935	2.68128	-0.533263	0.278323	-0.158	0.146027
-0.282663	2.71817	-0.523086	0.284684	-0.152911	0.179101
-0.277575	2.73852	-0.505277	0.277051	-0.130014	0.204543
-0.269943	2.75124	-0.479836	0.265603	-0.0931237	0.213447
-0.266126	2.77287	-0.448034	0.243977	-0.0536892	0.219808
-0.268671	2.77414	-0.411143	0.237617	-0.0435126	0.209631
-0.282663	2.77669	-0.381886	0.235073	-0.0333359	0.175285
-0.283935	2.76397	-0.351356	0.226168	-0.0396963	0.125674
-0.296656	2.74488	-0.310649	0.224896	-0.0549613	0.0913278
-0.295384	2.72453	-0.258494	0.218536	-0.0740425	0.0569816
-0.269943	2.70163	-0.226692	0.224896	-0.0880353	0.00864265
-0.253406	2.7258	-0.202522	0.209631	-0.0956678	-0.0142548
-0.239413	2.76397	-0.182169	0.172741	-0.118565	-0.00662229
-0.238141	2.79831	-0.155456	0.158748	-0.136374	0.015003
-0.208883	2.82503	-0.156728	0.137123	-0.140191	0.0557096
-0.17072	2.84792	-0.171993	0.118041	-0.141463	0.0862395
-0.152911	2.88227	-0.208883	0.111681	-0.138918	0.0913278
-0.165632	2.91025	-0.238141	0.095144	-0.18853	0.078607
-0.18853	2.92679	-0.244501	0.0964161	-0.248317	0.0455329
-0.187257	2.92679	-0.259766	0.0875115	-0.310649	0.00991473
-0.180897	2.93188	-0.254678	0.0849674	-0.356444	-0.0193431
-0.156728	2.93315	-0.240685	0.0709745	-0.379341	-0.0244314
-0.136374	2.93188	-0.238141	0.0557096	-0.398423	-0.034608
-0.0918516	2.94714	-0.215243	0.0429888	-0.409871	-0.0435126
-0.0231593	2.95732	-0.207611	0.0264518	-0.426408	-0.0409684
0.0366284	2.96368	-0.199978	0.0162751	-0.432769	-0.0727704
0.0887836	2.95987	-0.177081	-0.00153398	-0.426408	-0.0969399
0.128218	2.93697	-0.161816	-0.0142548	-0.434041	-0.112205
0.162564	2.92679	-0.149095	0.00609849	-0.409871	-0.114749
0.194366	2.91407	-0.141463	0.0264518	-0.364076	-0.100756
0.218536	2.89245	-0.136374	0.0595258	-0.304289	-0.100756
0.240161	2.867	-0.152911	0.101504	-0.243229	-0.0918516
0.266875	2.85556	-0.171993	0.128218	-0.18853	-0.0714983
0.279595	2.84919	-0.189802	0.149843	-0.161816	-0.0460567
0.269419	2.83775	-0.189802	0.152388	-0.146551	-0.0358801
0.240161	2.82375	-0.197434	0.157476	-0.126198	-0.0524171
0.218536	2.83139	-0.222876	0.174013	-0.132558	-0.0740425
0.194366	2.84792	-0.222876	0.167653	-0.147823	-0.104572
0.191822	2.86446	-0.230508	0.165108	-0.168176	-0.114749
0.16638	2.88227	-0.241957	0.167653	-0.193618	-0.13383
0.124402	2.91153	-0.245773	0.157476	-0.205067	-0.155456
0.0925999	2.90517	-0.248317	0.149843	-0.220332	-0.141463
0.0671583	2.89499	-0.247045	0.147299	-0.239413	-0.12747
0.0569816	2.89117	-0.267398	0.158748	-0.275031	-0.114749
0.0162751	2.88354	-0.289024	0.172741	-0.310649	-0.0918516
-0.0142548	2.86319	-0.315737	0.175285	-0.338635	-0.0638658
-0.0447847	2.82375	-0.324642	0.188006	-0.374253	-0.0511451
-0.0816749	2.79704	-0.32973	0.191822	-0.402239	-0.0524171
-0.116021	2.79322	-0.344995	0.200727	-0.432769	-0.0435126
-0.173265	2.80086	-0.334819	0.22744	-0.45821	-0.0269756
-0.259766	2.80849	-0.306833	0.263058	-0.456938	-0.0129827
-0.315737	2.79958	-0.289024	0.292316	-0.453122	-0.0142548
-0.341179	2.78432	-0.277575	0.299949	-0.450578	-0.0320639
-0.371709	2.7576	-0.250861	0.284684	-0.450578	-0.0396963
-0.39715	2.7576	-0.202522	0.265603	-0.423864	-0.0257035
-0.403511	2.73852	-0.149095	0.237617	-0.402239	-0.034608
-0.416232	2.72708	-0.0969399	0.215991	-0.379341	-0.0575054
-0.444217	2.72453	-0.0600496	0.194366	-0.332274	-0.112205
-0.491284	2.70927	-0.0295197	0.177829	-0.26231	-0.171993
-0.548528	2.70036	0.00991473	0.177829	-0.165632	-0.202522
-0.609588	2.6622	0.030268	0.163836	-0.0893074	-0.220332
-0.646478	2.65075	0.0455329	0.134578	-0.0129827	-0.219059
-0.688457	2.64693	0.0366284	0.0900557	0.0442609	-0.215243
-0.73934	2.65838	0.030268	0.0366284	0.0862395	-0.202522
-0.777502	2.68764	0.0328121	0.00101018	0.135851	-0.197434
-0.81312	2.71181	0.00609849	-0.0333359	0.179101	-0.185985
-0.819481	2.72199	-0.0129827	-0.0447847	0.209631	-0.166904
-0.834746	2.70799	-0.0257035	-0.0727704	0.215991	-0.16436
-0.853827	2.69146	-0.0511451	-0.108389	0.228712	-0.132558
-0.865275	2.67492	-0.0778587	-0.116021	0.250338	-0.0956678
-0.883085	2.67874	-0.108389	-0.12747	0.28214	-0.0714983
-0.905982	2.67492	-0.131286	-0.128742	0.34956	-0.0167989
-0.900894	2.65838	-0.160544	-0.119837	0.41698	0.0455329
-0.865275	2.63803	-0.185985	-0.107117	0.475496	0.118041
-0.834746	2.60496	-0.210155	-0.0753146	0.522562	0.180373
-0.824569	2.58587	-0.248317	-0.06641	0.569629	0.226168
-0.797855	2.58969	-0.283935	-0.0676821	0.60652	0.261786
-0.788951	2.61513	-0.324642	-0.0753146	0.635778	0.259242
-0.780046	2.6304	-0.365349	-0.0753146	0.675212	0.240161
-0.75206	2.64185	-0.409871	-0.0613217	0.687933	0.213447
-0.754605	2.64312	-0.450578	-0.034608	0.713374	0.181645
-0.768597	2.64057	-0.472203	-0.0142548	0.722279	0.175285
-0.795311	2.62912	-0.498917	0.00864265	0.71083	0.168925
-0.823297	2.61513	-0.517998	0.0455329	0.693021	0.170197
-0.842378	2.60241	-0.535807	0.0544375	0.699381	0.174013
-0.858915	2.5757	-0.552344	0.046805	0.714646	0.188006
-0.853827	2.55916	-0.576514	0.0429888	0.703198	0.215991
-0.872908	2.53245	-0.584146	0.0391725	0.672668	0.240161
-0.921247	2.52736	-0.572697	0.0417167	0.614152	0.265603
-0.961953	2.5299	-0.559977	0.0366284	0.550548	0.296132
-1.00139	2.54898	-0.534535	0.015003	0.485672	0.307581
-1.03319	2.57061	-0.506549	-0.0231593	0.411892	0.316486
-1.06245	2.58333	-0.454394	-0.0409684	0.335567	0.311397
-1.09807	2.58842	-0.409871	-0.0384243	0.270691	0.316486
-1.11206	2.57824	-0.352628	-0.0333359	0.207087	0.327934
-1.09679	2.58079	-0.290296	-0.0142548	0.147299	0.317758
-1.07262	2.56043	-0.219059	-0.0104385	0.102776	0.317758
-1.03446	2.53117	-0.146551	-0.0104385	0.0518933	0.310125
-0.992483	2.48792	-0.0867633	0.00609849	0.0162751	0.311397
-0.960681	2.44722	-0.0257035	0.0340842	-0.00916645	0.307581
-0.951777	2.42305	0.0340842	0.0747907	-0.0333359	0.296132
-0.942872	2.39506	0.095144	0.120586	-0.0511451	0.271963
-0.939056	2.38489	0.149843	0.133306	-0.0714983	0.231256
-0.932696	2.37598	0.193094	0.107865	-0.0714983	0.193094
-0.942872	2.37725	0.240161	0.0938719	-0.0638658	0.163836
-0.975946	2.38997	0.28214	0.06207	-0.0396963	0.121858
-1.00393	2.41923	0.321574	0.0175472	-0.0257035	0.095144
-1.02683	2.45867	0.339383	-0.0193431	0.00609849	0.0506213
-1.04209	2.47139	0.353376	-0.0549613	0.0404446	0.00101018
-1.05863	2.48792	0.371185	-0.0854912	0.0760628	-0.034608
-1.09171	2.48665	0.371185	-0.131286	0.112953	-0.0651379
-1.12224	2.46757	0.371185	-0.173265	0.148571	-0.0562334
-1.15022	2.44086	0.368641	-0.205067	0.177829	-0.0371522
-1.14386	2.4116	0.363553	-0.235596	0.193094	-0.0231593
-1.13241	2.40778	0.345744	-0.254678	0.212175	-0.00916645
-1.12096	2.40906	0.335567	-0.269943	0.207087	-0.00916645
-1.11715	2.4205	0.324118	-0.28648	0.19691	-0.0104385
-1.09934	2.41669	0.307581	-0.287752	0.188006	-0.0104385
-1.06245	2.41923	0.284684	-0.291568	0.175285	-0.00280606
-1.03319	2.43068	0.229984	-0.263582	0.176557	0.00991473
-0.981035	2.43577	0.16002	-0.239413	0.177829	0.00864265
-0.930152	2.45231	0.0836953	-0.233052	0.19055	0.0226355
-0.88054	2.45612	0.0340842	-0.243229	0.201999	0.030268
-0.844922	2.45739	-0.00280606	-0.234324	0.214719	0.0328121
-0.833474	2.43195	-0.0231593	-0.197434	0.226168	0.0544375
-0.808032	2.41033	-0.0435126	-0.168176	0.223624	0.0709745
-0.788951	2.38616	-0.0765866	-0.138918	0.218536	0.107865
-0.772414	2.33655	-0.0956678	-0.138918	0.22744	0.15366
-0.763509	2.31238	-0.118565	-0.149095	0.261786	0.200727
-0.75206	2.28948	-0.121109	-0.152911	0.299949	0.247793
-0.744428	2.2793	-0.119837	-0.160544	0.335567	0.270691
-0.70881	2.26531	-0.110933	-0.161816	0.382634	0.299949
-0.650294	2.25386	-0.100756	-0.166904	0.41698	0.329207
-0.589234	2.25132	-0.0969399	-0.166904	0.464047	0.331751
-0.51927	2.24114	-0.0727704	-0.173265	0.483128	0.335567
-0.491284	2.24623	-0.0447847	-0.199978	0.45387	0.326662
-0.473475	2.25132	-0.0206152	-0.227964	0.429701	0.32539
-0.467115	2.26022	0.00101018	-0.258494	0.39281	0.357192
-0.487468	2.25386	0.0366284	-0.294112	0.359736	0.362281
-0.511638	2.26658	0.0925999	-0.32973	0.301221	0.366097
-0.504005	2.31747	0.140939	-0.338635	0.247793	0.394083
-0.456938	2.35563	0.176557	-0.322098	0.18419	0.402987
-0.411143	2.40778	0.194366	-0.318282	0.12949	0.388994
-0.3539	2.44849	0.213447	-0.31701	0.0976882	0.359736
-0.314465	2.47775	0.235073	-0.315737	0.0582537	0.347016
-0.282663	2.50065	0.255426	-0.324642	0.0264518	0.324118
-0.257222	2.50319	0.280868	-0.324642	-0.0244314	0.298677
-0.257222	2.49301	0.287228	-0.336091	-0.0638658	0.287228
-0.238141	2.45867	0.299949	-0.331002	-0.1033	0.247793
-0.220332	2.41923	0.297405	-0.320826	-0.146551	0.204543
-0.208883	2.37598	0.275779	-0.310649	-0.185985	0.163836
-0.226692	2.31111	0.255426	-0.291568	-0.239413	0.137123
-0.258494	2.25513	0.231256	-0.287752	-0.282663	0.114225
-0.285208	2.19026	0.218536	-0.300472	-0.308105	0.0976882
-0.342451	2.13047	0.210903	-0.324642	-0.320826	0.109137
-0.399695	2.09485	0.229984	-0.339907	-0.336091	0.115497
-0.420048	2.09104	0.229984	-0.341179	-0.32973	0.102776
-0.423864	2.0974	0.218536	-0.342451	-0.314465	0.0709745
-0.422592	2.10376	0.201999	-0.343723	-0.290296	0.0277238
-0.432769	2.12157	0.19691	-0.3539	-0.244501	0.013731
-0.462027	2.15464	0.191822	-0.343723	-0.197434	0.0188193
-0.505277	2.20425	0.18419	-0.315737	-0.171993	0.0340842
-0.533263	2.26277	0.171469	-0.278847	-0.145279	0.078607
-0.538351	2.30093	0.146027	-0.226692	-0.138918	0.110409
-0.548528	2.34164	0.120586	-0.193618	-0.121109	0.130762
-0.558704	2.38234	0.0849674	-0.156728	-0.109661	0.149843
-0.570153	2.40524	0.0607979	-0.131286	-0.098212	0.162564
-0.573969	2.43322	0.0442609	-0.126198	-0.1033	0.175285
-0.553616	2.47648	0.0213634	-0.126198	-0.138918	0.177829
-0.529447	2.52736	0.0124589	-0.12747	-0.160544	0.179101
-0.493828	2.57061	0.00609849	-0.12747	-0.152911	0.188006
-0.432769	2.60114	0.0175472	-0.140191	-0.108389	0.181645
-0.385702	2.62276	0.0442609	-0.145279	-0.0676821	0.194366
-0.36026	2.61004	0.078607	-0.159272	-0.0575054	0.212175
-0.378069	2.57697	0.106593	-0.171993	-0.0562334	0.219808
-0.406055	2.54135	0.118041	-0.163088	-0.0753146	0.217264
-0.425136	2.521	0.12313	-0.171993	-0.0854912	0.212175
-0.406055	2.5299	0.128218	-0.182169	-0.117293	0.224896
-0.402239	2.54771	0.130762	-0.175809	-0.169448	0.241433
-0.386974	2.57188	0.126946	-0.149095	-0.212699	0.237617
-0.381886	2.59732	0.124402	-0.122381	-0.252134	0.254154
-0.41496	2.61004	0.114225	-0.0956678	-0.268671	0.274507
-0.446762	2.60623	0.0862395	-0.0714983	-0.280119	0.289772
-0.469659	2.57443	0.0569816	-0.0765866	-0.281391	0.311397
-0.460754	2.53881	0.0404446	-0.0867633	-0.311921	0.316486
-0.425136	2.51973	0.0417167	-0.0918516	-0.361532	0.32539
-0.392062	2.49937	0.0531654	-0.0854912	-0.403511	0.315214
-0.351356	2.48284	0.0557096	-0.0753146	-0.407327	0.316486
-0.325914	2.46884	0.0646141	-0.0880353	-0.38443	0.315214
-0.325914	2.4663	0.0671583	-0.100756	-0.371709	0.298677
-0.328458	2.49301	0.0671583	-0.116021	-0.351356	0.2885
-0.322098	2.51337	0.0747907	-0.12747	-0.339907	0.26433
-0.310649	2.54517	0.0862395	-0.128742	-0.333547	0.254154
-0.319554	2.56934	0.105321	-0.135102	-0.331002	0.255426
-0.332274	2.58969	0.112953	-0.128742	-0.344995	0.249066
-0.352628	2.59096	0.132034	-0.135102	-0.357716	0.247793
-0.403511	2.57824	0.148571	-0.13383	-0.376797	0.235073
-0.454394	2.5757	0.162564	-0.145279	-0.392062	0.223624
-0.51291	2.53117	0.167653	-0.173265	-0.412415	0.209631
-0.570153	2.48284	0.156204	-0.180897	-0.430225	0.186734
-0.594323	2.44976	0.147299	-0.179625	-0.446762	0.158748
-0.595595	2.43831	0.124402	-0.166904	-0.459482	0.12313
-0.572697	2.45739	0.110409	-0.147823	-0.45185	0.109137
-0.559977	2.48411	0.0925999	-0.114749	-0.446762	0.102776
-0.544712	2.51082	0.0824232	-0.0676821	-0.446762	0.102776
-0.535807	2.5299	0.0836953	-0.034608	-0.440401	0.104049
-0.511638	2.5439	0.06207	0.00609849	-0.435313	0.0913278
-0.468387	2.56298	0.0442609	0.0366284	-0.431497	0.0709745
-0.439129	2.56807	0.0340842	0.0658862	-0.426408	0.0480771
-0.42768	2.55916	0.0264518	0.0938719	-0.402239	0.030268
-0.455666	2.55916	0.0213634	0.0875115	-0.388246	0.015003
-0.502733	2.55789	0.00737057	0.0887836	-0.36026	0.00482641
-0.552344	2.56425	0.00355434	0.0824232	-0.342451	0.0226355
-0.61722	2.56425	0.00228226	0.0875115	-0.338635	0.0404446
-0.659199	2.55026	0.00609849	0.0798791	-0.331002	0.0518933
-0.702449	2.52354	0.00101018	0.06207	-0.331002	0.0798791
-0.766053	2.51464	-0.0142548	0.0518933	-0.331002	0.0964161
-0.830929	2.49428	-0.0269756	0.0239076	-0.324642	0.114225
-0.855099	2.48284	-0.0422405	-0.0129827	-0.313193	0.134578
-0.861459	2.47012	-0.0638658	-0.0447847	-0.324642	0.162564
-0.865275	2.43959	-0.0905795	-0.0778587	-0.306833	0.177829
-0.84365	2.39506	-0.104572	-0.098212	-0.267398	0.179101
-0.788951	2.36453	-0.118565	-0.117293	-0.239413	0.182917
-0.732979	2.35817	-0.110933	-0.117293	-0.20125	0.182917
-0.669375	2.35054	-0.0969399	-0.0943957	-0.169448	0.177829
-0.629941	2.37217	-0.0765866	-0.0689542	-0.128742	0.167653
-0.568881	2.37725	-0.0486009	-0.0587775	-0.107117	0.137123
-0.478564	2.36708	-0.0333359	-0.0651379	-0.0867633	0.12313
-0.442945	2.35054	-0.0129827	-0.0702262	-0.0676821	0.115497
-0.426408	2.35054	-0.00789437	-0.107117	-0.0575054	0.111681
-0.441673	2.36199	-0.00916645	-0.137646	-0.0371522	0.112953
-0.487468	2.35817	-0.0295197	-0.142735	-0.0231593	0.102776
-0.562521	2.3658	-0.049873	-0.132558	-0.0129827	0.111681
-0.640118	2.36835	-0.0600496	-0.104572	-0.00153398	0.124402
-0.692273	2.36835	-0.0765866	-0.0854912	0.0175472	0.138395
-0.754605	2.37217	-0.0918516	-0.0804029	0.0417167	0.165108
-0.820753	2.36708	-0.122381	-0.0969399	0.0544375	0.179101
-0.871636	2.38107	-0.136374	-0.1033	0.0684304	0.200727
-0.922519	2.38234	-0.138918	-0.0943957	0.0747907	0.218536
-0.96577	2.38743	-0.141463	-0.105844	0.0798791	0.245249
-0.991211	2.39506	-0.122381	-0.108389	0.0671583	0.280868
-1.01411	2.39252	-0.110933	-0.110933	0.0480771	0.31903
-1.01538	2.38361	-0.102028	-0.0905795	0.0340842	0.363553
-0.984851	2.36199	-0.0918516	-0.0676821	0.0200914	0.39281
-0.93524	2.33782	-0.0918516	-0.0575054	0.0251797	0.420796
-0.918703	2.30602	-0.0842191	-0.0269756	0.00609849	0.422068
-0.917431	2.26404	-0.0778587	-0.00153398	-0.00407814	0.413164
-0.91107	2.22969	-0.0765866	0.0379005	0.00609849	0.394083
-0.894533	2.19916	-0.0842191	0.078607	0.0175472	0.366097
-0.844922	2.20425	-0.0956678	0.0964161	0.0379005	0.335567
-0.797855	2.20807	-0.105844	0.0938719	0.0518933	0.298677
-0.767325	2.18135	-0.113477	0.0862395	0.0773349	0.291044
-0.746972	2.16227	-0.113477	0.0773349	0.0964161	0.293588
-0.741884	2.14828	-0.105844	0.0900557	0.109137	0.280868
-0.721531	2.14574	-0.1033	0.0964161	0.118041	0.279595
-0.726619	2.1381	-0.100756	0.112953	0.118041	0.270691
-0.698633	2.1381	-0.108389	0.0976882	0.112953	0.269419
-0.650294	2.1381	-0.117293	0.0582537	0.111681	0.285956
-0.595595	2.12284	-0.138918	0.030268	0.148571	0.307581
-0.523086	2.11775	-0.16436	-0.0104385	0.189278	0.311397
-0.481108	2.0974	-0.185985	-0.0282476	0.226168	0.302493
-0.45821	2.09358	-0.220332	-0.0460567	0.229984	0.303765
-0.42132	2.0974	-0.258494	-0.0702262	0.199454	0.299949
-0.383158	2.11775	-0.295384	-0.0842191	0.180373	0.2885
-0.291568	2.15591	-0.331002	-0.110933	0.167653	0.274507
-0.202522	2.17499	-0.357716	-0.117293	0.161292	0.255426
-0.140191	2.17118	-0.372981	-0.128742	0.125674	0.245249
-0.0905795	2.14574	-0.369165	-0.118565	0.0900557	0.232529
-0.0765866	2.10376	-0.376797	-0.0816749	0.06207	0.229984
-0.0587775	2.08976	-0.38443	-0.0435126	0.0379005	0.209631
-0.0117106	2.07959	-0.379341	-0.0231593	0.0200914	0.188006
0.0455329	2.09612	-0.365349	-0.0167989	-0.00916645	0.175285
0.0773349	2.12157	-0.352628	-0.00916645	-0.0358801	0.15366
0.0811511	2.12411	-0.347539	-0.00153398	-0.082947	0.154932
0.0671583	2.12157	-0.324642	0.0111868	-0.118565	0.168925
0.0315401	2.09867	-0.300472	0.00737057	-0.152911	0.161292
0.0239076	2.06941	-0.269943	0.00355434	-0.171993	0.146027
0.0366284	2.03634	-0.250861	-0.00153398	-0.179625	0.139667
0.0557096	2.01598	-0.233052	-0.0244314	-0.173265	0.158748
0.0747907	2.01598	-0.216515	-0.0447847	-0.152911	0.176557
0.078607	2.01853	-0.202522	-0.0714983	-0.147823	0.204543
0.0976882	2.04142	-0.177081	-0.0956678	-0.117293	0.217264
0.121858	2.06687	-0.159272	-0.116021	-0.0740425	0.224896
0.157476	2.09867	-0.141463	-0.131286	-0.034608	0.224896
0.212175	2.09231	-0.138918	-0.126198	0.00101018	0.217264
0.279595	2.06814	-0.144007	-0.116021	0.030268	0.229984
0.339383	2.0745	-0.160544	-0.109661	0.0595258	0.229984
0.381362	2.0834	-0.175809	-0.107117	0.078607	0.223624
0.428429	2.0834	-0.187257	-0.123654	0.0849674	0.231256
0.455142	2.08722	-0.19489	-0.155456	0.0709745	0.219808
0.367369	2.08595	-0.187257	-0.206339	0.0722466	0.208359
0.367369	2.08213	-0.183441	-0.261038	0.0747907	0.174013
0.420796	2.04651	-0.18853	-0.263582	0.0671583	0.138395
0.465319	2.04651	-0.182169	-0.226692	0.0709745	0.119314
0.495849	2.07959	-0.189802	-0.152911	0.0658862	0.0875115
0.390266	2.10503	-0.178353	-0.0765866	0.0557096	0.0862395
0.306309	2.14319	-0.182169	0.00737057	0.0404446	0.095144
0.474223	2.15846	-0.203795	0.0646141	0.0251797	0.110409
0.495849	2.17372	-0.226692	0.0875115	0.00991473	0.134578
0.418252	2.19535	-0.243229	0.112953	-0.0142548	0.161292
0.41698	2.21316	-0.257222	0.137123	-0.00535022	0.189278
0.390266	2.2386	-0.282663	0.154932	0.013731	0.204543
0.31903	2.26022	-0.2992	0.171469	0.0239076	0.208359
0.193094	2.28058	-0.306833	0.182917	0.046805	0.214719
0.0773349	2.27549	-0.294112	0.189278	0.0862395	0.229984
0.0607979	2.23224	-0.283935	0.181645	0.116769	0.213447
0.0277238	2.17881	-0.28648	0.186734	0.0964161	0.176557
-0.0295197	2.12411	-0.267398	0.19055	0.0544375	0.165108
-0.0905795	2.07195	-0.239413	0.176557	0.0353563	0.137123
-0.147823	2.00581	-0.207611	0.185462	0.0239076	0.0964161
-0.198706	1.974	-0.18853	0.219808	-0.00407814	0.0773349
-0.222876	2.00199	-0.166904	0.237617	-0.0613217	0.0658862
-0.202522	2.04142	-0.147823	0.245249	-0.100756	0.0582537
-0.171993	2.04524	-0.13383	0.259242	-0.12747	0.0404446
-0.151639	2.06178	-0.123654	0.265603	-0.147823	0.0251797
-0.159272	2.1063	-0.121109	0.306309	-0.150367	-0.00280606
-0.185985	2.1521	-0.114749	0.340655	-0.152911	-0.0206152
-0.185985	2.19662	-0.112205	0.376273	-0.155456	-0.0129827
-0.179625	2.23987	-0.112205	0.402987	-0.161816	-0.0142548
-0.179625	2.26658	-0.117293	0.432245	-0.158	-0.0218872
-0.179625	2.27549	-0.126198	0.45387	-0.165632	-0.0333359
-0.169448	2.30093	-0.124926	0.464047	-0.16436	-0.0307918
-0.159272	2.34164	-0.150367	0.467863	-0.166904	-0.0511451
-0.187257	2.38361	-0.165632	0.488216	-0.173265	-0.0943957
-0.234324	2.39252	-0.156728	0.558181	-0.174537	-0.138918
-0.301745	2.37598	-0.156728	0.60652	-0.18853	-0.182169
-0.362804	2.36072	-0.147823	0.61924	-0.193618	-0.207611
-0.399695	2.30474	-0.132558	0.645954	-0.205067	-0.238141
-0.45185	2.26022	-0.098212	0.657403	-0.239413	-0.26231
-0.48238	2.23987	-0.0536892	0.666307	-0.273759	-0.29284
-0.498917	2.2246	-0.00662229	0.721007	-0.296656	-0.315737
-0.500189	2.22588	0.0544375	0.803692	-0.308105	-0.315737
-0.483652	2.21316	0.0976882	0.822773	-0.308105	-0.311921
-0.484924	2.21443	0.133306	0.816413	-0.301745	-0.289024
-0.483652	2.19916	0.147299	0.825317	-0.319554	-0.268671
-0.492556	2.1699	0.130762	0.830406	-0.328458	-0.238141
-0.497645	2.15846	0.111681	0.831678	-0.339907	-0.206339
-0.484924	2.14828	0.0849674	0.862208	-0.356444	-0.193618
-0.491284	2.15337	0.0544375	0.911819	-0.358988	-0.180897
-0.504005	2.16863	0.015003	0.958886	-0.355172	-0.175809
-0.507821	2.18135	-0.0142548	0.946165	-0.336091	-0.171993
-0.495101	2.19407	-0.0206152	0.96143	-0.320826	-0.180897
-0.492556	2.20552	-0.0244314	0.957613	-0.310649	-0.182169
-0.506549	2.21824	-0.00916645	0.915635	-0.309377	-0.171993
-0.498917	2.23478	-0.00535022	0.868568	-0.308105	-0.168176
-0.48874	2.23478	0.0188193	0.790971	-0.301745	-0.173265
-0.479836	2.23224	0.0506213	0.713374	-0.311921	-0.187257
-0.486196	2.20425	0.0773349	0.656131	-0.322098	-0.19489
-0.497645	2.16609	0.118041	0.653587	-0.344995	-0.198706
-0.501461	2.13683	0.142211	0.661219	-0.380613	-0.213971
-0.505277	2.12157	0.152388	0.657403	-0.402239	-0.210155
-0.493828	2.1381	0.168925	0.611608	-0.417504	-0.203795
-0.478564	2.15846	0.176557	0.507298	-0.404783	-0.193618
-0.463299	2.21952	0.18419	0.413164	-0.38443	-0.184713
-0.45185	2.28058	0.176557	0.371185	-0.351356	-0.182169
-0.454394	2.3022	0.177829	0.358464	-0.313193	-0.177081
-0.448034	2.2933	0.148571	0.353376	-0.273759	-0.17072
-0.45185	2.25259	0.12313	0.347016	-0.229236	-0.165632
-0.470931	2.22206	0.0964161	0.344471	-0.193618	-0.175809
-0.472203	2.18517	0.0671583	0.394083	-0.158	-0.18853
-0.468387	2.13429	0.0544375	0.471679	-0.136374	-0.189802
-0.45185	2.08213	0.0455329	0.51493	-0.121109	-0.193618
-0.45185	2.02234	0.0658862	0.556909	-0.098212	-0.184713
-0.445489	1.99817	0.0760628	0.600159	-0.0842191	-0.169448
-0.430225	1.99054	0.105321	0.603976	-0.0740425	-0.149095
-0.403511	1.99817	0.132034	0.591255	-0.0867633	-0.13383
-0.357716	2.01089	0.140939	0.591255	-0.0867633	-0.131286
-0.332274	2.00708	0.148571	0.581078	-0.0918516	-0.126198
-0.332274	2.00072	0.139667	0.600159	-0.0804029	-0.122381
-0.347539	1.97273	0.126946	0.611608	-0.0676821	-0.116021
-0.372981	1.94093	0.0964161	0.586166	-0.0676821	-0.124926
-0.392062	1.90913	0.0735187	0.570901	-0.0740425	-0.126198
-0.42132	1.86715	0.06207	0.583622	-0.0969399	-0.114749
-0.449306	1.8557	0.0531654	0.610336	-0.109661	-0.0956678
-0.460754	1.84552	0.0506213	0.635778	-0.123654	-0.0549613
-0.474747	1.83662	0.0480771	0.651042	-0.116021	-0.0231593
-0.492556	1.83026	0.0480771	0.63705	-0.112205	0.0277238
-0.48238	1.80991	0.0289959	0.57599	-0.105844	0.0849674
-0.453122	1.79719	0.0315401	0.503481	-0.1033	0.0824232
-0.441673	1.79719	0.0289959	0.44751	-0.114749	0.06207
-0.446762	1.801	0.0315401	0.408075	-0.116021	0.0557096
-0.441673	1.81245	0.0315401	0.401715	-0.123654	0.0557096
-0.441673	1.8328	0.0213634	0.377546	-0.126198	0.0671583
-0.456938	1.86206	0.00991473	0.32539	-0.132558	0.0671583
-0.473475	1.87351	-0.0320639	0.268147	-0.131286	0.0887836
-0.492556	1.86969	-0.0600496	0.203271	-0.114749	0.121858
-0.493828	1.86333	-0.0778587	0.151115	-0.0969399	0.137123
-0.491284	1.85316	-0.0918516	0.110409	-0.0740425	0.132034
-0.498917	1.84807	-0.0854912	0.0709745	-0.06641	0.119314
-0.502733	1.82772	-0.0575054	0.0353563	-0.0447847	0.111681
-0.505277	1.81627	-0.0269756	-0.00789437	-0.0435126	0.095144
-0.504005	1.80609	-0.0193431	-0.0244314	-0.0269756	0.0989602
-0.498917	1.78828	-0.0231593	-0.0244314	-0.0167989	0.115497
-0.509093	1.7692	-0.0358801	-0.00280606	-0.0155268	0.124402
-0.515454	1.75393	-0.0435126	0.0442609	0.00482641	0.125674
-0.530719	1.76284	-0.0562334	0.0925999	0.0162751	0.110409
-0.528175	1.77429	-0.0714983	0.146027	0.0480771	0.111681
-0.507821	1.78701	-0.0676821	0.180373	0.0862395	0.128218
-0.483652	1.80355	-0.0562334	0.191822	0.101504	0.16002
-0.463299	1.7921	-0.0155268	0.179101	0.109137	0.198182
-0.436585	1.76157	-0.000261901	0.167653	0.12313	0.217264
-0.412415	1.74503	0.0213634	0.148571	0.138395	0.241433
-0.400967	1.72977	0.0442609	0.110409	0.135851	0.22744
-0.402239	1.72468	0.0709745	0.0862395	0.12949	0.226168
-0.407327	1.71577	0.111681	0.0722466	0.111681	0.255426
-0.399695	1.70687	0.121858	0.0671583	0.116769	0.291044
-0.400967	1.69669	0.125674	0.0569816	0.116769	0.313942
-0.406055	1.69415	0.102776	0.0264518	0.118041	0.330479
-0.412415	1.69542	0.0824232	0.0277238	0.107865	0.321574
-0.416232	1.69542	0.0595258	0.0544375	0.0887836	0.270691
-0.417504	1.72086	0.015003	0.0747907	0.0773349	0.209631
-0.437857	1.7463	-0.00789437	0.130762	0.0544375	0.16002
-0.448034	1.74503	-0.0307918	0.198182	0.0544375	0.116769
-0.460754	1.74503	-0.0562334	0.237617	0.0607979	0.0887836
-0.459482	1.73104	-0.0714983	0.238889	0.0557096	0.0569816
-0.432769	1.72468	-0.0918516	0.218536	0.0544375	0.0340842
-0.41496	1.7234	-0.108389	0.207087	0.0391725	0.0353563
-0.402239	1.70687	-0.118565	0.214719	0.0518933	0.0709745
-0.403511	1.67252	-0.118565	0.242705	0.0658862	0.0938719
-0.381886	1.628	-0.112205	0.236345	0.0964161	0.106593
-0.32973	1.59747	-0.0956678	0.175285	0.102776	0.126946
-0.275031	1.57203	-0.0651379	0.102776	0.106593	0.138395
-0.229236	1.54786	-0.0549613	0.0213634	0.121858	0.174013
-0.18853	1.52114	-0.0396963	-0.0651379	0.133306	0.194366
-0.163088	1.51478	-0.0295197	-0.16436	0.163836	0.186734
-0.126198	1.51606	-0.0307918	-0.258494	0.172741	0.186734
-0.0956678	1.52114	-0.0435126	-0.318282	0.177829	0.204543
-0.0804029	1.55676	-0.0676821	-0.36026	0.170197	0.241433
-0.0765866	1.57076	-0.0676821	-0.358988	0.149843	0.249066
-0.0867633	1.56058	-0.0753146	-0.338635	0.126946	0.256698
-0.0804029	1.56694	-0.0714983	-0.311921	0.0976882	0.232529
-0.0842191	1.56312	-0.0651379	-0.264854	0.0773349	0.180373
-0.0804029	1.55295	-0.0575054	-0.227964	0.0557096	0.137123
-0.0651379	1.55931	-0.018071	-0.226692	0.0417167	0.0900557
-0.0409684	1.5644	0.00482641	-0.269943	0.013731	0.0722466
0.00101018	1.58856	0.0366284	-0.300472	-0.00407814	0.0836953
0.0328121	1.60765	0.0582537	-0.324642	-0.0218872	0.111681
0.0417167	1.63945	0.0607979	-0.339907	-0.0473288	0.15366
0.0569816	1.66489	0.0607979	-0.309377	-0.0562334	0.18419
0.0925999	1.69415	0.0544375	-0.281391	-0.0765866	0.224896
0.135851	1.70941	0.0417167	-0.276303	-0.0740425	0.263058
0.16002	1.68651	0.0442609	-0.285208	-0.0536892	0.274507
0.167653	1.67379	0.0773349	-0.277575	-0.0218872	0.238889
0.175285	1.64454	0.12313	-0.248317	0.00228226	0.235073
0.181645	1.62545	0.143483	-0.207611	0.00609849	0.250338
0.199454	1.61146	0.19055	-0.152911	0.015003	0.250338
0.215991	1.59874	0.238889	-0.124926	0.013731	0.254154
0.22744	1.59238	0.273235	-0.0880353	0.00482641	0.243977
0.266875	1.59111	0.341927	-0.0854912	-0.0218872	0.242705
0.287228	1.59747	0.428429	-0.122381	-0.0549613	0.22108
0.285956	1.58856	0.489488	-0.140191	-0.102028	0.18419
0.2885	1.59111	0.565813	-0.177081	-0.152911	0.15366
0.283412	1.60001	0.654859	-0.219059	-0.183441	0.132034
0.285956	1.59747	0.729911	-0.248317	-0.216515	0.106593
0.305037	1.59747	0.782067	-0.263582	-0.254678	0.0493492
0.312669	1.57712	0.836766	-0.263582	-0.294112	0.0175472
0.316486	1.56312	0.897826	-0.273759	-0.311921	-0.00662229
0.317758	1.55931	0.962702	-0.294112	-0.322098	-0.0193431
0.324118	1.54913	1.02122	-0.310649	-0.320826	-0.0218872
0.297405	1.53387	1.09754	-0.327186	-0.289024	-0.0269756
0.265603	1.53768	1.17641	-0.32973	-0.221604	-0.0244314
0.219808	1.55803	1.24383	-0.29284	-0.136374	-0.0206152
0.16638	1.57203	1.32779	-0.229236	-0.0524171	0.00228226
0.0989602	1.59238	1.35959	-0.146551	0.013731	0.0289959
0.0239076	1.57712	1.39139	-0.0447847	0.0417167	0.0684304
-0.0167989	1.53641	1.44355	0.0455329	0.0518933	0.118041
-0.0358801	1.49061	1.49189	0.0722466	0.0188193	0.16638
-0.034608	1.45372	1.53132	0.0455329	-0.0231593	0.208359
-0.00535022	1.455	1.51733	0.0111868	-0.0651379	0.233801
0.0111868	1.44228	1.47662	-0.0486009	-0.108389	0.268147
0.0175472	1.43846	1.38758	-0.116021	-0.098212	0.284684
0.0328121	1.41429	1.268	-0.17072	-0.0549613	0.287228
0.00609849	1.39012	1.26546	-0.198706	-0.0307918	0.285956
-0.0257035	1.39139	1.26927	-0.203795	-0.0257035	0.291044
-0.0447847	1.39775	1.24256	-0.217787	-0.0307918	0.301221
-0.0651379	1.3863	1.25528	-0.244501	-0.0486009	0.29486
-0.0753146	1.34814	1.27309	-0.240685	-0.0753146	0.29486
-0.082947	1.3138	1.28581	-0.229236	-0.116021	0.301221
-0.0918516	1.30107	1.2591	-0.216515	-0.180897	0.336839
-0.13383	1.3138	1.1497	-0.226692	-0.248317	0.363553
-0.174537	1.35323	0.983055	-0.238141	-0.314465	0.363553
-0.213971	1.37613	0.831678	-0.258494	-0.366621	0.38009
-0.239413	1.39521	0.713374	-0.289024	-0.404783	0.366097
-0.254678	1.4092	0.614152	-0.295384	-0.436585	0.329207
-0.285208	1.43337	0.560725	-0.2992	-0.449306	0.298677
-0.310649	1.47281	0.518746	-0.2992	-0.456938	0.255426
-0.352628	1.51606	0.479312	-0.294112	-0.454394	0.240161
-0.389518	1.54659	0.465319	-0.272487	-0.468387	0.223624
-0.406055	1.56567	0.452598	-0.224148	-0.478564	0.233801
-0.426408	1.61146	0.428429	-0.182169	-0.507821	0.271963
-0.439129	1.64199	0.405531	-0.128742	-0.530719	0.280868
-0.436585	1.65598	0.409347	-0.0676821	-0.553616	0.283412
-0.440401	1.67507	0.411892	-0.0282476	-0.575242	0.269419
-0.442945	1.69669	0.428429	-0.0117106	-0.577786	0.254154
-0.444217	1.72086	0.439877	-0.0167989	-0.562521	0.240161
-0.418776	1.72849	0.428429	-0.000261901	-0.521814	0.224896
-0.362804	1.7603	0.41062	0.0111868	-0.477291	0.215991
-0.283935	1.77683	0.368641	-0.0142548	-0.439129	0.180373
-0.233052	1.77556	0.330479	-0.0435126	-0.402239	0.15366
-0.203795	1.76538	0.291044	-0.0854912	-0.365349	0.137123
-0.19489	1.74885	0.247793	-0.136374	-0.310649	0.130762
-0.211427	1.75266	0.219808	-0.175809	-0.257222	0.15366
-0.234324	1.73994	0.226168	-0.222876	-0.217787	0.189278
-0.249589	1.76284	0.245249	-0.254678	-0.197434	0.237617
-0.275031	1.79464	0.25161	-0.244501	-0.206339	0.268147
-0.318282	1.82644	0.255426	-0.234324	-0.213971	0.291044
-0.362804	1.84171	0.278323	-0.207611	-0.239413	0.29486
-0.393334	1.84298	0.2885	-0.196162	-0.275031	0.275779
-0.411143	1.8328	0.298677	-0.197434	-0.32973	0.273235
-0.406055	1.82135	0.302493	-0.199978	-0.39079	0.26433
-0.394606	1.82644	0.316486	-0.207611	-0.426408	0.280868
-0.381886	1.80227	0.352104	-0.198706	-0.442945	0.298677
-0.348811	1.78065	0.38009	-0.185985	-0.422592	0.305037
-0.325914	1.76157	0.411892	-0.17072	-0.406055	0.299949
-0.332274	1.73104	0.428429	-0.13383	-0.392062	0.280868
-0.376797	1.72977	0.432245	-0.104572	-0.386974	0.259242
-0.426408	1.71959	0.457686	-0.0511451	-0.357716	0.229984
-0.453122	1.72977	0.488216	0.0239076	-0.305561	0.208359
-0.470931	1.73867	0.532739	0.0875115	-0.243229	0.186734
-0.478564	1.75648	0.563269	0.143483	-0.196162	0.162564
-0.493828	1.76666	0.587439	0.167653	-0.187257	0.151115
-0.521814	1.77302	0.602703	0.170197	-0.196162	0.146027
-0.533263	1.7781	0.602703	0.172741	-0.238141	0.148571
-0.538351	1.77174	0.639594	0.156204	-0.253406	0.149843
-0.539623	1.76411	0.666307	0.138395	-0.240685	0.135851
-0.534535	1.73358	0.652315	0.135851	-0.206339	0.111681
-0.495101	1.7056	0.610336	0.138395	-0.122381	0.0862395
-0.437857	1.69287	0.556909	0.137123	-0.0625938	0.0760628
-0.381886	1.6827	0.542916	0.148571	-0.00916645	0.0964161
-0.344995	1.66489	0.535283	0.188006	0.00737057	0.130762
-0.356444	1.63945	0.513658	0.238889	-0.000261901	0.186734
-0.389518	1.62164	0.488216	0.25797	0.0340842	0.231256
-0.403511	1.60383	0.471679	0.275779	0.126946	0.254154
-0.42132	1.5822	0.474223	0.2885	0.223624	0.269419
-0.430225	1.57712	0.476768	0.255426	0.298677	0.28214
-0.456938	1.55931	0.483128	0.218536	0.353376	0.306309
-0.493828	1.54023	0.45387	0.165108	0.441149	0.329207
-0.534535	1.53259	0.424612	0.126946	0.526379	0.330479
-0.572697	1.5275	0.381362	0.107865	0.626873	0.311397
-0.605771	1.52114	0.306309	0.0709745	0.698109	0.280868
-0.61722	1.4957	0.237617	0.0315401	0.740088	0.25161
-0.627397	1.46772	0.198182	-0.0155268	0.757897	0.218536
-0.643934	1.43846	0.195638	-0.0562334	0.728639	0.200727
-0.65411	1.41175	0.208359	-0.0727704	0.689205	0.176557
-0.664287	1.37994	0.240161	-0.082947	0.662491	0.142211
-0.645206	1.35705	0.278323	-0.104572	0.651042	0.118041
-0.633757	1.36468	0.302493	-0.118565	0.621785	0.0913278
-0.596867	1.36468	0.311397	-0.121109	0.573446	0.0697024
-0.565065	1.34814	0.305037	-0.138918	0.531467	0.0455329
-0.554888	1.32652	0.305037	-0.13383	0.495849	0.015003
-0.533263	1.32143	0.32539	-0.123654	0.464047	-0.0117106
-0.517998	1.3316	0.361008	-0.131286	0.413164	-0.0447847
-0.511638	1.33542	0.424612	-0.147823	0.358464	-0.0714983
-0.51291	1.33415	0.47804	-0.161816	0.292316	-0.0943957
-0.51291	1.34051	0.502209	-0.183441	0.246521	-0.126198
-0.523086	1.33415	0.5391	-0.203795	0.204543	-0.151639
-0.581602	1.31507	0.574718	-0.226692	0.144755	-0.163088
-0.64139	1.28963	0.629417	-0.252134	0.102776	-0.146551
-0.661743	1.27691	0.691749	-0.254678	0.0607979	-0.128742
-0.685912	1.28072	0.743904	-0.254678	0.0315401	-0.116021
-0.675736	1.28199	0.774434	-0.249589	0.00101018	-0.112205
-0.64775	1.28454	0.787155	-0.238141	-0.0269756	-0.100756
-0.631213	1.26291	0.813869	-0.22542	-0.0447847	-0.0714983
-0.618492	1.24765	0.820229	-0.220332	-0.0880353	-0.0600496
-0.593051	1.21076	0.798604	-0.230508	-0.136374	-0.0511451
-0.579058	1.16751	0.784611	-0.239413	-0.185985	-0.049873
-0.561249	1.16496	0.750265	-0.243229	-0.213971	-0.0447847
-0.529447	1.16369	0.743904	-0.230508	-0.238141	-0.0295197
-0.491284	1.16115	0.77189	-0.185985	-0.261038	-0.0206152
-0.426408	1.14461	0.77825	-0.150367	-0.281391	-0.0104385
-0.352628	1.13316	0.768074	-0.142735	-0.300472	-0.00407814
-0.267398	1.14079	0.738816	-0.144007	-0.294112	-0.000261901
-0.182169	1.14461	0.703198	-0.166904	-0.290296	-0.0142548
-0.112205	1.16369	0.672668	-0.175809	-0.283935	-0.0549613
-0.0486009	1.19168	0.63705	-0.173265	-0.268671	-0.0969399
-0.00916645	1.2133	0.595071	-0.158	-0.235596	-0.155456
0.015003	1.22984	0.555637	-0.152911	-0.166904	-0.203795
0.0379005	1.23238	0.526379	-0.182169	-0.100756	-0.241957
0.06207	1.25782	0.490761	-0.226692	-0.034608	-0.275031
0.0824232	1.28199	0.450054	-0.273759	0.0239076	-0.301745
0.111681	1.32016	0.394083	-0.314465	0.0646141	-0.328458
0.152388	1.34941	0.335567	-0.332274	0.0976882	-0.322098
0.16002	1.37486	0.292316	-0.342451	0.121858	-0.315737
0.148571	1.41047	0.240161	-0.327186	0.148571	-0.291568
0.152388	1.42447	0.181645	-0.308105	0.158748	-0.276303
0.168925	1.41429	0.137123	-0.2992	0.148571	-0.277575
0.201999	1.38503	0.0773349	-0.289024	0.12313	-0.280119
0.214719	1.34305	0.0277238	-0.280119	0.0875115	-0.289024
0.209631	1.26291	-0.00916645	-0.283935	0.063342	-0.303017
0.185462	1.20694	-0.0333359	-0.275031	0.0239076	-0.338635
0.157476	1.1815	-0.0600496	-0.275031	-0.0218872	-0.352628
0.16002	1.1586	-0.0854912	-0.275031	-0.0676821	-0.342451
0.142211	1.12298	-0.0956678	-0.253406	-0.108389	-0.339907
0.0989602	1.10136	-0.098212	-0.248317	-0.149095	-0.346267
0.0735187	1.10136	-0.0867633	-0.240685	-0.193618	-0.358988
0.0697024	1.08228	-0.0765866	-0.230508	-0.206339	-0.366621
0.0773349	1.06447	-0.0460567	-0.229236	-0.196162	-0.36026
0.0747907	1.07337	-0.0231593	-0.219059	-0.152911	-0.3539
0.0976882	1.09373	0.00101018	-0.224148	-0.108389	-0.32973
0.138395	1.11535	0.0353563	-0.226692	-0.0867633	-0.318282
0.186734	1.12553	0.0480771	-0.243229	-0.0689542	-0.309377
0.246521	1.13443	0.063342	-0.258494	-0.0511451	-0.304289
0.270691	1.11281	0.0595258	-0.271215	-0.0422405	-0.289024
0.269419	1.10263	0.0518933	-0.268671	-0.0193431	-0.267398
0.255426	1.11408	0.0557096	-0.244501	0.0162751	-0.250861
0.235073	1.12553	0.0442609	-0.211427	0.0404446	-0.222876
0.215991	1.1497	0.0264518	-0.202522	0.0607979	-0.199978
0.162564	1.16242	0.00482641	-0.193618	0.107865	-0.16436
0.0976882	1.17005	-0.00153398	-0.18853	0.157476	-0.105844
0.046805	1.18659	-0.0167989	-0.196162	0.199454	-0.0575054
-0.00407814	1.1815	-0.0396963	-0.20125	0.217264	-0.00535022
-0.0600496	1.17005	-0.0562334	-0.208883	0.214719	0.046805
-0.110933	1.14079	-0.0702262	-0.220332	0.217264	0.106593
-0.159272	1.1268	-0.0778587	-0.226692	0.209631	0.149843
-0.205067	1.11026	-0.0842191	-0.234324	0.204543	0.180373
-0.254678	1.1039	-0.082947	-0.235596	0.191822	0.219808
-0.2992	1.08609	-0.0753146	-0.239413	0.210903	0.232529
-0.322098	0.993232	-0.0854912	-0.236869	0.255426	0.250338
-0.319554	0.911819	-0.0842191	-0.238141	0.311397	0.25797
-0.297928	0.835494	-0.0893074	-0.258494	0.391538	0.270691
-0.289024	0.719735	-0.098212	-0.258494	0.480584	0.278323
-0.259766	0.659947	-0.100756	-0.219059	0.561997	0.274507
-0.234324	0.625601	-0.110933	-0.202522	0.609064	0.280868
-0.207611	0.611608	-0.119837	-0.197434	0.621785	0.268147
-0.175809	0.617968	-0.124926	-0.197434	0.614152	0.241433
-0.132558	0.654859	-0.131286	-0.212699	0.577262	0.212175
-0.0791308	0.708286	-0.126198	-0.227964	0.525107	0.180373
-0.0524171	0.737544	-0.131286	-0.254678	0.441149	0.172741
-0.0651379	0.718463	-0.126198	-0.295384	0.345744	0.167653
-0.0854912	0.625601	-0.119837	-0.350084	0.26433	0.148571
-0.105844	0.546732	-0.108389	-0.409871	0.199454	0.151115
-0.114749	0.523835	-0.0880353	-0.436585	0.121858	0.146027
-0.110933	0.555637	-0.0778587	-0.441673	0.0379005	0.148571
-0.130014	0.479312	-0.0587775	-0.450578	-0.0117106	0.147299
-0.161816	0.540372	-0.034608	-0.437857	-0.034608	0.171469
-0.18853	0.689205	0.013731	-0.437857	-0.0753146	0.204543
-0.208883	0.759169	0.046805	-0.453122	-0.146551	0.219808
-0.216515	0.835494	0.0773349	-0.442945	-0.227964	0.240161
-0.220332	0.942348	0.110409	-0.432769	-0.297928	0.243977
-0.205067	1.04793	0.126946	-0.425136	-0.381886	0.240161
-0.205067	1.13698	0.139667	-0.407327	-0.428952	0.233801
-0.192346	1.21457	0.139667	-0.413688	-0.435313	0.219808
-0.177081	1.29217	0.135851	-0.42768	-0.411143	0.207087
-0.165632	1.3227	0.130762	-0.425136	-0.399695	0.168925
-0.171993	1.33415	0.130762	-0.406055	-0.417504	0.134578
-0.207611	1.35705	0.143483	-0.371709	-0.42768	0.116769
-0.215243	1.40157	0.146027	-0.339907	-0.45185	0.118041
-0.192346	1.47026	0.156204	-0.306833	-0.456938	0.128218
-0.163088	1.51351	0.162564	-0.297928	-0.477291	0.116769
-0.13383	1.53641	0.168925	-0.300472	-0.490012	0.107865
-0.0905795	1.53514	0.181645	-0.300472	-0.468387	0.0925999
-0.0447847	1.51351	0.193094	-0.306833	-0.459482	0.0862395
-0.034608	1.47917	0.208359	-0.306833	-0.463299	0.0798791
-0.0231593	1.43337	0.218536	-0.308105	-0.465843	0.0671583
-0.0269756	1.38122	0.229984	-0.314465	-0.456938	0.063342
-0.0549613	1.33033	0.236345	-0.31701	-0.430225	0.0646141
-0.0905795	1.27309	0.240161	-0.309377	-0.41496	0.0735187
-0.135102	1.21585	0.255426	-0.297928	-0.407327	0.0976882
-0.169448	1.16496	0.259242	-0.28648	-0.422592	0.12313
-0.206339	1.15097	0.259242	-0.276303	-0.434041	0.142211
-0.244501	1.13825	0.252882	-0.259766	-0.442945	0.142211
-0.272487	1.12807	0.241433	-0.253406	-0.448034	0.151115
-0.304289	1.10772	0.224896	-0.234324	-0.448034	0.142211
-0.322098	1.09881	0.199454	-0.185985	-0.45185	0.132034
-0.319554	1.09754	0.19055	-0.161816	-0.446762	0.121858
-0.309377	1.10899	0.176557	-0.141463	-0.454394	0.106593
-0.311921	1.13443	0.163836	-0.114749	-0.45185	0.0900557
-0.310649	1.1357	0.148571	-0.0854912	-0.426408	0.0773349
-0.300472	1.15733	0.115497	-0.0473288	-0.422592	0.0646141
-0.281391	1.18532	0.0849674	-0.0142548	-0.394606	0.0480771
-0.254678	1.20058	0.0569816	0.00482641	-0.333547	0.0366284
-0.263582	1.18532	0.0480771	0.013731	-0.276303	0.0404446
-0.297928	1.14334	0.0455329	0.00609849	-0.254678	0.0417167
-0.315737	1.095	0.0429888	0.00101018	-0.263582	0.0569816
-0.337363	1.0492	0.0200914	-0.00407814	-0.26231	0.0557096
-0.341179	1.00341	-0.0193431	-0.0320639	-0.263582	0.0595258
-0.355172	0.971606	-0.0511451	-0.0676821	-0.26231	0.0582537
-0.375525	0.928356	-0.0753146	-0.107117	-0.272487	0.0506213
-0.39079	0.891465	-0.1033	-0.107117	-0.289024	0.06207
-0.418776	0.86984	-0.117293	-0.0816749	-0.322098	0.0722466
-0.432769	0.891465	-0.138918	-0.0549613	-0.342451	0.0938719
-0.45821	0.93726	-0.161816	-0.00916645	-0.347539	0.107865
-0.464571	0.986871	-0.20125	0.0200914	-0.366621	0.128218
-0.454394	1.01486	-0.217787	0.0417167	-0.412415	0.158748
-0.42768	1.03775	-0.216515	0.0582537	-0.467115	0.163836
-0.381886	1.08228	-0.217787	0.0557096	-0.504005	0.158748
-0.370437	1.11281	-0.222876	0.0544375	-0.502733	0.147299
-0.36026	1.14843	-0.224148	0.046805	-0.507821	0.140939
-0.346267	1.1815	-0.221604	0.0379005	-0.517998	0.146027
-0.3539	1.1815	-0.206339	0.0455329	-0.535807	0.144755
-0.369165	1.18023	-0.202522	0.0455329	-0.540895	0.157476
-0.38443	1.15479	-0.202522	0.0366284	-0.523086	0.148571
-0.379341	1.1268	-0.216515	0.0289959	-0.514182	0.139667
-0.367893	1.11281	-0.227964	0.0213634	-0.502733	0.124402
-0.362804	1.11535	-0.236869	0.0366284	-0.478564	0.119314
-0.386974	1.10899	-0.250861	0.0379005	-0.453122	0.132034
-0.39079	1.07592	-0.254678	0.0379005	-0.426408	0.119314
-0.358988	1.05938	-0.271215	0.0442609	-0.406055	0.106593
-0.318282	1.01867	-0.276303	0.0493492	-0.376797	0.0773349
-0.244501	0.984327	-0.289024	0.0518933	-0.369165	0.0518933
-0.174537	0.957613	-0.308105	0.0429888	-0.376797	0.0340842
-0.105844	0.934716	-0.320826	0.0493492	-0.370437	0.0111868
-0.0473288	0.932172	-0.319554	0.0557096	-0.383158	-0.0104385
-0.00916645	0.923267	-0.303017	0.0747907	-0.379341	-0.0486009
0.0315401	0.908002	-0.285208	0.0798791	-0.367893	-0.0702262
0.0404446	0.86984	-0.252134	0.0646141	-0.366621	-0.0854912
0.0506213	0.827861	-0.222876	0.0493492	-0.39715	-0.110933
0.0760628	0.801148	-0.207611	0.0366284	-0.441673	-0.114749
0.112953	0.803692	-0.18853	0.0315401	-0.468387	-0.118565
0.158748	0.824045	-0.168176	0.0493492	-0.493828	-0.118565
0.208359	0.813869	-0.154183	0.0658862	-0.502733	-0.098212
0.240161	0.835494	-0.141463	0.0887836	-0.497645	-0.0740425
0.250338	0.896554	-0.118565	0.0964161	-0.460754	-0.0371522
0.254154	0.946165	-0.114749	0.109137	-0.441673	-0.0142548
0.249066	0.932172	-0.110933	0.149843	-0.436585	-0.00280606
0.255426	0.899098	-0.104572	0.171469	-0.42132	-0.0117106
0.266875	0.918179	-0.0956678	0.172741	-0.407327	-0.0155268
0.275779	0.928356	-0.105844	0.186734	-0.393334	-0.00662229
0.28214	0.956341	-0.12747	0.19691	-0.381886	-0.0104385
0.296132	0.980511	-0.151639	0.199454	-0.347539	0.00737057
0.299949	0.99196	-0.180897	0.171469	-0.310649	0.0175472
0.29486	0.984327	-0.189802	0.138395	-0.280119	0.0251797
0.302493	0.966518	-0.20125	0.100232	-0.263582	0.0239076
0.320302	0.946165	-0.208883	0.0569816	-0.249589	0.013731
0.34956	0.910547	-0.222876	0.0239076	-0.215243	0.0162751
0.371185	0.892737	-0.243229	-0.0142548	-0.189802	0.015003
0.38645	0.859663	-0.250861	-0.0409684	-0.161816	0.0111868
0.397899	0.817685	-0.250861	-0.0804029	-0.122381	0.013731
0.382634	0.780794	-0.233052	-0.122381	-0.0740425	0.0188193
0.372457	0.743904	-0.213971	-0.144007	-0.00662229	0.0289959
0.345744	0.721007	-0.197434	-0.173265	0.0480771	0.0264518
0.306309	0.714646	-0.198706	-0.18853	0.114225	0.0379005
0.275779	0.723551	-0.197434	-0.208883	0.172741	0.0493492
0.237617	0.736272	-0.191074	-0.217787	0.229984	0.0595258
0.210903	0.757897	-0.191074	-0.229236	0.270691	0.0798791
0.195638	0.779522	-0.193618	-0.239413	0.292316	0.0862395
0.170197	0.801148	-0.211427	-0.227964	0.305037	0.105321
0.130762	0.841854	-0.217787	-0.206339	0.298677	0.12313
0.0862395	0.881289	-0.236869	-0.203795	0.299949	0.125674
0.0735187	0.920723	-0.249589	-0.198706	0.291044	0.133306
0.0798791	0.952525	-0.257222	-0.215243	0.296132	0.154932
0.0989602	0.972878	-0.28648	-0.213971	0.298677	0.189278
0.115497	0.984327	-0.306833	-0.20125	0.299949	0.189278
0.107865	0.970334	-0.325914	-0.184713	0.306309	0.167653
0.112953	0.951253	-0.337363	-0.165632	0.31903	0.143483
0.130762	0.933444	-0.36026	-0.177081	0.329207	0.132034
0.137123	0.944893	-0.375525	-0.196162	0.315214	0.149843
0.152388	0.956341	-0.381886	-0.189802	0.306309	0.147299
0.181645	0.946165	-0.389518	-0.178353	0.287228	0.142211
0.209631	0.93726	-0.383158	-0.151639	0.280868	0.130762
0.219808	0.928356	-0.392062	-0.116021	0.28214	0.119314
0.229984	0.923267	-0.383158	-0.0778587	0.302493	0.0900557
0.254154	0.904186	-0.361532	-0.0486009	0.331751	0.0557096
0.268147	0.881289	-0.327186	-0.0486009	0.366097	0.0518933
0.292316	0.895282	-0.291568	-0.0651379	0.391538	0.030268
0.308853	0.923267	-0.285208	-0.0893074	0.378818	0.0111868
0.322846	0.949981	-0.297928	-0.105844	0.35592	0.00609849
0.315214	0.971606	-0.309377	-0.117293	0.324118	-0.00662229
0.292316	0.969062	-0.315737	-0.126198	0.29486	-0.00407814
0.268147	0.951253	-0.324642	-0.12747	0.271963	-0.018071
0.240161	0.949981	-0.327186	-0.118565	0.235073	-0.0396963
0.223624	0.962702	-0.31701	-0.100756	0.218536	-0.049873
0.18419	0.953797	-0.291568	-0.0765866	0.201999	-0.0778587
0.152388	0.948709	-0.247045	-0.0562334	0.18419	-0.0943957
0.125674	0.932172	-0.219059	-0.0562334	0.151115	-0.0893074
0.0989602	0.916907	-0.206339	-0.0562334	0.12949	-0.0638658
0.0773349	0.90037	-0.221604	-0.0486009	0.106593	-0.0307918
0.046805	0.864752	-0.238141	-0.0460567	0.0671583	-0.00916645
0.0111868	0.841854	-0.212699	-0.0536892	0.0607979	0.0239076
-0.0193431	0.820229	-0.165632	-0.0740425	0.0646141	0.0531654
-0.0257035	0.801148	-0.0842191	-0.0753146	0.0773349	0.0773349
-0.0295197	0.793515	-0.0206152	-0.0905795	0.0684304	0.0862395
-0.0435126	0.803692	-0.00662229	-0.123654	0.0607979	0.0747907
-0.034608	0.820229	-0.0142548	-0.141463	0.0480771	0.0506213
-0.0167989	0.815141	-0.0167989	-0.137646	0.0429888	0.00864265
-0.00789437	0.820229	0.0595258	-0.135102	0.063342	-0.0307918
0.0239076	0.825317	0.126946	-0.121109	0.0824232	-0.0625938
0.0671583	0.859663	0.218536	-0.107117	0.132034	-0.0943957
0.107865	0.916907	0.312669	-0.0854912	0.168925	-0.0969399
0.137123	0.957613	0.353376	-0.0931237	0.179101	-0.0918516
0.170197	0.986871	0.420796	-0.121109	0.168925	-0.0613217
0.186734	0.975423	0.4844	-0.147823	0.148571	-0.0358801
0.167653	0.947437	0.540372	-0.189802	0.137123	-0.0104385
0.15366	0.90673	0.596343	-0.210155	0.119314	0.0213634
0.125674	0.859663	0.616696	-0.207611	0.102776	0.0366284
0.0747907	0.820229	0.577262	-0.203795	0.0824232	0.0391725
0.013731	0.77189	0.581078	-0.187257	0.0480771	0.0353563
-0.0384243	0.743904	0.610336	-0.168176	0.0251797	0.0277238
-0.0956678	0.729911	0.647226	-0.166904	0.00609849	0.00991473
-0.152911	0.713374	0.696837	-0.173265	-0.00280606	-0.00407814
-0.19489	0.708286	0.661219	-0.202522	-0.0104385	-0.000261901
-0.243229	0.713374	0.614152	-0.222876	-0.0167989	-0.000261901
-0.261038	0.733728	0.596343	-0.261038	0.00101018	0.0124589
-0.259766	0.769346	0.555637	-0.303017	0.013731	0.0200914
-0.253406	0.818957	0.55182	-0.337363	0.00609849	0.00609849
-0.244501	0.858391	0.542916	-0.370437	-0.0155268	-0.00407814
-0.226692	0.886377	0.475496	-0.379341	-0.0295197	-0.000261901
-0.198706	0.929628	0.408075	-0.39079	-0.0524171	0.00991473
-0.192346	0.980511	0.372457	-0.409871	-0.0753146	0.00737057
-0.173265	1.04793	0.35592	-0.409871	-0.0702262	0.00991473
-0.137646	1.09627	0.331751	-0.406055	-0.0549613	0.0251797
-0.121109	1.10263	0.311397	-0.375525	-0.0651379	0.0277238
-0.105844	1.09245	0.275779	-0.308105	-0.0867633	0.0200914
-0.112205	1.06828	0.226168	-0.26231	-0.0791308	-0.00916645
-0.135102	1.05811	0.180373	-0.211427	-0.0358801	-0.0396963
-0.138918	1.0721	0.142211	-0.18853	0.0175472	-0.0765866
-0.142735	1.10517	0.111681	-0.163088	0.0582537	-0.102028
-0.155456	1.1497	0.0976882	-0.136374	0.0747907	-0.108389
-0.178353	1.16623	0.101504	-0.113477	0.0836953	-0.108389
-0.205067	1.20058	0.0887836	-0.0918516	0.0836953	-0.0676821
-0.217787	1.2451	0.078607	-0.0804029	0.0658862	-0.0384243
-0.236869	1.268	0.0671583	-0.0854912	0.0404446	-0.0307918
-0.269943	1.24129	0.0595258	-0.107117	-0.00916645	-0.0282476
-0.28648	1.24001	0.0442609	-0.138918	-0.0409684	-0.0358801
-0.300472	1.25401	0.030268	-0.18853	-0.0282476	-0.0396963
-0.2992	1.26927	0.0175472	-0.243229	-0.0371522	-0.0536892
-0.2992	1.28327	-0.00280606	-0.295384	-0.0753146	-0.0702262
-0.306833	1.2591	-0.0142548	-0.346267	-0.132558	-0.0714983
-0.28648	1.2362	-0.0333359	-0.388246	-0.16436	-0.0791308
-0.248317	1.20185	-0.0447847	-0.42768	-0.197434	-0.0854912
-0.219059	1.16751	-0.049873	-0.456938	-0.222876	-0.0880353
-0.207611	1.13189	-0.0511451	-0.470931	-0.222876	-0.0943957
-0.22542	1.10263	-0.034608	-0.450578	-0.206339	-0.108389
-0.254678	1.09245	-0.0282476	-0.416232	-0.197434	-0.126198
-0.301745	1.06828	-0.00280606	-0.392062	-0.193618	-0.136374
-0.357716	1.03775	0.0264518	-0.351356	-0.18853	-0.138918
-0.411143	0.99196	0.0709745	-0.311921	-0.187257	-0.137646
-0.473475	0.942348	0.12313	-0.278847	-0.178353	-0.147823
-0.528175	0.904186	0.179101	-0.248317	-0.16436	-0.161816
-0.547256	0.883833	0.238889	-0.235596	-0.151639	-0.193618
-0.548528	0.885105	0.279595	-0.222876	-0.12747	-0.238141
-0.531991	0.885105	0.330479	-0.219059	-0.121109	-0.271215
-0.511638	0.896554	0.357192	-0.222876	-0.114749	-0.295384
-0.474747	0.920723	0.390266	-0.234324	-0.117293	-0.311921
-0.389518	0.932172	0.418252	-0.258494	-0.118565	-0.297928
-0.315737	0.96143	0.428429	-0.281391	-0.116021	-0.275031
-0.257222	0.997048	0.432245	-0.301745	-0.128742	-0.269943
-0.193618	1.02758	0.432245	-0.322098	-0.138918	-0.28648
-0.16436	1.03648	0.433517	-0.333547	-0.168176	-0.296656
-0.160544	1.03267	0.42334	-0.347539	-0.199978	-0.309377
-0.185985	1.0492	0.402987	-0.341179	-0.229236	-0.32973
-0.221604	1.04793	0.390266	-0.332274	-0.234324	-0.370437
-0.275031	1.03521	0.369913	-0.336091	-0.230508	-0.389518
-0.325914	1.03267	0.359736	-0.310649	-0.238141	-0.395878
-0.356444	1.01995	0.339383	-0.291568	-0.238141	-0.39715
-0.386974	0.99832	0.315214	-0.267398	-0.213971	-0.38443
-0.400967	0.977967	0.284684	-0.258494	-0.185985	-0.388246
-0.413688	0.979239	0.250338	-0.277575	-0.145279	-0.370437
-0.420048	0.984327	0.224896	-0.275031	-0.114749	-0.339907
-0.403511	0.966518	0.18419	-0.275031	-0.082947	-0.314465
-0.385702	0.928356	0.138395	-0.267398	-0.0524171	-0.285208
-0.347539	0.8762	0.105321	-0.254678	-0.0155268	-0.294112
-0.300472	0.829133	0.0747907	-0.236869	0.030268	-0.290296
-0.264854	0.785883	0.0671583	-0.213971	0.063342	-0.291568
-0.239413	0.757897	0.0480771	-0.199978	0.100232	-0.281391
-0.224148	0.77189	0.0289959	-0.18853	0.128218	-0.234324
-0.202522	0.788427	0.0175472	-0.165632	0.138395	-0.16436
-0.178353	0.80242	0.015003	-0.146551	0.139667	-0.0676821
-0.161816	0.824045	0.0264518	-0.121109	0.135851	0.00355434
-0.154183	0.835494	0.0391725	-0.113477	0.146027	0.0569816
-0.149095	0.859663	0.0557096	-0.0969399	0.149843	0.121858
-0.138918	0.901642	0.0671583	-0.0638658	0.134578	0.174013
-0.108389	0.962702	0.0836953	-0.0320639	0.112953	0.222352
-0.0854912	1.0174	0.0989602	0.0213634	0.0875115	0.29486
-0.0575054	1.03775	0.112953	0.0697024	0.0773349	0.363553
-0.0167989	1.03394	0.128218	0.105321	0.0709745	0.457686
0.0391725	1.01104	0.116769	0.118041	0.0925999	0.583622
0.118041	0.984327	0.106593	0.109137	0.119314	0.690477
0.172741	0.979239	0.0862395	0.102776	0.148571	0.755353
0.209631	0.980511	0.0569816	0.102776	0.19055	0.817685
0.235073	1.00086	0.0315401	0.101504	0.229984	0.855847
0.254154	1.01867	-0.000261901	0.115497	0.254154	0.902914
0.266875	1.02249	-0.00916645	0.119314	0.284684	0.955069
0.259242	0.993232	-0.0244314	0.116769	0.31903	0.941076
0.254154	0.96143	-0.0307918	0.118041	0.348288	0.942348
0.246521	0.90673	-0.0371522	0.128218	0.352104	0.927084
0.224896	0.844398	-0.0549613	0.149843	0.345744	0.983055
0.233801	0.799876	-0.0689542	0.151115	0.343199	1.02376
0.237617	0.759169	-0.0867633	0.152388	0.331751	1.00086
0.224896	0.74136	-0.0893074	0.163836	0.315214	0.947437
0.205815	0.731183	-0.0854912	0.146027	0.293588	0.825317
0.172741	0.712102	-0.0956678	0.12313	0.279595	0.726095
0.140939	0.677756	-0.0893074	0.106593	0.269419	0.686661
0.130762	0.630689	-0.0943957	0.0811511	0.265603	0.640866
0.109137	0.591255	-0.114749	0.0671583	0.265603	0.574718
0.078607	0.560725	-0.132558	0.0480771	0.236345	0.462775
0.0391725	0.584894	-0.146551	0.0264518	0.212175	0.35592
0.0340842	0.611608	-0.178353	0.0404446	0.181645	0.348288
0.0709745	0.625601	-0.222876	0.0569816	0.15366	0.375001
0.105321	0.661219	-0.258494	0.0671583	0.15366	0.402987
0.132034	0.696837	-0.283935	0.0671583	0.162564	0.387722
0.149843	0.731183	-0.306833	0.0506213	0.185462	0.35592
0.168925	0.770618	-0.32973	0.0518933	0.193094	0.343199
0.189278	0.818957	-0.344995	0.0671583	0.185462	0.373729
0.19691	0.850759	-0.334819	0.0887836	0.181645	0.432245
0.204543	0.864752	-0.309377	0.120586	0.182917	0.433517
0.207087	0.874928	-0.283935	0.135851	0.189278	0.391538
0.163836	0.860935	-0.268671	0.151115	0.186734	0.344471
0.12313	0.844398	-0.26231	0.175285	0.170197	0.336839
0.0849674	0.812596	-0.259766	0.195638	0.137123	0.359736
0.0557096	0.769346	-0.230508	0.218536	0.102776	0.428429
0.0557096	0.727367	-0.169448	0.224896	0.0824232	0.500937
0.0480771	0.701926	-0.098212	0.222352	0.0849674	0.520018
0.0404446	0.695565	-0.00535022	0.224896	0.121858	0.497121
0.0162751	0.656131	0.0964161	0.215991	0.143483	0.465319
-0.0117106	0.609064	0.177829	0.208359	0.149843	0.462775
0.00101018	0.591255	0.229984	0.193094	0.16638	0.490761
0.0213634	0.579806	0.269419	0.186734	0.171469	0.499665
0.0379005	0.595071	0.333023	0.170197	0.180373	0.486944
0.0544375	0.587439	0.401715	0.140939	0.177829	0.439877
0.0506213	0.579806	0.458959	0.125674	0.167653	0.377546
0.0544375	0.589983	0.512386	0.100232	0.143483	0.372457
0.0595258	0.597615	0.530195	0.0824232	0.132034	0.458959
0.0671583	0.601431	0.535283	0.0658862	0.126946	0.481856
0.102776	0.574718	0.550548	0.0646141	0.095144	0.396627
0.125674	0.544188	0.563269	0.0836953	0.0798791	0.297405
0.133306	0.534011	0.579806	0.078607	0.0760628	0.254154
0.133306	0.530195	0.600159	0.0709745	0.0849674	0.270691
0.100232	0.507298	0.657403	0.0569816	0.0875115	0.270691
0.0773349	0.474223	0.735	0.0251797	0.0722466	0.213447
0.0989602	0.437333	0.803692	0.00737057	0.0582537	0.138395
0.0913278	0.39281	0.83295	-0.00916645	0.0480771	0.115497
0.0735187	0.376273	0.840582	-0.0206152	0.046805	0.165108
0.0595258	0.371185	0.849487	-0.034608	0.0506213	0.209631
0.0340842	0.371185	0.836766	-0.049873	0.0480771	0.208359
-0.00407814	0.400443	0.806236	-0.0447847	0.0518933	0.137123
-0.0218872	0.396627	0.705742	-0.0447847	0.0646141	0.0607979
-0.0295197	0.387722	0.635778	-0.0307918	0.0798791	0.0366284
-0.0511451	0.368641	0.610336	-0.0193431	0.105321	0.0671583
-0.0651379	0.336839	0.586166	-0.00916645	0.139667	0.118041
-0.0804029	0.306309	0.555637	0.00101018	0.18419	0.152388
-0.0956678	0.303765	0.532739	-0.00280606	0.194366	0.152388
-0.117293	0.359736	0.498393	-0.00280606	0.199454	0.170197
-0.131286	0.439877	0.451326	0.00609849	0.180373	0.214719
-0.140191	0.537827	0.406803	0.00355434	0.137123	0.242705
-0.132558	0.63705	0.353376	-0.00407814	0.109137	0.271963
-0.140191	0.71083	0.333023	-0.0269756	0.0862395	0.315214
-0.156728	0.766802	0.344471	-0.0282476	0.06207	0.363553
-0.183441	0.792243	0.336839	-0.0282476	0.046805	0.411892
-0.202522	0.816413	0.305037	-0.0282476	0.0404446	0.433517
-0.199978	0.822773	0.250338	-0.0295197	0.0111868	0.432245
-0.187257	0.810052	0.193094	-0.0320639	-0.0129827	0.436061
-0.161816	0.790971	0.133306	-0.0206152	-0.018071	0.45387
-0.136374	0.728639	0.0569816	-0.0575054	-0.0269756	0.485672
-0.109661	0.652315	0.00864265	-0.0943957	-0.0206152	0.502209
-0.0854912	0.591255	-0.0333359	-0.107117	-0.0282476	0.500937
-0.0753146	0.549276	-0.0676821	-0.110933	-0.0320639	0.483128
-0.105844	0.516202	-0.0943957	-0.100756	-0.0295197	0.456414
-0.146551	0.502209	-0.131286	-0.0943957	-0.0524171	0.437333
-0.178353	0.492033	-0.154183	-0.0918516	-0.0638658	0.419524
-0.197434	0.494577	-0.166904	-0.0956678	-0.0753146	0.391538
-0.192346	0.506025	-0.173265	-0.100756	-0.0943957	0.363553
-0.213971	0.489488	-0.184713	-0.110933	-0.113477	0.321574
-0.241957	0.467863	-0.192346	-0.128742	-0.161816	0.273235
-0.248317	0.458959	-0.184713	-0.147823	-0.187257	0.235073
-0.271215	0.467863	-0.158	-0.185985	-0.196162	0.204543
-0.303017	0.458959	-0.116021	-0.226692	-0.197434	0.177829
-0.343723	0.470407	-0.082947	-0.253406	-0.189802	0.157476
-0.372981	0.499665	-0.0447847	-0.280119	-0.192346	0.152388
-0.381886	0.526379	-0.018071	-0.297928	-0.187257	0.146027
-0.402239	0.584894	0.0239076	-0.295384	-0.179625	0.137123
-0.412415	0.647226	0.0747907	-0.280119	-0.177081	0.148571
-0.423864	0.689205	0.116769	-0.257222	-0.177081	0.16002
-0.456938	0.745176	0.156204	-0.244501	-0.163088	0.180373
-0.492556	0.799876	0.16638	-0.233052	-0.152911	0.201999
-0.52563	0.807508	0.172741	-0.219059	-0.141463	0.228712
-0.563793	0.785883	0.163836	-0.244501	-0.1033	0.260514
-0.587962	0.798604	0.16002	-0.295384	-0.0791308	0.279595
-0.573969	0.803692	0.151115	-0.32973	-0.0613217	0.298677
-0.552344	0.813869	0.118041	-0.338635	-0.0562334	0.313942
-0.514182	0.857119	0.0925999	-0.325914	-0.0575054	0.321574
-0.48874	0.90037	0.0697024	-0.322098	-0.0600496	0.339383
-0.444217	0.938532	0.0544375	-0.319554	-0.0778587	0.341927
-0.400967	0.951253	0.0442609	-0.32973	-0.104572	0.341927
-0.376797	0.949981	0.0506213	-0.356444	-0.126198	0.331751
-0.332274	0.942348	0.0671583	-0.371709	-0.137646	0.32539
-0.319554	0.925811	0.0913278	-0.39715	-0.137646	0.339383
-0.339907	0.913091	0.112953	-0.418776	-0.144007	0.344471
-0.32973	0.901642	0.132034	-0.431497	-0.154183	0.344471
-0.2992	0.8762	0.154932	-0.434041	-0.163088	0.353376
-0.309377	0.843126	0.156204	-0.432769	-0.173265	0.367369
-0.348811	0.804964	0.16002	-0.45821	-0.166904	0.376273
-0.375525	0.774434	0.163836	-0.498917	-0.168176	0.38645
-0.39079	0.748993	0.172741	-0.510366	-0.166904	0.400443
-0.400967	0.729911	0.168925	-0.498917	-0.16436	0.408075
-0.398423	0.714646	0.16638	-0.469659	-0.177081	0.432245
-0.408599	0.696837	0.16002	-0.450578	-0.182169	0.443694
-0.392062	0.685389	0.149843	-0.426408	-0.182169	0.457686
-0.369165	0.676484	0.142211	-0.403511	-0.151639	0.465319
-0.342451	0.675212	0.125674	-0.388246	-0.121109	0.474223
-0.319554	0.676484	0.120586	-0.351356	-0.105844	0.513658
-0.324642	0.686661	0.109137	-0.318282	-0.0931237	0.544188
-0.332274	0.712102	0.115497	-0.294112	-0.0816749	0.586166
-0.324642	0.726095	0.114225	-0.275031	-0.0562334	0.626873
-0.309377	0.745176	0.100232	-0.271215	-0.0193431	0.647226
-0.269943	0.748993	0.0671583	-0.277575	0.030268	0.658675
-0.230508	0.74136	0.0251797	-0.308105	0.0887836	0.652315
-0.207611	0.735	0.0213634	-0.357716	0.15366	0.652315
-0.189802	0.728639	0.0251797	-0.420048	0.218536	0.63705
-0.192346	0.719735	0.0353563	-0.465843	0.284684	0.617968
-0.193618	0.690477	0.0340842	-0.473475	0.347016	0.598887
-0.19489	0.652315	0.046805	-0.473475	0.408075	0.600159
-0.179625	0.60652	0.0607979	-0.437857	0.451326	0.614152
-0.147823	0.558181	0.0697024	-0.365349	0.492033	0.609064
-0.113477	0.517474	0.0862395	-0.301745	0.516202	0.583622
-0.0740425	0.489488	0.0811511	-0.243229	0.516202	0.546732
-0.0231593	0.466591	0.0824232	-0.222876	0.499665	0.513658
0.030268	0.439877	0.0722466	-0.210155	0.433517	0.489488
0.0671583	0.433517	0.0557096	-0.185985	0.359736	0.470407
0.0773349	0.433517	0.0442609	-0.169448	0.275779	0.467863
0.0964161	0.432245	0.0366284	-0.138918	0.203271	0.467863
0.104049	0.430973	0.0289959	-0.102028	0.132034	0.474223
0.102776	0.44751	0.00609849	-0.0536892	0.0646141	0.480584
0.0976882	0.485672	-0.0129827	-0.000261901	0.030268	0.475496
0.0735187	0.513658	-0.0396963	0.0404446	0.00991473	0.469135
0.0595258	0.544188	-0.0676821	0.0773349	-0.0129827	0.457686
0.0671583	0.579806	-0.0854912	0.110409	-0.0295197	0.451326
0.0582537	0.617968	-0.0943957	0.137123	-0.0549613	0.448782
0.0582537	0.671396	-0.0943957	0.157476	-0.0702262	0.433517
0.0607979	0.709558	-0.0918516	0.156204	-0.0880353	0.422068
0.0582537	0.728639	-0.110933	0.142211	-0.0956678	0.41062
0.0671583	0.714646	-0.152911	0.118041	-0.100756	0.39281
0.0913278	0.693021	-0.18853	0.0875115	-0.117293	0.383906
0.119314	0.675212	-0.219059	0.0658862	-0.123654	0.371185
0.148571	0.630689	-0.243229	0.0417167	-0.140191	0.361008
0.170197	0.586166	-0.247045	0.00864265	-0.145279	0.354648
0.193094	0.550548	-0.249589	-0.0206152	-0.141463	0.353376
0.217264	0.499665	-0.222876	-0.0587775	-0.128742	0.367369
0.237617	0.452598	-0.19489	-0.0804029	-0.107117	0.368641
0.218536	0.404259	-0.184713	-0.0956678	-0.0854912	0.366097
0.177829	0.390266	-0.152911	-0.0956678	-0.0562334	0.343199
0.154932	0.381362	-0.130014	-0.0778587	-0.034608	0.311397
0.111681	0.376273	-0.109661	-0.06641	-0.0231593	0.297405
0.0506213	0.39281	-0.104572	-0.034608	-0.00407814	0.2885
-0.00662229	0.425884	-0.128742	0.00355434	0.0162751	0.293588
-0.0193431	0.47804	-0.149095	0.0404446	0.0379005	0.289772
-0.00407814	0.516202	-0.156728	0.078607	0.0455329	0.285956
-0.0307918	0.530195	-0.151639	0.0849674	0.0518933	0.280868
-0.0765866	0.537827	-0.152911	0.0773349	0.0417167	0.274507
-0.110933	0.534011	-0.165632	0.0569816	0.0162751	0.269419
-0.132558	0.518746	-0.173265	0.0111868	-0.00407814	0.249066
-0.121109	0.504753	-0.161816	-0.0167989	-0.049873	0.223624
-0.128742	0.500937	-0.158	-0.0460567	-0.0651379	0.182917
-0.137646	0.486944	-0.173265	-0.0575054	-0.0676821	0.158748
-0.136374	0.444966	-0.185985	-0.0600496	-0.0486009	0.133306
-0.161816	0.414436	-0.213971	-0.0447847	-0.0295197	0.115497
-0.174537	0.390266	-0.236869	-0.0295197	-0.0142548	0.111681
-0.163088	0.38645	-0.266126	-0.0435126	0.0251797	0.119314
-0.168176	0.408075	-0.272487	-0.0511451	0.013731	0.134578
-0.159272	0.436061	-0.271215	-0.0600496	-0.0193431	0.147299
-0.16436	0.458959	-0.291568	-0.0702262	-0.0193431	0.156204
-0.178353	0.465319	-0.29284	-0.0765866	0.0213634	0.16002
-0.184713	0.461503	-0.296656	-0.0943957	0.102776	0.151115
-0.212699	0.456414	-0.287752	-0.0956678	0.161292	0.142211
-0.233052	0.464047	-0.261038	-0.0842191	0.203271	0.124402
-0.254678	0.472951	-0.230508	-0.0854912	0.229984	0.121858
-0.275031	0.455142	-0.193618	-0.0905795	0.266875	0.111681
-0.280119	0.44751	-0.173265	-0.0969399	0.292316	0.101504
-0.283935	0.448782	-0.154183	-0.0854912	0.293588	0.104049
-0.291568	0.420796	-0.147823	-0.082947	0.274507	0.101504
-0.295384	0.408075	-0.154183	-0.0778587	0.236345	0.109137
-0.305561	0.39281	-0.161816	-0.0702262	0.171469	0.111681
-0.313193	0.419524	-0.174537	-0.0867633	0.0913278	0.12313
-0.336091	0.456414	-0.169448	-0.0905795	0.046805	0.128218
-0.339907	0.474223	-0.177081	-0.0727704	0.0124589	0.132034
-0.32973	0.488216	-0.198706	-0.0536892	-0.0396963	0.149843
-0.332274	0.489488	-0.220332	-0.0142548	-0.0714983	0.156204
-0.318282	0.495849	-0.247045	0.0162751	-0.0943957	0.176557
-0.294112	0.471679	-0.261038	0.0239076	-0.116021	0.188006
-0.269943	0.428429	-0.289024	0.00355434	-0.145279	0.194366
-0.252134	0.413164	-0.319554	0.00737057	-0.184713	0.205815
-0.248317	0.387722	-0.356444	0.0226355	-0.226692	0.219808
-0.269943	0.387722	-0.381886	0.0162751	-0.278847	0.237617
-0.303017	0.411892	-0.407327	0.0111868	-0.285208	0.247793
-0.336091	0.420796	-0.440401	-0.00153398	-0.25595	0.26433
-0.351356	0.433517	-0.442945	-0.0447847	-0.243229	0.287228
-0.346267	0.451326	-0.42132	-0.0880353	-0.247045	0.311397
-0.332274	0.451326	-0.374253	-0.152911	-0.267398	0.336839
-0.32973	0.436061	-0.322098	-0.217787	-0.275031	0.352104
-0.331002	0.411892	-0.277575	-0.254678	-0.26231	0.381362
-0.319554	0.413164	-0.226692	-0.285208	-0.238141	0.41062
-0.32973	0.424612	-0.18853	-0.28648	-0.191074	0.436061
-0.367893	0.444966	-0.130014	-0.264854	-0.165632	0.460231
-0.407327	0.469135	-0.0854912	-0.253406	-0.13383	0.485672
-0.446762	0.492033	-0.0460567	-0.236869	-0.0956678	0.513658
-0.484924	0.495849	-0.0307918	-0.219059	-0.0536892	0.540372
-0.502733	0.479312	-0.0206152	-0.175809	-0.0167989	0.586166
-0.524358	0.471679	-0.0231593	-0.126198	0.00991473	0.621785
-0.54344	0.45387	-0.0358801	-0.0918516	-0.000261901	0.652315
-0.554888	0.430973	-0.0460567	-0.0638658	-0.0257035	0.666307
-0.545984	0.439877	-0.0714983	-0.049873	-0.0460567	0.654859
-0.530719	0.457686	-0.102028	-0.0307918	-0.0714983	0.640866
-0.51927	0.462775	-0.107117	-0.0129827	-0.06641	0.631961
-0.497645	0.457686	-0.107117	-0.0142548	-0.0269756	0.630689
-0.504005	0.450054	-0.0854912	-0.00407814	0.00991473	0.617968
-0.514182	0.475496	-0.06641	0.00101018	0.0429888	0.61924
-0.517998	0.527651	-0.0536892	0.013731	0.0913278	0.614152
-0.51927	0.556909	-0.0384243	0.0518933	0.114225	0.607792
-0.511638	0.60652	-0.0333359	0.0849674	0.132034	0.579806
-0.517998	0.681572	-0.0155268	0.116769	0.12949	0.520018
-0.51291	0.715918	0.00228226	0.143483	0.12949	0.462775
-0.521814	0.687933	0.0328121	0.148571	0.188006	0.396627
-0.568881	0.634505	0.0506213	0.133306	0.246521	0.344471
-0.575242	0.548004	0.0798791	0.102776	0.289772	0.2885
-0.559977	0.474223	0.115497	0.0824232	0.364825	0.218536
-0.559977	0.425884	0.12949	0.0722466	0.475496	0.140939
-0.565065	0.388994	0.158748	0.0544375	0.560725	0.078607
-0.584146	0.39281	0.172741	0.046805	0.616696	0.0518933
-0.624853	0.400443	0.181645	0.0607979	0.681572	0.00355434
-0.67828	0.394083	0.179101	0.0824232	0.733728	-0.0206152
-0.716442	0.372457	0.158748	0.0887836	0.785883	-0.0104385
-0.73934	0.371185	0.140939	0.0417167	0.818957	0.00482641
-0.792767	0.402987	0.106593	0.00737057	0.859663	-0.0155268
-0.844922	0.437333	0.0773349	-0.0307918	0.881289	-0.0536892
-0.905982	0.461503	0.0404446	-0.0702262	0.844398	-0.0575054
-0.951777	0.486944	0.00101018	-0.100756	0.826589	-0.0524171
-0.964498	0.540372	-0.0244314	-0.12747	0.785883	-0.0651379
-0.937784	0.624329	-0.0460567	-0.135102	0.724823	-0.105844
-0.884357	0.696837	-0.0333359	-0.132558	0.685389	-0.152911
-0.828385	0.729911	-0.0104385	-0.114749	0.677756	-0.17072
-0.788951	0.768074	0.00991473	-0.0804029	0.691749	-0.185985
-0.738068	0.824045	0.0353563	-0.0447847	0.666307	-0.173265
-0.677008	0.857119	0.0582537	-0.00407814	0.60652	-0.177081
-0.593051	0.8762	0.102776	0.013731	0.54546	-0.191074
-0.528175	0.86348	0.128218	0.00737057	0.485672	-0.206339
-0.498917	0.829133	0.162564	-0.0206152	0.458959	-0.210155
-0.478564	0.80878	0.198182	-0.0562334	0.45387	-0.206339
-0.481108	0.792243	0.209631	-0.0804029	0.430973	-0.210155
-0.467115	0.773162	0.213447	-0.098212	0.428429	-0.215243
-0.453122	0.729911	0.193094	-0.12747	0.469135	-0.222876
-0.455666	0.682844	0.182917	-0.155456	0.504753	-0.207611
-0.45185	0.640866	0.161292	-0.177081	0.513658	-0.183441
-0.454394	0.605248	0.126946	-0.189802	0.486944	-0.166904
-0.460754	0.593799	0.095144	-0.219059	0.448782	-0.161816
-0.474747	0.584894	0.0506213	-0.258494	0.446238	-0.180897
-0.48238	0.602703	0.0340842	-0.295384	0.436061	-0.202522
-0.472203	0.620513	0.015003	-0.308105	0.45387	-0.227964
-0.464571	0.620513	0.00609849	-0.290296	0.479312	-0.261038
-0.446762	0.630689	0.00609849	-0.26231	0.490761	-0.285208
-0.441673	0.620513	-0.00407814	-0.243229	0.506025	-0.313193
-0.426408	0.611608	-0.00153398	-0.25595	0.498393	-0.341179
-0.39079	0.591255	-0.00153398	-0.268671	0.499665	-0.366621
-0.362804	0.583622	-0.0231593	-0.227964	0.504753	-0.381886
-0.320826	0.600159	-0.0575054	-0.182169	0.492033	-0.39079
-0.253406	0.603976	-0.107117	-0.155456	0.472951	-0.400967
-0.187257	0.591255	-0.132558	-0.112205	0.442422	-0.385702
-0.116021	0.579806	-0.152911	-0.0956678	0.394083	-0.370437
-0.0511451	0.586166	-0.150367	-0.0918516	0.331751	-0.32973
0.0175472	0.591255	-0.141463	-0.0867633	0.280868	-0.282663
0.0760628	0.595071	-0.113477	-0.098212	0.254154	-0.248317
0.132034	0.573446	-0.0740425	-0.1033	0.229984	-0.199978
0.170197	0.550548	-0.0460567	-0.117293	0.200727	-0.177081
0.175285	0.532739	0.00101018	-0.145279	0.16638	-0.166904
0.18419	0.503481	0.0493492	-0.173265	0.118041	-0.179625
0.186734	0.460231	0.0773349	-0.222876	0.0849674	-0.197434
0.179101	0.414436	0.0875115	-0.268671	0.0506213	-0.227964
0.176557	0.391538	0.0671583	-0.291568	0.0162751	-0.269943
0.188006	0.353376	0.0404446	-0.296656	0.00737057	-0.295384
0.205815	0.331751	0.0264518	-0.287752	0.00228226	-0.314465
0.233801	0.322846	0.013731	-0.290296	0.0124589	-0.325914
0.280868	0.274507	-0.00407814	-0.289024	0.0315401	-0.341179
0.303765	0.229984	-0.0396963	-0.297928	0.0429888	-0.36026
0.321574	0.168925	-0.0714983	-0.31701	0.046805	-0.375525
0.334295	0.115497	-0.104572	-0.319554	0.0417167	-0.385702
0.336839	0.0773349	-0.137646	-0.320826	0.0340842	-0.392062
0.321574	0.0404446	-0.168176	-0.31701	0.030268	-0.416232
0.289772	0.0162751	-0.196162	-0.300472	0.0213634	-0.432769
0.260514	-0.00662229	-0.222876	-0.282663	0.030268	-0.468387
0.226168	-0.0460567	-0.250861	-0.259766	0.0455329	-0.509093
0.186734	-0.0969399	-0.285208	-0.263582	0.0658862	-0.544712
0.148571	-0.107117	-0.309377	-0.272487	0.0913278	-0.565065
0.106593	-0.121109	-0.331002	-0.281391	0.111681	-0.568881
0.0607979	-0.110933	-0.32973	-0.297928	0.142211	-0.568881
0.00864265	-0.0702262	-0.310649	-0.301745	0.172741	-0.547256
-0.0396963	-0.0231593	-0.283935	-0.31701	0.209631	-0.52563
-0.0651379	0.00737057	-0.239413	-0.344995	0.250338	-0.505277
-0.0740425	0.013731	-0.199978	-0.366621	0.291044	-0.496373
-0.0778587	0.00355434	-0.171993	-0.395878	0.340655	-0.501461
-0.098212	-0.0358801	-0.146551	-0.406055	0.383906	-0.477291
-0.132558	-0.0600496	-0.121109	-0.42132	0.42334	-0.440401
-0.149095	-0.0676821	-0.0676821	-0.430225	0.47804	-0.406055
-0.145279	-0.049873	-0.0193431	-0.423864	0.525107	-0.369165
-0.130014	-0.0231593	0.00864265	-0.420048	0.558181	-0.370437
-0.121109	0.00737057	0.0264518	-0.404783	0.587439	-0.381886
-0.123654	0.0200914	0.0111868	-0.395878	0.61288	-0.400967
-0.136374	0.0239076	-0.0142548	-0.389518	0.638322	-0.416232
-0.136374	0.0379005	-0.0562334	-0.370437	0.658675	-0.434041
-0.114749	0.015003	-0.0778587	-0.32973	0.675212	-0.462027
-0.116021	-0.018071	-0.082947	-0.259766	0.686661	-0.474747
-0.131286	-0.0447847	-0.0969399	-0.199978	0.693021	-0.487468
-0.147823	-0.0447847	-0.100756	-0.149095	0.705742	-0.477291
-0.166904	-0.0167989	-0.112205	-0.117293	0.707014	-0.464571
-0.155456	-0.00280606	-0.102028	-0.105844	0.708286	-0.450578
-0.137646	0.00101018	-0.112205	-0.104572	0.712102	-0.431497
-0.12747	-0.00535022	-0.130014	-0.117293	0.703198	-0.413688
-0.109661	0.00355434	-0.155456	-0.12747	0.696837	-0.385702
-0.100756	0.00991473	-0.205067	-0.119837	0.676484	-0.358988
-0.0816749	0.00991473	-0.241957	-0.116021	0.666307	-0.341179
-0.0613217	0.00609849	-0.278847	-0.102028	0.659947	-0.32973
-0.0129827	-0.0257035	-0.325914	-0.0905795	0.670124	-0.32973
0.0379005	-0.0575054	-0.356444	-0.0778587	0.687933	-0.31701
0.0607979	-0.0842191	-0.376797	-0.0447847	0.685389	-0.318282
0.06207	-0.0880353	-0.380613	-0.0193431	0.665035	-0.336091
0.0404446	-0.0918516	-0.371709	0.00737057	0.621785	-0.369165
0.030268	-0.0854912	-0.370437	0.0289959	0.581078	-0.426408
0.0111868	-0.0905795	-0.347539	0.0506213	0.54546	-0.470931
-0.0244314	-0.107117	-0.313193	0.0735187	0.486944	-0.520542
-0.0587775	-0.124926	-0.277575	0.078607	0.422068	-0.548528
-0.0931237	-0.161816	-0.248317	0.0862395	0.345744	-0.559977
-0.118565	-0.19489	-0.220332	0.0875115	0.268147	-0.557432
-0.165632	-0.205067	-0.187257	0.095144	0.212175	-0.548528
-0.222876	-0.220332	-0.152911	0.104049	0.143483	-0.540895
-0.258494	-0.254678	-0.121109	0.105321	0.0862395	-0.523086
-0.287752	-0.273759	-0.112205	0.107865	0.06207	-0.486196
-0.301745	-0.239413	-0.116021	0.130762	0.0773349	-0.430225
-0.301745	-0.179625	-0.118565	0.162564	0.0989602	-0.348811
-0.29284	-0.159272	-0.130014	0.19055	0.0938719	-0.266126
-0.258494	-0.137646	-0.146551	0.203271	0.105321	-0.18853
-0.212699	-0.126198	-0.185985	0.203271	0.0976882	-0.130014
-0.163088	-0.130014	-0.248317	0.215991	0.0862395	-0.0893074
-0.137646	-0.137646	-0.311921	0.237617	0.0709745	-0.0524171
-0.100756	-0.155456	-0.394606	0.271963	0.0340842	-0.0358801
-0.0447847	-0.16436	-0.437857	0.315214	0.00355434	-0.0486009
-0.0129827	-0.163088	-0.441673	0.338111	-0.0396963	-0.0804029
-0.0117106	-0.17072	-0.442945	0.339383	-0.0918516	-0.128742
-0.0295197	-0.182169	-0.436585	0.303765	-0.141463	-0.161816
-0.034608	-0.208883	-0.459482	0.255426	-0.184713	-0.18853
-0.0396963	-0.224148	-0.483652	0.238889	-0.205067	-0.189802
-0.0613217	-0.245773	-0.492556	0.223624	-0.224148	-0.183441
-0.105844	-0.269943	-0.493828	0.215991	-0.235596	-0.182169
-0.173265	-0.261038	-0.467115	0.19691	-0.247045	-0.184713
-0.222876	-0.254678	-0.448034	0.176557	-0.264854	-0.222876
-0.258494	-0.241957	-0.425136	0.170197	-0.280119	-0.258494
-0.291568	-0.222876	-0.39715	0.148571	-0.291568	-0.294112
-0.320826	-0.212699	-0.375525	0.137123	-0.2992	-0.300472
-0.358988	-0.193618	-0.342451	0.133306	-0.29284	-0.269943
-0.369165	-0.192346	-0.306833	0.137123	-0.295384	-0.236869
-0.358988	-0.187257	-0.264854	0.15366	-0.306833	-0.197434
-0.32973	-0.184713	-0.206339	0.163836	-0.306833	-0.173265
-0.310649	-0.159272	-0.142735	0.151115	-0.306833	-0.156728
-0.294112	-0.131286	-0.0791308	0.133306	-0.295384	-0.146551
-0.258494	-0.107117	-0.0193431	0.102776	-0.291568	-0.131286
-0.229236	-0.0842191	0.0366284	0.0798791	-0.315737	-0.102028
-0.183441	-0.0905795	0.095144	0.0493492	-0.325914	-0.0740425
-0.116021	-0.0943957	0.12313	0.0379005	-0.327186	-0.0307918
-0.0549613	-0.0943957	0.143483	0.0658862	-0.313193	-0.00789437
-0.0231593	-0.100756	0.148571	0.0976882	-0.289024	-0.00916645
-0.034608	-0.0893074	0.142211	0.121858	-0.244501	-0.0206152
-0.0536892	-0.06641	0.12313	0.12949	-0.165632	-0.0511451
-0.0893074	-0.0638658	0.0887836	0.137123	-0.105844	-0.0905795
-0.137646	-0.0702262	0.0722466	0.148571	-0.0778587	-0.141463
-0.161816	-0.0295197	0.0366284	0.137123	-0.0740425	-0.184713
-0.199978	-0.00916645	-0.00407814	0.130762	-0.0880353	-0.197434
-0.222876	0.00991473	-0.0549613	0.137123	-0.113477	-0.205067
-0.239413	0.0162751	-0.113477	0.126946	-0.149095	-0.187257
-0.258494	0.0277238	-0.156728	0.112953	-0.178353	-0.173265
-0.268671	0.0582537	-0.19489	0.0976882	-0.203795	-0.151639
-0.281391	0.0964161	-0.222876	0.0747907	-0.230508	-0.140191
-0.289024	0.147299	-0.230508	0.0811511	-0.254678	-0.158
-0.283935	0.210903	-0.229236	0.0671583	-0.289024	-0.156728
-0.276303	0.263058	-0.234324	0.0315401	-0.300472	-0.161816
-0.249589	0.301221	-0.253406	-0.00535022	-0.318282	-0.183441
-0.224148	0.335567	-0.264854	-0.0371522	-0.339907	-0.198706
-0.198706	0.363553	-0.269943	-0.049873	-0.357716	-0.202522
-0.136374	0.38645	-0.282663	-0.06641	-0.376797	-0.189802
-0.0587775	0.383906	-0.300472	-0.0778587	-0.392062	-0.198706
0.00609849	0.364825	-0.319554	-0.0969399	-0.409871	-0.208883
0.0366284	0.340655	-0.322098	-0.12747	-0.432769	-0.220332
0.046805	0.334295	-0.324642	-0.151639	-0.45185	-0.243229
0.0429888	0.339383	-0.324642	-0.177081	-0.464571	-0.249589
0.0251797	0.362281	-0.314465	-0.202522	-0.441673	-0.235596
-0.00407814	0.400443	-0.313193	-0.197434	-0.398423	-0.197434
-0.034608	0.422068	-0.310649	-0.20125	-0.358988	-0.177081
-0.0460567	0.457686	-0.311921	-0.219059	-0.31701	-0.17072
-0.0511451	0.489488	-0.294112	-0.238141	-0.2992	-0.17072
-0.0575054	0.502209	-0.281391	-0.247045	-0.268671	-0.18853
-0.0587775	0.4844	-0.259766	-0.243229	-0.238141	-0.197434
-0.0600496	0.465319	-0.240685	-0.207611	-0.220332	-0.205067
-0.0562334	0.444966	-0.241957	-0.17072	-0.193618	-0.197434
-0.0244314	0.42334	-0.243229	-0.117293	-0.177081	-0.185985
-0.00662229	0.422068	-0.247045	-0.06641	-0.159272	-0.202522
-0.00280606	0.424612	-0.238141	-0.0384243	-0.146551	-0.216515
-0.0117106	0.436061	-0.219059	-0.0307918	-0.151639	-0.243229
-0.0193431	0.455142	-0.203795	-0.0358801	-0.149095	-0.263582
0.00737057	0.428429	-0.187257	-0.06641	-0.151639	-0.271215
0.0264518	0.383906	-0.185985	-0.098212	-0.151639	-0.269943
0.0315401	0.321574	-0.193618	-0.138918	-0.136374	-0.254678
0.0506213	0.270691	-0.216515	-0.168176	-0.131286	-0.249589
0.0709745	0.245249	-0.244501	-0.189802	-0.123654	-0.240685
0.0964161	0.240161	-0.264854	-0.206339	-0.119837	-0.220332
0.115497	0.245249	-0.289024	-0.216515	-0.119837	-0.19489
0.135851	0.218536	-0.2992	-0.206339	-0.112205	-0.163088
0.144755	0.193094	-0.318282	-0.182169	-0.109661	-0.158
0.15366	0.191822	-0.325914	-0.171993	-0.107117	-0.173265
0.182917	0.186734	-0.344995	-0.169448	-0.126198	-0.216515
0.219808	0.193094	-0.36026	-0.168176	-0.141463	-0.264854
0.240161	0.177829	-0.372981	-0.161816	-0.155456	-0.306833
0.25797	0.16638	-0.381886	-0.168176	-0.180897	-0.313193
0.266875	0.152388	-0.36026	-0.149095	-0.187257	-0.280119
0.261786	0.143483	-0.338635	-0.128742	-0.183441	-0.238141
0.261786	0.152388	-0.308105	-0.12747	-0.168176	-0.216515
0.273235	0.167653	-0.287752	-0.132558	-0.147823	-0.208883
0.284684	0.186734	-0.28648	-0.146551	-0.13383	-0.227964
0.283412	0.193094	-0.280119	-0.173265	-0.107117	-0.258494
0.298677	0.214719	-0.295384	-0.199978	-0.0727704	-0.291568
0.312669	0.22108	-0.308105	-0.230508	-0.0396963	-0.308105
0.338111	0.240161	-0.332274	-0.248317	0.00482641	-0.32337
0.381362	0.245249	-0.366621	-0.269943	0.0366284	-0.320826
0.402987	0.22744	-0.388246	-0.294112	0.0658862	-0.318282
0.413164	0.224896	-0.39079	-0.303017	0.0773349	-0.322098
0.405531	0.238889	-0.379341	-0.311921	0.0913278	-0.334819
0.385178	0.245249	-0.381886	-0.32337	0.119314	-0.358988
0.367369	0.223624	-0.371709	-0.342451	0.138395	-0.370437
0.341927	0.219808	-0.357716	-0.351356	0.170197	-0.370437
0.336839	0.189278	-0.356444	-0.355172	0.194366	-0.352628
0.320302	0.154932	-0.338635	-0.361532	0.207087	-0.336091
0.302493	0.125674	-0.319554	-0.352628	0.207087	-0.334819
0.293588	0.078607	-0.28648	-0.337363	0.194366	-0.324642
0.283412	0.0569816	-0.273759	-0.319554	0.194366	-0.319554
0.283412	0.0340842	-0.269943	-0.304289	0.18419	-0.2992
0.283412	0.00737057	-0.259766	-0.304289	0.167653	-0.295384
0.277051	-0.00916645	-0.248317	-0.289024	0.138395	-0.289024
0.289772	-0.0167989	-0.22542	-0.276303	0.111681	-0.250861
0.292316	-0.0447847	-0.19489	-0.281391	0.0976882	-0.230508
0.299949	-0.0549613	-0.16436	-0.273759	0.0824232	-0.210155
0.308853	-0.0384243	-0.146551	-0.276303	0.0836953	-0.216515
0.29486	-0.0206152	-0.152911	-0.300472	0.0875115	-0.221604
0.296132	0.030268	-0.149095	-0.32337	0.0747907	-0.226692
0.315214	0.0658862	-0.156728	-0.342451	0.0735187	-0.227964
0.324118	0.0938719	-0.166904	-0.36026	0.0722466	-0.202522
0.339383	0.119314	-0.18853	-0.392062	0.0862395	-0.165632
0.339383	0.132034	-0.18853	-0.416232	0.100232	-0.112205
0.312669	0.156204	-0.18853	-0.444217	0.132034	-0.0231593
0.293588	0.152388	-0.205067	-0.459482	0.188006	0.0518933
0.280868	0.119314	-0.215243	-0.464571	0.223624	0.0811511
0.274507	0.0862395	-0.229236	-0.463299	0.265603	0.0684304
0.265603	0.0124589	-0.243229	-0.442945	0.298677	0.00101018
0.25797	-0.0854912	-0.257222	-0.430225	0.321574	-0.0714983
0.254154	-0.171993	-0.268671	-0.42132	0.340655	-0.141463
0.245249	-0.197434	-0.253406	-0.406055	0.334295	-0.189802
0.247793	-0.211427	-0.25595	-0.403511	0.331751	-0.224148
0.25161	-0.233052	-0.258494	-0.385702	0.322846	-0.249589
0.241433	-0.268671	-0.250861	-0.362804	0.310125	-0.287752
0.22108	-0.313193	-0.259766	-0.336091	0.292316	-0.320826
0.194366	-0.318282	-0.271215	-0.305561	0.25161	-0.336091
0.204543	-0.318282	-0.295384	-0.290296	0.233801	-0.357716
0.203271	-0.305561	-0.315737	-0.26231	0.204543	-0.365349
0.198182	-0.283935	-0.31701	-0.240685	0.168925	-0.362804
0.176557	-0.249589	-0.32337	-0.236869	0.125674	-0.367893
0.163836	-0.197434	-0.322098	-0.220332	0.0684304	-0.356444
0.161292	-0.177081	-0.320826	-0.215243	0.030268	-0.344995
0.142211	-0.175809	-0.319554	-0.207611	-0.0193431	-0.310649
0.121858	-0.152911	-0.318282	-0.206339	-0.0714983	-0.264854
0.106593	-0.155456	-0.311921	-0.222876	-0.108389	-0.234324
0.106593	-0.156728	-0.2992	-0.22542	-0.158	-0.185985
0.0964161	-0.171993	-0.294112	-0.23178	-0.187257	-0.149095
0.078607	-0.185985	-0.2992	-0.238141	-0.213971	-0.124926
0.0773349	-0.207611	-0.295384	-0.240685	-0.226692	-0.0969399
0.06207	-0.238141	-0.301745	-0.234324	-0.213971	-0.0765866
0.0544375	-0.23178	-0.309377	-0.205067	-0.22542	-0.0524171
0.0569816	-0.217787	-0.324642	-0.189802	-0.234324	-0.0371522
0.0506213	-0.217787	-0.337363	-0.183441	-0.222876	-0.0295197
0.0213634	-0.219059	-0.319554	-0.177081	-0.203795	-0.0307918
-0.0206152	-0.208883	-0.309377	-0.179625	-0.17072	-0.0307918
-0.049873	-0.192346	-0.313193	-0.192346	-0.149095	-0.0142548
-0.082947	-0.179625	-0.311921	-0.205067	-0.118565	0.00101018
-0.107117	-0.150367	-0.304289	-0.221604	-0.0867633	0.0213634
-0.135102	-0.104572	-0.278847	-0.221604	-0.0638658	0.0518933
-0.159272	-0.0854912	-0.280119	-0.217787	-0.034608	0.0709745
-0.174537	-0.0918516	-0.295384	-0.227964	-0.0142548	0.0925999
-0.185985	-0.121109	-0.313193	-0.226692	0.0175472	0.100232
-0.205067	-0.151639	-0.331002	-0.207611	0.0544375	0.132034
-0.213971	-0.169448	-0.32973	-0.179625	0.0875115	0.179101
-0.18853	-0.193618	-0.328458	-0.158	0.128218	0.194366
-0.163088	-0.217787	-0.324642	-0.132558	0.137123	0.167653
-0.152911	-0.210155	-0.311921	-0.108389	0.12949	0.130762
-0.146551	-0.203795	-0.310649	-0.0702262	0.0887836	0.12949
-0.136374	-0.198706	-0.2992	-0.0307918	0.0175472	0.135851
-0.135102	-0.207611	-0.283935	-0.0142548	-0.0460567	0.125674
-0.121109	-0.215243	-0.280119	0.013731	-0.104572	0.106593
-0.105844	-0.219059	-0.275031	0.0366284	-0.151639	0.0849674
-0.107117	-0.217787	-0.250861	0.063342	-0.18853	0.0747907
-0.131286	-0.238141	-0.229236	0.0849674	-0.189802	0.046805
-0.152911	-0.278847	-0.197434	0.106593	-0.191074	0.0264518
-0.183441	-0.306833	-0.180897	0.130762	-0.196162	0.0213634
-0.240685	-0.297928	-0.166904	0.149843	-0.142735	0.0162751
-0.295384	-0.247045	-0.178353	0.170197	-0.0714983	0.00482641
-0.348811	-0.207611	-0.192346	0.189278	-0.0167989	-0.0193431
-0.412415	-0.207611	-0.212699	0.185462	0.0251797	-0.0396963
-0.473475	-0.193618	-0.234324	0.19055	0.0366284	-0.0600496
-0.497645	-0.151639	-0.238141	0.19055	0.0404446	-0.0880353
-0.492556	-0.0816749	-0.240685	0.179101	0.00101018	-0.108389
-0.490012	-0.00789437	-0.217787	0.161292	-0.049873	-0.132558
-0.487468	0.0798791	-0.178353	0.130762	-0.098212	-0.137646
-0.456938	0.180373	-0.135102	0.106593	-0.16436	-0.12747
-0.418776	0.241433	-0.0943957	0.0836953	-0.217787	-0.112205
-0.39715	0.280868	-0.0804029	0.0646141	-0.258494	-0.0600496
-0.361532	0.315214	-0.0638658	0.0671583	-0.2992	-0.00407814
-0.322098	0.322846	-0.0447847	0.0595258	-0.32973	0.0518933
-0.280119	0.330479	-0.018071	0.0646141	-0.364076	0.0773349
-0.238141	0.31903	0.0162751	0.0836953	-0.392062	0.078607
-0.207611	0.313942	0.0340842	0.0773349	-0.418776	0.0925999
-0.198706	0.301221	0.0417167	0.06207	-0.422592	0.107865
-0.196162	0.269419	0.0607979	0.0518933	-0.42132	0.106593
-0.202522	0.240161	0.0849674	0.0557096	-0.417504	0.118041
-0.224148	0.224896	0.0862395	0.0544375	-0.39715	0.147299
-0.276303	0.233801	0.0569816	0.0366284	-0.383158	0.194366
-0.318282	0.260514	0.0379005	0.0188193	-0.372981	0.224896
-0.339907	0.293588	0.0239076	-0.0206152	-0.370437	0.260514
-0.364076	0.336839	0.00609849	-0.0575054	-0.381886	0.2885
-0.38443	0.368641	-0.00535022	-0.0804029	-0.385702	0.29486
-0.393334	0.394083	-0.0129827	-0.0918516	-0.393334	0.306309
-0.398423	0.41062	0.00228226	-0.0905795	-0.388246	0.299949
-0.395878	0.451326	0.00737057	-0.0918516	-0.403511	0.271963
-0.39715	0.51493	0.0124589	-0.0613217	-0.42768	0.222352
-0.367893	0.58235	0.0328121	-0.0129827	-0.411143	0.172741
-0.314465	0.638322	0.0964161	0.0264518	-0.358988	0.109137
-0.282663	0.679028	0.168925	0.0557096	-0.318282	0.0264518
-0.271215	0.724823	0.213447	0.0697024	-0.297928	-0.0231593
-0.278847	0.770618	0.270691	0.0671583	-0.285208	-0.0753146
-0.303017	0.799876	0.316486	0.0646141	-0.268671	-0.12747
-0.346267	0.797332	0.361008	0.0646141	-0.269943	-0.173265
-0.400967	0.774434	0.39281	0.0747907	-0.277575	-0.219059
-0.45821	0.743904	0.387722	0.0735187	-0.280119	-0.23178
-0.514182	0.703198	0.35592	0.0735187	-0.280119	-0.213971
-0.568881	0.677756	0.29486	0.0798791	-0.269943	-0.168176
-0.621036	0.64977	0.213447	0.0824232	-0.269943	-0.130014
-0.682096	0.600159	0.147299	0.0887836	-0.26231	-0.126198
-0.735523	0.569629	0.0760628	0.0773349	-0.253406	-0.117293
-0.783862	0.504753	0.0251797	0.0518933	-0.241957	-0.110933
-0.820753	0.41698	-0.0104385	0.0239076	-0.216515	-0.105844
-0.820753	0.339383	-0.0524171	0.00101018	-0.203795	-0.114749
-0.823297	0.278323	-0.0905795	-0.0193431	-0.18853	-0.117293
-0.818209	0.237617	-0.142735	-0.0562334	-0.171993	-0.132558
-0.786407	0.199454	-0.179625	-0.105844	-0.163088	-0.147823
-0.757149	0.152388	-0.202522	-0.141463	-0.156728	-0.141463
-0.743156	0.126946	-0.197434	-0.175809	-0.165632	-0.144007
-0.716442	0.121858	-0.18853	-0.18853	-0.182169	-0.142735
-0.702449	0.0976882	-0.20125	-0.19489	-0.212699	-0.163088
-0.656655	0.078607	-0.212699	-0.202522	-0.230508	-0.193618
-0.593051	0.0862395	-0.216515	-0.212699	-0.226692	-0.230508
-0.540895	0.0824232	-0.213971	-0.22542	-0.226692	-0.254678
-0.48874	0.0824232	-0.197434	-0.238141	-0.216515	-0.263582
-0.432769	0.107865	-0.199978	-0.25595	-0.198706	-0.283935
-0.389518	0.119314	-0.217787	-0.243229	-0.182169	-0.295384
-0.355172	0.154932	-0.226692	-0.224148	-0.138918	-0.32337
-0.331002	0.198182	-0.224148	-0.206339	-0.117293	-0.346267
-0.332274	0.22108	-0.197434	-0.198706	-0.0842191	-0.334819
-0.346267	0.226168	-0.156728	-0.207611	-0.0396963	-0.328458
-0.381886	0.214719	-0.126198	-0.207611	-0.0142548	-0.308105
-0.416232	0.207087	-0.114749	-0.212699	0.00228226	-0.287752
-0.449306	0.201999	-0.126198	-0.217787	0.0404446	-0.289024
-0.473475	0.199454	-0.145279	-0.238141	0.0760628	-0.289024
-0.502733	0.215991	-0.137646	-0.258494	0.0976882	-0.295384
-0.538351	0.229984	-0.114749	-0.273759	0.106593	-0.285208
-0.54344	0.238889	-0.099484	-0.289024	0.107865	-0.280119
-0.505277	0.22744	-0.100756	-0.277575	0.104049	-0.285208
-0.456938	0.204543	-0.100756	-0.263582	0.116769	-0.283935
-0.400967	0.170197	-0.107117	-0.258494	0.148571	-0.304289
-0.341179	0.128218	-0.108389	-0.267398	0.163836	-0.331002
-0.283935	0.101504	-0.0969399	-0.26231	0.172741	-0.350084
-0.226692	0.0747907	-0.099484	-0.245773	0.204543	-0.352628
-0.187257	0.0671583	-0.0943957	-0.222876	0.25161	-0.352628
-0.163088	0.0684304	-0.0956678	-0.199978	0.297405	-0.379341
-0.166904	0.0773349	-0.098212	-0.193618	0.372457	-0.393334
-0.187257	0.0989602	-0.0804029	-0.210155	0.470407	-0.408599
[truncated: 1,342 more rows]

## Sheet: Rat2-Decision making
Trial 1	Trial 2	Trial 3	Trial 4	Trial 5
0.0188193	0.0442609	0.00991473	-0.0307918	0.0531654
0.0239076	0.0493492	0.013731	-0.0282476	0.0506213
0.0213634	0.0557096	0.0200914	-0.018071	0.0557096
0.015003	0.0404446	0.0213634	-0.0167989	0.06207
0.0200914	0.0442609	0.0264518	-0.0167989	0.0773349
0.0175472	0.0417167	0.0277238	-0.0155268	0.0849674
0.0264518	0.0366284	0.0264518	-0.0142548	0.0887836
0.0213634	0.0289959	0.0124589	-0.0117106	0.0760628
0.0175472	0.0175472	0.0188193	-0.0142548	0.0684304
0.0175472	0.0175472	0.0200914	-0.00407814	0.0569816
0.00737057	0.0111868	0.00737057	-0.00535022	0.0557096
0.00991473	0.015003	0.0251797	0.00355434	0.0607979
0.013731	0.0111868	0.0239076	-0.000261901	0.0671583
0.00737057	0.013731	0.015003	0.00101018	0.0722466
0.00355434	0.0175472	0.013731	0.00482641	0.0709745
-0.00535022	0.0111868	0.0213634	0.00482641	0.0671583
-0.00535022	0.00991473	0.015003	0.00991473	0.0557096
-0.00916645	0.00864265	0.013731	0.00355434	0.0455329
-0.00916645	0.0124589	0.0239076	0.00609849	0.0340842
-0.0117106	0.015003	0.0226355	-0.00789437	0.0429888
-0.0155268	0.013731	0.0251797	-0.0167989	0.046805
-0.00662229	0.0226355	0.0226355	-0.0231593	0.0671583
-0.00535022	0.0239076	0.0213634	-0.0244314	0.0595258
-0.00280606	0.0226355	0.0289959	-0.0193431	0.0531654
0.00864265	0.0200914	0.0162751	-0.0155268	0.0569816
0.00355434	0.0239076	-0.000261901	-0.0104385	0.063342
0.00609849	0.0226355	-0.00789437	-0.00662229	0.06207
-0.00407814	0.0124589	0.0124589	-0.00662229	0.0595258
-0.00662229	0.013731	0.0111868	-0.00789437	0.06207
-0.0142548	0.0111868	0.0124589	0.0111868	0.0569816
-0.0244314	0.00864265	0.0124589	0.0213634	0.0557096
-0.0295197	0.00991473	0.0111868	0.0251797	0.046805
-0.0371522	0.00737057	0.0188193	0.0264518	0.0480771
-0.0295197	0.00991473	0.015003	0.0213634	0.0455329
-0.0206152	0.00737057	0.015003	0.0200914	0.0417167
-0.0333359	0.00737057	0.00991473	0.00737057	0.0366284
-0.0244314	0.00864265	0.00991473	0.015003	0.0493492
-0.0167989	0.00737057	0.00737057	0.0162751	0.0480771
-0.0167989	0.00991473	-0.00153398	0.0162751	0.0493492
-0.00662229	0.00482641	-0.00407814	0.013731	0.0569816
-0.0142548	0.00609849	-0.00789437	0.00991473	0.0684304
-0.00916645	-0.00280606	-0.0142548	0.00355434	0.0684304
-0.0104385	-0.00407814	-0.0142548	-0.00280606	0.0646141
-0.0142548	-0.0142548	-0.00916645	-0.000261901	0.0658862
-0.0142548	-0.0218872	-0.000261901	-0.00153398	0.0671583
-0.0244314	-0.0257035	0.00101018	0.00991473	0.0671583
-0.0257035	-0.034608	0.00482641	0.00991473	0.0582537
-0.0269756	-0.0295197	0.00609849	0.0188193	0.0607979
-0.0257035	-0.034608	0.00482641	0.015003	0.0480771
-0.0193431	-0.0371522	-0.00407814	0.00991473	0.0455329
-0.0320639	-0.0371522	-0.00916645	0.013731	0.0417167
-0.0269756	-0.0295197	-0.0193431	0.0111868	0.0315401
-0.0371522	-0.0155268	-0.0206152	0.015003	0.0328121
-0.0371522	-0.0193431	-0.0129827	0.00609849	0.0340842
-0.0333359	-0.0104385	-0.0117106	0.00609849	0.030268
-0.0358801	-0.00916645	0.00228226	0.00991473	0.0353563
-0.034608	-0.0104385	-0.00280606	0.00991473	0.0379005
-0.0396963	-0.0104385	-0.000261901	0.00991473	0.0404446
-0.0295197	-0.0104385	-0.000261901	0.00101018	0.0391725
-0.0307918	-0.00280606	-0.00153398	0.00609849	0.030268
-0.034608	-0.0104385	-0.00535022	-0.00407814	0.0379005
-0.0320639	-0.00407814	-0.00280606	-0.0142548	0.0366284
-0.034608	-0.00535022	0.00482641	-0.0167989	0.0442609
-0.0320639	-0.00662229	-0.00280606	-0.0193431	0.0506213
-0.0295197	-0.0104385	0.00101018	-0.00662229	0.0607979
-0.0282476	-0.0142548	-0.00280606	-0.00535022	0.0582537
-0.0307918	-0.00789437	-0.00407814	-0.00916645	0.0569816
-0.0409684	-0.00407814	-0.00407814	-0.0129827	0.0506213
-0.0371522	-0.00407814	-0.0117106	-0.00916645	0.0391725
-0.0371522	-0.00662229	-0.00662229	-0.00662229	0.030268
-0.034608	-0.00789437	-0.0104385	-0.00916645	0.0175472
-0.0295197	0.00101018	-0.00153398	-0.00153398	0.0226355
-0.0269756	-0.000261901	0.00355434	-0.00153398	0.0315401
-0.0129827	0.00101018	0.00355434	0.00609849	0.0442609
-0.0104385	0.00609849	-0.00535022	0.00355434	0.0391725
-0.00407814	0.0111868	-0.0104385	0.00991473	0.0391725
-0.00407814	0.00609849	-0.00535022	0.0111868	0.0340842
-0.00280606	0.013731	-0.000261901	0.00991473	0.0226355
0.00355434	0.015003	0.00482641	0.0175472	0.0226355
0.00101018	0.015003	-0.00280606	0.0124589	0.0200914
0.00609849	0.0226355	-0.00407814	0.0111868	0.0175472
0.00101018	0.0213634	-0.00535022	0.00609849	0.0213634
0.00991473	0.0277238	-0.00662229	0.00355434	0.030268
0.0124589	0.0226355	-0.00916645	-0.00153398	0.0251797
0.00482641	0.0175472	-0.00535022	-0.00662229	0.030268
-0.000261901	0.0124589	0.00482641	-0.00280606	0.0200914
-0.00280606	0.00609849	0.00355434	-0.00153398	0.0213634
0.00228226	0.00355434	0.00609849	0.0111868	0.0251797
0.00228226	0.00101018	0.00101018	0.00991473	0.0289959
0.00355434	0.0111868	-0.00407814	0.0175472	0.030268
0.00609849	0.00737057	0.00482641	0.0175472	0.0239076
-0.00280606	0.0111868	0.00355434	0.0162751	0.0200914
0.00355434	0.00864265	0.0213634	0.0175472	0.00991473
0.00991473	0.00737057	0.0328121	0.00991473	0.0175472
0.00609849	0.0162751	0.0417167	0.00991473	0.0162751
0.0124589	0.015003	0.0417167	0.00609849	0.00864265
0.00737057	0.0251797	0.030268	0.00737057	0.00609849
0.00101018	0.0264518	0.030268	0.00609849	-0.000261901
-0.00153398	0.0353563	0.0251797	0.0124589	-0.00407814
0.00228226	0.0264518	0.0264518	0.00991473	-0.0104385
-0.00662229	0.0239076	0.0289959	0.00355434	-0.00916645
-0.0142548	0.0239076	0.0404446	0.00101018	-0.0155268
-0.00789437	0.0213634	0.0366284	-0.00662229	-0.00280606
-0.00916645	0.0264518	0.0417167	-0.00280606	0.00101018
0.00101018	0.0289959	0.0506213	-0.00280606	0.0213634
-0.00535022	0.0417167	0.0493492	0.00609849	0.0213634
0.00101018	0.046805	0.0518933	-0.000261901	0.0264518
0.00355434	0.0480771	0.0493492	0.00101018	0.0315401
0.00355434	0.0455329	0.0493492	0.00101018	0.0328121
0.00228226	0.0379005	0.046805	0.00355434	0.0251797
0.00609849	0.0480771	0.0531654	0.0124589	0.0111868
0.0162751	0.046805	0.0557096	0.00609849	-0.00153398
0.00609849	0.0569816	0.0569816	0.0175472	-0.00662229
0.00101018	0.0582537	0.0595258	0.00609849	-0.00535022
-0.00280606	0.0595258	0.0557096	0.00101018	-0.0129827
-0.000261901	0.0607979	0.0569816	-0.00153398	-0.00535022
-0.000261901	0.0582537	0.0518933	-0.000261901	-0.0142548
0.00355434	0.06207	0.0582537	0.00101018	-0.00535022
0.00737057	0.0658862	0.0518933	0.00355434	-0.00916645
0.00355434	0.0722466	0.06207	0.015003	-0.00407814
0.013731	0.0709745	0.0658862	0.013731	-0.00407814
0.0124589	0.0760628	0.06207	0.0124589	0.00228226
0.015003	0.078607	0.0518933	-0.000261901	0.00101018
0.0111868	0.06207	0.0480771	-0.00407814	0.00864265
0.00991473	0.0722466	0.0506213	-0.00280606	0.013731
0.00991473	0.0697024	0.0455329	0.00101018	0.0175472
0.00737057	0.0697024	0.0455329	0.00737057	0.0239076
0.00609849	0.0709745	0.0379005	0.0124589	0.0162751
0.00101018	0.0709745	0.0417167	0.0251797	0.0277238
0.00737057	0.0684304	0.0353563	0.030268	0.0226355
0.00609849	0.0684304	0.030268	0.0366284	0.0213634
0.013731	0.0760628	0.0328121	0.0200914	0.013731
0.0162751	0.0735187	0.0366284	0.00991473	0.0200914
0.015003	0.0773349	0.030268	0.00228226	0.0188193
0.00991473	0.0722466	0.0200914	-0.00535022	0.0175472
0.00101018	0.063342	0.0226355	-0.00407814	0.0162751
-0.00280606	0.0557096	0.0226355	-0.00662229	0.0162751
-0.00916645	0.0557096	0.0264518	-0.00153398	0.0162751
-0.00407814	0.0658862	0.0251797	0.00737057	0.0264518
-0.0218872	0.0658862	0.0251797	0.015003	0.0366284
-0.0104385	0.0646141	0.0226355	0.0111868	0.0340842
-0.0142548	0.0658862	0.0200914	0.00864265	0.0340842
-0.0104385	0.0544375	0.0239076	0.013731	0.0340842
-0.00916645	0.0569816	0.015003	0.00991473	0.0455329
-0.00662229	0.046805	0.015003	0.0277238	0.0455329
-0.00535022	0.0480771	0.00609849	0.0251797	0.0557096
-0.00535022	0.0417167	0.00228226	0.0251797	0.0544375
-0.00407814	0.0455329	0.00101018	0.0264518	0.06207
-0.0104385	0.0518933	-0.00535022	0.0251797	0.0569816
-0.0142548	0.0455329	-0.00407814	0.0200914	0.0582537
-0.0257035	0.0506213	-0.00662229	0.0124589	0.0518933
-0.0257035	0.0442609	-0.00280606	0.015003	0.0557096
-0.0333359	0.0417167	-0.0129827	0.00737057	0.0582537
-0.0409684	0.0493492	-0.0117106	0.0226355	0.0518933
-0.0435126	0.0506213	-0.0155268	0.0340842	0.0429888
-0.0562334	0.0557096	-0.0206152	0.0417167	0.0264518
-0.0600496	0.0557096	-0.0193431	0.0391725	0.0277238
-0.0676821	0.0582537	-0.0193431	0.0277238	0.0188193
-0.0651379	0.0646141	-0.00535022	0.0213634	0.030268
-0.06641	0.0569816	-0.00789437	0.0162751	0.030268
-0.0625938	0.0607979	-0.00535022	0.00991473	0.030268
-0.0562334	0.0582537	-0.00916645	0.00609849	0.0277238
-0.0549613	0.0569816	-0.0117106	0.00864265	0.0391725
-0.0524171	0.0506213	-0.00662229	0.00101018	0.046805
-0.0562334	0.0366284	-0.00662229	0.00609849	0.0417167
-0.0524171	0.0417167	0.00101018	0.00864265	0.046805
-0.0511451	0.0391725	0.013731	0.0124589	0.0391725
-0.0422405	0.0353563	0.0251797	0.0111868	0.0417167
-0.0409684	0.0289959	0.015003	0.00609849	0.0442609
-0.0307918	0.0239076	0.00482641	0.00991473	0.0506213
-0.0307918	0.0226355	-0.000261901	0.0213634	0.0442609
-0.034608	0.0175472	-0.0104385	0.0353563	0.046805
-0.0435126	0.0226355	-0.00916645	0.0239076	0.0455329
-0.0409684	0.0213634	-0.00662229	0.0239076	0.0518933
-0.0320639	0.0200914	0.00482641	0.030268	0.0493492
-0.0396963	0.0200914	0.013731	0.0366284	0.046805
-0.0333359	0.015003	0.0251797	0.0366284	0.0455329
-0.0396963	0.013731	0.0251797	0.030268	0.0506213
-0.0511451	-0.000261901	0.015003	0.0175472	0.0557096
-0.0524171	-0.00535022	0.0264518	0.0111868	0.046805
-0.0511451	-0.0142548	0.0264518	0.00609849	0.0544375
-0.0396963	-0.0142548	0.0226355	-0.00280606	0.0569816
-0.0358801	-0.0193431	0.0200914	0.00101018	0.0569816
-0.0295197	-0.0206152	0.0251797	0.00101018	0.046805
-0.0409684	-0.0167989	0.0213634	0.00482641	0.0531654
-0.049873	-0.0295197	0.015003	0.00101018	0.0480771
-0.0524171	-0.034608	0.0111868	0.00609849	0.046805
-0.049873	-0.0371522	0.00864265	0.015003	0.0379005
-0.0409684	-0.0333359	0.0200914	0.013731	0.0379005
-0.0371522	-0.0257035	0.013731	0.015003	0.030268
-0.034608	-0.0193431	0.0264518	0.0175472	0.0251797
-0.0257035	-0.00916645	0.0315401	0.0226355	0.00737057
-0.0244314	-0.0104385	0.0340842	0.0226355	-0.00280606
-0.034608	-0.0129827	0.0417167	0.0264518	-0.00916645
-0.034608	-0.0167989	0.0366284	0.0277238	-0.0167989
-0.0422405	-0.0155268	0.0379005	0.0251797	-0.018071
-0.0447847	-0.0142548	0.0315401	0.0175472	-0.0193431
-0.0435126	-0.0142548	0.0429888	0.00864265	-0.0257035
-0.034608	-0.000261901	0.0455329	0.0175472	-0.0244314
-0.0257035	-0.00153398	0.0569816	0.0213634	-0.0167989
-0.0269756	0.00482641	0.0607979	0.0239076	-0.0206152
-0.0193431	0.00609849	0.0671583	0.015003	-0.0129827
-0.0193431	0.015003	0.0709745	0.0264518	-0.0167989
-0.0167989	0.00737057	0.0518933	0.0289959	-0.00916645
-0.018071	0.00482641	0.0417167	0.0289959	-0.0129827
-0.0142548	0.00101018	0.0328121	0.0366284	-0.00916645
-0.0206152	-0.00153398	0.0277238	0.0340842	-0.0142548
-0.0193431	0.00101018	0.0213634	0.0417167	-0.0167989
-0.0167989	-0.00789437	0.0289959	0.0455329	-0.0104385
-0.0104385	-0.00407814	0.0379005	0.0442609	-0.0104385
-0.0142548	-0.00407814	0.0353563	0.030268	-0.0104385
-0.0193431	0.00101018	0.0417167	0.0213634	-0.0155268
-0.0155268	0.00228226	0.0289959	0.0251797	-0.0167989
-0.0231593	0.00101018	0.0264518	0.0213634	-0.0257035
-0.0193431	-0.00662229	0.015003	0.00991473	-0.0155268
-0.0155268	-0.018071	0.0162751	-0.000261901	-0.0104385
0.00101018	-0.0218872	0.0226355	0.00991473	-0.00789437
0.00737057	-0.0269756	0.0226355	0.00864265	-0.00407814
0.0124589	-0.0193431	0.0315401	0.0111868	0.00355434
0.00737057	-0.0206152	0.0200914	0.00737057	0.013731
0.00609849	-0.0193431	0.0213634	-0.000261901	0.00864265
0.00991473	-0.0282476	0.0277238	0.00864265	0.0162751
-0.000261901	-0.0307918	0.0289959	0.00228226	0.0188193
-0.00407814	-0.0295197	0.0239076	-0.00662229	0.0289959
-0.00153398	-0.0396963	0.0175472	-0.0104385	0.0277238
0.00355434	-0.0396963	0.0213634	-0.00280606	0.0251797
0.00228226	-0.0422405	0.0213634	-0.00153398	0.0188193
0.00228226	-0.0422405	0.0213634	0.00355434	0.0175472
0.00864265	-0.0396963	0.0188193	-0.00280606	0.0213634
-0.00153398	-0.0435126	0.015003	-0.00407814	0.030268
0.00609849	-0.0358801	0.00991473	-0.00280606	0.0404446
0.00101018	-0.0358801	0.013731	-0.0142548	0.046805
-0.00662229	-0.034608	0.0251797	-0.0129827	0.0506213
-0.00535022	-0.0307918	0.0251797	-0.0167989	0.0417167
-0.00153398	-0.0231593	0.0353563	-0.0129827	0.0506213
-0.00153398	-0.0142548	0.0289959	-0.0193431	0.0493492
0.00355434	-0.0231593	0.0328121	-0.0218872	0.0557096
0.0162751	-0.0218872	0.0264518	-0.0193431	0.0569816
0.00991473	-0.0206152	0.0213634	-0.0257035	0.0582537
0.00991473	-0.0129827	0.0175472	-0.0206152	0.0557096
0.00737057	0.00609849	0.0111868	-0.0206152	0.046805
0.00991473	0.00609849	0.0239076	-0.0206152	0.0480771
0.0162751	0.013731	0.0277238	-0.0282476	0.0544375
0.0251797	0.00101018	0.0417167	-0.0231593	0.0684304
0.0353563	0.00101018	0.0417167	-0.0244314	0.06207
0.0328121	-0.00407814	0.0404446	-0.0244314	0.0709745
0.0353563	-0.0155268	0.0353563	-0.018071	0.0709745
0.0264518	-0.0104385	0.0328121	-0.0193431	0.0671583
0.0175472	-0.0155268	0.0366284	-0.0142548	0.0684304
0.015003	-0.0142548	0.0251797	-0.0155268	0.0646141
0.00228226	-0.0104385	0.0200914	-0.00662229	0.0506213
0.00864265	-0.00789437	0.0251797	-0.00535022	0.0455329
0.00864265	-0.00662229	0.0264518	-0.00789437	0.0480771
0.0213634	-0.00280606	0.0200914	-0.0129827	0.0442609
0.0340842	0.00991473	0.0175472	-0.0129827	0.0506213
0.0353563	0.0200914	0.0264518	-0.0155268	0.0455329
0.0353563	0.0277238	0.0213634	-0.0167989	0.0455329
0.030268	0.0175472	0.0289959	-0.0155268	0.0480771
0.0366284	0.00991473	0.0353563	-0.0244314	0.0518933
0.0277238	0.00482641	0.0442609	-0.0231593	0.0480771
0.0264518	0.00101018	0.0455329	-0.0206152	0.0455329
0.00737057	-0.00407814	0.0429888	-0.0167989	0.0544375
0.00101018	-0.0117106	0.0531654	-0.0142548	0.0518933
0.00609849	-0.00407814	0.046805	-0.0218872	0.0569816
0.00101018	-0.00662229	0.0493492	-0.0206152	0.0557096
0.00609849	-0.00153398	0.0506213	-0.0257035	0.0658862
0.00482641	-0.00280606	0.046805	-0.0155268	0.0582537
0.0162751	-0.00407814	0.0455329	-0.0129827	0.06207
0.0162751	-0.00280606	0.0379005	-0.00662229	0.0582537
0.0175472	-0.00789437	0.0429888	-0.00280606	0.0646141
0.015003	-0.00916645	0.0379005	0.00355434	0.0607979
0.013731	-0.00916645	0.0429888	0.00991473	0.0569816
0.013731	0.00355434	0.0417167	0.0162751	0.0569816
0.00228226	0.00737057	0.0417167	0.0175472	0.0544375
0.00609849	0.00991473	0.0366284	0.00991473	0.0518933
0.00482641	0.0200914	0.0353563	0.00991473	0.046805
0.0111868	0.0175472	0.0353563	0.00609849	0.0569816
0.0111868	0.0200914	0.0353563	0.015003	0.0404446
0.00991473	0.0175472	0.0442609	0.013731	0.0417167
0.00609849	0.0175472	0.0417167	0.0162751	0.0506213
-0.00407814	0.0175472	0.0417167	0.0111868	0.0557096
-0.0104385	0.0111868	0.0340842	0.00609849	0.0658862
-0.0142548	0.013731	0.0366284	-0.000261901	0.0684304
-0.018071	0.00737057	0.0404446	-0.000261901	0.0722466
-0.0231593	0.0124589	0.0289959	0.00609849	0.0671583
-0.018071	0.00609849	0.0251797	0.00355434	0.0658862
-0.0244314	0.00609849	0.0213634	0.013731	0.0595258
-0.0231593	0.00482641	0.0251797	0.015003	0.063342
-0.0244314	0.00355434	0.0239076	0.0175472	0.0557096
-0.0320639	0.00609849	0.0239076	0.00991473	0.0506213
-0.0295197	-0.00407814	0.0162751	0.015003	0.046805
-0.034608	-0.00407814	0.0162751	0.0124589	0.046805
-0.0320639	-0.0104385	0.0264518	0.0111868	0.0366284
-0.0307918	-0.00916645	0.030268	0.00609849	0.0315401
-0.0269756	-0.0104385	0.030268	-0.00662229	0.0353563
-0.0231593	-0.0117106	0.0200914	-0.000261901	0.0315401
-0.0244314	-0.00153398	0.0213634	0.00482641	0.0391725
-0.0193431	0.00228226	0.0226355	0.00991473	0.0366284
-0.0307918	0.00864265	0.0175472	0.0124589	0.046805
-0.0257035	0.00101018	0.0111868	0.0200914	0.0404446
-0.0218872	-0.00280606	0.00737057	0.00737057	0.0379005
-0.0167989	-0.0117106	0.0200914	0.00609849	0.0340842
-0.0269756	-0.0142548	0.0251797	0.00482641	0.0353563
-0.0396963	-0.0117106	0.030268	-0.00662229	0.0366284
-0.0447847	-0.0269756	0.0328121	-0.00789437	0.030268
-0.0486009	-0.0269756	0.0251797	-0.0129827	0.0340842
-0.0435126	-0.0295197	0.0277238	0.00355434	0.0277238
-0.0435126	-0.0257035	0.0111868	0.00228226	0.0277238
-0.0358801	-0.0257035	0.00864265	-0.000261901	0.0175472
-0.0396963	-0.0244314	-0.00280606	-0.00916645	0.0188193
-0.0333359	-0.0167989	-0.00407814	-0.0142548	0.0239076
-0.0269756	-0.0244314	0.00101018	-0.00535022	0.0200914
-0.0244314	-0.0193431	0.00609849	-0.00789437	0.015003
-0.0218872	-0.0206152	0.00101018	0.00609849	0.0188193
-0.0244314	-0.0257035	-0.0104385	0.00609849	0.0162751
-0.0167989	-0.034608	-0.00407814	0.0111868	0.00355434
-0.0129827	-0.0435126	-0.00662229	0.013731	0.0124589
-0.00662229	-0.0396963	-0.00916645	0.00355434	0.00991473
-0.0104385	-0.049873	-0.00153398	-0.00407814	0.00991473
-0.0104385	-0.0447847	0.00609849	-0.0104385	0.0111868
-0.0142548	-0.0358801	0.0111868	-0.00662229	0.00864265
-0.00407814	-0.0269756	0.00609849	-0.0129827	0.00737057
-0.00407814	-0.018071	0.0111868	-0.000261901	0.00482641
0.00101018	-0.0206152	0.00609849	0.00228226	0.00737057
-0.00280606	-0.0206152	0.0111868	0.00737057	0.00355434
0.00101018	-0.0333359	0.0111868	0.0162751	0.013731
-0.00535022	-0.0269756	0.0124589	0.013731	0.0175472
-0.0129827	-0.0206152	0.0111868	0.00991473	0.0251797
-0.0155268	-0.0193431	0.00355434	0.00228226	0.030268
-0.0193431	-0.0244314	0.00609849	0.0188193	0.0379005
-0.0155268	-0.0282476	-0.0104385	0.0251797	0.0404446
-0.0218872	-0.0269756	-0.0142548	0.0188193	0.0366284
-0.0257035	-0.034608	-0.0142548	0.0200914	0.0366284
-0.0269756	-0.0282476	-0.0104385	0.015003	0.0188193
-0.0257035	-0.0295197	-0.0117106	0.0213634	0.0162751
-0.0282476	-0.0167989	-0.0104385	0.00991473	0.00355434
-0.0244314	-0.00407814	-0.0129827	0.00101018	0.00482641
-0.0193431	0.00737057	-0.0104385	-0.00916645	-0.00662229
-0.018071	0.00737057	0.00101018	-0.00789437	-0.00662229
-0.0129827	-0.000261901	-0.00280606	-0.00916645	0.00355434
-0.0231593	0.00228226	0.00228226	-0.018071	0.00991473
-0.0231593	-0.00662229	-0.000261901	-0.0129827	0.00609849
-0.0231593	-0.00916645	0.00609849	-0.0155268	-0.000261901
-0.0193431	-0.0155268	0.00991473	-0.0193431	0.00101018
-0.0193431	-0.00916645	0.00991473	-0.0257035	-0.00280606
-0.0142548	-0.00662229	0.0200914	-0.0295197	-0.00153398
-0.0193431	-0.00407814	0.013731	-0.0307918	-0.00407814
-0.0218872	0.00101018	0.0239076	-0.0333359	-0.00280606
-0.0231593	-0.00789437	0.0188193	-0.0269756	-0.00535022
-0.0244314	-0.00662229	0.0340842	-0.0371522	-0.00535022
-0.0155268	-0.0142548	0.0379005	-0.034608	-0.00789437
-0.0142548	-0.00407814	0.0391725	-0.034608	-0.00789437
-0.00153398	0.00609849	0.0429888	-0.0371522	-0.00407814
-0.00662229	0.00609849	0.0353563	-0.0371522	-0.0142548
-0.00153398	0.0162751	0.0417167	-0.0511451	-0.0129827
-0.000261901	0.00991473	0.0328121	-0.0371522	-0.0104385
-0.00662229	0.00737057	0.0277238	-0.034608	-0.00535022
-0.0117106	0.00482641	0.0289959	-0.0396963	-0.0129827
-0.0218872	0.00482641	0.030268	-0.0447847	-0.018071
-0.0167989	0.00101018	0.0366284	-0.0536892	-0.0244314
-0.0193431	-0.00662229	0.0366284	-0.0486009	-0.0320639
-0.00407814	-0.00662229	0.0366284	-0.0575054	-0.0269756
0.00101018	-0.0117106	0.0379005	-0.0524171	-0.018071
0.00991473	-0.0155268	0.046805	-0.0486009	-0.0104385
0.0200914	-0.0244314	0.0582537	-0.0396963	-0.0104385
0.0251797	-0.0231593	0.0569816	-0.0333359	-0.000261901
0.030268	-0.0193431	0.0569816	-0.0295197	0.00101018
0.0277238	-0.0193431	0.0518933	-0.0206152	0.00991473
0.030268	-0.000261901	0.0544375	-0.0257035	0.00609849
0.030268	0.00991473	0.0595258	-0.0257035	-0.000261901
0.0277238	0.00609849	0.0557096	-0.034608	-0.00916645
0.015003	-0.00535022	0.0646141	-0.034608	-0.00535022
0.0124589	-0.0142548	0.063342	-0.034608	-0.0129827
0.00991473	-0.018071	0.0671583	-0.0218872	-0.0104385
0.00737057	-0.0257035	0.0646141	-0.0142548	-0.0155268
0.0111868	-0.0117106	0.0671583	-0.0155268	-0.0167989
0.013731	-0.0129827	0.0773349	-0.0218872	-0.0155268
0.0251797	-0.00662229	0.078607	-0.0295197	-0.0104385
0.0251797	-0.00535022	0.0773349	-0.0206152	-0.0129827
0.0264518	-0.00662229	0.0671583	-0.0295197	-0.00407814
0.0277238	-0.00916645	0.063342	-0.0257035	0.00355434
0.0226355	-0.0142548	0.063342	-0.0231593	0.00355434
0.0226355	-0.00916645	0.06207	-0.0142548	0.00991473
0.013731	-0.0129827	0.0684304	-0.0193431	0.0213634
0.0162751	-0.0142548	0.0607979	-0.0193431	0.0264518
0.013731	-0.0142548	0.0671583	-0.0117106	0.0264518
0.015003	-0.0193431	0.078607	-0.00407814	0.0264518
0.0175472	-0.0218872	0.0811511	0.0111868	0.0188193
0.0175472	-0.0295197	0.0862395	0.013731	0.0213634
0.0251797	-0.0269756	0.0875115	0.0124589	0.0175472
0.0162751	-0.0269756	0.095144	0.00355434	0.030268
0.0251797	-0.034608	0.0989602	-0.000261901	0.0277238
0.0239076	-0.0282476	0.102776	0.00101018	0.0366284
0.0226355	-0.0358801	0.107865	0.00609849	0.0340842
0.0200914	-0.034608	0.111681	0.00101018	0.0404446
0.0124589	-0.0396963	0.119314	-0.00535022	0.0366284
0.0162751	-0.0422405	0.106593	-0.00407814	0.0417167
0.013731	-0.0435126	0.107865	-0.0142548	0.0379005
0.0162751	-0.0473288	0.116769	-0.0142548	0.0328121
0.0188193	-0.034608	0.106593	-0.0104385	0.0417167
0.0162751	-0.0396963	0.106593	-0.00662229	0.0480771
0.0251797	-0.0447847	0.106593	-0.0104385	0.046805
0.0264518	-0.0511451	0.107865	-0.00916645	0.0429888
0.0315401	-0.049873	0.0989602	0.00101018	0.0404446
0.0264518	-0.0486009	0.102776	0.00482641	0.0404446
0.0251797	-0.0587775	0.111681	0.00864265	0.0480771
0.0251797	-0.0587775	0.107865	0.015003	0.0493492
0.0188193	-0.0625938	0.109137	0.0175472	0.0569816
0.0162751	-0.0486009	0.101504	0.00991473	0.046805
0.00737057	-0.0447847	0.104049	0.013731	0.0480771
0.00482641	-0.0396963	0.0976882	0.015003	0.0328121
-0.00535022	-0.0396963	0.0976882	0.013731	0.0340842
-0.00789437	-0.0447847	0.0913278	0.0111868	0.0200914
-0.00916645	-0.0422405	0.0875115	0.00482641	0.0239076
-0.00535022	-0.0447847	0.0862395	0.00101018	0.0213634
-0.0117106	-0.0333359	0.0684304	-0.0104385	0.0251797
-0.0231593	-0.0307918	0.0646141	-0.00662229	0.0277238
-0.0193431	-0.0396963	0.0544375	-0.0117106	0.030268
-0.0206152	-0.0422405	0.0442609	-0.00916645	0.0277238
-0.0142548	-0.049873	0.0417167	-0.00535022	0.0200914
-0.0104385	-0.049873	0.0379005	-0.00535022	0.0277238
-0.000261901	-0.0536892	0.0353563	-0.00662229	0.0353563
-0.00280606	-0.0600496	0.0277238	-0.018071	0.0455329
-0.0104385	-0.0613217	0.0353563	-0.0206152	0.0417167
-0.0129827	-0.0587775	0.0289959	-0.0269756	0.0455329
-0.0155268	-0.0435126	0.0264518	-0.0257035	0.0417167
-0.00535022	-0.0409684	0.0251797	-0.0257035	0.0417167
-0.00916645	-0.0422405	0.0175472	-0.0193431	0.0417167
-0.00535022	-0.0447847	0.0188193	-0.0167989	0.0379005
-0.00535022	-0.0371522	0.0162751	-0.018071	0.046805
-0.00407814	-0.034608	0.0251797	-0.0104385	0.0417167
0.00482641	-0.0371522	0.0213634	-0.0104385	0.0404446
0.00609849	-0.0244314	0.0162751	-0.0142548	0.0379005
-0.000261901	-0.034608	0.015003	-0.018071	0.046805
-0.0104385	-0.0371522	0.013731	-0.0155268	0.046805
0.00101018	-0.0358801	0.0111868	-0.0167989	0.046805
0.00101018	-0.0396963	0.00355434	-0.0104385	0.0493492
0.00101018	-0.0384243	0.015003	-0.0129827	0.046805
0.00355434	-0.0320639	0.0239076	-0.0129827	0.0455329
0.00609849	-0.0244314	0.0264518	-0.00535022	0.0442609
0.0111868	-0.0257035	0.0226355	-0.00662229	0.0379005
0.0111868	-0.0295197	0.0289959	-0.0104385	0.0315401
0.0188193	-0.0257035	0.0328121	-0.0117106	0.0366284
0.0162751	-0.0295197	0.0328121	-0.00789437	0.030268
0.0175472	-0.0257035	0.046805	-0.0117106	0.0315401
0.0175472	-0.0269756	0.0480771	-0.0167989	0.0251797
0.00737057	-0.0193431	0.0506213	-0.0218872	0.0340842
0.013731	-0.0167989	0.0518933	-0.018071	0.0366284
0.00228226	-0.0167989	0.0544375	-0.0155268	0.0366284
0.00355434	-0.0104385	0.0455329	-0.0117106	0.0315401
-0.00407814	-0.0193431	0.0366284	-0.0129827	0.0315401
-0.0155268	-0.0231593	0.0455329	-0.0117106	0.0264518
-0.0231593	-0.0257035	0.0442609	-0.0193431	0.0239076
-0.0396963	-0.0206152	0.0417167	-0.0320639	0.015003
-0.0435126	-0.0142548	0.046805	-0.0320639	0.00864265
-0.0562334	-0.0129827	0.0557096	-0.034608	0.0213634
-0.0600496	-0.00407814	0.0557096	-0.0269756	0.0162751
-0.0625938	0.00101018	0.0544375	-0.0269756	0.015003
-0.06641	0.00609849	0.0646141	-0.0142548	0.00609849
-0.0613217	0.00609849	0.0544375	-0.0231593	0.00355434
-0.0638658	-0.00407814	0.0506213	-0.0333359	0.00101018
-0.0625938	-0.00916645	0.0493492	-0.0358801	0.00482641
-0.0714983	-0.00916645	0.0506213	-0.034608	0.00355434
-0.0651379	-0.000261901	0.0544375	-0.0295197	-0.00280606
-0.0651379	-0.00280606	0.0506213	-0.0333359	0.00609849
-0.0575054	0.00355434	0.0480771	-0.0333359	0.013731
-0.0549613	0.00864265	0.0442609	-0.0358801	0.0162751
-0.0613217	0.00864265	0.046805	-0.0333359	0.00991473
-0.0575054	0.0175472	0.0417167	-0.0257035	0.015003
-0.0600496	0.013731	0.0404446	-0.0167989	0.0162751
-0.0587775	0.0213634	0.0366284	-0.0218872	0.00101018
-0.0562334	0.0277238	0.0315401	-0.0231593	-0.00153398
-0.0562334	0.0289959	0.0264518	-0.00535022	-0.0142548
-0.0562334	0.0353563	0.0239076	-0.00407814	-0.0193431
-0.0676821	0.0315401	0.0340842	-0.00153398	-0.0231593
-0.0651379	0.0340842	0.0353563	0.00101018	-0.0193431
-0.0587775	0.0277238	0.0340842	0.00482641	-0.0155268
-0.0473288	0.0277238	0.0391725	0.00355434	-0.0155268
-0.0396963	0.0111868	0.0480771	0.00228226	-0.00789437
-0.0447847	0.00482641	0.0557096	0.0111868	-0.00535022
-0.0333359	0.00482641	0.0557096	0.0111868	0.00609849
-0.0307918	-0.00535022	0.0646141	0.0124589	0.00991473
-0.0218872	0.00355434	0.0671583	0.013731	0.015003
-0.0244314	0.00864265	0.0722466	0.0264518	0.00482641
-0.0244314	0.00991473	0.0709745	0.0417167	-0.000261901
-0.0307918	0.00355434	0.0658862	0.0455329	-0.00153398
-0.0396963	0.00609849	0.0709745	0.0404446	-0.00916645
-0.0358801	0.0124589	0.0646141	0.0315401	-0.00407814
-0.0460567	0.00864265	0.06207	0.0340842	-0.0104385
-0.0447847	0.013731	0.0569816	0.0277238	-0.000261901
-0.0460567	0.0162751	0.06207	0.0340842	-0.000261901
-0.0549613	0.0226355	0.063342	0.030268	0.00609849
-0.0536892	0.030268	0.0646141	0.0417167	0.00609849
-0.0613217	0.0340842	0.078607	0.0404446	-0.00280606
-0.0575054	0.0417167	0.0824232	0.0404446	-0.00535022
-0.0562334	0.0366284	0.0824232	0.046805	-0.0142548
-0.0549613	0.0340842	0.0773349	0.0429888	-0.0155268
-0.0549613	0.030268	0.0735187	0.0455329	-0.0231593
-0.0587775	0.0162751	0.063342	0.0442609	-0.018071
-0.0625938	0.015003	0.06207	0.0442609	-0.0244314
-0.0651379	0.015003	0.06207	0.0391725	-0.0193431
-0.0600496	0.0162751	0.0595258	0.0340842	-0.00535022
-0.06641	0.0213634	0.0544375	0.0366284	0.00609849
-0.0613217	0.0188193	0.0544375	0.0277238	0.00737057
-0.0613217	0.0226355	0.0607979	0.0353563	0.00228226
-0.0562334	0.00991473	0.0569816	0.0366284	0.00482641
-0.0447847	0.00482641	0.0569816	0.0353563	-0.00662229
-0.0524171	-0.000261901	0.0506213	0.0340842	-0.000261901
-0.0409684	-0.0129827	0.0518933	0.0277238	-0.00662229
-0.0409684	-0.0142548	0.0569816	0.0264518	-0.0104385
-0.0409684	-0.0269756	0.0506213	0.0226355	-0.00789437
-0.0409684	-0.0435126	0.06207	0.030268	-0.00407814
-0.0396963	-0.0460567	0.0582537	0.0175472	0.00101018
-0.0435126	-0.0460567	0.0557096	0.0162751	-0.00916645
-0.0536892	-0.049873	0.0518933	0.00991473	-0.00153398
-0.0562334	-0.0625938	0.0557096	0.013731	-0.000261901
-0.0625938	-0.0562334	0.0557096	0.015003	0.00101018
-0.0613217	-0.049873	0.0480771	0.00609849	-0.00280606
-0.0575054	-0.0396963	0.0531654	0.00609849	-0.0129827
-0.0486009	-0.034608	0.0480771	-0.00789437	-0.00916645
-0.0358801	-0.0333359	0.046805	-0.00662229	-0.0231593
-0.0295197	-0.0193431	0.0353563	-0.00789437	-0.0155268
-0.0206152	-0.0257035	0.0328121	-0.00407814	-0.0193431
-0.018071	-0.0231593	0.0226355	-0.0104385	-0.0167989
-0.0142548	-0.0244314	0.0200914	-0.0129827	-0.00789437
-0.0142548	-0.0295197	0.0200914	-0.0142548	-0.0129827
-0.0117106	-0.034608	0.00609849	-0.0218872	-0.00662229
-0.00407814	-0.049873	0.00737057	-0.0193431	-0.00407814
-0.000261901	-0.0511451	0.00228226	-0.0193431	0.00101018
-0.00662229	-0.0473288	-0.00280606	-0.0167989	0.00609849
-0.0142548	-0.0447847	-0.00916645	-0.0218872	0.00737057
-0.0167989	-0.0409684	-0.00407814	-0.018071	0.00864265
-0.0218872	-0.0435126	0.00355434	-0.0193431	0.00609849
-0.0295197	-0.0295197	0.00609849	-0.0257035	-0.00280606
-0.0307918	-0.0269756	0.0188193	-0.0333359	-0.0193431
-0.0244314	-0.0269756	0.0200914	-0.0396963	-0.0129827
-0.0269756	-0.0295197	0.0239076	-0.0371522	-0.0193431
-0.0142548	-0.0269756	0.015003	-0.0460567	-0.0193431
-0.0206152	-0.0282476	0.0188193	-0.0371522	-0.0193431
-0.0129827	-0.0333359	0.0289959	-0.0384243	-0.0155268
-0.00535022	-0.0257035	0.0239076	-0.0307918	-0.00789437
-0.0129827	-0.0295197	0.0264518	-0.0218872	-0.00535022
-0.0104385	-0.0167989	0.030268	-0.0244314	-0.000261901
-0.0142548	-0.0244314	0.0379005	-0.018071	0.00101018
-0.0117106	-0.0295197	0.0417167	-0.0142548	0.00737057
-0.0129827	-0.034608	0.0391725	-0.0104385	0.00609849
-0.00916645	-0.0371522	0.0353563	-0.0142548	0.00609849
-0.0142548	-0.0396963	0.0340842	-0.0142548	0.00991473
-0.0129827	-0.0422405	0.0417167	-0.0142548	0.00482641
-0.0104385	-0.0320639	0.030268	-0.0155268	0.0124589
-0.0129827	-0.0269756	0.0366284	-0.0104385	0.00609849
-0.00916645	-0.0231593	0.0366284	-0.0167989	0.0124589
-0.0104385	-0.0155268	0.0391725	-0.018071	0.00864265
-0.00407814	-0.00916645	0.0328121	-0.0244314	0.00355434
-0.0155268	-0.00407814	0.0264518	-0.0257035	-0.00535022
-0.0129827	-0.00662229	0.0277238	-0.0282476	-0.0155268
-0.00916645	0.00482641	0.0213634	-0.034608	-0.0142548
-0.00535022	0.00101018	0.0162751	-0.034608	-0.0231593
0.00609849	0.00991473	0.0251797	-0.0409684	-0.0257035
0.00101018	0.00864265	0.0417167	-0.0371522	-0.0307918
0.0111868	0.00482641	0.0506213	-0.034608	-0.0307918
0.015003	-0.00789437	0.0506213	-0.0269756	-0.0257035
0.0111868	-0.0167989	0.0506213	-0.0257035	-0.0295197
0.013731	-0.0257035	0.0379005	-0.0295197	-0.018071
0.0213634	-0.0269756	0.0379005	-0.0193431	-0.0193431
0.0277238	-0.0371522	0.030268	-0.0206152	-0.0142548
0.0277238	-0.0511451	0.0340842	-0.0142548	-0.0117106
0.030268	-0.0460567	0.0366284	-0.0155268	-0.0129827
0.0200914	-0.0524171	0.0379005	-0.00916645	-0.0155268
0.015003	-0.0511451	0.0379005	-0.00916645	-0.0155268
0.00737057	-0.049873	0.0366284	-0.0142548	-0.0155268
0.00101018	-0.0371522	0.0366284	-0.0129827	-0.018071
0.00609849	-0.0358801	0.0289959	-0.0142548	-0.00535022
0.00737057	-0.0333359	0.0366284	-0.00407814	-0.0104385
0.0111868	-0.0269756	0.0417167	-0.0155268	-0.0104385
0.00737057	-0.0282476	0.0353563	-0.00916645	-0.00662229
0.00609849	-0.0167989	0.0353563	-0.00789437	-0.00662229
0.00355434	-0.0257035	0.0366284	-0.000261901	-0.0104385
0.00609849	-0.0142548	0.0442609	-0.0117106	-0.00916645
0.00864265	-0.00916645	0.046805	-0.00662229	-0.0104385
0.00228226	0.00101018	0.0493492	-0.0129827	-0.0167989
0.0111868	0.00991473	0.0429888	-0.0193431	-0.00916645
0.015003	0.015003	0.0531654	-0.0104385	-0.0129827
0.0213634	0.0200914	0.0569816	-0.0104385	-0.00662229
0.0239076	0.0162751	0.0569816	-0.0117106	0.00101018
0.0264518	0.0251797	0.06207	-0.0104385	-0.00662229
0.0277238	0.0251797	0.0544375	0.00355434	-0.00662229
0.0200914	0.0239076	0.0569816	0.00864265	-0.0104385
0.0239076	0.0226355	0.0557096	0.0162751	-0.0117106
0.0213634	0.0340842	0.0531654	0.013731	-0.0244314
0.0213634	0.0328121	0.0531654	0.00864265	-0.0129827
0.0188193	0.030268	0.0607979	0.0175472	-0.0104385
0.013731	0.0264518	0.0671583	0.0162751	-0.0167989
0.015003	0.0277238	0.0595258	0.0213634	-0.0193431
0.013731	0.0277238	0.0658862	0.0175472	-0.0244314
0.0239076	0.0289959	0.0646141	0.0213634	-0.0231593
0.0175472	0.0417167	0.0557096	0.0239076	-0.0257035
0.0162751	0.0417167	0.0455329	0.0226355	-0.0257035
0.0162751	0.0506213	0.046805	0.0251797	-0.0409684
0.0124589	0.0518933	0.0480771	0.0200914	-0.0396963
0.0188193	0.0582537	0.046805	0.0200914	-0.0396963
0.0124589	0.0557096	0.0480771	0.015003	-0.0333359
0.0162751	0.0569816	0.0493492	0.0213634	-0.0295197
0.013731	0.0518933	0.0544375	0.0213634	-0.018071
0.0188193	0.0493492	0.0569816	0.0226355	-0.00280606
0.0188193	0.0506213	0.0518933	0.0200914	-0.00407814
0.0162751	0.0557096	0.0544375	0.0111868	0.00482641
0.015003	0.0607979	0.0455329	0.00864265	0.00101018
0.013731	0.0607979	0.0417167	0.00737057	-0.00662229
0.013731	0.06207	0.0277238	0.00737057	-0.00916645
0.00991473	0.0544375	0.0277238	0.00737057	-0.00662229
0.00864265	0.0557096	0.0277238	0.0111868	-0.00662229
0.0111868	0.046805	0.0226355	0.00864265	-0.0167989
0.0162751	0.0442609	0.0239076	0.00737057	-0.0155268
0.0213634	0.0340842	0.00737057	0.00355434	-0.0206152
0.0162751	0.0379005	0.00991473	0.0111868	-0.0155268
0.0200914	0.0328121	0.00355434	0.0162751	-0.0193431
0.015003	0.0366284	0.00101018	0.0162751	-0.0244314
0.015003	0.0404446	-0.000261901	0.0226355	-0.0193431
0.0111868	0.0429888	0.00101018	0.0162751	-0.018071
0.00737057	0.0379005	0.00991473	0.030268	-0.0142548
0.00609849	0.0328121	0.0111868	0.0251797	-0.0155268
0.00355434	0.0366284	0.0239076	0.030268	-0.0104385
0.00864265	0.030268	0.0289959	0.0289959	-0.0129827
-0.00153398	0.030268	0.0328121	0.0315401	-0.000261901
-0.00407814	0.0200914	0.0264518	0.0417167	0.00228226
-0.00535022	0.013731	0.0188193	0.0544375	0.00991473
-0.00153398	0.00991473	0.0239076	0.0646141	0.00864265
0.00609849	0.00991473	0.0366284	0.0671583	0.0162751
0.00101018	0.00609849	0.046805	0.0709745	0.0188193
0.00609849	0.00101018	0.046805	0.0569816	0.013731
0.00101018	0.00482641	0.0518933	0.0557096	0.0162751
0.00228226	0.00482641	0.0493492	0.0569816	0.00355434
-0.00535022	-0.000261901	0.0582537	0.0607979	0.00991473
-0.00407814	-0.00535022	0.0544375	0.0697024	0.00609849
-0.00916645	-0.00662229	0.0506213	0.0697024	0.013731
-0.0129827	-0.00280606	0.0379005	0.0697024	0.0111868
-0.0193431	-0.00280606	0.0328121	0.0557096	0.015003
-0.0257035	0.00737057	0.0366284	0.0493492	0.0239076
-0.0257035	-0.000261901	0.0391725	0.0391725	0.0200914
-0.0307918	0.00609849	0.0391725	0.0417167	0.0251797
-0.0193431	-0.00407814	0.0366284	0.0429888	0.0200914
-0.0129827	-0.00662229	0.046805	0.0340842	0.0264518
-0.00662229	-0.00407814	0.0557096	0.0289959	0.0289959
-0.00789437	-0.0117106	0.0569816	0.0226355	0.0277238
-0.000261901	-0.00535022	0.0595258	0.0289959	0.0239076
0.00101018	-0.0142548	0.0518933	0.030268	0.0200914
-0.00280606	-0.0155268	0.0518933	0.0315401	0.0277238
0.00355434	-0.0142548	0.0480771	0.0328121	0.030268
0.00101018	-0.0257035	0.0531654	0.0429888	0.0442609
0.00609849	-0.034608	0.0518933	0.0493492	0.0442609
-0.000261901	-0.0409684	0.0544375	0.0455329	0.0455329
0.00101018	-0.0371522	0.0607979	0.0455329	0.0442609
-0.00535022	-0.0473288	0.0607979	0.0417167	0.0379005
-0.00407814	-0.049873	0.0671583	0.0582537	0.0379005
-0.00789437	-0.0486009	0.0569816	0.0582537	0.0353563
-0.00407814	-0.0473288	0.0455329	0.0544375	0.0404446
-0.0104385	-0.0333359	0.0442609	0.0493492	0.0315401
-0.0104385	-0.0333359	0.0544375	0.0429888	0.0289959
-0.0104385	-0.034608	0.0531654	0.046805	0.030268
-0.00407814	-0.0384243	0.0531654	0.0404446	0.0289959
0.00609849	-0.0447847	0.0658862	0.046805	0.0353563
-0.00280606	-0.0435126	0.0557096	0.0493492	0.0353563
0.00609849	-0.0460567	0.06207	0.0493492	0.0455329
0.00864265	-0.0409684	0.0569816	0.0506213	0.046805
0.00991473	-0.049873	0.0569816	0.0518933	0.0518933
0.00101018	-0.0536892	0.0569816	0.0518933	0.0506213
0.00355434	-0.0575054	0.0480771	0.0455329	0.0442609
-0.00280606	-0.0625938	0.0518933	0.0557096	0.0366284
0.00864265	-0.0536892	0.0455329	0.0557096	0.0379005
0.00991473	-0.0562334	0.0480771	0.0658862	0.0417167
0.00482641	-0.0447847	0.0391725	0.0658862	0.0251797
0.00737057	-0.0511451	0.0340842	0.0773349	0.0264518
0.0111868	-0.0549613	0.0315401	0.078607	0.0188193
0.013731	-0.0486009	0.0251797	0.0671583	0.0251797
0.00355434	-0.0409684	0.0264518	0.0595258	0.0200914
0.00737057	-0.034608	0.0200914	0.0455329	0.0162751
-0.000261901	-0.0320639	0.0289959	0.0506213	0.0175472
-0.000261901	-0.0282476	0.0239076	0.0480771	0.0200914
0.00228226	-0.0295197	0.0264518	0.046805	0.0111868
0.00609849	-0.0218872	0.0226355	0.0455329	0.00991473
0.0111868	-0.0104385	0.0289959	0.0506213	0.0111868
-0.00153398	-0.0142548	0.0366284	0.0366284	0.00864265
-0.00407814	-0.0142548	0.030268	0.0251797	0.0162751
-0.00789437	-0.0257035	0.0417167	0.0315401	0.0200914
-0.00153398	-0.0257035	0.0417167	0.0213634	0.0239076
0.00355434	-0.0307918	0.0404446	0.0277238	0.0162751
0.0111868	-0.0358801	0.0366284	0.0353563	0.0239076
0.013731	-0.034608	0.0124589	0.0442609	0.0213634
0.013731	-0.0295197	0.0111868	0.0429888	0.0226355
0.0200914	-0.0129827	0.00355434	0.0429888	0.0188193
0.015003	-0.0104385	-0.00153398	0.0480771	0.0200914
0.015003	-0.00280606	-0.00916645	0.0404446	0.0200914
0.00991473	0.00101018	-0.0142548	0.0429888	0.0213634
0.0111868	0.00737057	-0.0193431	0.0417167	0.0213634
0.00355434	0.015003	-0.0257035	0.046805	0.0200914
0.00355434	0.00609849	-0.0244314	0.0366284	0.030268
0.00101018	0.00609849	-0.0231593	0.0353563	0.0315401
-0.00535022	0.00228226	-0.0244314	0.0353563	0.0417167
0.00355434	0.0111868	-0.00407814	0.0340842	0.0379005
0.0111868	0.00991473	-0.000261901	0.0442609	0.046805
0.0162751	-0.00153398	0.00609849	0.0366284	0.0391725
0.00991473	-0.00280606	0.00991473	0.0353563	0.0379005
0.0264518	-0.00407814	0.0111868	0.0315401	0.030268
0.0264518	-0.00662229	0.013731	0.0289959	0.0340842
0.0213634	-0.00789437	0.0111868	0.0239076	0.0277238
0.0289959	-0.00789437	0.0162751	0.0239076	0.0328121
0.0277238	-0.00535022	0.00482641	0.0315401	0.0429888
0.0251797	-0.0167989	-0.000261901	0.0277238	0.0315401
0.015003	-0.0129827	-0.000261901	0.0366284	0.0417167
0.0226355	-0.00535022	0.00609849	0.0353563	0.0518933
0.0251797	0.00101018	0.00737057	0.030268	0.0569816
0.0366284	0.0111868	-0.00916645	0.0277238	0.0569816
0.0366284	0.0111868	-0.00280606	0.0264518	0.0506213
0.0315401	0.0264518	0.00101018	0.0264518	0.0379005
0.0251797	0.0366284	0.0111868	0.015003	0.030268
0.0277238	0.0429888	0.0111868	0.013731	0.0353563
0.0239076	0.0455329	0.00609849	-0.000261901	0.0289959
0.015003	0.0417167	0.0200914	-0.00407814	0.0353563
0.00991473	0.0417167	0.0289959	-0.00662229	0.0315401
0.015003	0.0404446	0.0379005	-0.00535022	0.0366284
0.0251797	0.046805	0.0404446	-0.00153398	0.030268
0.0226355	0.0442609	0.0366284	-0.000261901	0.0340842
0.0264518	0.0417167	0.0315401	0.00482641	0.0328121
0.0251797	0.046805	0.015003	-0.00407814	0.0366284
0.0251797	0.0366284	0.0162751	-0.000261901	0.0442609
0.0239076	0.0353563	0.0213634	-0.00916645	0.0455329
0.0213634	0.0175472	0.0251797	0.00101018	0.0366284
0.030268	0.0175472	0.0315401	0.00991473	0.0251797
0.0213634	0.0213634	0.0264518	0.0124589	0.030268
0.0239076	0.0328121	0.0239076	0.00737057	0.0188193
0.0162751	0.0442609	0.0188193	-0.00407814	0.0188193
0.015003	0.0480771	0.0188193	-0.00280606	0.013731
0.0111868	0.0557096	0.013731	-0.0104385	0.00482641
0.00991473	0.0544375	0.00609849	-0.00280606	0.00991473
0.00609849	0.0684304	0.013731	-0.00407814	0.015003
-0.000261901	0.0722466	0.013731	0.00101018	0.0200914
0.00991473	0.0709745	0.00864265	0.00737057	0.0239076
0.0111868	0.0697024	0.00864265	0.0175472	0.0264518
0.015003	0.0697024	0.013731	0.0239076	0.0315401
0.013731	0.0811511	0.0200914	0.0239076	0.0277238
0.015003	0.0811511	0.0251797	0.0366284	0.0366284
0.0111868	0.0811511	0.0379005	0.0264518	0.0404446
0.0200914	0.0735187	0.0404446	0.0251797	0.0493492
0.00864265	0.0709745	0.0557096	0.0251797	0.0518933
0.00228226	0.06207	0.06207	0.0251797	0.0455329
0.00355434	0.0607979	0.0518933	0.0200914	0.0480771
0.00482641	0.0658862	0.0582537	0.013731	0.046805
-0.00153398	0.0671583	0.0569816	0.0251797	0.0417167
-0.00407814	0.0747907	0.046805	0.0239076	0.0417167
-0.000261901	0.063342	0.0404446	0.0264518	0.0315401
-0.0104385	0.0582537	0.0379005	0.030268	0.0277238
-0.00916645	0.063342	0.0353563	0.0353563	0.0200914
-0.0142548	0.0671583	0.0328121	0.0277238	0.0124589
-0.00916645	0.0747907	0.0404446	0.0226355	0.015003
-0.00916645	0.0735187	0.0315401	0.0111868	0.00609849
-0.0206152	0.0646141	0.0315401	-0.00280606	0.013731
-0.0206152	0.0607979	0.0315401	-0.00916645	0.013731
-0.0231593	0.0417167	0.0315401	-0.0206152	0.015003
-0.0142548	0.030268	0.0340842	-0.0167989	0.00991473
-0.0104385	0.0226355	0.0251797	-0.0218872	-0.00153398
-0.00280606	0.0213634	0.0213634	-0.0193431	0.00101018
0.00101018	0.0251797	0.0213634	-0.0206152	-0.00407814
-0.00407814	0.0188193	0.0162751	-0.0307918	0.00228226
0.00101018	0.0251797	0.0188193	-0.034608	0.00101018
-0.0167989	0.0213634	0.0124589	-0.0396963	0.00101018
-0.0193431	0.013731	0.0213634	-0.0307918	-0.00280606
-0.0193431	0.0111868	0.0251797	-0.0333359	0.00101018
-0.0167989	-0.000261901	0.0251797	-0.0333359	0.00609849
-0.0167989	0.00101018	0.0277238	-0.0396963	0.00737057
-0.0142548	-0.00535022	0.0239076	-0.049873	0.00991473
-0.00662229	-0.00407814	0.0289959	-0.0549613	-0.000261901
-0.00789437	-0.00662229	0.0213634	-0.0613217	-0.00280606
-0.00662229	-0.00916645	0.0213634	-0.0600496	-0.0167989
-0.00916645	-0.00535022	0.0226355	-0.0613217	-0.0155268
-0.0129827	-0.0129827	0.0366284	-0.0587775	-0.0167989
-0.0193431	-0.00916645	0.0404446	-0.0600496	-0.0155268
-0.0117106	-0.0104385	0.0340842	-0.0575054	-0.018071
-0.00535022	-0.000261901	0.0277238	-0.0651379	-0.0257035
-0.00407814	0.0111868	0.0239076	-0.0702262	-0.0269756
-0.00280606	0.015003	0.0239076	-0.06641	-0.0307918
0.00101018	0.00737057	0.0239076	-0.0600496	-0.0193431
0.00864265	-0.00789437	0.0328121	-0.0473288	-0.0206152
0.0111868	-0.0129827	0.0366284	-0.0511451	-0.0155268
0.0213634	-0.0142548	0.0391725	-0.0409684	-0.0142548
0.0251797	-0.0193431	0.0518933	-0.0435126	-0.0155268
0.0213634	-0.0218872	0.0455329	-0.0396963	-0.018071
0.0200914	-0.0244314	0.0506213	-0.0307918	-0.0193431
0.0213634	-0.0142548	0.0480771	-0.0295197	-0.0142548
0.0239076	-0.0193431	0.0455329	-0.0295197	-0.018071
0.013731	-0.0167989	0.046805	-0.0295197	-0.00662229
0.013731	-0.0167989	0.0442609	-0.0295197	-0.00407814
0.0124589	-0.0155268	0.0544375	-0.034608	0.00101018
0.0175472	-0.0117106	0.046805	-0.0358801	-0.00662229
0.0188193	-0.0218872	0.0506213	-0.0447847	-0.00789437
0.0277238	-0.0117106	0.0595258	-0.034608	-0.00662229
0.0328121	-0.00535022	0.06207	-0.0307918	-0.00407814
0.0340842	0.00737057	0.0557096	-0.0371522	0.00482641
0.0353563	0.0239076	0.0391725	-0.034608	-0.00407814
0.0417167	0.0264518	0.0366284	-0.034608	-0.00662229
0.0417167	0.0264518	0.0315401	-0.0257035	-0.0142548
0.0340842	0.0213634	0.0340842	-0.0307918	-0.0142548
0.0379005	0.015003	0.0404446	-0.0295197	-0.0104385
0.0366284	0.013731	0.0429888	-0.0206152	-0.00916645
0.0366284	0.00737057	0.0480771	-0.0167989	0.00101018
0.0328121	0.0175472	0.046805	-0.0117106	-0.000261901
0.0328121	0.0200914	0.0442609	-0.0142548	-0.00407814
0.0353563	0.0251797	0.0353563	-0.00789437	0.00228226
0.0379005	0.0289959	0.0366284	-0.0142548	0.0213634
0.0366284	0.0328121	0.030268	-0.0142548	0.0213634
0.0315401	0.0340842	0.0277238	-0.0155268	0.015003
0.0328121	0.0315401	0.0277238	-0.0206152	0.0213634
0.0239076	0.0366284	0.0200914	-0.00916645	0.0188193
0.0315401	0.0277238	0.0162751	-0.00916645	0.0213634
0.0251797	0.0379005	0.00991473	-0.00153398	0.0188193
0.0226355	0.046805	0.0200914	0.00355434	0.0289959
0.0162751	0.0493492	0.0213634	0.00355434	0.030268
0.0111868	0.046805	0.0162751	0.00228226	0.0417167
0.0111868	0.0379005	0.015003	0.00609849	0.046805
0.00609849	0.046805	0.00991473	0.00991473	0.0506213
0.00355434	0.0429888	0.00864265	0.0175472	0.0531654
-0.00153398	0.046805	0.00609849	0.0200914	0.0544375
0.00609849	0.0480771	0.0111868	0.0251797	0.063342
0.00609849	0.0493492	0.00991473	0.0213634	0.063342
0.013731	0.0557096	0.015003	0.0111868	0.0671583
0.00737057	0.0531654	0.0213634	0.0175472	0.0646141
0.0162751	0.0506213	0.0213634	0.00482641	0.06207
0.0188193	0.0455329	0.0226355	0.0175472	0.063342
0.00991473	0.0493492	0.0226355	0.030268	0.06207
0.0162751	0.046805	0.0264518	0.030268	0.0658862
0.015003	0.0404446	0.0213634	0.0277238	0.0671583
0.0162751	0.0480771	0.0391725	0.0328121	0.0747907
0.013731	0.0442609	0.0442609	0.030268	0.0684304
0.0175472	0.0493492	0.0417167	0.0251797	0.06207
0.0162751	0.0480771	0.0379005	0.0289959	0.0582537
0.00991473	0.0544375	0.0315401	0.0213634	0.0671583
0.0175472	0.0569816	0.0315401	0.0239076	0.063342
0.0213634	0.0442609	0.0175472	0.0213634	0.0582537
0.0315401	0.0480771	0.015003	0.0315401	0.0531654
0.0315401	0.0379005	0.00737057	0.0277238	0.0480771
0.030268	0.0417167	0.015003	0.0353563	0.0518933
0.0277238	0.0417167	0.0213634	0.0328121	0.0518933
0.030268	0.0417167	0.0251797	0.0366284	0.0544375
0.0315401	0.0366284	0.0264518	0.0429888	0.0531654
0.0239076	0.0328121	0.0277238	0.0429888	0.0506213
0.0264518	0.0366284	0.0353563	0.0506213	0.0493492
0.0188193	0.0404446	0.0277238	0.0493492	0.046805
0.0188193	0.0518933	0.0417167	0.0506213	0.0595258
0.015003	0.0582537	0.046805	0.046805	0.0557096
0.013731	0.063342	0.0506213	0.0417167	0.0557096
0.0124589	0.0697024	0.0544375	0.030268	0.0531654
0.00609849	0.078607	0.0493492	0.0251797	0.0595258
0.0111868	0.0824232	0.0531654	0.0239076	0.0671583
0.00991473	0.0773349	0.0544375	0.0251797	0.0658862
0.015003	0.0684304	0.0493492	0.0315401	0.0773349
0.00991473	0.0709745	0.0404446	0.0213634	0.0773349
0.00991473	0.0709745	0.0417167	0.0264518	0.0811511
0.015003	0.0773349	0.0315401	0.0289959	0.0773349
0.0124589	0.0798791	0.0442609	0.0340842	0.0824232
0.015003	0.0811511	0.0506213	0.0353563	0.078607
0.013731	0.078607	0.0582537	0.0404446	0.0824232
0.0239076	0.0735187	0.0569816	0.046805	0.0862395
0.0353563	0.0760628	0.0480771	0.0379005	0.0836953
0.0442609	0.0671583	0.0531654	0.0366284	0.0798791
0.046805	0.06207	0.0442609	0.0366284	0.0709745
0.0328121	0.0646141	0.0506213	0.0315401	0.0709745
0.0340842	0.0595258	0.0480771	0.0264518	0.063342
0.0251797	0.0646141	0.0455329	0.0213634	0.06207
0.0315401	0.0607979	0.0391725	0.0175472	0.0569816
0.0226355	0.0557096	0.0366284	0.015003	0.0569816
0.0213634	0.0658862	0.0353563	0.015003	0.06207
0.0277238	0.0722466	0.0277238	0.00101018	0.0544375
0.0264518	0.0773349	0.0315401	0.00101018	0.0506213
0.0277238	0.078607	0.0251797	-0.00280606	0.046805
0.0264518	0.0849674	0.030268	-0.00662229	0.0442609
0.0315401	0.0824232	0.0340842	-0.00662229	0.0417167
0.0239076	0.0760628	0.0417167	-0.0104385	0.0366284
0.0264518	0.0760628	0.0417167	-0.00789437	0.0366284
0.0277238	0.0684304	0.0391725	-0.0104385	0.0340842
0.0340842	0.0646141	0.0480771	-0.00280606	0.0315401
0.0289959	0.0544375	0.0480771	-0.00662229	0.0251797
0.0277238	0.0442609	0.0493492	-0.00153398	0.0213634
0.0328121	0.0442609	0.0480771	0.00101018	0.0264518
0.0328121	0.0264518	0.0429888	0.00355434	0.0226355
0.0379005	0.0251797	0.046805	-0.000261901	0.0264518
0.0353563	0.0277238	0.0379005	0.00228226	0.0226355
0.0455329	0.0175472	0.0340842	0.00737057	0.0264518
0.0557096	0.0175472	0.0226355	0.0188193	0.0277238
0.0582537	0.0200914	0.0111868	0.030268	0.0239076
0.0582537	0.0188193	0.0111868	0.030268	0.0226355
0.0646141	0.0124589	0.013731	0.0340842	0.015003
0.0595258	0.00355434	0.00355434	0.0264518	0.015003
0.0480771	0.00355434	-0.00789437	0.0315401	0.00609849
0.0582537	-0.00789437	-0.000261901	0.0251797	0.00101018
0.0569816	-0.00407814	-0.00280606	0.0264518	0.00864265
0.0506213	-0.00662229	0.0111868	0.0239076	0.0124589
0.0518933	-0.0167989	0.0124589	0.015003	0.0213634
0.0506213	-0.0104385	0.00609849	0.00864265	0.015003
0.0544375	-0.0244314	0.00737057	0.00482641	0.015003
0.0506213	-0.0193431	0.00864265	-0.00153398	0.013731
0.0544375	-0.0142548	0.015003	-0.00662229	0.0188193
0.0518933	-0.0167989	0.0188193	0.00228226	0.0188193
0.0518933	-0.0269756	0.0328121	0.00609849	0.0175472
0.0544375	-0.0511451	0.0353563	0.00737057	0.00864265
0.0544375	-0.0549613	0.0493492	-0.00407814	0.00864265
0.06207	-0.0613217	0.0506213	-0.00153398	0.0162751
0.0595258	-0.0600496	0.0455329	-0.00280606	0.0124589
0.0569816	-0.0587775	0.0442609	-0.000261901	0.013731
0.0544375	-0.0651379	0.0366284	-0.00407814	0.00991473
0.0518933	-0.049873	0.0480771	-0.00535022	0.015003
0.0455329	-0.0435126	0.0480771	-0.00407814	0.0188193
0.0391725	-0.0358801	0.0442609	-0.0117106	0.0188193
0.0429888	-0.0384243	0.0379005	-0.00789437	0.0239076
0.0366284	-0.0422405	0.0379005	-0.0104385	0.0162751
0.0366284	-0.0435126	0.0340842	-0.0167989	0.0162751
0.0340842	-0.0460567	0.0391725	-0.0257035	0.0188193
0.0340842	-0.0358801	0.0391725	-0.0257035	0.0124589
0.0404446	-0.0269756	0.0328121	-0.0307918	0.00609849
0.0404446	-0.0206152	0.0404446	-0.034608	0.00609849
0.0417167	-0.0104385	0.0366284	-0.0257035	0.0175472
0.0404446	-0.00916645	0.0353563	-0.0257035	0.015003
0.0366284	-0.0117106	0.0379005	-0.0244314	0.0188193
0.0429888	-0.0193431	0.0417167	-0.0371522	0.013731
0.0417167	-0.0155268	0.0379005	-0.034608	0.00991473
0.0518933	-0.000261901	0.0404446	-0.0320639	0.00355434
0.0480771	0.00228226	0.0493492	-0.0295197	0.00609849
0.046805	0.00101018	0.0506213	-0.0193431	0.00101018
0.0506213	0.00609849	0.0518933	-0.0206152	-0.00662229
0.046805	0.00609849	0.0480771	-0.0167989	-0.00662229
0.0480771	0.00101018	0.0442609	-0.0142548	-0.0142548
0.0455329	-0.00407814	0.0455329	-0.0117106	-0.0142548
0.046805	0.00482641	0.0340842	-0.0193431	-0.0142548
0.046805	0.00991473	0.0315401	-0.00789437	-0.00916645
0.0391725	0.0213634	0.030268	-0.00280606	-0.00916645
0.0366284	0.0264518	0.0353563	0.00355434	-0.00407814
0.0213634	0.0213634	0.0379005	-0.00535022	-0.00153398
0.0251797	0.0264518	0.0417167	-0.00535022	0.00101018
0.0213634	0.013731	0.0493492	0.00101018	0.00991473
0.0213634	0.00864265	0.0480771	-0.000261901	0.00101018
0.0264518	-0.00407814	0.0506213	0.00482641	-0.000261901
0.0379005	-0.00407814	0.0544375	0.00737057	0.00101018
0.0531654	-0.00407814	0.0480771	0.0162751	0.00355434
0.0557096	-0.00789437	0.0417167	0.00228226	0.00355434
0.0493492	-0.00916645	0.030268	0.00864265	-0.00153398
0.0391725	-0.0104385	0.0315401	0.00991473	0.015003
0.0417167	-0.00662229	0.0328121	0.00355434	0.0111868
0.0315401	-0.00916645	0.0328121	-0.00280606	0.0111868
0.030268	-0.0129827	0.0328121	0.00228226	0.013731
0.0366284	-0.0104385	0.0340842	0.00991473	0.0124589
0.0391725	-0.0129827	0.0493492	-0.000261901	0.0162751
0.046805	-0.00153398	0.0455329	0.00991473	0.00609849
0.0506213	0.00609849	0.0493492	0.00482641	0.00228226
0.06207	0.0162751	0.0417167	0.00737057	-0.00280606
0.06207	0.0277238	0.0480771	0.00991473	-0.00535022
0.0569816	0.0264518	0.0569816	0.0111868	-0.00407814
0.0569816	0.0264518	0.046805	0.013731	-0.00916645
0.046805	0.0213634	0.0455329	0.0162751	-0.00280606
0.0366284	0.0340842	0.0391725	0.0239076	-0.00916645
0.0277238	0.030268	0.0480771	0.0111868	-0.00916645
0.0353563	0.0251797	0.0455329	0.00609849	-0.00662229
0.0379005	0.0175472	0.0455329	-0.0206152	-0.0104385
0.0417167	0.0111868	0.0391725	-0.0282476	-0.0104385
0.0582537	0.0239076	0.0391725	-0.0396963	-0.0142548
0.0582537	0.0213634	0.0353563	-0.0460567	-0.00789437
0.06207	0.030268	0.0366284	-0.049873	0.00228226
0.06207	0.0353563	0.0442609	-0.0473288	0.00737057
0.0544375	0.0366284	0.0328121	-0.0447847	0.00482641
0.06207	0.0340842	0.0404446	-0.0409684	0.00101018
0.0582537	0.0264518	0.0379005	-0.0307918	0.00737057
0.0595258	0.030268	0.0353563	-0.0269756	0.00991473
0.0506213	0.0264518	0.0328121	-0.0193431	0.0200914
0.0429888	0.0239076	0.0315401	-0.0193431	0.0264518
0.0417167	0.0251797	0.0251797	-0.018071	0.0200914
0.0264518	0.0239076	0.0213634	-0.018071	0.0277238
0.0264518	0.0264518	0.0251797	-0.0142548	0.0264518
0.0200914	0.0289959	0.0264518	-0.0167989	0.0340842
0.0213634	0.0455329	0.0366284	-0.0193431	0.0366284
0.0124589	0.0417167	0.0264518	-0.0117106	0.0328121
-0.00153398	0.0429888	0.0188193	-0.0129827	0.0340842
-0.0104385	0.0404446	0.0213634	-0.00535022	0.0315401
-0.0206152	0.0315401	0.0239076	-0.0142548	0.0480771
-0.0167989	0.0315401	0.0239076	-0.00662229	0.0557096
-0.0167989	0.0289959	0.0175472	-0.00916645	0.0518933
-0.0142548	0.0213634	0.015003	0.00101018	0.0582537
-0.0142548	0.015003	0.00991473	0.00355434	0.0582537
-0.0218872	0.00609849	0.00355434	0.013731	0.0544375
-0.0206152	0.00355434	0.00355434	0.0188193	0.046805
-0.0244314	-0.00407814	0.00355434	0.0200914	0.0455329
-0.0206152	-0.0104385	0.00864265	0.0162751	0.0404446
-0.0206152	-0.0142548	0.00482641	0.00355434	0.0404446
-0.0257035	-0.0206152	0.00101018	0.015003	0.0455329
-0.0231593	-0.0218872	0.00101018	0.00991473	0.0429888
-0.034608	-0.0307918	-0.000261901	0.00737057	0.0455329
-0.0409684	-0.0371522	0.00101018	0.00609849	0.0404446
-0.0562334	-0.0435126	-0.00535022	0.00101018	0.0455329
-0.0714983	-0.0536892	-0.00280606	0.00482641	0.0340842
-0.0613217	-0.0562334	-0.00916645	0.00355434	0.0366284
-0.0549613	-0.0638658	-0.00153398	0.00482641	0.0328121
-0.0396963	-0.0651379	0.00737057	-0.00153398	0.0264518
-0.0358801	-0.0702262	0.0124589	0.00609849	0.0277238
-0.0396963	-0.0651379	0.015003	0.00991473	0.0277238
-0.034608	-0.0638658	0.015003	0.0124589	0.0340842
-0.0447847	-0.0676821	0.0277238	0.013731	0.0277238
-0.0447847	-0.0587775	0.0200914	0.00991473	0.030268
-0.0460567	-0.0575054	0.0251797	0.00991473	0.030268
-0.0333359	-0.0511451	0.0264518	0.013731	0.0289959
-0.0193431	-0.0575054	0.015003	0.0162751	0.0315401
-0.0167989	-0.0651379	0.00737057	0.0111868	0.030268
-0.0193431	-0.0638658	0.00355434	0.015003	0.0366284
-0.0206152	-0.0714983	0.00609849	0.015003	0.0251797
-0.0193431	-0.0651379	-0.000261901	0.0162751	0.0239076
-0.0193431	-0.0600496	0.00101018	0.0162751	0.0175472
-0.0193431	-0.0625938	0.00355434	0.0175472	0.0111868
-0.00535022	-0.0511451	0.00737057	0.015003	0.00228226
-0.00280606	-0.0447847	-0.000261901	0.0111868	-0.00535022
0.00609849	-0.0371522	-0.0142548	0.0175472	-0.00916645
-0.000261901	-0.034608	-0.0104385	0.0162751	-0.0244314
0.00609849	-0.0307918	-0.0142548	0.0315401	-0.0206152
0.0111868	-0.0358801	-0.00789437	0.030268	-0.0269756
0.00101018	-0.0473288	-0.00407814	0.0264518	-0.0244314
0.00991473	-0.0524171	-0.000261901	0.0264518	-0.0206152
0.00609849	-0.0638658	-0.00153398	0.0277238	-0.018071
0.0111868	-0.0613217	-0.0142548	0.0264518	-0.0117106
0.013731	-0.0562334	-0.0129827	0.0200914	-0.00789437
0.0213634	-0.0600496	-0.0142548	0.0277238	0.00101018
0.0340842	-0.0575054	-0.0104385	0.0289959	-0.000261901
0.0404446	-0.0600496	-0.00407814	0.030268	0.00991473
0.0557096	-0.0600496	-0.00535022	0.0289959	0.00864265
0.06207	-0.06641	-0.00407814	0.0289959	0.00864265
0.06207	-0.0765866	-0.00535022	0.0251797	0.00991473
0.0658862	-0.0804029	0.00737057	0.0239076	0.00355434
0.0658862	-0.0854912	0.0111868	0.0289959	-0.00280606
0.0671583	-0.0804029	0.013731	0.0277238	-0.00153398
0.0569816	-0.0765866	0.015003	0.0289959	0.00355434
0.0569816	-0.0714983	0.0175472	0.0251797	-0.00407814
0.0518933	-0.0651379	0.0162751	0.0277238	-0.00407814
0.0480771	-0.0613217	0.00609849	0.0188193	-0.0142548
0.0607979	-0.0524171	0.013731	0.013731	-0.0104385
0.06207	-0.0511451	0.00482641	0.0111868	-0.00280606
0.0671583	-0.0409684	0.00737057	0.00355434	-0.00280606
0.063342	-0.0384243	0.00609849	0.00228226	0.00228226
0.0684304	-0.0358801	-0.00535022	-0.0142548	-0.000261901
0.0671583	-0.034608	-0.00153398	-0.0129827	-0.00153398
0.0671583	-0.0307918	-0.00407814	-0.018071	-0.00280606
0.0709745	-0.0244314	0.00355434	-0.00916645	0.00355434
0.0684304	-0.034608	0.00991473	-0.00535022	-0.00153398
0.06207	-0.0244314	0.0213634	-0.00407814	-0.00535022
0.0569816	-0.0269756	0.0213634	-0.00280606	0.00609849
0.06207	-0.0269756	0.0188193	0.00609849	0.00101018
0.0518933	-0.0142548	0.0111868	0.015003	0.00609849
0.0480771	-0.0142548	0.00482641	0.00991473	0.00355434
0.0506213	-0.0104385	0.0124589	0.0175472	0.00101018
0.0442609	-0.00153398	0.00991473	0.0188193	0.00355434
0.0455329	0.00482641	0.0175472	0.0175472	0.00737057
0.0417167	0.00864265	0.0124589	0.0175472	0.00864265
0.0366284	0.00991473	0.015003	0.0111868	0.00355434
0.0404446	0.0200914	0.0111868	0.0162751	0.00355434
0.0379005	0.0162751	0.00609849	0.00101018	0.00101018
0.0391725	0.0111868	0.015003	0.00355434	0.00737057
0.0429888	0.00991473	0.015003	-0.00407814	0.00737057
0.0429888	0.00355434	0.015003	-0.00662229	0.00355434
0.0557096	0.013731	0.0188193	-0.0104385	0.00991473
0.0582537	0.00991473	0.0251797	-0.0193431	0.0111868
0.0557096	0.00609849	0.0366284	-0.0155268	0.0175472
0.0518933	0.00355434	0.030268	-0.0269756	0.0175472
0.0455329	0.00228226	0.0328121	-0.0167989	0.0213634
0.0544375	0.015003	0.0340842	-0.018071	0.0277238
0.06207	0.0188193	0.0289959	-0.0142548	0.0251797
0.0658862	0.0289959	0.0340842	-0.0104385	0.0264518
0.0671583	0.0315401	0.0226355	-0.00916645	0.0213634
0.0607979	0.0226355	0.030268	0.00355434	0.0277238
0.0646141	0.0315401	0.0289959	0.00355434	0.0264518
0.06207	0.0289959	0.0328121	0.00101018	0.0277238
0.0671583	0.0315401	0.0353563	-0.00662229	0.030268
0.0684304	0.0315401	0.0366284	-0.00662229	0.0239076
0.0607979	0.0289959	0.0379005	-0.00789437	0.0200914
0.0671583	0.0366284	0.0315401	-0.00916645	0.0162751
0.0722466	0.0315401	0.0264518	-0.00407814	0.0264518
0.0811511	0.0455329	0.0239076	-0.00407814	0.0226355
0.0849674	0.0455329	0.0366284	0.00991473	0.030268
0.0862395	0.0340842	0.0379005	0.00991473	0.0277238
0.0900557	0.0404446	0.0391725	0.013731	0.0213634
0.0862395	0.0404446	0.0315401	0.015003	0.00737057
0.0913278	0.0455329	0.030268	0.00991473	0.00737057
0.0862395	0.0429888	0.0366284	0.0213634	0.0111868
0.0976882	0.0328121	0.0315401	0.0239076	0.00228226
0.0989602	0.0328121	0.0239076	0.0264518	0.00991473
0.0925999	0.0289959	0.0277238	0.015003	0.00101018
0.0862395	0.030268	0.030268	0.013731	0.00355434
0.078607	0.0277238	0.0379005	0.013731	-0.00662229
0.0824232	0.0366284	0.0366284	0.00991473	-0.00535022
0.0811511	0.0366284	0.0366284	0.013731	0.00355434
0.0849674	0.0417167	0.0315401	0.013731	-0.000261901
0.0747907	0.0480771	0.0404446	0.0239076	0.00355434
0.0709745	0.0506213	0.0417167	0.0251797	-0.00535022
0.0760628	0.0518933	0.0417167	0.0264518	-0.000261901
0.0735187	0.0455329	0.0506213	0.0264518	0.00609849
0.0671583	0.0455329	0.0518933	0.0188193	0.015003
0.0671583	0.0379005	0.0569816	0.0188193	0.015003
0.0747907	0.0379005	0.0531654	0.0111868	0.00609849
0.0773349	0.0429888	0.0557096	0.0175472	0.00991473
0.078607	0.0315401	0.046805	0.0162751	0.00609849
0.0811511	0.0315401	0.0379005	0.0162751	0.00101018
0.0900557	0.0277238	0.046805	0.0175472	-0.00280606
0.0925999	0.0200914	0.0480771	0.0162751	-0.00789437
0.0836953	0.0213634	0.0557096	0.0213634	-0.0129827
0.0862395	0.00864265	0.0569816	0.0251797	-0.0167989
0.0747907	0.013731	0.0518933	0.0264518	-0.00535022
0.0709745	0.015003	0.0455329	0.0213634	-0.00916645
0.0709745	0.0213634	0.0442609	0.0315401	-0.00407814
0.0658862	0.0213634	0.0442609	0.0340842	-0.00407814
0.0544375	0.00737057	0.0417167	0.0379005	-0.00535022
0.0480771	0.00609849	0.0531654	0.0379005	0.00228226
0.0557096	0.00101018	0.0531654	0.0340842	-0.00280606
0.0480771	-0.0104385	0.0658862	0.0353563	0.00355434
0.0429888	-0.0104385	0.0671583	0.0264518	0.00228226
0.0417167	-0.0155268	0.06207	0.0251797	0.00609849
0.046805	-0.0142548	0.0582537	0.0175472	-0.000261901
0.0480771	-0.0129827	0.0442609	0.0226355	-0.00789437
0.0455329	-0.0104385	0.0480771	0.0226355	-0.00916645
0.0493492	-0.0129827	0.046805	0.0251797	-0.0155268
0.0506213	-0.0193431	0.046805	0.0277238	-0.00407814
0.0518933	-0.0117106	0.0429888	0.0239076	-0.00535022
0.0366284	-0.0142548	0.0404446	0.0328121	-0.00407814
0.0226355	-0.0104385	0.0442609	0.0264518	-0.00789437
0.0213634	-0.0155268	0.0366284	0.0264518	-0.0167989
0.015003	-0.0193431	0.0417167	0.0289959	-0.0206152
0.0162751	-0.0218872	0.0379005	0.0340842	-0.0257035
0.0175472	-0.0244314	0.0379005	0.0391725	-0.0257035
0.0213634	-0.0218872	0.030268	0.0417167	-0.0282476
0.0188193	-0.0269756	0.0315401	0.0569816	-0.034608
0.015003	-0.0269756	0.0353563	0.0531654	-0.034608
0.00737057	-0.0257035	0.030268	0.0607979	-0.0371522
-0.00662229	-0.0206152	0.0379005	0.0506213	-0.0307918
-0.00280606	-0.00662229	0.0340842	0.0455329	-0.0371522
-0.00407814	-0.0104385	0.0340842	0.0417167	-0.0358801
0.00101018	-0.0155268	0.030268	0.0353563	-0.0396963
0.00609849	-0.0231593	0.0251797	0.0366284	-0.034608
0.00737057	-0.0142548	0.0328121	0.030268	-0.0257035
0.0277238	-0.0142548	0.0277238	0.030268	-0.0320639
0.0353563	-0.0142548	0.0289959	0.030268	-0.0295197
0.0391725	-0.00407814	0.0251797	0.0315401	-0.0307918
0.0366284	-0.0104385	0.0251797	0.0328121	-0.0257035
0.0264518	-0.0117106	0.0213634	0.0315401	-0.0231593
0.0175472	-0.0167989	0.0175472	0.0366284	-0.0231593
0.00228226	-0.018071	0.0175472	0.0379005	-0.0244314
0.00228226	-0.0167989	0.013731	0.0455329	-0.0155268
0.00228226	-0.034608	0.0175472	0.0455329	-0.00789437
0.0111868	-0.034608	0.00991473	0.0518933	-0.00662229
0.0175472	-0.0371522	0.00991473	0.0544375	-0.00280606
0.0213634	-0.0295197	0.0175472	0.0595258	-0.00407814
0.0239076	-0.0307918	0.0188193	0.0557096	-0.00662229
0.0200914	-0.0307918	0.0213634	0.0506213	-0.00662229
0.0226355	-0.0295197	0.015003	0.0607979	-0.00407814
0.0239076	-0.0358801	0.0213634	0.0544375	-0.00662229
0.0251797	-0.0307918	0.0251797	0.0557096	-0.0142548
0.0328121	-0.0269756	0.0340842	0.0480771	-0.0129827
0.0264518	-0.0218872	0.0353563	0.0429888	-0.0231593
0.0328121	-0.0129827	0.0366284	0.0340842	-0.0142548
0.030268	-0.0104385	0.0506213	0.0315401	-0.0218872
0.0264518	-0.00535022	0.046805	0.0289959	-0.0231593
0.0264518	-0.0155268	0.0544375	0.0289959	-0.0269756
0.0264518	-0.0193431	0.0607979	0.0264518	-0.0218872
0.0353563	-0.0269756	0.0531654	0.0251797	-0.0206152
0.0353563	-0.034608	0.0506213	0.0315401	-0.0155268
0.0429888	-0.0244314	0.046805	0.0239076	-0.00916645
0.0417167	-0.0193431	0.046805	0.0289959	-0.00916645
0.046805	-0.0129827	0.0442609	0.0226355	-0.000261901
0.0455329	-0.00789437	0.0442609	0.0277238	-0.00407814
0.0379005	-0.00916645	0.0379005	0.0251797	-0.00662229
0.046805	-0.00280606	0.0455329	0.0200914	-0.00407814
0.0480771	-0.00916645	0.0442609	0.015003	0.00101018
0.0480771	-0.00662229	0.0455329	0.00864265	0.00101018
0.0480771	-0.00407814	0.0455329	0.00609849	-0.00916645
0.0480771	0.00737057	0.0379005	-0.00280606	-0.00535022
0.0442609	0.0188193	0.0442609	-0.0104385	-0.000261901
0.0417167	0.0239076	0.0328121	-0.0117106	0.013731
0.0442609	0.0328121	0.0391725	-0.0167989	0.00101018
0.0429888	0.0264518	0.0417167	-0.0193431	0.00609849
0.0455329	0.0251797	0.0315401	-0.0231593	0.00737057
0.0429888	0.0226355	0.0328121	-0.0218872	0.00482641
0.0417167	0.0175472	0.0328121	-0.0295197	0.00228226
0.0417167	0.013731	0.0340842	-0.0218872	0.00228226
0.0417167	0.00609849	0.0264518	-0.0193431	0.00609849
0.0506213	0.0200914	0.0328121	-0.0167989	-0.00407814
0.0493492	0.0277238	0.0277238	-0.018071	-0.00662229
0.0480771	0.0417167	0.0315401	-0.0167989	-0.00662229
0.0493492	0.0506213	0.0353563	-0.00916645	-0.00789437
0.06207	0.0442609	0.0277238	-0.00662229	-0.0142548
0.0709745	0.046805	0.0340842	0.00737057	-0.0257035
0.0582537	0.0480771	0.0328121	0.00609849	-0.0244314
0.06207	0.0506213	0.0277238	0.00737057	-0.0244314
0.063342	0.0480771	0.0264518	0.00737057	-0.0129827
0.0684304	0.0455329	0.0277238	0.00482641	-0.0142548
0.0697024	0.0455329	0.0264518	0.00609849	-0.0155268
0.0646141	0.0379005	0.0200914	0.00355434	-0.0155268
0.0671583	0.0366284	0.0213634	0.00737057	-0.0206152
0.0595258	0.0417167	0.0213634	-0.000261901	-0.0218872
0.0684304	0.0379005	0.0162751	0.00355434	-0.0231593
0.0646141	0.0442609	0.0226355	-0.000261901	-0.0142548
0.06207	0.0404446	0.0251797	-0.00407814	-0.0129827
0.063342	0.0429888	0.030268	-0.00407814	-0.00789437
0.0658862	0.0442609	0.0277238	-0.00407814	-0.00407814
0.0709745	0.0404446	0.0289959	0.00101018	-0.00916645
0.0760628	0.0404446	0.030268	0.00228226	-0.00662229
0.0773349	0.0353563	0.0239076	0.0124589	-0.0104385
0.0773349	0.0379005	0.0264518	0.00737057	-0.000261901
0.0849674	0.0340842	0.0328121	0.00482641	0.00101018
0.0824232	0.046805	0.0340842	-0.00153398	-0.000261901
0.0760628	0.0442609	0.0315401	-0.00407814	-0.00407814
0.0760628	0.0379005	0.0277238	0.00355434	-0.000261901
0.0684304	0.0417167	0.030268	-0.00407814	-0.00662229
0.0709745	0.0404446	0.0226355	0.00101018	-0.0142548
0.0684304	0.0442609	0.0175472	-0.00280606	-0.00916645
0.0671583	0.0480771	0.0162751	-0.00535022	-0.0142548
0.0709745	0.0569816	0.00991473	-0.0104385	-0.00789437
0.063342	0.0709745	0.0200914	-0.00535022	-0.00789437
0.0722466	0.0722466	0.0239076	-0.00916645	-0.0129827
0.0722466	0.0773349	0.0315401	-0.0193431	-0.0129827
0.078607	0.0646141	0.0353563	-0.0206152	-0.0193431
0.0862395	0.06207	0.030268	-0.0193431	-0.0117106
0.0875115	0.06207	0.0366284	-0.0155268	-0.0129827
0.101504	0.06207	0.0366284	-0.0244314	-0.0104385
0.101504	0.0658862	0.0353563	-0.0231593	-0.0129827
0.107865	0.0506213	0.0455329	-0.0257035	-0.00789437
0.101504	0.0379005	0.0480771	-0.0193431	-0.000261901
0.106593	0.0366284	0.0557096	-0.00789437	-0.00153398
0.110409	0.0315401	0.0557096	-0.00407814	-0.00407814
0.106593	0.0328121	0.0671583	-0.00280606	-0.0104385
0.106593	0.0264518	0.0722466	0.00101018	-0.00535022
0.095144	0.0251797	0.0697024	0.00737057	-0.0167989
0.095144	0.0315401	0.0671583	-0.00280606	-0.0218872
0.0875115	0.030268	0.0544375	-0.00407814	-0.0307918
0.078607	0.0289959	0.0557096	-0.00662229	-0.0307918
0.078607	0.0264518	0.0607979	-0.00916645	-0.0269756
0.0811511	0.0340842	0.0709745	-0.0104385	-0.034608
0.0875115	0.030268	0.0747907	-0.0142548	-0.0371522
0.0798791	0.030268	0.0684304	-0.0167989	-0.034608
0.0798791	0.0264518	0.0671583	-0.0244314	-0.0193431
0.0773349	0.0277238	0.0646141	-0.0282476	-0.0257035
0.06207	0.0391725	0.0671583	-0.0320639	-0.0231593
0.0607979	0.0417167	0.0658862	-0.0396963	-0.018071
0.06207	0.0506213	0.06207	-0.0396963	-0.0218872
0.0658862	0.0480771	0.06207	-0.0333359	-0.0231593
0.0773349	0.0417167	0.0544375	-0.0295197	-0.0295197
0.0773349	0.0379005	0.0506213	-0.0244314	-0.0244314
0.0747907	0.0264518	0.046805	-0.0244314	-0.0333359
0.0684304	0.0251797	0.0366284	-0.018071	-0.0269756
0.0671583	0.0213634	0.0417167	-0.0231593	-0.0257035
0.0607979	0.0277238	0.030268	-0.0231593	-0.0244314
0.0518933	0.0277238	0.0213634	-0.018071	-0.0269756
0.046805	0.0277238	0.0111868	-0.0257035	-0.0244314
0.0289959	0.030268	0.00482641	-0.0257035	-0.0167989
0.0213634	0.0213634	0.00355434	-0.0244314	-0.0206152
0.015003	0.0175472	-0.0104385	-0.0167989	-0.0193431
0.0213634	0.00991473	-0.00916645	-0.0206152	-0.0269756
0.0277238	0.00482641	-0.0155268	-0.0167989	-0.0206152
0.0315401	0.00101018	-0.0269756	-0.0142548	-0.0244314
0.0328121	-0.00662229	-0.0333359	-0.00662229	-0.0142548
0.0251797	-0.00916645	-0.0358801	0.00355434	-0.00535022
0.0315401	-0.018071	-0.0307918	0.00101018	-0.00407814
0.0353563	-0.0257035	-0.034608	0.00101018	-0.00407814
0.0251797	-0.0269756	-0.0396963	-0.0104385	-0.00789437
0.0239076	-0.0295197	-0.0307918	-0.00153398	-0.00535022
0.0213634	-0.0333359	-0.0409684	-0.00407814	-0.0129827
0.0277238	-0.0320639	-0.0435126	0.00482641	-0.00407814
0.0162751	-0.0193431	-0.0473288	0.00101018	0.00228226
0.0200914	-0.0193431	-0.0358801	0.00991473	-0.000261901
0.0213634	-0.0193431	-0.0409684	0.0175472	0.00737057
0.0264518	-0.00916645	-0.0536892	0.0289959	-0.00153398
0.0277238	-0.0104385	-0.0511451	0.0328121	-0.00662229
0.0264518	-0.0193431	-0.0562334	0.0200914	-0.0117106
0.0366284	-0.0320639	-0.0460567	0.0124589	-0.00916645
0.0315401	-0.0307918	-0.0435126	-0.000261901	-0.00407814
0.030268	-0.034608	-0.0511451	0.00609849	-0.00535022
0.0366284	-0.0371522	-0.0511451	0.00609849	0.00482641
0.0328121	-0.0396963	-0.0600496	0.00737057	0.00101018
0.0315401	-0.034608	-0.0600496	0.00355434	-0.000261901
0.0264518	-0.0295197	-0.0689542	0.00355434	-0.00789437
0.030268	-0.0257035	-0.0753146	0.0111868	-0.00916645
0.0239076	-0.0282476	-0.0778587	0.013731	-0.00407814
0.0277238	-0.0257035	-0.0905795	0.0264518	0.00101018
0.0353563	-0.0320639	-0.0867633	0.0277238	0.00228226
0.0417167	-0.034608	-0.0905795	0.0315401	-0.00535022
0.0417167	-0.0447847	-0.0905795	0.0289959	0.00228226
0.0391725	-0.049873	-0.0854912	0.0264518	0.00355434
0.0455329	-0.0549613	-0.0854912	0.0213634	-0.00280606
0.046805	-0.0549613	-0.0854912	0.0188193	0.00864265
0.0455329	-0.0435126	-0.0867633	0.0200914	0.00101018
0.0417167	-0.0396963	-0.0804029	0.0162751	0.00991473
0.0417167	-0.0257035	-0.082947	0.0200914	0.015003
0.0455329	-0.0206152	-0.082947	0.00991473	0.013731
0.0442609	-0.00535022	-0.0842191	0.00737057	0.0162751
0.0493492	-0.00535022	-0.0842191	0.0111868	0.0175472
0.0417167	-0.00153398	-0.0842191	0.0111868	0.0162751
0.0417167	0.00355434	-0.0880353	0.00609849	0.013731
0.0429888	0.00609849	-0.0867633	-0.00280606	0.0175472
0.0455329	0.00991473	-0.0880353	-0.00407814	0.0111868
0.0455329	0.0124589	-0.0854912	0.00355434	-0.00535022
0.0366284	0.0264518	-0.0893074	0.0200914	0.00355434
0.046805	0.030268	-0.0905795	0.0226355	0.00609849
0.0493492	0.0277238	-0.0880353	0.0277238	0.0226355
0.0455329	0.0277238	-0.0905795	0.0188193	0.0200914
0.0518933	0.0213634	-0.0854912	0.0264518	0.0251797
0.0506213	0.00991473	-0.0842191	0.0162751	0.0315401
0.0506213	0.00609849	-0.0804029	0.013731	0.030268
0.0480771	0.00991473	-0.0778587	0.0111868	0.0404446
0.0531654	0.00609849	-0.0816749	0.00991473	0.0429888
0.0518933	0.013731	-0.0804029	0.013731	0.0417167
0.0417167	0.0162751	-0.0918516	0.0162751	0.0429888
0.0442609	0.0200914	-0.0918516	0.0188193	0.0455329
0.0404446	0.0213634	-0.0931237	0.00991473	0.0480771
0.0366284	0.0162751	-0.0956678	0.013731	0.0353563
0.0404446	0.0124589	-0.099484	0.00864265	0.0379005
0.0315401	0.00609849	-0.1033	0.00991473	0.0353563
0.0315401	0.0200914	-0.0918516	0.015003	0.0353563
0.0366284	0.0277238	-0.0943957	0.0162751	0.0315401
0.0340842	0.0391725	-0.0956678	0.0226355	0.0379005
0.0391725	0.0455329	-0.0918516	0.0213634	0.0442609
0.0366284	0.0442609	-0.0931237	0.0264518	0.0289959
0.0455329	0.0417167	-0.0842191	0.0188193	0.0366284
0.0417167	0.0455329	-0.0854912	0.00991473	0.0366284
0.0442609	0.0417167	-0.0765866	-0.00280606	0.0417167
0.0493492	0.0353563	-0.0842191	-0.00153398	0.0455329
0.0506213	0.0289959	-0.0867633	-0.00280606	0.0455329
0.0582537	0.0162751	-0.0842191	-0.00535022	0.0518933
0.06207	0.0175472	-0.0867633	-0.00153398	0.046805
0.0697024	0.013731	-0.082947	-0.00153398	0.0480771
0.0709745	0.0124589	-0.0842191	0.00101018	0.0506213
0.0607979	0.0124589	-0.0740425	-0.00407814	0.06207
0.063342	0.00737057	-0.0714983	-0.00789437	0.0557096
0.0569816	0.0175472	-0.0778587	-0.00789437	0.0544375
0.0582537	0.0175472	-0.0562334	-0.0117106	0.0569816
0.0582537	0.0264518	-0.0511451	-0.00535022	0.0557096
0.0518933	0.0277238	-0.049873	-0.0104385	0.0544375
0.0557096	0.030268	-0.0435126	-0.00662229	0.0480771
0.0404446	0.0315401	-0.049873	-0.0142548	0.0506213
0.0429888	0.030268	-0.0562334	-0.0117106	0.0417167
0.046805	0.0366284	-0.0587775	-0.0193431	0.0455329
0.0480771	0.0404446	-0.0473288	-0.0269756	0.0404446
0.06207	0.0379005	-0.0549613	-0.0244314	0.0379005
0.0684304	0.0251797	-0.049873	-0.0295197	0.0391725
0.0709745	0.0277238	-0.0447847	-0.0244314	0.0480771
0.0684304	0.0251797	-0.0384243	-0.0295197	0.0493492
0.0773349	0.0200914	-0.0358801	-0.0269756	0.0557096
0.0747907	0.0251797	-0.0307918	-0.0244314	0.0582537
0.0684304	0.0188193	-0.0206152	-0.0244314	0.06207
0.0773349	0.0188193	-0.0193431	-0.0193431	0.0709745
0.0760628	0.00355434	-0.0142548	-0.0231593	0.0646141
0.0735187	0.00101018	-0.0142548	-0.0244314	0.063342
0.0722466	0.00101018	-0.0129827	-0.0218872	0.0722466
0.0760628	-0.00789437	-0.00407814	-0.0167989	0.06207
0.0798791	0.00101018	-0.000261901	-0.0244314	0.0595258
0.0722466	-0.000261901	0.00482641	-0.0358801	0.0595258
0.0836953	-0.00407814	-0.00407814	-0.034608	0.0544375
0.0811511	-0.00535022	-0.00662229	-0.0422405	0.0544375
0.0773349	-0.00280606	-0.00535022	-0.034608	0.0455329
0.0722466	-0.00535022	-0.00407814	-0.034608	0.046805
0.0709745	-0.0167989	0.00101018	-0.0295197	0.0366284
0.0671583	-0.0142548	-0.000261901	-0.034608	0.0391725
0.0569816	-0.0167989	-0.00280606	-0.034608	0.0417167
0.0595258	-0.00662229	-0.00407814	-0.034608	0.0340842
0.0518933	-0.000261901	0.00101018	-0.0409684	0.0417167
0.0557096	-0.00407814	0.013731	-0.0435126	0.0442609
0.0544375	-0.00407814	0.0200914	-0.0447847	0.0493492
0.0544375	-0.0167989	0.030268	-0.0295197	0.046805
0.0646141	-0.0142548	0.0353563	-0.0307918	0.0455329
0.0569816	-0.0155268	0.0417167	-0.0218872	0.0480771
0.0607979	-0.0129827	0.0366284	-0.018071	0.0417167
0.0671583	-0.0167989	0.0315401	-0.0167989	0.0404446
0.0658862	-0.0307918	0.0277238	-0.0167989	0.0328121
0.0658862	-0.0320639	0.030268	-0.0231593	0.0315401
0.063342	-0.0358801	0.0480771	-0.0193431	0.0366284
0.0595258	-0.0333359	0.0417167	-0.0257035	0.0340842
0.046805	-0.0371522	0.0315401	-0.0218872	0.0340842
0.046805	-0.0333359	0.0404446	-0.0257035	0.0264518
0.0379005	-0.034608	0.0366284	-0.0206152	0.0239076
0.0417167	-0.0371522	0.0442609	-0.0142548	0.00991473
0.0455329	-0.0435126	0.046805	-0.00916645	0.00101018
0.0455329	-0.0575054	0.046805	0.00482641	0.00101018
0.0429888	-0.0575054	0.046805	0.00991473	0.00609849
0.0417167	-0.0549613	0.0455329	0.0175472	0.00737057
0.046805	-0.049873	0.0518933	0.00991473	0.00609849
0.0442609	-0.0511451	0.0582537	0.0162751	0.0162751
0.0417167	-0.0549613	0.0671583	0.00991473	0.0213634
0.0340842	-0.0600496	0.0671583	0.0162751	0.0213634
0.0366284	-0.06641	0.06207	0.0162751	0.0124589
0.0379005	-0.0651379	0.0671583	0.0124589	0.0111868
0.0353563	-0.0689542	0.0557096	0.00355434	0.0162751
0.0404446	-0.0613217	0.0506213	-0.00407814	0.0175472
0.0379005	-0.0625938	0.0518933	-0.00153398	0.0251797
0.0455329	-0.0562334	0.0595258	0.00101018	0.0226355
0.0455329	-0.0460567	0.0595258	0.00355434	0.0188193
0.0506213	-0.0473288	0.0518933	-0.00153398	0.00864265
0.06207	-0.0460567	0.0506213	-0.000261901	-0.000261901
0.06207	-0.0486009	0.046805	-0.00662229	0.00355434
0.0671583	-0.0486009	0.0557096	-0.00662229	-0.000261901
0.0671583	-0.0511451	0.0531654	-0.00280606	0.00737057
0.0760628	-0.0422405	0.0442609	-0.0104385	-0.00153398
0.0760628	-0.0295197	0.046805	-0.00916645	-0.00407814
0.078607	-0.0295197	0.0480771	-0.0104385	-0.00916645
0.0811511	-0.0295197	0.046805	-0.00153398	-0.0117106
0.0875115	-0.0257035	0.046805	-0.00407814	-0.00407814
0.0875115	-0.0193431	0.0557096	-0.00535022	-0.0155268
0.0747907	-0.0193431	0.0506213	-0.000261901	-0.0104385
0.0709745	-0.0206152	0.046805	0.00101018	-0.0104385
0.0646141	-0.0117106	0.0607979	0.0111868	-0.00662229
0.0607979	-0.00662229	0.0557096	0.00355434	-0.0104385
0.0569816	0.00482641	0.0607979	0.00482641	-0.0193431
0.0455329	0.00355434	0.0582537	0.00991473	-0.0218872
0.0506213	0.013731	0.0595258	0.0200914	-0.0295197
0.0518933	0.0111868	0.0506213	0.0264518	-0.0282476
0.0569816	0.0124589	0.0506213	0.0226355	-0.0282476
0.0646141	0.0111868	0.063342	0.0264518	-0.0307918
0.0658862	0.0111868	0.0607979	0.0289959	-0.0231593
0.0671583	0.0213634	0.0582537	0.030268	-0.0307918
0.0595258	0.0213634	0.0544375	0.0264518	-0.0244314
0.0709745	0.0239076	0.0646141	0.0315401	-0.0218872
0.0747907	0.0239076	0.0671583	0.0353563	-0.0257035
0.0697024	0.0162751	0.0544375	0.0417167	-0.0167989
0.0671583	0.0111868	0.0557096	0.0417167	-0.0333359
0.06207	0.013731	0.046805	0.0417167	-0.0307918
0.0582537	0.0200914	0.0582537	0.0480771	-0.0244314
0.046805	0.0213634	0.0518933	0.0442609	-0.0206152
0.0518933	0.030268	0.0493492	0.0480771	-0.00280606
0.0480771	0.0239076	0.0404446	0.0506213	-0.00407814
0.0417167	0.015003	0.0417167	0.0569816	-0.00535022
0.0442609	0.0162751	0.0455329	0.06207	-0.0104385
0.0442609	0.0200914	0.0404446	0.0671583	-0.0142548
0.0480771	0.0277238	0.0493492	0.0671583	-0.0104385
0.046805	0.0379005	0.0353563	0.0569816	-0.0104385
0.0404446	0.0366284	0.0417167	0.0557096	-0.00535022
0.0353563	0.0442609	0.0417167	0.0455329	-0.00407814
0.0404446	0.0404446	0.030268	0.0506213	-0.00407814
0.0404446	0.0480771	0.0251797	0.0518933	-0.00153398
0.0340842	0.0531654	0.0200914	0.0557096	-0.00280606
0.0391725	0.0518933	0.0239076	0.0544375	-0.00407814
0.0442609	0.0518933	0.0175472	0.0544375	-0.0167989
0.0455329	0.0544375	0.0251797	0.0557096	-0.0142548
0.0366284	0.0569816	0.0213634	0.0493492	-0.00916645
0.0379005	0.0404446	0.0188193	0.0518933	-0.0193431
0.0340842	0.0379005	0.00737057	0.0391725	-0.0206152
0.0340842	0.0353563	0.00991473	0.0404446	-0.0269756
0.0340842	0.0379005	0.00864265	0.0404446	-0.0257035
0.0315401	0.0379005	0.00991473	0.0353563	-0.0193431
0.0366284	0.0366284	0.015003	0.0251797	-0.0104385
0.0289959	0.0480771	0.0162751	0.015003	0.00609849
0.0353563	0.0455329	0.0162751	0.00991473	0.00101018
0.0251797	0.0506213	0.00737057	-0.00153398	0.0111868
0.0277238	0.0429888	0.00482641	-0.0129827	0.013731
0.0264518	0.0340842	-0.00153398	-0.0307918	0.015003
0.0251797	0.0366284	0.00355434	-0.0244314	0.0239076
0.0340842	0.030268	0.00228226	-0.0218872	0.0200914
0.0315401	0.0366284	0.00101018	-0.0167989	0.0239076
0.0353563	0.0277238	-0.00662229	-0.0104385	0.0188193
0.0429888	0.0264518	-0.00916645	-0.0167989	0.00609849
0.0417167	0.0328121	0.00228226	-0.0129827	0.00101018
0.0366284	0.0277238	0.00609849	-0.0142548	-0.0104385
0.0366284	0.0340842	0.0162751	-0.0142548	-0.0117106
0.0366284	0.030268	0.0226355	-0.0117106	-0.0155268
0.0226355	0.0353563	0.0289959	-0.0104385	-0.0129827
0.0200914	0.0340842	0.030268	-0.0193431	-0.0193431
0.0111868	0.0340842	0.0340842	-0.0193431	-0.0231593
-0.000261901	0.0315401	0.0328121	-0.0142548	-0.0142548
-0.00407814	0.0264518	0.0340842	-0.0218872	-0.0104385
-0.00662229	0.0328121	0.0455329	-0.0155268	-0.00407814
-0.00153398	0.0277238	0.0442609	-0.0244314	-0.00280606
-0.000261901	0.030268	0.046805	-0.0206152	0.00228226
-0.00280606	0.0264518	0.0366284	-0.0295197	0.00737057
-0.000261901	0.0239076	0.0417167	-0.0218872	0.00482641
-0.0129827	0.0277238	0.0379005	-0.0231593	0.00737057
-0.0193431	0.0264518	0.046805	-0.0167989	0.00101018
-0.0231593	0.0340842	0.0442609	-0.0129827	0.00609849
-0.0231593	0.0404446	0.0404446	-0.00280606	0.00101018
-0.0193431	0.046805	0.0328121	0.00355434	0.00228226
-0.0295197	0.0455329	0.0366284	0.00609849	0.00482641
-0.0257035	0.0442609	0.0417167	0.0111868	-0.000261901
-0.0295197	0.0506213	0.0442609	0.0111868	0.00355434
-0.0244314	0.0455329	0.0442609	0.0162751	-0.00153398
-0.0295197	0.046805	0.0417167	0.013731	-0.00662229
-0.0371522	0.0518933	0.0455329	0.015003	-0.00916645
-0.0409684	0.0506213	0.0353563	0.00737057	-0.000261901
-0.0447847	0.0557096	0.0391725	0.00355434	0.00101018
-0.0358801	0.0506213	0.0379005	0.00355434	-0.00662229
-0.0460567	0.0557096	0.0379005	0.00101018	-0.00535022
-0.0447847	0.0480771	0.0417167	0.00482641	-0.00662229
-0.0447847	0.0480771	0.0429888	-0.00789437	0.00609849
-0.049873	0.0506213	0.0417167	-0.00789437	0.0162751
-0.0511451	0.0442609	0.0328121	-0.0218872	0.0251797
-0.0562334	0.0455329	0.0340842	-0.0218872	0.0328121
-0.0562334	0.0328121	0.0251797	-0.0257035	0.0264518
-0.0575054	0.0340842	0.0264518	-0.018071	0.0239076
-0.0524171	0.0340842	0.0200914	-0.0218872	0.0213634
-0.0613217	0.0340842	0.0251797	-0.018071	0.0251797
-0.0651379	0.0353563	0.0264518	-0.0244314	0.0264518
-0.0651379	0.0264518	0.0239076	-0.0371522	0.0200914
-0.06641	0.030268	0.0277238	-0.0422405	0.0239076
-0.0625938	0.0251797	0.0277238	-0.0447847	0.0200914
-0.0575054	0.0226355	0.0417167	-0.0473288	0.0251797
-0.0511451	0.0162751	0.0391725	-0.049873	0.0277238
-0.0536892	0.0162751	0.0353563	-0.0435126	0.0340842
-0.0473288	0.013731	0.0404446	-0.0473288	0.0417167
-0.0473288	0.00737057	0.0366284	-0.0384243	0.0379005
-0.0473288	0.00991473	0.0391725	-0.034608	0.0506213
-0.0435126	-0.000261901	0.0404446	-0.034608	0.0455329
-0.0447847	-0.00662229	0.0379005	-0.034608	0.0582537
-0.0473288	-0.00916645	0.0379005	-0.034608	0.0582537
-0.0524171	-0.0104385	0.0480771	-0.034608	0.0646141
-0.049873	-0.0193431	0.0417167	-0.0320639	0.0595258
-0.0524171	-0.0307918	0.0417167	-0.0282476	0.0557096
-0.0511451	-0.0396963	0.0429888	-0.0269756	0.0569816
-0.0536892	-0.049873	0.0493492	-0.0206152	0.0455329
-0.0536892	-0.0460567	0.0493492	-0.0295197	0.0404446
-0.0562334	-0.0447847	0.0506213	-0.0257035	0.0379005
-0.0549613	-0.0473288	0.0569816	-0.0269756	0.0379005
-0.0524171	-0.0549613	0.0569816	-0.0320639	0.0391725
-0.0524171	-0.0613217	0.0595258	-0.0384243	0.0353563
-0.049873	-0.0600496	0.0518933	-0.0473288	0.0404446
-0.0511451	-0.0625938	0.0531654	-0.0600496	0.0340842
-0.0511451	-0.0613217	0.0582537	-0.0714983	0.0366284
-0.0524171	-0.0651379	0.063342	-0.0676821	0.0379005
-0.0435126	-0.0600496	0.0747907	-0.0753146	0.0391725
-0.0333359	-0.0536892	0.0875115	-0.0702262	0.0404446
-0.034608	-0.0600496	0.0925999	-0.0702262	0.0391725
-0.0193431	-0.0562334	0.0887836	-0.06641	0.0417167
-0.00916645	-0.0549613	0.0938719	-0.0651379	0.0379005
-0.00407814	-0.0396963	0.0938719	-0.0549613	0.0366284
-0.0193431	-0.0358801	0.102776	-0.0524171	0.0379005
-0.0218872	-0.034608	0.106593	-0.0536892	0.0429888
-0.0193431	-0.034608	0.107865	-0.0625938	0.0379005
-0.034608	-0.0460567	0.102776	-0.0676821	0.0417167
-0.0371522	-0.0422405	0.101504	-0.0562334	0.0569816
-0.0409684	-0.0384243	0.101504	-0.0549613	0.0518933
-0.0371522	-0.0333359	0.0875115	-0.0435126	0.0531654
-0.034608	-0.0371522	0.095144	-0.0358801	0.0506213
-0.0269756	-0.0307918	0.0913278	-0.0269756	0.046805
-0.0231593	-0.0257035	0.0964161	-0.0257035	0.0506213
-0.0142548	-0.0244314	0.101504	-0.0155268	0.0506213
-0.0129827	-0.0142548	0.104049	-0.0104385	0.0506213
-0.0167989	-0.00916645	0.104049	-0.00916645	0.0391725
-0.0104385	-0.00916645	0.105321	-0.0142548	0.0404446
-0.00916645	-0.0155268	0.112953	-0.0218872	0.0404446
-0.00407814	-0.0104385	0.106593	-0.0142548	0.0391725
0.00482641	-0.0167989	0.107865	-0.0104385	0.0455329
0.013731	-0.0129827	0.104049	-0.00407814	0.0455329
0.0124589	-0.00916645	0.102776	-0.00916645	0.0531654
0.0162751	-0.0117106	0.095144	-0.00535022	0.0506213
0.0226355	-0.00407814	0.0925999	-0.00662229	0.0404446
0.0175472	-0.00407814	0.0887836	-0.00535022	0.0366284
0.00737057	-0.000261901	0.0849674	-0.0193431	0.0404446
0.00737057	-0.00916645	0.0836953	-0.034608	0.046805
0.00864265	-0.0142548	0.0747907	-0.0193431	0.0442609
0.00737057	-0.0167989	0.0671583	0.0213634	0.0455329
-0.00280606	-0.0129827	0.0518933	0.0162751	0.0442609
-0.0142548	-0.00280606	0.0506213	0.00609849	0.046805
-0.0104385	-0.00153398	0.0379005	0.00101018	0.0455329
-0.00916645	0.00737057	0.0366284	0.0111868	0.0379005
-0.0167989	0.00737057	0.030268	0.0213634	0.0404446
-0.0193431	0.0124589	0.0328121	0.0111868	0.0315401
-0.0142548	0.0175472	0.0379005	0.013731	0.0289959
-0.0193431	0.0162751	0.0417167	0.00609849	0.0239076
-0.0257035	0.0264518	0.0391725	0.0111868	0.0226355
-0.0206152	0.0264518	0.0404446	0.00101018	0.0200914
-0.0244314	0.0340842	0.0506213	0.00101018	0.0162751
-0.0269756	0.0226355	0.0493492	-0.00407814	0.0226355
-0.0193431	0.0175472	0.0480771	0.015003	0.0251797
-0.00789437	0.013731	0.0366284	0.0213634	0.0340842
0.00482641	0.00991473	0.0340842	0.0277238	0.030268
0.00609849	0.0162751	0.0404446	0.0226355	0.030268
0.00737057	0.013731	0.0404446	0.0213634	0.0264518
0.015003	0.015003	0.0506213	0.0200914	0.0264518
0.015003	0.013731	0.0455329	0.0111868	0.030268
0.015003	0.00737057	0.0429888	0.00991473	0.0239076
0.015003	0.0175472	0.0366284	0.00609849	0.0213634
0.0111868	0.0175472	0.0315401	0.015003	0.0175472
0.015003	0.0239076	0.030268	0.015003	0.0188193
0.013731	0.0264518	0.0277238	0.0124589	0.0213634
0.0213634	0.0277238	0.030268	0.00991473	0.0162751
0.015003	0.0213634	0.0315401	0.0111868	0.0289959
0.00737057	0.0188193	0.0417167	0.0111868	0.030268
0.00737057	0.0328121	0.0417167	0.00991473	0.0340842
0.013731	0.0340842	0.0506213	0.0162751	0.0404446
0.015003	0.0366284	0.0506213	0.00991473	0.0455329
0.00991473	0.0277238	0.0480771	0.0162751	0.0455329
0.0124589	0.0277238	0.0429888	0.0124589	0.0480771
0.00991473	0.0379005	0.0442609	0.0124589	0.0544375
0.0111868	0.0340842	0.0391725	0.0162751	0.0518933
0.00609849	0.0328121	0.0315401	0.0239076	0.0658862
0.00101018	0.0264518	0.0277238	0.0264518	0.0684304
0.0175472	0.0289959	0.0175472	0.015003	0.0747907
0.013731	0.0264518	0.0200914	0.00991473	0.0798791
0.00737057	0.0239076	0.0111868	0.00228226	0.0811511
0.00737057	0.0340842	0.0162751	0.00991473	0.0811511
0.0111868	0.0417167	0.00991473	0.00101018	0.0773349
0.015003	0.0569816	0.00101018	0.00609849	0.0760628
0.00101018	0.0646141	0.00609849	0.013731	0.0671583
-0.00280606	0.0709745	0.00482641	0.013731	0.0735187
-0.0117106	0.0773349	0.0124589	0.00228226	0.063342
-0.0129827	0.0684304	0.015003	-0.00535022	0.06207
-0.0244314	0.0722466	0.015003	-0.00789437	0.0595258
-0.0218872	0.0557096	0.0162751	-0.0142548	0.0569816
-0.0231593	0.0531654	0.0200914	-0.00407814	0.0518933
-0.0244314	0.046805	0.0251797	-0.00535022	0.0480771
-0.0231593	0.0455329	0.0162751	-0.00153398	0.0506213
-0.0282476	0.0455329	0.0111868	-0.00535022	0.046805
-0.0206152	0.0455329	0.00101018	-0.00662229	0.0544375
-0.0282476	0.0455329	-0.00280606	-0.0142548	0.0455329
-0.034608	0.0366284	-0.00535022	-0.0193431	0.0442609
-0.0358801	0.0417167	-0.00916645	-0.0142548	0.030268
-0.034608	0.0417167	-0.00662229	-0.0167989	0.0175472
-0.0307918	0.0366284	-0.0117106	-0.0218872	0.0175472
-0.0307918	0.0340842	0.00482641	-0.0295197	0.0111868
-0.0231593	0.0328121	0.00991473	-0.0307918	0.00482641
-0.0206152	0.0366284	0.015003	-0.0358801	-0.00662229
-0.0142548	0.0251797	0.0239076	-0.0358801	-0.0129827
-0.0206152	0.0251797	0.0213634	-0.0396963	-0.00789437
-0.0155268	0.0239076	0.0264518	-0.034608	-0.0129827
-0.0129827	0.0251797	0.0251797	-0.0447847	-0.0129827
-0.0206152	0.030268	0.0213634	-0.0447847	-0.0193431
-0.0231593	0.0328121	0.0162751	-0.0511451	-0.018071
-0.0295197	0.0353563	0.030268	-0.0714983	-0.00916645
-0.0244314	0.0264518	0.0442609	-0.0702262	-0.00535022
-0.0282476	0.030268	0.0442609	-0.0714983	-0.000261901
-0.034608	0.030268	0.0506213	-0.06641	-0.00407814
-0.0396963	0.030268	0.0493492	-0.0714983	0.00355434
-0.0447847	0.030268	0.046805	-0.0651379	-0.000261901
-0.0511451	0.0264518	0.0455329	-0.0702262	-0.00662229
-0.0562334	0.030268	0.0493492	-0.0651379	0.00609849
-0.0447847	0.0213634	0.0506213	-0.06641	0.00737057
-0.0447847	0.0340842	0.0480771	-0.0689542	0.015003
-0.0486009	0.0340842	0.0531654	-0.0689542	0.0111868
-0.0562334	0.0353563	0.0544375	-0.0714983	0.00355434
-0.0600496	0.0315401	0.0582537	-0.0753146	-0.000261901
-0.0613217	0.0315401	0.0417167	-0.0778587	-0.00662229
-0.0638658	0.0264518	0.0366284	-0.0740425	0.00482641
-0.0600496	0.0264518	0.0429888	-0.0804029	0.00737057
-0.06641	0.030268	0.0417167	-0.0880353	0.00737057
-0.0536892	0.0239076	0.0455329	-0.0943957	0.00609849
-0.0473288	0.0213634	0.030268	-0.0943957	-0.00280606
-0.0396963	0.015003	0.0264518	-0.0943957	-0.00407814
-0.0396963	0.0200914	0.0277238	-0.0931237	-0.0104385
-0.0384243	0.015003	0.030268	-0.102028	-0.0167989
-0.034608	0.015003	0.0213634	-0.100756	-0.0218872
-0.0460567	0.013731	0.0264518	-0.104572	-0.0307918
-0.0371522	0.0162751	0.0328121	-0.0880353	-0.0257035
-0.0422405	0.0162751	0.0277238	-0.0804029	-0.0320639
-0.0435126	0.0124589	0.0404446	-0.0765866	-0.0257035
-0.0409684	0.0111868	0.0366284	-0.0651379	-0.0231593
-0.0460567	0.00228226	0.0404446	-0.0625938	-0.0244314
-0.0486009	0.00609849	0.0442609	-0.0549613	-0.0244314
-0.049873	0.00101018	0.046805	-0.0562334	-0.0231593
-0.0435126	-0.00153398	0.0353563	-0.049873	-0.0155268
-0.0511451	-0.00153398	0.0264518	-0.0473288	-0.0244314
-0.0613217	-0.00916645	0.0213634	-0.0409684	-0.0282476
-0.0600496	-0.0142548	0.0226355	-0.0511451	-0.0371522
-0.0524171	-0.0257035	0.0251797	-0.0536892	-0.0333359
-0.0447847	-0.0295197	0.0175472	-0.0549613	-0.0307918
-0.0435126	-0.0333359	0.015003	-0.0486009	-0.0295197
-0.0333359	-0.0257035	0.0124589	-0.0486009	-0.0206152
-0.0320639	-0.0307918	0.0251797	-0.0447847	-0.0244314
-0.0244314	-0.0295197	0.0315401	-0.0447847	-0.0167989
-0.0193431	-0.0257035	0.0239076	-0.0562334	-0.0206152
-0.0218872	-0.0409684	0.0213634	-0.049873	-0.0257035
-0.0320639	-0.0409684	0.0264518	-0.0562334	-0.0257035
-0.0307918	-0.0524171	0.0353563	-0.0460567	-0.0307918
-0.0257035	-0.0511451	0.0340842	-0.0447847	-0.0295197
-0.0244314	-0.0549613	0.0442609	-0.0396963	-0.0371522
-0.0206152	-0.0562334	0.0429888	-0.0396963	-0.0396963
-0.0257035	-0.0511451	0.0455329	-0.0371522	-0.0358801
-0.0206152	-0.0460567	0.0455329	-0.0422405	-0.0396963
-0.00916645	-0.0333359	0.0442609	-0.0511451	-0.0307918
-0.00153398	-0.034608	0.0417167	-0.0562334	-0.0295197
0.00482641	-0.0244314	0.0379005	-0.0524171	-0.0320639
0.0124589	-0.0257035	0.0366284	-0.0486009	-0.0282476
0.0200914	-0.0206152	0.0379005	-0.0524171	-0.0307918
0.0162751	-0.018071	0.0518933	-0.0422405	-0.0282476
0.0213634	-0.0244314	0.0493492	-0.0409684	-0.0282476
0.0162751	-0.0129827	0.0544375	-0.034608	-0.0282476
0.013731	-0.00916645	0.0455329	-0.0396963	-0.0295197
0.00991473	-0.00662229	0.0506213	-0.0447847	-0.0244314
0.0226355	-0.00789437	0.0557096	-0.034608	-0.0155268
0.0239076	-0.0142548	0.0544375	-0.0358801	-0.0193431
0.0213634	-0.0142548	0.0646141	-0.0396963	-0.0193431
0.0200914	-0.0244314	0.0569816	-0.0282476	-0.0269756
0.0213634	-0.018071	0.0569816	-0.0155268	-0.034608
0.0239076	-0.0218872	0.0569816	-0.0193431	-0.0384243
0.015003	-0.018071	0.0646141	-0.0142548	-0.0422405
0.015003	-0.0269756	0.0557096	-0.0167989	-0.0435126
0.00737057	-0.0371522	0.0582537	-0.0142548	-0.049873
0.0175472	-0.0409684	0.0557096	-0.0167989	-0.0473288
0.013731	-0.0422405	0.0569816	-0.0155268	-0.0575054
0.013731	-0.0409684	0.0531654	-0.0142548	-0.0613217
0.0200914	-0.0396963	0.0518933	-0.0167989	-0.0613217
0.015003	-0.0257035	0.0480771	-0.0142548	-0.0651379
0.013731	-0.0257035	0.046805	-0.0155268	-0.06641
0.00482641	-0.0218872	0.0379005	-0.00662229	-0.0702262
0.00737057	-0.0206152	0.0328121	-0.00916645	-0.0651379
-0.000261901	-0.0142548	0.0328121	0.00101018	-0.0676821
0.00737057	-0.0129827	0.0162751	-0.00662229	-0.0651379
0.0111868	-0.0117106	0.0251797	-0.00153398	-0.0460567
0.013731	-0.00535022	0.0251797	0.00609849	-0.0486009
0.0175472	-0.0104385	0.0340842	0.013731	-0.0473288
0.0239076	-0.00153398	0.0264518	0.00991473	-0.0562334
0.0391725	-0.000261901	0.015003	0.015003	-0.0625938
0.0455329	-0.000261901	0.0175472	0.0188193	-0.0575054
0.0544375	-0.000261901	0.0162751	0.0213634	-0.0575054
0.0544375	0.00101018	0.013731	0.0226355	-0.0575054
0.0518933	0.00609849	0.0175472	0.0277238	-0.0575054
0.046805	0.00101018	0.0264518	0.0391725	-0.0473288
0.0429888	0.00991473	0.0188193	0.0353563	-0.0409684
0.0340842	0.015003	0.0175472	0.0289959	-0.0384243
0.0213634	0.0264518	0.00609849	0.0188193	-0.034608
0.0251797	0.030268	0.00609849	0.0264518	-0.0422405
0.0315401	0.0366284	-0.000261901	0.0264518	-0.0447847
0.0429888	0.0366284	0.00355434	0.0417167	-0.0549613
0.0417167	0.0353563	-0.000261901	0.0429888	-0.0600496
0.0493492	0.0340842	0.00228226	0.0417167	-0.0638658
0.0480771	0.0251797	-0.00280606	0.0251797	-0.0676821
0.0442609	0.030268	-0.000261901	0.0277238	-0.0651379
0.0404446	0.0264518	0.00482641	0.0315401	-0.0753146
0.0340842	0.0264518	-0.000261901	0.030268	-0.0714983
0.0417167	0.0124589	0.00101018	0.0213634	-0.0791308
0.0353563	-0.000261901	0.00101018	0.015003	-0.0753146
0.0404446	-0.00153398	0.00482641	0.00609849	-0.06641
0.0366284	-0.00535022	-0.00407814	-0.00153398	-0.0689542
0.0366284	-0.00407814	-0.00916645	-0.00662229	-0.0651379
0.0366284	-0.00535022	-0.00916645	-0.00662229	-0.0714983
0.0289959	0.00101018	-0.00662229	0.00228226	-0.0676821
0.0353563	0.00355434	-0.00662229	-0.0104385	-0.0575054
0.030268	0.00482641	-0.0104385	-0.00662229	-0.0575054
0.030268	0.0111868	-0.0129827	0.00355434	-0.0575054
0.0251797	0.00228226	-0.0257035	0.00864265	-0.0613217
0.0264518	0.00228226	-0.0206152	0.0124589	-0.0587775
0.0289959	0.00482641	-0.0142548	0.00609849	-0.0575054
0.0289959	0.0188193	-0.00789437	0.00609849	-0.0562334
0.0366284	0.0162751	-0.0104385	-0.00407814	-0.0549613
0.030268	0.013731	-0.0129827	-0.00535022	-0.0587775
0.0315401	0.0175472	-0.00662229	-0.0117106	-0.049873
0.0239076	0.0213634	-0.00789437	-0.0155268	-0.0486009
0.0213634	0.0315401	0.00609849	-0.0167989	-0.0435126
0.013731	0.0379005	0.015003	-0.018071	-0.0269756
0.00991473	0.0506213	0.0162751	-0.0282476	-0.0295197
0.0188193	0.0531654	0.0124589	-0.0320639	-0.0295197
0.015003	0.0582537	0.0111868	-0.0384243	-0.0269756
0.0226355	0.0582537	0.0111868	-0.0358801	-0.0295197
0.0213634	0.0455329	0.00991473	-0.0307918	-0.0333359
0.0239076	0.046805	0.013731	-0.0244314	-0.0384243
0.0251797	0.0366284	0.00991473	-0.034608	-0.0295197
0.0213634	0.0379005	0.00991473	-0.034608	-0.0257035
0.0264518	0.030268	0.00991473	-0.0358801	-0.034608
0.0175472	0.030268	0.0162751	-0.0384243	-0.0282476
0.0124589	0.0277238	0.00991473	-0.034608	-0.0333359
0.00864265	0.030268	0.00991473	-0.0422405	-0.0371522
0.00609849	0.030268	0.00991473	-0.0473288	-0.0282476
-0.00280606	0.0366284	0.00609849	-0.0575054	-0.0307918
-0.00280606	0.046805	0.00864265	-0.0562334	-0.0231593
-0.00535022	0.0417167	0.015003	-0.0638658	-0.0218872
-0.00662229	0.046805	0.0277238	-0.0549613	-0.0244314
-0.00662229	0.0429888	0.030268	-0.06641	-0.0167989
-0.00535022	0.0455329	0.0417167	-0.0575054	-0.0307918
0.00101018	0.0404446	0.0379005	-0.0575054	-0.0371522
-0.00153398	0.0442609	0.0404446	-0.0575054	-0.0422405
0.00864265	0.0442609	0.0264518	-0.0625938	-0.0435126
0.00101018	0.0417167	0.0353563	-0.0549613	-0.0409684
-0.00407814	0.0404446	0.046805	-0.0549613	-0.0371522
-0.0117106	0.0366284	0.0544375	-0.0511451	-0.0193431
-0.0167989	0.0429888	0.0671583	-0.0473288	-0.0206152
-0.0129827	0.0391725	0.0607979	-0.0396963	-0.0155268
-0.00662229	0.0366284	0.06207	-0.0384243	-0.0142548
-0.00153398	0.0289959	0.0480771	-0.0396963	-0.0206152
-0.00789437	0.0340842	0.0417167	-0.0409684	-0.0155268
0.00482641	0.0353563	0.0353563	-0.0371522	-0.0142548
0.0111868	0.0315401	0.0366284	-0.0282476	-0.0167989
0.013731	0.0391725	0.030268	-0.0333359	-0.0206152
0.00991473	0.0366284	0.0264518	-0.0257035	-0.0257035
0.00101018	0.0417167	0.0340842	-0.0320639	-0.0167989
-0.0104385	0.0506213	0.0277238	-0.0307918	-0.0104385
-0.0218872	0.0557096	0.030268	-0.0257035	-0.00662229
-0.0167989	0.0646141	0.0264518	-0.0307918	-0.00662229
-0.0193431	0.0595258	0.0353563	-0.0269756	-0.00407814
-0.0104385	0.06207	0.0353563	-0.0244314	0.00101018
-0.00916645	0.0544375	0.0455329	-0.0155268	-0.00535022
-0.00407814	0.0531654	0.046805	-0.0244314	-0.00153398
-0.000261901	0.0480771	0.046805	-0.0257035	-0.000261901
0.00228226	0.0429888	0.0506213	-0.0231593	0.00101018
0.00609849	0.0493492	0.0518933	-0.0244314	-0.000261901
-0.00407814	0.0531654	0.06207	-0.0231593	0.00101018
-0.0142548	0.0569816	0.06207	-0.0104385	0.00482641
-0.0193431	0.0557096	0.0811511	-0.00789437	-0.0117106
-0.0206152	0.0557096	0.0849674	-0.0142548	-0.00916645
-0.0244314	0.0506213	0.0887836	-0.00789437	-0.00789437
-0.0333359	0.0429888	0.0824232	-0.0167989	-0.0104385
-0.0333359	0.0417167	0.0709745	-0.0142548	-0.00662229
-0.034608	0.0417167	0.0671583	-0.0129827	-0.0129827
-0.0295197	0.0417167	0.0595258	-0.00535022	-0.0104385
-0.0333359	0.0353563	0.0697024	0.00482641	-0.0142548
-0.034608	0.0379005	0.0760628	0.00101018	-0.0155268
-0.0409684	0.0391725	0.0773349	-0.00789437	-0.0142548
-0.0409684	0.0379005	0.0709745	-0.0155268	-0.0155268
-0.0269756	0.0328121	0.06207	-0.0167989	-0.00407814
-0.0231593	0.030268	0.06207	-0.0206152	-0.00407814
-0.0167989	0.0391725	0.0518933	-0.0231593	0.00101018
-0.0206152	0.0379005	0.0607979	-0.0257035	0.00101018
-0.0117106	0.0379005	0.0518933	-0.0307918	0.00355434
-0.0129827	0.0289959	0.0544375	-0.0307918	0.013731
-0.0104385	0.0213634	0.0582537	-0.0358801	0.00101018
-0.00535022	0.00737057	0.0582537	-0.0295197	0.00482641
-0.000261901	0.00482641	0.0646141	-0.0257035	0.00609849
-0.000261901	0.00609849	0.06207	-0.0142548	-0.00153398
-0.000261901	-0.00280606	0.0709745	-0.0142548	-0.00280606
0.00101018	-0.000261901	0.0595258	-0.00916645	-0.00535022
-0.00153398	-0.00407814	0.0557096	-0.00789437	0.00101018
0.0124589	0.00228226	0.0518933	-0.0117106	-0.00280606
0.00609849	0.0124589	0.0493492	-0.0104385	-0.00662229
0.015003	0.00737057	0.0518933	-0.00916645	-0.0104385
0.013731	0.00609849	0.0442609	-0.00407814	-0.0155268
0.0175472	-0.00407814	0.0493492	-0.00280606	-0.0231593
0.0264518	-0.00407814	0.046805	0.00355434	-0.034608
0.0264518	-0.00535022	0.0582537	0.00991473	-0.0307918
0.0366284	-0.00662229	0.0582537	0.0111868	-0.0333359
0.0417167	-0.00662229	0.0595258	0.00609849	-0.0295197
0.0480771	-0.00662229	0.0697024	0.00864265	-0.0257035
0.0417167	0.00609849	0.0697024	-0.00280606	-0.0231593
0.046805	0.00101018	0.0671583	0.00609849	-0.0167989
0.0493492	-0.00280606	0.0646141	0.00991473	-0.0193431
0.0531654	-0.0142548	0.0684304	0.00737057	-0.0167989
0.0518933	-0.0193431	0.0531654	0.00991473	-0.0244314
0.0480771	-0.0155268	0.0480771	0.00737057	-0.018071
0.0518933	-0.0206152	0.0455329	0.015003	-0.0129827
0.0493492	-0.0206152	0.0493492	0.0162751	-0.018071
0.0506213	-0.0193431	0.0531654	0.0264518	-0.0117106
0.0417167	-0.0193431	0.0582537	0.0175472	-0.0193431
0.0455329	-0.0142548	0.0595258	0.0239076	-0.0218872
0.0417167	-0.0218872	0.0557096	0.0200914	-0.018071
0.0417167	-0.0117106	0.0569816	0.0213634	-0.0167989
0.0340842	-0.0167989	0.0531654	0.00737057	-0.00916645
0.030268	-0.0142548	0.0646141	0.00737057	-0.0142548
0.0417167	-0.00916645	0.0747907	0.013731	-0.0142548
0.0328121	-0.00916645	0.0824232	0.0111868	-0.0142548
0.0442609	0.00101018	0.0913278	0.0162751	-0.0129827
0.0493492	0.00737057	0.0773349	0.0251797	-0.00662229
0.0417167	0.00609849	0.0658862	0.0340842	-0.00662229
0.0429888	0.00482641	0.0557096	0.0366284	-0.00407814
0.0379005	0.00355434	0.0493492	0.0391725	-0.0142548
0.0442609	0.015003	0.0366284	0.0289959	-0.0104385
0.0455329	0.00991473	0.0264518	0.0353563	-0.0129827
0.0518933	0.0162751	0.0239076	0.0315401	-0.0155268
0.0518933	0.00991473	0.0175472	0.030268	-0.00535022
0.0582537	0.00609849	0.0239076	0.0251797	-0.0117106
0.0506213	0.00609849	0.0251797	0.0188193	-0.0129827
0.0506213	0.00101018	0.0251797	0.013731	-0.0142548
0.0595258	0.00864265	0.0213634	0.015003	-0.0104385
0.0506213	0.00609849	0.00609849	0.0162751	-0.0104385
0.0480771	0.00864265	-0.000261901	-0.00280606	-0.0117106
0.046805	0.0162751	-0.00407814	0.00482641	-0.000261901
0.0518933	0.0226355	-0.00535022	-0.000261901	-0.00407814
0.0480771	0.0277238	-0.000261901	0.00101018	-0.00407814
0.046805	0.0251797	0.00991473	0.00609849	-0.00916645
0.0442609	0.0251797	0.0111868	0.00737057	-0.00662229
0.0493492	0.015003	0.00991473	-0.00407814	-0.00662229
0.046805	0.0124589	0.0111868	-0.00916645	-0.0129827
0.0518933	0.0124589	-0.00662229	-0.0142548	-0.00280606
0.0518933	0.00609849	-0.0117106	-0.0307918	-0.00407814
0.0493492	0.00737057	-0.0193431	-0.0244314	0.00101018
0.0480771	0.00101018	-0.0193431	-0.0307918	-0.00407814
0.0455329	-0.000261901	-0.0167989	-0.0257035	-0.00280606
0.0366284	-0.00535022	-0.0129827	-0.0269756	-0.00153398
0.0289959	-0.0129827	-0.0142548	-0.0231593	-0.00153398
0.0251797	-0.0104385	-0.0206152	-0.0358801	0.00228226
0.015003	-0.00916645	-0.0117106	-0.0422405	-0.00407814
0.0289959	-0.00153398	-0.018071	-0.049873	-0.00280606
0.0213634	0.00101018	-0.0104385	-0.0511451	0.00355434
0.0277238	0.00101018	-0.0129827	-0.0435126	0.00737057
0.0277238	0.00609849	-0.00535022	-0.0511451	0.00991473
0.0264518	0.013731	0.00101018	-0.0447847	0.0124589
0.0239076	0.013731	0.0162751	-0.0460567	0.015003
0.0328121	0.0162751	0.0162751	-0.0384243	0.0162751
0.0353563	0.0175472	0.015003	-0.0371522	0.0162751
0.0417167	0.0188193	0.015003	-0.0435126	0.015003
0.0404446	0.0340842	0.015003	-0.0486009	0.00864265
0.0366284	0.0404446	0.0175472	-0.0511451	0.013731
0.0213634	0.0429888	0.00482641	-0.0486009	0.00101018
0.00864265	0.0480771	0.00482641	-0.0511451	0.00101018
0.015003	0.0404446	-0.00153398	-0.0562334	-0.00407814
0.0111868	0.0391725	0.00482641	-0.0651379	-0.0104385
0.0213634	0.030268	-0.00407814	-0.0613217	-0.00662229
0.0200914	0.030268	-0.00916645	-0.0714983	-0.0117106
0.0188193	0.0353563	-0.00662229	-0.0740425	-0.00916645
0.015003	0.0340842	-0.00916645	-0.0778587	-0.0104385
0.015003	0.0366284	-0.00280606	-0.0727704	-0.00407814
0.0124589	0.030268	-0.00916645	-0.0689542	0.00101018
0.015003	0.0391725	0.00101018	-0.0562334	0.00355434
0.0200914	0.0404446	0.00228226	-0.0447847	-0.00407814
0.0175472	0.0417167	0.00737057	-0.0536892	-0.0117106
0.0213634	0.0404446	0.0124589	-0.0447847	-0.0129827
0.0200914	0.0429888	0.0175472	-0.0524171	-0.0231593
0.0162751	0.0455329	0.0175472	-0.0486009	-0.0155268
0.00609849	0.0493492	0.0239076	-0.0473288	-0.0142548
0.00864265	0.0582537	0.0315401	-0.0358801	-0.0129827
-0.00153398	0.0531654	0.0366284	-0.0295197	-0.00789437
-0.000261901	0.0569816	0.0379005	-0.0409684	-0.0167989
0.00101018	0.0569816	0.0379005	-0.0384243	-0.0142548
-0.00153398	0.063342	0.0391725	-0.0435126	-0.0167989
-0.00662229	0.06207	0.0264518	-0.0409684	-0.00535022
-0.0142548	0.0557096	0.0340842	-0.0333359	0.00609849
-0.0142548	0.0455329	0.0277238	-0.0295197	0.00609849
-0.0167989	0.0379005	0.0264518	-0.0193431	0.013731
-0.0129827	0.0417167	0.0404446	-0.018071	0.00355434
-0.0142548	0.0340842	0.0442609	-0.0142548	0.00228226
-0.0129827	0.0315401	0.0506213	-0.0155268	0.00991473
-0.0167989	0.0315401	0.0417167	-0.0167989	0.00991473
-0.0257035	0.0264518	0.0315401	-0.0282476	0.013731
-0.0269756	0.0277238	0.0213634	-0.0244314	0.00609849
-0.0371522	0.030268	0.0264518	-0.0269756	0.00609849
-0.0295197	0.0417167	0.0175472	-0.0206152	-0.000261901
-0.0244314	0.0442609	0.0264518	-0.0155268	-0.000261901
-0.00916645	0.0493492	0.0251797	-0.0117106	-0.00535022
0.00355434	0.0544375	0.0315401	-0.018071	-0.0142548
0.00737057	0.0518933	0.0175472	-0.0231593	-0.00916645
0.00991473	0.0531654	0.0251797	-0.0167989	-0.0129827
-0.00153398	0.0557096	0.0226355	-0.0193431	0.00101018
-0.00916645	0.0595258	0.0251797	-0.0155268	0.00737057
-0.0244314	0.0455329	0.0200914	-0.0104385	0.00609849
-0.0206152	0.0455329	0.0213634	-0.00789437	0.0124589
-0.0257035	0.0442609	0.0175472	-0.0142548	0.00991473
-0.0320639	0.0391725	0.0200914	-0.0129827	0.0188193
-0.0218872	0.0480771	0.0251797	-0.0104385	0.0162751
-0.0117106	0.0455329	0.0289959	-0.00280606	0.0175472
-0.00407814	0.0417167	0.0277238	-0.000261901	0.0213634
-0.00916645	0.0417167	0.0239076	-0.00407814	0.0213634
-0.00662229	0.0442609	0.0251797	-0.00153398	0.0175472
-0.0142548	0.0506213	0.0188193	-0.0104385	0.00991473
-0.0117106	0.0506213	0.0264518	0.00101018	0.00991473
-0.00535022	0.0582537	0.0124589	-0.00407814	0.00609849
-0.00153398	0.0531654	0.013731	-0.00662229	0.00101018
0.00355434	0.0544375	0.00737057	-0.0167989	0.00609849
0.00228226	0.0544375	0.00737057	-0.018071	-0.000261901
0.00355434	0.0493492	0.0111868	-0.0167989	0.00101018
0.00864265	0.0518933	0.00991473	-0.0167989	-0.00280606
0.0213634	0.0480771	0.0188193	-0.0167989	-0.00280606
0.030268	0.0455329	0.013731	-0.0167989	0.00355434
0.030268	0.0417167	0.0124589	-0.0142548	0.00101018
0.0340842	0.0442609	0.00864265	-0.0257035	0.00609849
0.0366284	0.0328121	0.013731	-0.0257035	0.0111868
0.0404446	0.0328121	0.00991473	-0.0269756	0.0251797
0.0366284	0.0379005	0.0200914	-0.0142548	0.0251797
0.0366284	0.0264518	0.0175472	-0.00407814	0.0239076
0.0455329	0.0289959	0.0213634	-0.000261901	0.0226355
0.0506213	0.0251797	0.0226355	-0.00153398	0.0213634
0.0607979	0.0226355	0.0251797	-0.00407814	0.0289959
0.0607979	0.0239076	0.0366284	-0.00280606	0.0239076
0.0709745	0.0251797	0.0315401	-0.000261901	0.0251797
0.0709745	0.0162751	0.0328121	0.00482641	0.0277238
0.0760628	0.00355434	0.0289959	-0.00153398	0.0315401
0.0773349	0.00482641	0.0366284	-0.00280606	0.0277238
0.078607	0.00228226	0.0404446	-0.0117106	0.0264518
0.0811511	0.00482641	0.0417167	-0.00153398	0.0366284
0.078607	0.00101018	0.0493492	0.00101018	0.030268
0.0824232	0.00101018	0.0518933	0.00609849	0.0366284
0.0722466	0.00101018	0.0518933	-0.00280606	0.0379005
0.0709745	-0.0142548	0.0455329	-0.00662229	0.0366284
0.0646141	-0.0206152	0.0417167	-0.00789437	0.0328121
0.0658862	-0.0269756	0.046805	-0.0117106	0.0251797
0.0747907	-0.0193431	0.0544375	-0.00407814	0.0226355
0.0658862	-0.0193431	0.0595258	-0.0104385	0.0124589
0.0684304	-0.0244314	0.063342	-0.00789437	0.015003
0.06207	-0.0244314	0.0671583	-0.0104385	0.00737057
0.063342	-0.0269756	0.0582537	-0.00916645	0.013731
0.0658862	-0.0193431	0.0557096	-0.00535022	0.0124589
0.0646141	-0.0142548	0.0506213	0.00101018	0.0111868
0.0697024	-0.0129827	0.0442609	-0.00280606	0.0162751
0.0709745	-0.0155268	0.0442609	0.00737057	0.00991473
0.0811511	-0.00535022	0.0455329	0.015003	0.0213634
0.078607	0.00609849	0.0379005	0.0251797	0.0213634
0.0836953	0.00737057	0.0366284	0.0340842	0.0200914
0.0836953	0.015003	0.0518933	0.0340842	0.013731
0.0913278	0.00991473	0.0480771	0.0404446	0.013731
0.101504	0.00101018	0.0442609	0.0366284	0.0200914
0.0964161	-0.00407814	0.0353563	0.0404446	0.0213634
0.102776	-0.00535022	0.0315401	0.0289959	0.0264518
0.102776	-0.00407814	0.0289959	0.030268	0.0188193
0.105321	-0.00916645	0.0188193	0.0328121	0.0175472
0.101504	-0.0142548	0.0239076	0.0366284	0.0226355
0.0976882	-0.00662229	0.0226355	0.030268	0.0213634
0.0925999	-0.000261901	0.030268	0.0251797	0.0315401
0.0811511	0.00101018	0.0200914	0.0251797	0.030268
0.0875115	0.00355434	0.0251797	0.0200914	0.0251797
0.0836953	0.00991473	0.030268	0.0289959	0.0251797
0.0862395	-0.00789437	0.0213634	0.0124589	0.00991473
0.0735187	0.00101018	0.0226355	0.013731	0.0124589
0.0722466	0.00228226	0.015003	0.0213634	0.00991473
0.0709745	-0.00153398	0.00991473	0.0277238	0.00737057
0.0697024	-0.00916645	-0.00153398	0.0175472	0.00609849
0.0671583	-0.0193431	0.00482641	0.015003	-0.00407814
0.0607979	-0.0193431	-0.00280606	0.0264518	-0.00407814
0.0684304	-0.0269756	-0.00407814	0.0175472	-0.0142548
0.0697024	-0.0244314	0.00355434	0.00991473	-0.0142548
0.0684304	-0.018071	-0.00407814	0.00609849	-0.0142548
0.0671583	-0.0129827	-0.00535022	0.0111868	-0.0218872
[truncated: 1,492 more rows]

## Sheet: Rat3-Decision making
Trial 1	Trial 2	Trial 3	Trial 4	Trial 5	Trial 6	Trial 7
0.00991473	-0.0155268	0.0557096	-0.0536892	0.0200914	0.0226355	0.015003
0.0175472	-0.0269756	0.06207	-0.0155268	0.0239076	0.0162751	0.0124589
0.0239076	-0.0447847	0.0544375	-0.00789437	0.030268	0.0213634	0.0124589
0.0188193	-0.0257035	0.0569816	-0.0155268	0.0557096	0.0239076	0.0124589
0.0175472	-0.00916645	0.0404446	-0.0231593	0.0518933	0.0442609	-0.00407814
0.0239076	-0.00407814	0.0213634	-0.0396963	0.0493492	0.0379005	0.00991473
0.0264518	-0.0206152	0.00991473	-0.0142548	0.06207	0.046805	0.0188193
0.0353563	-0.0142548	0.0200914	-0.034608	0.0531654	0.0315401	0.00355434
0.0404446	-0.0142548	0.0277238	-0.0244314	0.0328121	0.030268	-0.00153398
0.0366284	-0.0358801	0.0264518	-0.0307918	0.0200914	0.0455329	-0.000261901
0.030268	-0.0269756	0.0200914	-0.0167989	0.00609849	0.0646141	0.00482641
0.0213634	-0.0231593	0.0239076	0.00355434	0.013731	0.0506213	-0.0155268
0.0213634	-0.0206152	0.00482641	0.00737057	0.0264518	0.0493492	-0.0117106
0.0213634	-0.0104385	-0.00789437	-0.00407814	0.030268	0.0557096	-0.0371522
0.0226355	-0.00789437	0.00737057	-0.0142548	0.0200914	0.0658862	-0.034608
0.00991473	-0.00662229	0.0264518	0.0213634	0.0226355	0.0671583	-0.034608
0.00482641	-0.00535022	0.0188193	0.0213634	0.0366284	0.0455329	-0.0231593
0.0111868	0.00101018	0.0264518	0.00609849	0.0251797	0.0557096	-0.0244314
0.00482641	-0.00280606	0.0277238	0.015003	0.0506213	0.0658862	-0.0269756
0.0239076	0.00609849	0.0264518	0.0162751	0.0518933	0.0544375	-0.0257035
0.0264518	0.0124589	0.0264518	-0.00916645	0.0455329	0.046805	-0.0167989
0.0200914	-0.00407814	0.0188193	-0.00916645	0.0213634	0.0379005	-0.00916645
0.0251797	-0.000261901	0.0315401	0.015003	0.0493492	0.0429888	-0.0193431
0.015003	0.0162751	0.00991473	0.0404446	0.0455329	0.0353563	-0.0218872
0.00737057	0.0213634	0.015003	0.0239076	0.0379005	0.0404446	-0.018071
-0.0117106	-0.00789437	0.013731	0.00355434	0.0404446	0.0557096	-0.0295197
0.00355434	-0.0129827	-0.000261901	0.00101018	0.0315401	0.0671583	-0.0269756
-0.00407814	0.0213634	-0.0167989	-0.00407814	0.0251797	0.0747907	-0.0231593
-0.0257035	-0.0231593	-0.0295197	0.00355434	0.0213634	0.0684304	-0.0231593
-0.0206152	-0.0231593	-0.0104385	0.00991473	0.0353563	0.0747907	-0.00916645
-0.0167989	-0.0167989	0.0124589	0.015003	0.0455329	0.0773349	0.00101018
-0.0129827	-0.0193431	0.0111868	0.0264518	0.0366284	0.0747907	-0.0104385
-0.018071	-0.0193431	0.0111868	0.0111868	0.015003	0.0582537	-0.000261901
-0.0206152	-0.0142548	0.0582537	0.0442609	0.0404446	0.0709745	-0.0104385
-0.0206152	-0.0129827	0.0379005	0.0429888	0.0366284	0.0607979	-0.0142548
-0.0257035	-0.0129827	0.0328121	0.0607979	0.0429888	0.0557096	-0.00916645
-0.00789437	-0.00407814	0.0315401	0.0404446	0.0493492	0.0582537	-0.0193431
-0.0193431	-0.0193431	0.0264518	0.0340842	0.0506213	0.0557096	-0.0104385
-0.0206152	-0.00662229	0.0264518	0.0391725	0.0379005	0.0442609	-0.00280606
-0.0282476	-0.0231593	0.015003	0.0607979	0.0379005	0.0518933	0.00228226
-0.0295197	-0.0193431	0.0111868	0.0277238	0.0353563	0.0531654	-0.00662229
-0.034608	-0.00535022	-0.00916645	0.0162751	0.030268	0.0506213	-0.0129827
-0.0422405	-0.00916645	-0.00407814	0.0251797	0.0277238	0.0518933	-0.00789437
-0.0511451	-0.00407814	0.0188193	0.015003	0.0239076	0.0557096	-0.0269756
-0.0651379	-0.0142548	0.013731	-0.00916645	0.0200914	0.0544375	-0.0244314
-0.0600496	0.00609849	0.00864265	-0.0129827	0.015003	0.0455329	-0.0206152
-0.0511451	-0.0104385	0.0277238	0.00101018	0.0480771	0.06207	-0.0193431
-0.049873	-0.00916645	0.0379005	-0.0129827	0.0404446	0.0569816	-0.0218872
-0.0396963	0.00101018	0.0251797	-0.000261901	0.0493492	0.0607979	-0.0167989
-0.0384243	0.00101018	0.0379005	0.0111868	0.0455329	0.0747907	-0.00535022
-0.034608	0.00609849	0.0328121	0.0340842	0.0366284	0.0760628	-0.0142548
-0.0384243	0.0264518	0.030268	0.0162751	0.0442609	0.0697024	-0.0167989
-0.0142548	0.00482641	0.0480771	-0.00153398	0.0340842	0.063342	-0.0104385
-0.00916645	-0.00535022	0.0595258	0.0315401	0.0328121	0.0824232	-0.00153398
-0.0244314	0.00101018	0.0506213	0.0417167	0.0442609	0.0735187	-0.00916645
-0.0295197	-0.0155268	0.063342	0.0162751	0.0391725	0.0887836	-0.0193431
-0.034608	-0.00407814	0.0518933	0.0175472	0.0340842	0.0824232	-0.00662229
-0.034608	-0.00280606	0.046805	0.030268	0.0506213	0.0709745	-0.0206152
-0.0396963	0.0188193	0.0531654	0.0162751	0.0697024	0.078607	0.00101018
-0.0460567	0.00991473	0.0226355	0.015003	0.0595258	0.0862395	0.00482641
-0.0320639	0.00228226	0.0366284	-0.0104385	0.0531654	0.0964161	-0.0104385
-0.0231593	0.0379005	0.0379005	-0.00662229	0.0506213	0.0862395	-0.0142548
-0.0295197	0.030268	0.0251797	0.00355434	0.0391725	0.0824232	-0.0206152
-0.0320639	0.030268	0.030268	0.00355434	0.0455329	0.0798791	-0.00153398
-0.034608	0.0315401	0.0379005	-0.00407814	0.0404446	0.0824232	-0.00916645
-0.0396963	0.0289959	0.030268	-0.0142548	0.0518933	0.0964161	-0.00407814
-0.0231593	0.0328121	0.0340842	-0.00662229	0.06207	0.0887836	0.00101018
-0.0129827	0.0328121	0.0340842	-0.000261901	0.0557096	0.0849674	0.00101018
-0.0104385	0.0213634	0.00482641	-0.0193431	0.06207	0.0849674	-0.00916645
-0.00153398	0.0239076	0.00609849	-0.00407814	0.0735187	0.0671583	-0.0117106
-0.00407814	0.0417167	0.015003	-0.0104385	0.0722466	0.0557096	-0.0142548
0.00101018	0.0366284	0.030268	-0.0295197	0.0455329	0.0544375	-0.00789437
0.00737057	0.0264518	0.0264518	-0.0206152	0.0417167	0.0518933	-0.00535022
0.013731	0.0251797	0.0188193	-0.00153398	0.0658862	0.0455329	-0.0155268
0.0213634	0.0328121	0.0328121	-0.00662229	0.0709745	0.0391725	-0.018071
0.0315401	0.0366284	0.0111868	0.00482641	0.0557096	0.0518933	-0.00916645
0.0213634	0.0671583	0.00991473	0.00609849	0.0735187	0.0340842	-0.00153398
0.0175472	0.0557096	0.00609849	-0.00535022	0.0925999	0.0506213	-0.00280606
0.0226355	0.0442609	-0.000261901	-0.0129827	0.0747907	0.0493492	-0.0142548
0.00737057	0.0557096	0.00101018	-0.0206152	0.06207	0.0404446	-0.0129827
0.0111868	0.0607979	0.00991473	-0.0193431	0.0671583	0.0607979	-0.0307918
0.0188193	0.0658862	0.0162751	-0.0384243	0.0582537	0.0518933	-0.0307918
0.0251797	0.078607	0.00864265	-0.0269756	0.063342	0.0569816	-0.0155268
0.00609849	0.0773349	-0.00280606	-0.0282476	0.0544375	0.0569816	-0.0104385
0.0213634	0.0684304	0.013731	-0.034608	0.0582537	0.0506213	-0.0193431
0.0391725	0.0849674	0.0328121	-0.0155268	0.0671583	0.030268	-0.0206152
0.0277238	0.0875115	0.0162751	-0.0155268	0.0417167	0.030268	-0.0142548
0.0239076	0.0646141	0.013731	-0.0206152	0.0455329	0.0277238	-0.0142548
0.0366284	0.06207	0.0213634	-0.0193431	0.0557096	0.0289959	-0.0104385
0.0379005	0.0773349	0.0162751	-0.0167989	0.0569816	0.030268	-0.0104385
0.0264518	0.0684304	0.0162751	-0.00916645	0.0544375	0.030268	-0.0295197
0.0226355	0.046805	0.0111868	0.00101018	0.0607979	0.030268	-0.0269756
0.0264518	0.0646141	0.00737057	0.00991473	0.0506213	0.0366284	-0.034608
0.0353563	0.0709745	0.015003	-0.0104385	0.0455329	0.0366284	-0.0206152
0.0404446	0.0722466	0.0277238	-0.0244314	0.0417167	0.0251797	-0.0104385
0.0289959	0.0722466	0.015003	-0.0117106	0.0557096	0.0264518	-0.0244314
0.0340842	0.0697024	0.0162751	-0.0396963	0.06207	0.00355434	-0.0193431
0.0417167	0.078607	0.0442609	-0.034608	0.0442609	-0.00407814	-0.0142548
0.0366284	0.0722466	0.0582537	-0.0333359	0.0455329	0.00228226	0.00482641
0.0518933	0.0658862	0.0455329	-0.0320639	0.046805	-0.00153398	0.00609849
0.0506213	0.0684304	0.0417167	-0.0257035	0.0493492	-0.0104385	0.00737057
0.0162751	0.0607979	0.0518933	0.00609849	0.0429888	-0.0155268	-0.0104385
0.00737057	0.0518933	0.0557096	-0.00407814	0.0442609	-0.0104385	-0.0193431
0.015003	0.0480771	0.0429888	-0.00407814	0.0480771	0.00355434	-0.0117106
0.015003	0.0366284	0.0379005	0.00355434	0.0442609	0.00482641	-0.0257035
-0.0155268	0.0251797	0.0315401	-0.00662229	0.0175472	0.00101018	-0.0193431
-0.0193431	0.0264518	0.030268	0.00101018	0.0264518	0.00737057	-0.00916645
-0.00153398	0.0569816	0.0366284	0.0111868	0.0429888	0.00482641	-0.0231593
-0.0142548	0.0493492	0.0366284	0.00864265	0.0506213	0.0111868	-0.0257035
-0.00916645	0.046805	0.046805	0.00991473	0.0353563	0.00609849	-0.00407814
-0.00153398	0.0582537	0.0379005	0.0226355	0.0493492	0.015003	0.00101018
0.0111868	0.0480771	0.0315401	0.030268	0.0697024	-0.000261901	-0.00662229
0.0277238	0.0417167	0.0493492	0.00864265	0.0518933	0.0162751	-0.0117106
0.0328121	0.0379005	0.0277238	0.00101018	0.0557096	0.0226355	-0.0193431
0.0366284	0.0417167	0.0391725	0.00355434	0.0391725	-0.00153398	0.00609849
0.0226355	0.0417167	0.0391725	0.00737057	0.0188193	-0.00280606	-0.0117106
0.00101018	0.0569816	0.0264518	0.00737057	0.0251797	-0.000261901	-0.0155268
0.00991473	0.0569816	0.0264518	0.0315401	0.0200914	-0.00407814	-0.00916645
-0.00407814	0.0671583	0.0366284	0.0162751	0.0162751	0.00355434	-0.0155268
-0.00789437	0.063342	0.0289959	-0.0206152	0.013731	0.00101018	-0.0167989
-0.000261901	0.06207	0.0417167	-0.0104385	0.0175472	-0.0117106	0.00991473
-0.00662229	0.0506213	0.0506213	0.0213634	0.0251797	0.0162751	-0.000261901
-0.0117106	0.0455329	0.0353563	0.0264518	0.0366284	0.0264518	0.00101018
-0.0142548	0.0340842	0.00737057	-0.0104385	0.0379005	0.0239076	0.00355434
0.0111868	0.0366284	0.00355434	0.0213634	0.0277238	0.0200914	-0.00407814
0.013731	0.0518933	0.0264518	0.0213634	0.00864265	0.0366284	-0.00535022
0.0175472	0.0646141	0.0124589	-0.00153398	0.0162751	0.0404446	0.0111868
0.0366284	0.0582537	0.015003	-0.0104385	0.0239076	0.00991473	0.0124589
0.0251797	0.0531654	0.0175472	-0.00662229	0.0162751	0.0162751	0.0213634
0.0251797	0.0646141	0.015003	-0.0244314	0.0213634	0.0239076	0.0162751
0.00737057	0.0684304	0.0213634	-0.0320639	0.0162751	0.0213634	0.0162751
0.00101018	0.06207	0.0175472	0.00101018	0.00482641	0.0162751	0.0251797
0.0162751	0.0442609	0.00991473	0.00482641	-0.00153398	0.0315401	0.0315401
0.0264518	0.0315401	0.0315401	0.00228226	0.00101018	0.0277238	0.046805
0.00482641	0.0518933	0.0518933	-0.00153398	0.015003	0.0200914	0.0366284
-0.00535022	0.0531654	0.0315401	-0.0307918	0.015003	0.0226355	0.0289959
0.013731	0.0607979	0.0709745	-0.0307918	0.0111868	0.0200914	0.030268
0.013731	0.0646141	0.0773349	-0.0231593	0.0175472	0.030268	0.0366284
0.0251797	0.0709745	0.0518933	-0.0257035	0.0239076	0.0289959	0.0315401
0.0213634	0.0811511	0.0442609	-0.0358801	0.0315401	0.0340842	0.030268
0.0366284	0.0824232	0.046805	-0.0244314	0.0366284	0.0162751	0.046805
0.0455329	0.0875115	0.0366284	-0.018071	0.030268	0.0213634	0.0366284
0.0226355	0.0709745	0.046805	-0.0295197	0.0162751	0.030268	0.0391725
0.0226355	0.0836953	0.0417167	-0.0307918	0.0124589	0.0544375	0.0442609
0.00482641	0.0798791	0.046805	-0.0155268	0.0213634	0.063342	0.030268
0.00101018	0.0760628	0.0569816	-0.0104385	0.013731	0.0493492	0.0111868
-0.00662229	0.0709745	0.0455329	-0.00662229	-0.000261901	0.0557096	0.00737057
-0.0129827	0.0760628	0.0442609	0.00101018	0.00737057	0.0582537	0.0315401
-0.00662229	0.0607979	0.0366284	0.00482641	0.0417167	0.0760628	0.0213634
0.00864265	0.0671583	0.0671583	0.00991473	0.0162751	0.0836953	0.0111868
0.015003	0.0722466	0.06207	0.015003	0.00609849	0.0557096	0.015003
0.00991473	0.0824232	0.0175472	0.0175472	0.0251797	0.0429888	0.0162751
0.00737057	0.0773349	0.0353563	-0.000261901	0.015003	0.0646141	-0.0104385
0.00609849	0.0747907	0.0582537	0.015003	0.0200914	0.0455329	-0.00916645
-0.00789437	0.0862395	0.0442609	0.0315401	0.0315401	0.0417167	-0.00407814
0.015003	0.0722466	0.0188193	0.0353563	0.0264518	0.0404446	-0.00916645
0.00609849	0.0887836	0.0340842	0.0557096	0.0251797	0.0251797	-0.00407814
-0.00662229	0.0862395	0.030268	0.0404446	0.0226355	0.0455329	-0.00535022
0.00737057	0.0709745	0.0442609	0.0404446	0.015003	0.0506213	-0.0155268
-0.00789437	0.063342	0.0455329	0.0518933	0.0175472	0.0353563	-0.0193431
-0.0155268	0.0709745	0.0404446	0.0404446	0.0175472	0.0455329	-0.0155268
-0.00662229	0.06207	0.0277238	0.046805	0.013731	0.0544375	0.00609849
-0.0244314	0.0506213	0.0353563	0.0480771	0.0251797	0.0569816	-0.00535022
-0.0371522	0.0684304	0.0442609	0.0518933	0.0366284	0.0518933	-0.00153398
-0.0371522	0.0671583	0.0391725	0.0506213	0.00737057	0.0569816	-0.00407814
-0.034608	0.0607979	0.0442609	0.0366284	0.00991473	0.0366284	-0.00153398
-0.0333359	0.0658862	0.0518933	0.0264518	0.0162751	0.0417167	-0.00407814
-0.0244314	0.0582537	0.0773349	0.0366284	0.0175472	0.0493492	-0.0244314
-0.0295197	0.0557096	0.0811511	0.0251797	0.0188193	0.0557096	-0.00789437
-0.00535022	0.0569816	0.0684304	0.0251797	0.00355434	0.0671583	-0.0257035
0.00991473	0.0480771	0.0607979	0.0328121	-0.0257035	0.0607979	-0.0193431
-0.0117106	0.0455329	0.0671583	0.0277238	-0.034608	0.0569816	-0.0142548
-0.00407814	0.0455329	0.078607	0.0111868	-0.0295197	0.0442609	-0.0206152
0.0340842	0.0239076	0.0709745	0.0289959	-0.0231593	0.0506213	-0.0244314
0.0366284	0.0366284	0.078607	0.0391725	-0.0155268	0.0557096	-0.0142548
0.0277238	0.030268	0.0658862	0.0340842	-0.0295197	0.0518933	-0.00916645
0.0315401	0.0264518	0.0646141	0.0480771	-0.0193431	0.0506213	-0.0257035
0.0239076	0.030268	0.0569816	0.0366284	-0.0244314	0.0391725	-0.034608
0.0213634	0.0417167	0.0671583	0.030268	-0.0206152	0.0391725	-0.0371522
0.0226355	0.0417167	0.0671583	0.0289959	-0.0295197	0.0404446	-0.0358801
-0.0104385	0.0582537	0.0709745	0.0239076	-0.0524171	0.0315401	-0.0307918
-0.00153398	0.0493492	0.06207	0.0366284	-0.0358801	0.0277238	-0.049873
0.00737057	0.0646141	0.063342	0.0404446	-0.0511451	0.0404446	-0.0435126
-0.00407814	0.0595258	0.0709745	0.0417167	-0.0269756	0.0239076	-0.0396963
-0.00662229	0.0506213	0.0722466	0.0379005	-0.000261901	0.0111868	-0.049873
-0.0244314	0.0557096	0.0697024	0.0366284	-0.0320639	0.0251797	-0.0562334
-0.0142548	0.06207	0.0531654	0.030268	-0.0257035	0.0366284	-0.0422405
-0.00407814	0.06207	0.0569816	0.0417167	-0.00662229	0.013731	-0.034608
0.00228226	0.0557096	0.0671583	0.0557096	-0.0282476	0.00609849	-0.0473288
0.00609849	0.0607979	0.0493492	0.0353563	-0.0167989	0.00609849	-0.0575054
0.00609849	0.0722466	0.0875115	0.0162751	-0.00535022	0.00609849	-0.0625938
0.015003	0.0646141	0.0836953	0.00737057	-0.0129827	0.00609849	-0.0524171
0.0175472	0.06207	0.078607	0.00609849	-0.0231593	-0.00407814	-0.0511451
-0.00535022	0.0658862	0.0849674	-0.00407814	-0.0117106	-0.0193431	-0.06641
-0.0269756	0.0722466	0.095144	-0.000261901	-0.00916645	-0.0104385	-0.0575054
0.00228226	0.0595258	0.078607	-0.000261901	-0.0320639	-0.0193431	-0.0486009
-0.0117106	0.0506213	0.0760628	0.00101018	-0.0269756	-0.00535022	-0.0409684
-0.0396963	0.0506213	0.0722466	-0.0117106	-0.0231593	0.00355434	-0.0575054
-0.0269756	0.063342	0.0684304	-0.0167989	-0.0142548	-0.00662229	-0.0511451
-0.0257035	0.0595258	0.0811511	0.00482641	-0.0117106	0.0175472	-0.0333359
-0.0129827	0.0671583	0.0913278	0.0200914	-0.0244314	0.0213634	-0.0435126
-0.0167989	0.0442609	0.0824232	0.0455329	-0.0358801	0.0200914	-0.0447847
-0.0104385	0.0455329	0.0773349	0.0506213	-0.018071	0.0124589	-0.0358801
-0.0155268	0.0557096	0.0849674	0.0455329	-0.0104385	-0.00153398	-0.034608
0.00864265	0.0557096	0.0747907	0.0506213	-0.0244314	0.0213634	-0.0473288
0.0264518	0.0607979	0.0989602	0.0658862	-0.0307918	0.0264518	-0.0473288
0.00991473	0.0480771	0.102776	0.06207	-0.0104385	0.0162751	-0.0511451
0.0111868	0.0557096	0.0938719	0.046805	-0.0129827	0.0124589	-0.0447847
0.00482641	0.0480771	0.0875115	0.0226355	-0.0104385	0.0251797	-0.0473288
0.00609849	0.0417167	0.0824232	0.0175472	-0.0129827	0.00864265	-0.0358801
0.00101018	0.0226355	0.0607979	0.0239076	-0.0206152	-0.000261901	-0.0218872
-0.0206152	0.0239076	0.0824232	0.0175472	-0.00916645	0.00991473	-0.0295197
-0.0142548	0.00482641	0.0709745	0.015003	-0.018071	0.0175472	-0.0257035
-0.00916645	0.00737057	0.0709745	0.015003	-0.0104385	0.00355434	-0.0142548
-0.0104385	0.0175472	0.0773349	-0.00280606	-0.00407814	0.00737057	-0.00280606
-0.0155268	-0.00916645	0.0824232	0.0239076	-0.00407814	0.00355434	-0.0167989
-0.00535022	0.00228226	0.0836953	0.0124589	0.00355434	0.00355434	-0.0231593
0.00101018	0.00864265	0.0964161	-0.00407814	0.0111868	-0.00153398	-0.00535022
-0.0129827	0.00101018	0.0747907	-0.0142548	0.00737057	-0.00153398	-0.0142548
-0.00407814	0.0175472	0.0646141	0.00991473	0.00482641	0.015003	-0.0104385
-0.0104385	0.0264518	0.0824232	0.015003	0.0213634	0.0366284	0.00355434
-0.0155268	0.0226355	0.0798791	-0.00407814	0.00991473	0.0328121	-0.00407814
-0.0447847	0.0429888	0.0824232	-0.00407814	0.0111868	0.0162751	-0.0269756
-0.0486009	0.0531654	0.0925999	-0.000261901	0.030268	0.0417167	-0.0142548
-0.0295197	0.0404446	0.105321	-0.00407814	0.0239076	0.0455329	-0.018071
-0.0142548	0.0455329	0.095144	0.00101018	0.0239076	0.0328121	-0.0231593
-0.0142548	0.0417167	0.0976882	0.00609849	0.0289959	0.0417167	-0.0282476
-0.0244314	0.0417167	0.0773349	0.00737057	0.013731	0.0658862	-0.0231593
-0.0269756	0.0264518	0.0976882	0.013731	0.0124589	0.0391725	-0.0257035
-0.0142548	0.0277238	0.095144	0.0200914	0.0162751	0.0417167	-0.0371522
-0.0257035	0.0429888	0.101504	0.00737057	-0.00153398	0.0735187	-0.034608
-0.0193431	0.0264518	0.0913278	-0.000261901	0.0200914	0.0455329	-0.0396963
-0.0193431	0.013731	0.0925999	0.00864265	0.015003	0.0417167	-0.0333359
-0.0129827	0.0264518	0.118041	-0.000261901	0.00737057	0.0582537	-0.0257035
0.0111868	0.0239076	0.12313	-0.000261901	-0.00662229	0.0658862	-0.0193431
-0.00662229	0.00991473	0.0976882	0.0289959	-0.0104385	0.0671583	-0.0193431
-0.0142548	0.00482641	0.0976882	0.0175472	0.00228226	0.0811511	-0.0257035
-0.00280606	0.0162751	0.102776	0.0162751	-0.00662229	0.0569816	-0.034608
-0.0384243	0.0251797	0.0964161	0.0200914	-0.00662229	0.0595258	-0.0295197
-0.0524171	0.0213634	0.0925999	0.0277238	0.015003	0.0582537	-0.0142548
-0.0320639	0.00355434	0.0862395	0.0264518	0.0162751	0.0315401	-0.0142548
-0.0167989	-0.018071	0.0862395	0.0175472	0.0175472	0.0417167	-0.0333359
-0.0193431	-0.00280606	0.0811511	0.0188193	0.046805	0.0340842	-0.0333359
-0.0257035	0.0124589	0.0989602	0.013731	0.0455329	0.0188193	-0.0333359
0.00737057	0.00991473	0.0773349	0.0366284	0.0200914	0.0226355	-0.0244314
0.0289959	0.00991473	0.078607	0.0404446	0.0251797	0.0340842	-0.0295197
0.0251797	0.00991473	0.0773349	0.0506213	0.0277238	0.0379005	-0.0435126
0.00864265	0.00991473	0.0671583	0.0582537	0.0200914	0.0264518	-0.0511451
0.0175472	-0.00662229	0.0671583	0.046805	0.0353563	0.0506213	-0.0358801
0.0124589	0.0162751	0.0709745	0.0264518	0.030268	0.0531654	-0.0295197
-0.00153398	0.030268	0.0824232	0.0366284	0.0213634	0.0480771	-0.0511451
-0.00789437	0.0366284	0.0875115	0.0442609	0.0455329	0.0646141	-0.0447847
-0.0104385	0.0226355	0.0875115	0.0455329	0.0506213	0.0557096	-0.0524171
-0.0206152	0.0200914	0.0976882	0.0455329	0.0544375	0.0417167	-0.0447847
-0.0257035	0.0251797	0.0887836	0.0493492	0.0518933	0.0455329	-0.0307918
-0.0307918	0.0289959	0.0824232	0.0506213	0.046805	0.0366284	-0.0473288
-0.0333359	0.0404446	0.0849674	0.0480771	0.0404446	0.0379005	-0.049873
-0.018071	0.0162751	0.0760628	0.0417167	0.0493492	0.0417167	-0.0473288
0.00355434	0.0188193	0.101504	0.030268	0.0709745	0.0455329	-0.0447847
0.0111868	0.0379005	0.0658862	0.0366284	0.0417167	0.0251797	-0.0511451
0.0277238	0.0404446	0.0595258	0.0417167	0.0379005	0.0175472	-0.049873
0.0480771	0.0353563	0.100232	0.0455329	0.0442609	0.013731	-0.0384243
0.0379005	0.0315401	0.0862395	0.0366284	0.0277238	0.0289959	-0.0536892
0.0379005	0.0379005	0.0671583	0.0480771	0.0251797	0.00609849	-0.0549613
0.0213634	0.0518933	0.0976882	0.0404446	0.0251797	0.0124589	-0.0409684
0.00737057	0.0442609	0.0964161	0.015003	0.0200914	0.0226355	-0.0422405
0.0162751	0.0379005	0.0697024	0.0340842	0.00991473	0.0162751	-0.0409684
0.0353563	0.0518933	0.0773349	0.030268	0.0213634	0.0277238	-0.0206152
0.0315401	0.0506213	0.0709745	0.0200914	0.0277238	0.0379005	-0.0231593
0.0239076	0.0544375	0.0684304	0.0251797	0.0162751	0.0289959	-0.0206152
0.0239076	0.0646141	0.0544375	0.0277238	0.0429888	0.0264518	-0.0257035
0.0506213	0.0544375	0.0569816	0.0391725	0.0353563	0.0518933	-0.0358801
0.063342	0.030268	0.0671583	0.0213634	0.0213634	0.0417167	-0.0269756
0.0582537	0.015003	0.0671583	0.0162751	0.0264518	0.0518933	-0.0295197
0.0671583	0.0213634	0.0671583	0.00991473	0.0251797	0.0366284	-0.0575054
0.0671583	0.0328121	0.0506213	0.015003	0.0239076	0.0442609	-0.0549613
0.0557096	0.030268	0.0671583	0.00101018	0.0277238	0.0379005	-0.0396963
0.06207	0.0404446	0.0671583	0.00355434	0.0239076	0.0493492	-0.0396963
0.063342	0.0366284	0.0658862	0.00228226	0.013731	0.0582537	-0.0320639
0.0455329	0.0379005	0.0709745	0.00101018	0.0213634	0.0557096	-0.0409684
0.0442609	0.046805	0.0862395	0.00737057	0.0251797	0.0544375	-0.0524171
0.0417167	0.0417167	0.095144	0.00355434	0.00864265	0.0506213	-0.0625938
0.0442609	0.046805	0.0773349	-0.00535022	0.00864265	0.0582537	-0.0511451
0.0569816	0.0531654	0.0798791	-0.0257035	0.0162751	0.0417167	-0.0587775
0.0506213	0.0391725	0.0913278	-0.034608	0.013731	0.0480771	-0.0549613
0.0455329	0.0340842	0.0684304	-0.034608	0.0162751	0.0557096	-0.0600496
0.046805	0.030268	0.0862395	-0.0511451	0.030268	0.0518933	-0.0549613
0.0557096	0.0315401	0.0900557	-0.0396963	-0.00535022	0.0366284	-0.0447847
0.0646141	0.0315401	0.0836953	-0.0257035	0.00101018	0.0366284	-0.0562334
0.0557096	0.0162751	0.0773349	-0.0422405	0.0162751	0.0353563	-0.0244314
0.0582537	0.0391725	0.0709745	-0.0333359	0.00737057	0.0391725	-0.0486009
0.0607979	0.0506213	0.078607	-0.00535022	-0.00153398	0.06207	-0.0702262
0.0264518	0.0340842	0.0862395	-0.0295197	-0.000261901	0.0569816	-0.0549613
0.0340842	0.0366284	0.0773349	-0.0422405	0.00101018	0.0671583	-0.0600496
0.0557096	0.0417167	0.0747907	-0.0282476	-0.00280606	0.06207	-0.0562334
0.0518933	0.00609849	0.0925999	-0.0193431	-0.0129827	0.0506213	-0.06641
0.0455329	-0.00280606	0.0836953	-0.0206152	-0.0167989	0.0455329	-0.0638658
0.0506213	0.0213634	0.0862395	0.00482641	-0.00916645	0.0391725	-0.0714983
0.0455329	0.0213634	0.0824232	0.00991473	0.00482641	0.0366284	-0.0549613
0.0544375	0.0124589	0.0684304	0.015003	0.00101018	0.0264518	-0.0486009
0.0506213	0.0124589	0.0976882	0.00609849	-0.00280606	0.0251797	-0.0536892
0.0404446	0.0162751	0.0747907	0.0264518	0.015003	0.0188193	-0.0524171
0.0251797	0.0213634	0.0671583	0.0366284	0.0315401	0.0251797	-0.0587775
0.0200914	0.0213634	0.063342	0.0239076	0.0251797	0.0455329	-0.049873
0.0200914	0.015003	0.0658862	0.015003	0.0251797	0.046805	-0.049873
0.00101018	0.00101018	0.0684304	0.030268	0.00355434	0.0366284	-0.0460567
0.00609849	0.013731	0.0607979	0.0417167	-0.00280606	0.046805	-0.0409684
0.0162751	0.0213634	0.0709745	0.0506213	0.00228226	0.0544375	-0.0549613
0.013731	0.00482641	0.06207	0.0353563	0.00609849	0.0531654	-0.0536892
0.0417167	-0.00662229	0.0747907	0.013731	-0.0104385	0.0798791	-0.0409684
0.0366284	-0.00789437	0.0747907	0.030268	-0.00280606	0.0684304	-0.0435126
0.0379005	0.0175472	0.0722466	0.0417167	-0.00662229	0.0544375	-0.049873
0.0429888	0.00482641	0.0582537	0.0544375	-0.0206152	0.0557096	-0.0358801
0.0569816	-0.00662229	0.0773349	0.0569816	-0.00789437	0.0671583	-0.0409684
0.0646141	-0.000261901	0.095144	0.0709745	-0.00407814	0.0709745	-0.034608
0.0417167	-0.000261901	0.0938719	0.0938719	-0.0104385	0.0595258	-0.0460567
0.0697024	-0.00535022	0.107865	0.0773349	-0.0104385	0.0747907	-0.0511451
0.0518933	-0.0117106	0.0849674	0.0709745	-0.00407814	0.0900557	-0.0575054
0.0251797	0.00991473	0.0773349	0.0607979	0.00101018	0.0824232	-0.0625938
0.0162751	0.015003	0.0760628	0.0518933	-0.00280606	0.0773349	-0.0371522
0.0251797	0.00482641	0.0544375	0.0340842	0.00228226	0.100232	-0.034608
0.0239076	0.00737057	0.030268	0.0340842	0.0124589	0.0875115	-0.0536892
0.0111868	0.015003	0.0506213	0.0328121	-0.0167989	0.0875115	-0.0702262
0.00482641	0.0328121	0.0722466	0.0213634	-0.0244314	0.0849674	-0.049873
0.00737057	0.0455329	0.063342	0.0111868	-0.00916645	0.078607	-0.034608
0.0200914	0.0162751	0.0747907	0.0239076	0.00609849	0.0760628	-0.034608
0.0251797	0.0213634	0.0747907	0.0442609	0.00864265	0.0824232	-0.0231593
0.0315401	0.0264518	0.0697024	0.0340842	-0.00280606	0.095144	-0.0536892
0.0353563	0.015003	0.0709745	0.030268	-0.0142548	0.0735187	-0.0447847
0.0379005	0.015003	0.0849674	0.00991473	-0.0142548	0.0747907	-0.0396963
0.0429888	0.015003	0.0735187	0.015003	-0.0307918	0.0671583	-0.049873
0.0506213	0.00101018	0.0773349	0.0239076	-0.0307918	0.0569816	-0.0460567
0.0315401	0.00482641	0.0658862	0.0353563	-0.0396963	0.0379005	-0.0549613
0.0264518	0.00737057	0.0506213	0.0200914	-0.0473288	0.06207	-0.0460567
0.030268	0.00864265	0.0849674	0.0111868	-0.0333359	0.0582537	-0.0460567
0.0557096	-0.00789437	0.0684304	0.015003	-0.0320639	0.0506213	-0.0702262
0.0506213	0.00101018	0.0811511	0.00991473	-0.0435126	0.0735187	-0.0765866
0.046805	0.0162751	0.0836953	0.00991473	-0.034608	0.0735187	-0.06641
0.0569816	0.013731	0.0824232	0.0188193	-0.0167989	0.0506213	-0.0511451
0.0366284	0.0111868	0.0875115	0.0200914	-0.0295197	0.0480771	-0.0651379
0.0480771	0.0264518	0.0811511	0.0277238	-0.0409684	0.0773349	-0.0524171
0.0480771	0.0277238	0.0735187	0.0658862	-0.0231593	0.0607979	-0.06641
0.0506213	0.0188193	0.0747907	0.0557096	-0.0193431	0.0366284	-0.0816749
0.0404446	0.015003	0.0824232	0.0709745	-0.0155268	0.0442609	-0.0714983
0.0391725	0.00991473	0.0913278	0.078607	-0.0244314	0.0569816	-0.0791308
0.0315401	0.00864265	0.095144	0.0646141	-0.0155268	0.0557096	-0.0753146
0.0124589	0.013731	0.0671583	0.0480771	-0.0206152	0.0684304	-0.0600496
0.0239076	0.0213634	0.0544375	0.0506213	-0.0155268	0.0353563	-0.0562334
0.0429888	0.0226355	0.063342	0.0417167	-0.0231593	0.0289959	-0.0536892
0.0595258	0.00991473	0.0544375	0.0480771	-0.0333359	0.0366284	-0.0524171
0.063342	0.013731	0.06207	0.0455329	-0.0231593	0.0366284	-0.049873
0.0506213	0.0111868	0.0379005	0.0391725	-0.00662229	0.0328121	-0.0269756
0.0569816	0.0213634	0.0442609	0.0366284	-0.0193431	0.030268	-0.0473288
0.0595258	0.00355434	0.0417167	0.0366284	-0.0231593	0.0493492	-0.0549613
0.0671583	0.00355434	0.0340842	0.0366284	-0.00662229	0.0391725	-0.0473288
0.0671583	0.00609849	0.0366284	0.0493492	-0.00789437	0.015003	-0.0651379
0.0493492	0.00228226	0.0544375	0.0493492	-0.00407814	0.0213634	-0.0473288
0.06207	-0.00407814	0.06207	0.0480771	-0.0104385	0.0379005	-0.0625938
0.06207	0.00101018	0.0557096	0.0582537	-0.0282476	0.0429888	-0.0740425
0.0518933	0.0188193	0.0518933	0.0531654	-0.0257035	0.0582537	-0.06641
0.0658862	0.00101018	0.0429888	0.06207	-0.0282476	0.0595258	-0.0753146
0.063342	0.0226355	0.046805	0.078607	-0.0206152	0.0569816	-0.0651379
0.0557096	0.0200914	0.0544375	0.0569816	-0.00407814	0.0480771	-0.0778587
0.06207	-0.00407814	0.0557096	0.0455329	-0.0142548	0.0366284	-0.0753146
0.0773349	-0.00407814	0.06207	0.0340842	-0.0193431	0.0455329	-0.06641
0.0747907	-0.00407814	0.0455329	0.0328121	-0.0307918	0.0506213	-0.0778587
0.0722466	-0.00662229	0.0391725	0.0328121	-0.0307918	0.0417167	-0.0727704
0.0697024	-0.018071	0.0417167	0.015003	-0.0167989	0.0366284	-0.0651379
0.0824232	-0.0167989	0.0480771	0.0226355	-0.0193431	0.0506213	-0.0791308
0.106593	-0.0320639	0.0417167	0.0251797	-0.0193431	0.0557096	-0.098212
0.104049	-0.0167989	0.0417167	0.0328121	-0.034608	0.0417167	-0.0804029
0.0722466	-0.0257035	0.0506213	0.0277238	-0.0117106	0.0366284	-0.0727704
0.0811511	-0.00916645	0.0366284	0.0366284	0.00101018	0.0480771	-0.0638658
0.0976882	-0.0142548	0.0353563	0.0417167	-0.0257035	0.0328121	-0.0625938
0.107865	-0.0244314	0.0417167	0.0442609	-0.0142548	0.0328121	-0.0575054
0.106593	-0.0155268	0.0569816	0.0379005	-0.00407814	0.030268	-0.06641
0.0849674	-0.018071	0.0429888	0.0251797	0.00101018	0.0226355	-0.0600496
0.0989602	-0.0320639	0.0442609	0.0175472	-0.0193431	0.0162751	-0.0676821
0.0938719	-0.0244314	0.0480771	0.00737057	0.00101018	0.0264518	-0.0625938
0.0913278	-0.0231593	0.0442609	0.015003	-0.00535022	0.0366284	-0.049873
0.0760628	-0.0295197	0.06207	0.0239076	-0.0117106	0.030268	-0.0842191
0.0646141	-0.0193431	0.0518933	0.0455329	-0.0167989	0.0379005	-0.0714983
0.0582537	-0.0142548	0.0595258	0.0366284	-0.0320639	0.0353563	-0.0473288
0.0595258	-0.0129827	0.0557096	0.046805	-0.0282476	0.0391725	-0.0447847
0.0506213	-0.0333359	0.0518933	0.0544375	-0.0257035	0.0340842	-0.0422405
0.0569816	-0.0167989	0.0506213	0.0697024	-0.034608	0.0404446	-0.0320639
0.0709745	-0.0117106	0.0518933	0.0709745	-0.0549613	0.0379005	-0.0193431
0.0658862	-0.0193431	0.063342	0.0735187	-0.0460567	0.0404446	-0.0307918
0.0684304	-0.0269756	0.0709745	0.0722466	-0.0409684	0.0455329	-0.0396963
0.0824232	-0.0371522	0.0824232	0.0569816	-0.0167989	0.0391725	-0.034608
0.0887836	-0.0257035	0.0862395	0.0607979	-0.0295197	0.0366284	-0.0193431
0.0964161	-0.0129827	0.063342	0.0531654	-0.0206152	0.0366284	-0.0244314
0.0976882	-0.0155268	0.0671583	0.0557096	-0.0129827	0.0557096	-0.0396963
0.0836953	-0.0269756	0.0582537	0.0455329	-0.0142548	0.06207	-0.0447847
0.0735187	-0.018071	0.0646141	0.0518933	-0.0129827	0.0518933	-0.0447847
0.0671583	-0.0244314	0.0671583	0.06207	-0.0155268	0.0544375	-0.0447847
0.0506213	-0.0231593	0.0582537	0.0607979	-0.000261901	0.0722466	-0.0396963
0.0455329	-0.0307918	0.0557096	0.0455329	-0.00407814	0.0595258	-0.0307918
0.0251797	-0.0218872	0.0684304	0.0379005	-0.00916645	0.0709745	-0.0384243
0.0213634	-0.034608	0.0735187	0.0429888	-0.00407814	0.0646141	-0.0333359
0.0328121	-0.0511451	0.0442609	0.0518933	-0.00535022	0.0595258	-0.0460567
0.0251797	-0.0396963	0.0544375	0.063342	0.00101018	0.0544375	-0.0549613
0.0162751	-0.0435126	0.0518933	0.0671583	0.00355434	0.06207	-0.0473288
0.0315401	-0.0511451	0.0671583	0.06207	0.013731	0.0671583	-0.0575054
0.030268	-0.0638658	0.0658862	0.0646141	0.00737057	0.06207	-0.049873
0.0251797	-0.06641	0.0747907	0.0773349	-0.000261901	0.0709745	-0.0562334
0.0417167	-0.0676821	0.0607979	0.0811511	0.00101018	0.0442609	-0.0435126
0.0328121	-0.0447847	0.0607979	0.0824232	0.015003	0.046805	-0.0511451
0.0506213	-0.0409684	0.078607	0.0887836	0.0175472	0.0366284	-0.0409684
0.046805	-0.0396963	0.0607979	0.0849674	-0.00407814	0.063342	-0.00535022
0.0226355	-0.0435126	0.0849674	0.0671583	-0.000261901	0.0709745	-0.0231593
0.013731	-0.0409684	0.0773349	0.0671583	0.00609849	0.063342	-0.0231593
0.00609849	-0.0651379	0.0862395	0.0964161	0.013731	0.0518933	-0.0142548
0.00355434	-0.06641	0.0938719	0.0900557	0.00737057	0.0684304	-0.0193431
0.00228226	-0.0587775	0.0798791	0.0760628	0.0175472	0.046805	-0.0282476
0.0175472	-0.0714983	0.0773349	0.0798791	0.013731	0.06207	-0.0257035
0.0277238	-0.0753146	0.0849674	0.0913278	-0.0104385	0.0557096	-0.0282476
0.0493492	-0.0689542	0.0925999	0.0824232	-0.0104385	0.0480771	-0.0269756
0.0658862	-0.0753146	0.0836953	0.0875115	-0.0117106	0.0582537	-0.0257035
0.0671583	-0.0765866	0.0925999	0.0747907	-0.0218872	0.0544375	0.00355434
0.0709745	-0.0562334	0.111681	0.0493492	-0.00789437	0.0658862	0.00609849
0.063342	-0.0447847	0.112953	0.0671583	0.00355434	0.0582537	-0.0117106
0.0773349	-0.0625938	0.118041	0.063342	0.00737057	0.0582537	-0.00662229
0.0722466	-0.0625938	0.105321	0.06207	-0.000261901	0.0671583	0.013731
0.0607979	-0.0676821	0.0798791	0.0595258	-0.000261901	0.0595258	0.00101018
0.063342	-0.0740425	0.0964161	0.030268	0.0111868	0.0607979	-0.00407814
0.0569816	-0.0676821	0.0887836	0.0213634	0.00991473	0.0887836	0.0124589
0.0709745	-0.0676821	0.095144	0.0582537	0.0226355	0.0862395	-0.00280606
0.06207	-0.0778587	0.112953	0.0557096	0.0264518	0.0887836	-0.00789437
0.0658862	-0.0804029	0.111681	0.0531654	0.0366284	0.0862395	-0.0104385
0.0684304	-0.0804029	0.106593	0.0709745	0.0379005	0.0900557	-0.0155268
0.0557096	-0.0804029	0.105321	0.0671583	0.0340842	0.0964161	-0.00789437
0.0569816	-0.0867633	0.109137	0.0569816	0.0353563	0.0824232	-0.0142548
0.0493492	-0.0842191	0.12313	0.0569816	0.0366284	0.0849674	-0.034608
0.0531654	-0.0816749	0.12313	0.0442609	0.013731	0.0989602	-0.0307918
0.0480771	-0.0842191	0.133306	0.0251797	0.00355434	0.0875115	-0.0307918
0.0455329	-0.0867633	0.121858	0.0455329	0.0213634	0.0925999	-0.0333359
0.030268	-0.0931237	0.102776	0.06207	0.0111868	0.0900557	-0.0142548
0.0188193	-0.0943957	0.100232	0.0658862	0.00991473	0.0798791	0.00991473
0.0315401	-0.0918516	0.118041	0.0544375	0.015003	0.078607	0.00355434
0.0340842	-0.0918516	0.110409	0.06207	0.00228226	0.0646141	0.0111868
0.0366284	-0.0880353	0.102776	0.0773349	-0.000261901	0.0684304	0.00101018
0.0315401	-0.0956678	0.105321	0.0900557	0.0315401	0.0595258	-0.0142548
0.030268	-0.100756	0.0862395	0.0773349	0.015003	0.0582537	-0.00789437
0.0480771	-0.0791308	0.0976882	0.0671583	0.00482641	0.0811511	-0.0167989
0.0557096	-0.0778587	0.0976882	0.0964161	0.0162751	0.0900557	0.00101018
0.0773349	-0.0880353	0.100232	0.0875115	0.0162751	0.0849674	0.00737057
0.0658862	-0.0816749	0.109137	0.0697024	0.00482641	0.078607	0.00355434
0.0684304	-0.0842191	0.095144	0.0709745	0.00355434	0.0862395	0.0111868
0.0671583	-0.0880353	0.120586	0.0658862	0.00864265	0.106593	0.015003
0.0366284	-0.100756	0.105321	0.0506213	0.0162751	0.102776	0.0175472
0.0379005	-0.102028	0.0900557	0.0429888	0.00991473	0.095144	-0.00535022
0.030268	-0.0625938	0.0747907	0.0480771	-0.0104385	0.0913278	-0.0167989
0.0442609	-0.0753146	0.0862395	0.0328121	0.0162751	0.0964161	-0.000261901
0.0417167	-0.0753146	0.110409	0.0480771	0.00737057	0.102776	-0.00153398
0.0569816	-0.0638658	0.100232	0.0455329	0.00228226	0.107865	-0.00916645
0.0607979	-0.0740425	0.110409	0.0315401	0.00737057	0.115497	-0.0244314
0.0518933	-0.0842191	0.101504	0.0213634	0.0251797	0.0925999	-0.0307918
0.0671583	-0.0842191	0.0976882	0.0264518	0.0200914	0.109137	-0.0371522
0.0569816	-0.0842191	0.0925999	0.0340842	0.00991473	0.100232	-0.0244314
0.0506213	-0.0956678	0.0913278	0.0251797	0.00991473	0.111681	-0.0384243
0.0506213	-0.0714983	0.0925999	0.0111868	0.013731	0.121858	-0.0396963
0.0607979	-0.0638658	0.0875115	0.00228226	0.0213634	0.112953	-0.0422405
0.046805	-0.0587775	0.0964161	0.00609849	0.0239076	0.0836953	-0.0549613
0.046805	-0.0600496	0.0964161	-0.0218872	0.0264518	0.0722466	-0.0524171
0.0455329	-0.0625938	0.0964161	-0.0447847	0.00228226	0.0849674	-0.0600496
0.0557096	-0.0562334	0.100232	-0.0600496	0.0239076	0.120586	-0.0473288
0.0417167	-0.0460567	0.119314	-0.0473288	0.0251797	0.132034	-0.0460567
0.0569816	-0.0396963	0.106593	-0.0486009	0.0111868	0.124402	-0.0651379
0.06207	-0.0371522	0.121858	-0.0384243	0.00991473	0.101504	-0.0778587
0.046805	-0.0371522	0.128218	-0.0320639	0.013731	0.0913278	-0.0613217
0.06207	-0.034608	0.12313	-0.018071	0.0111868	0.109137	-0.0816749
0.0429888	-0.0396963	0.111681	-0.0473288	0.0175472	0.0671583	-0.0676821
0.0531654	-0.0447847	0.110409	-0.034608	0.015003	0.0595258	-0.0409684
0.0709745	-0.0193431	0.115497	-0.0231593	0.0111868	0.06207	-0.0396963
0.0722466	-0.0333359	0.12313	-0.0447847	0.0200914	0.0760628	-0.06641
0.0607979	-0.0447847	0.133306	-0.0435126	0.015003	0.0824232	-0.0587775
0.0442609	-0.0409684	0.12313	-0.034608	0.0264518	0.0849674	-0.0524171
0.030268	-0.049873	0.111681	-0.0396963	-0.000261901	0.0875115	-0.0765866
0.0162751	-0.049873	0.115497	-0.034608	0.013731	0.0862395	-0.0740425
0.00101018	-0.0562334	0.0989602	-0.0104385	0.00609849	0.0938719	-0.082947
-0.0206152	-0.0791308	0.116769	-0.0206152	-0.0117106	0.102776	-0.0714983
0.0111868	-0.0613217	0.124402	-0.0206152	0.0124589	0.095144	-0.0765866
0.0111868	-0.0651379	0.126946	-0.018071	0.00101018	0.0773349	-0.0893074
0.00101018	-0.0804029	0.126946	-0.0282476	0.00228226	0.0862395	-0.0804029
0.015003	-0.0905795	0.12313	-0.0244314	0.00609849	0.0722466	-0.0600496
0.00737057	-0.0943957	0.128218	-0.0142548	0.00864265	0.0913278	-0.0702262
-0.00407814	-0.0727704	0.126946	-0.00407814	0.00737057	0.0938719	-0.0740425
0.0124589	-0.0804029	0.118041	-0.018071	0.015003	0.105321	-0.06641
0.013731	-0.0816749	0.110409	-0.0218872	0.0379005	0.0913278	-0.0804029
0.00737057	-0.0600496	0.107865	-0.0257035	0.0289959	0.0875115	-0.0867633
0.00609849	-0.0549613	0.0989602	-0.0104385	0.0251797	0.0964161	-0.0714983
-0.0104385	-0.0600496	0.101504	-0.0142548	0.0366284	0.0824232	-0.0625938
-0.0244314	-0.0447847	0.0913278	-0.0206152	0.0404446	0.0773349	-0.0816749
-0.0142548	-0.0371522	0.107865	-0.0218872	0.0340842	0.0595258	-0.0931237
0.0162751	-0.0473288	0.102776	-0.0142548	0.0442609	0.06207	-0.0943957
0.0200914	-0.049873	0.0887836	-0.0155268	0.0315401	0.0544375	-0.0854912
0.0264518	-0.0562334	0.0925999	-0.0244314	0.0366284	0.0544375	-0.0969399
0.0391725	-0.0702262	0.0976882	-0.00916645	0.0277238	0.0671583	-0.0880353
0.0340842	-0.0600496	0.0976882	-0.0257035	0.046805	0.0658862	-0.0880353
0.0417167	-0.0651379	0.0824232	-0.0193431	0.0658862	0.0607979	-0.0956678
0.0429888	-0.0651379	0.0836953	-0.00407814	0.0518933	0.0544375	-0.06641
0.0366284	-0.06641	0.0824232	0.00991473	0.0328121	0.0391725	-0.0473288
0.0429888	-0.0676821	0.0964161	-0.00153398	0.0251797	0.0379005	-0.049873
0.0264518	-0.0613217	0.0862395	-0.0142548	0.0264518	0.0455329	-0.0714983
0.030268	-0.0842191	0.0722466	-0.0333359	0.0417167	0.0315401	-0.0702262
0.015003	-0.0702262	0.0684304	-0.0295197	0.0518933	0.0226355	-0.0562334
0.0239076	-0.0613217	0.06207	-0.034608	0.0264518	0.0264518	-0.0676821
0.0251797	-0.0804029	0.0773349	-0.0524171	0.0213634	0.0417167	-0.0893074
0.0264518	-0.0842191	0.0684304	-0.0562334	0.0251797	0.046805	-0.0727704
0.0480771	-0.06641	0.0684304	-0.0600496	0.0315401	0.0379005	-0.0511451
0.0518933	-0.0600496	0.0925999	-0.0638658	0.0264518	0.0379005	-0.0753146
0.0544375	-0.0549613	0.0925999	-0.0651379	0.0200914	0.0493492	-0.0587775
0.0569816	-0.06641	0.0722466	-0.0257035	0.0391725	0.0379005	-0.0536892
0.0366284	-0.0753146	0.0518933	-0.0193431	0.0404446	0.0328121	-0.0676821
0.0366284	-0.0714983	0.0709745	-0.00662229	0.0455329	0.0366284	-0.0880353
0.015003	-0.0613217	0.0735187	0.00355434	0.046805	0.0429888	-0.0931237
-0.00280606	-0.0575054	0.0760628	0.00991473	0.0417167	0.0480771	-0.0893074
-0.00916645	-0.0536892	0.0747907	0.00864265	0.0404446	0.0709745	-0.100756
-0.0193431	-0.0460567	0.0493492	0.013731	0.0569816	0.0531654	-0.0943957
-0.00662229	-0.0562334	0.0506213	0.00101018	0.0455329	0.0493492	-0.0893074
0.00482641	-0.0524171	0.0480771	-0.00916645	0.0417167	0.0340842	-0.0918516
0.00991473	-0.0473288	0.0417167	-0.00662229	0.0429888	0.0162751	-0.0842191
0.0264518	-0.0536892	0.0595258	-0.0257035	0.0264518	0.015003	-0.0714983
0.0429888	-0.0600496	0.0671583	-0.0282476	0.0213634	0.013731	-0.06641
0.030268	-0.0689542	0.0569816	-0.0231593	0.0239076	0.0162751	-0.0714983
0.0417167	-0.0714983	0.0531654	-0.00789437	0.0264518	0.0239076	-0.0880353
0.0684304	-0.0575054	0.0646141	-0.0307918	0.030268	0.0239076	-0.0931237
0.063342	-0.0396963	0.0646141	-0.0307918	0.0251797	0.0340842	-0.102028
0.0366284	-0.0651379	0.0506213	-0.0269756	0.0277238	0.0518933	-0.121109
0.0442609	-0.0575054	0.06207	-0.0333359	0.0404446	0.0506213	-0.099484
0.0429888	-0.0536892	0.0607979	-0.0244314	0.0391725	0.030268	-0.0931237
0.0328121	-0.0600496	0.0557096	-0.0155268	0.015003	0.0277238	-0.1033
0.0366284	-0.0613217	0.0557096	-0.00535022	0.00991473	0.0506213	-0.0969399
0.0595258	-0.0422405	0.0684304	-0.0104385	0.030268	0.0506213	-0.0943957
0.06207	-0.0333359	0.0544375	-0.0155268	0.0289959	0.0544375	-0.0880353
0.0544375	-0.0524171	0.0353563	-0.0193431	0.0289959	0.0544375	-0.0969399
0.0506213	-0.0435126	0.0417167	-0.00789437	0.0328121	0.078607	-0.0956678
0.0544375	-0.0447847	0.0671583	0.00482641	0.0111868	0.078607	-0.100756
0.0404446	-0.0409684	0.0658862	0.00864265	0.0226355	0.0607979	-0.108389
0.0582537	-0.0371522	0.0557096	0.00609849	0.0213634	0.0569816	-0.110933
0.0735187	-0.0333359	0.0544375	-0.0142548	0.0264518	0.0671583	-0.113477
0.0582537	-0.0333359	0.0722466	0.00991473	0.0289959	0.0595258	-0.122381
0.0455329	-0.0371522	0.0709745	-0.00535022	0.00991473	0.0544375	-0.110933
0.0506213	-0.0435126	0.0480771	-0.0206152	0.0213634	0.0658862	-0.114749
0.0442609	-0.0600496	0.0582537	-0.0142548	0.0264518	0.0544375	-0.113477
0.0264518	-0.0625938	0.0671583	-0.00407814	0.0264518	0.0391725	-0.0867633
0.0213634	-0.0549613	0.0722466	-0.0142548	0.0111868	0.0391725	-0.0804029
0.0239076	-0.0524171	0.0722466	-0.0155268	0.013731	0.0455329	-0.0842191
0.00228226	-0.0575054	0.0582537	-0.0307918	0.0239076	0.0493492	-0.0753146
-0.0117106	-0.0511451	0.0671583	-0.0282476	0.0162751	0.0366284	-0.0676821
0.00991473	-0.0600496	0.0824232	-0.034608	0.00609849	0.0277238	-0.0842191
0.0251797	-0.0587775	0.0824232	-0.0307918	0.0251797	0.0175472	-0.0867633
0.0111868	-0.0549613	0.0671583	-0.0104385	0.0277238	0.015003	-0.0676821
0.00991473	-0.06641	0.0569816	-0.0193431	0.0239076	0.013731	-0.0842191
0.0111868	-0.0727704	0.0518933	-0.0257035	0.0162751	0.00609849	-0.0905795
-0.00407814	-0.0600496	0.0671583	-0.0358801	0.00355434	0.00355434	-0.0740425
-0.00407814	-0.0460567	0.0658862	-0.0155268	0.00609849	0.0226355	-0.0549613
0.0124589	-0.0575054	0.0684304	-0.0155268	0.00355434	0.0175472	-0.0600496
0.013731	-0.0524171	0.0569816	-0.0142548	0.00101018	0.0239076	-0.0753146
0.00609849	-0.0549613	0.0340842	-0.00535022	0.00228226	0.015003	-0.0638658
0.00864265	-0.0587775	0.0366284	-0.0142548	0.00991473	0.00991473	-0.0536892
0.0213634	-0.0307918	0.0544375	-0.0129827	-0.000261901	-0.000261901	-0.034608
0.0391725	-0.0231593	0.0544375	-0.000261901	0.00482641	0.0239076	-0.0396963
0.0518933	-0.034608	0.0493492	-0.000261901	0.0200914	0.0328121	-0.0447847
0.0544375	-0.0409684	0.0404446	0.00609849	0.00482641	0.00737057	-0.0562334
0.0544375	-0.0371522	0.0328121	-0.00280606	0.00864265	0.015003	-0.049873
0.0518933	-0.0396963	0.0315401	-0.0104385	0.0111868	-0.00280606	-0.0473288
0.0697024	-0.0447847	0.0391725	-0.0129827	0.0213634	-0.0167989	-0.0689542
0.0646141	-0.0549613	0.0480771	-0.0218872	0.0124589	-0.0167989	-0.0714983
0.0557096	-0.0371522	0.0544375	-0.0269756	0.00991473	-0.00407814	-0.0511451
0.0582537	-0.0358801	0.046805	-0.034608	-0.0167989	-0.00407814	-0.0295197
0.0671583	-0.0384243	0.0417167	-0.0193431	-0.0193431	-0.0193431	-0.0142548
0.0480771	-0.0396963	0.0493492	-0.0269756	-0.0193431	-0.0142548	-0.00662229
0.0289959	-0.0295197	0.0544375	-0.0257035	-0.0269756	-0.00662229	-0.0167989
0.046805	-0.0396963	0.0417167	-0.0320639	-0.0218872	-0.0295197	-0.0206152
0.0315401	-0.0167989	0.0518933	-0.0167989	-0.0295197	-0.0104385	-0.00916645
0.0264518	-0.00789437	0.078607	-0.0142548	-0.0257035	-0.00789437	-0.0155268
0.046805	-0.00407814	0.0518933	-0.0269756	-0.00535022	-0.0244314	-0.00916645
0.0404446	0.00609849	0.0506213	-0.0307918	0.00355434	-0.0231593	-0.00535022
0.015003	-0.00280606	0.0658862	-0.0282476	-0.0155268	-0.00535022	0.00355434
0.0264518	0.015003	0.0658862	-0.00662229	-0.0142548	-0.0142548	0.0239076
0.0315401	0.00737057	0.0417167	0.00737057	-0.00407814	-0.0320639	0.013731
0.0264518	0.015003	0.0518933	-0.0244314	-0.00407814	-0.0549613	0.0188193
0.0315401	0.00991473	0.0607979	-0.0333359	-0.0142548	-0.0396963	0.0213634
0.030268	-0.00280606	0.0569816	-0.00662229	-0.0282476	-0.0104385	0.0239076
0.0188193	0.00609849	0.0582537	-0.0193431	-0.034608	-0.0142548	0.00737057
0.0188193	0.00355434	0.06207	-0.00407814	-0.0358801	-0.0104385	-0.0167989
0.0264518	-0.00407814	0.0709745	-0.000261901	-0.0104385	-0.0269756	-0.0142548
0.0366284	-0.0104385	0.0582537	-0.00662229	-0.0269756	-0.0104385	-0.0244314
0.0111868	0.00355434	0.0493492	-0.00789437	-0.0396963	0.00737057	-0.0358801
0.013731	0.00737057	0.06207	0.0289959	-0.0536892	0.0213634	-0.0231593
0.0226355	0.0200914	0.0722466	0.0175472	-0.0307918	-0.00662229	-0.0129827
0.0366284	0.0315401	0.0671583	0.00355434	-0.0218872	-0.0142548	-0.0231593
0.0340842	0.0213634	0.0798791	0.0111868	-0.0142548	0.00228226	-0.034608
-0.00153398	0.0213634	0.0925999	-0.00153398	-0.0333359	-0.000261901	-0.0396963
0.015003	0.0277238	0.0836953	-0.00153398	-0.0358801	-0.00916645	-0.0333359
0.0111868	0.0289959	0.0989602	0.00101018	-0.0206152	-0.0269756	-0.0409684
-0.00407814	0.0111868	0.0913278	0.0213634	-0.0257035	-0.0257035	-0.0257035
-0.0155268	0.00228226	0.0607979	0.00737057	-0.0193431	-0.0142548	-0.034608
-0.0269756	0.0175472	0.0849674	0.00609849	-0.0333359	0.0111868	-0.0167989
-0.0269756	0.0111868	0.0671583	0.00864265	-0.0396963	-0.0142548	-0.0142548
-0.0295197	0.00101018	0.0697024	-0.00407814	-0.0396963	-0.0155268	0.00101018
-0.0244314	0.00228226	0.063342	-0.00662229	-0.0371522	-0.00662229	0.00101018
-0.0142548	0.00864265	0.0773349	0.00482641	-0.0269756	-0.0104385	-0.0129827
-0.0257035	0.0213634	0.0887836	-0.00535022	-0.0295197	-0.0218872	-0.00916645
0.00609849	0.0213634	0.0811511	-0.000261901	-0.0244314	-0.0269756	0.00101018
0.0200914	0.0315401	0.0798791	-0.00280606	-0.0257035	-0.0244314	0.0188193
0.0111868	0.0213634	0.0671583	0.00482641	-0.0193431	-0.0193431	0.015003
0.0213634	0.0162751	0.0798791	-0.0104385	-0.00662229	-0.0167989	0.0162751
0.0162751	0.0162751	0.0798791	0.00482641	-0.00916645	-0.00280606	0.0162751
0.015003	0.0366284	0.0646141	0.0175472	-0.0104385	0.013731	-0.000261901
0.0124589	0.0340842	0.06207	0.0213634	-0.00153398	0.0188193	-0.0104385
0.0188193	0.0175472	0.0671583	0.00609849	-0.00916645	0.0251797	-0.0129827
0.0264518	0.0251797	0.0773349	-0.00662229	-0.0142548	0.015003	0.00609849
0.0264518	0.013731	0.0671583	-0.0193431	-0.0104385	0.0239076	-0.00153398
0.0239076	0.0111868	0.0836953	-0.0409684	-0.0244314	0.0277238	-0.00535022
0.00101018	0.0213634	0.0773349	-0.0447847	-0.0129827	0.0289959	-0.00662229
0.015003	0.0315401	0.0747907	-0.0600496	-0.0295197	0.0328121	-0.0104385
0.00609849	0.00737057	0.0862395	-0.0396963	-0.0142548	0.0506213	-0.00407814
0.00609849	0.0175472	0.0671583	-0.0320639	-0.0231593	0.0455329	-0.0142548
-0.0193431	0.0239076	0.06207	-0.0307918	-0.0155268	0.0353563	-0.0218872
-0.000261901	0.00228226	0.0862395	-0.0167989	-0.00916645	0.0569816	-0.0371522
0.00355434	0.0111868	0.101504	0.00737057	-0.0244314	0.0455329	-0.0396963
0.00101018	0.00228226	0.0862395	0.0200914	-0.0257035	0.0404446	-0.0307918
0.00355434	0.013731	0.0875115	0.0213634	-0.0218872	0.0404446	-0.034608
0.00101018	0.0264518	0.0875115	0.0417167	-0.0142548	0.0493492	-0.0167989
0.00228226	0.0251797	0.0747907	0.0442609	-0.0155268	0.06207	-0.018071
0.00609849	0.0264518	0.0747907	0.0417167	-0.0396963	0.0684304	-0.0307918
-0.000261901	0.0353563	0.0773349	0.0442609	-0.0244314	0.0417167	-0.0257035
-0.00535022	0.030268	0.0862395	0.0213634	-0.00535022	0.0557096	-0.034608
0.00991473	0.0264518	0.0824232	0.00355434	-0.00662229	0.0646141	-0.0524171
0.015003	0.0315401	0.0747907	0.0315401	-0.0257035	0.0544375	-0.0536892
-0.00153398	0.00355434	0.0697024	0.00101018	-0.00916645	0.0404446	-0.0269756
-0.00280606	0.00609849	0.0658862	-0.0104385	-0.00916645	0.0569816	-0.0218872
0.0251797	0.0162751	0.0671583	0.00355434	-0.0142548	0.078607	-0.00407814
0.00101018	0.0188193	0.0671583	0.0366284	-0.00662229	0.078607	0.0162751
-0.00916645	0.0315401	0.0773349	0.0455329	-0.0129827	0.0531654	0.0226355
-0.0104385	0.0417167	0.0811511	0.0442609	-0.0231593	0.0417167	0.030268
-0.0193431	0.0455329	0.0658862	0.0646141	-0.0142548	0.0506213	0.0213634
-0.0333359	0.0379005	0.0824232	0.0671583	-0.0117106	0.0379005	0.00737057
-0.0511451	0.0289959	0.0862395	0.0671583	-0.0244314	0.0328121	0.00864265
-0.034608	0.030268	0.0773349	0.0353563	-0.00407814	0.0251797	-0.00153398
-0.0129827	0.0315401	0.0824232	0.0429888	-0.0104385	0.0455329	-0.0206152
-0.00662229	0.0264518	0.095144	0.0544375	-0.00280606	0.0518933	-0.00789437
-0.0104385	0.0289959	0.0849674	0.0582537	0.00609849	0.0531654	-0.00916645
0.00609849	0.0315401	0.0811511	0.0429888	-0.00407814	0.0442609	-0.00916645
0.0251797	0.0200914	0.0862395	0.0289959	-0.00280606	0.046805	0.00101018
0.00482641	0.0366284	0.0773349	0.0340842	-0.00407814	0.0379005	-0.0129827
-0.00407814	0.0340842	0.0747907	0.0188193	-0.0129827	0.0264518	0.00101018
-0.00280606	0.0340842	0.0646141	0.0162751	-0.000261901	0.0188193	0.0124589
-0.0104385	0.0429888	0.063342	0.0442609	0.00609849	0.0429888	-0.0104385
-0.0104385	0.0328121	0.0671583	0.0239076	-0.0142548	0.0340842	-0.0117106
-0.034608	0.0277238	0.0811511	0.0111868	-0.000261901	0.0124589	0.00991473
-0.034608	0.0175472	0.0811511	0.0264518	-0.00916645	0.0213634	0.00991473
-0.0218872	0.0277238	0.0760628	0.00482641	-0.00535022	0.0200914	-0.00407814
-0.0167989	0.0315401	0.0646141	0.00991473	-0.0206152	0.0239076	-0.00916645
-0.0155268	0.0340842	0.0671583	0.0213634	-0.0167989	0.0353563	0.00101018
-0.0257035	0.0239076	0.0773349	0.00609849	-0.000261901	0.0264518	0.0289959
-0.00916645	0.0213634	0.0684304	0.0111868	0.00609849	0.00737057	0.0251797
-0.0371522	0.0315401	0.0773349	0.0353563	0.00101018	0.0162751	0.0213634
-0.0549613	0.030268	0.0607979	0.030268	0.0213634	0.0226355	0.0111868
-0.0511451	0.0264518	0.0607979	0.030268	0.0226355	0.030268	0.0188193
-0.0396963	0.00991473	0.0773349	0.0417167	-0.00407814	0.0188193	0.0175472
-0.0536892	0.00609849	0.0582537	0.0646141	0.0315401	0.0213634	0.0200914
-0.0447847	-0.00407814	0.0506213	0.0442609	0.0366284	0.0366284	0.0239076
-0.034608	0.00355434	0.0506213	0.0455329	0.0328121	0.0417167	0.013731
-0.0435126	0.00609849	0.0531654	0.0557096	0.0251797	0.0277238	0.0175472
-0.0422405	0.00101018	0.0607979	0.0518933	0.00609849	0.030268	0.00355434
-0.0320639	0.00228226	0.0595258	0.0595258	0.00609849	0.0366284	-0.0193431
-0.0269756	0.00609849	0.0595258	0.0607979	0.0213634	0.0340842	0.00355434
-0.034608	-0.00789437	0.0595258	0.0760628	0.0251797	0.0315401	0.00228226
-0.0320639	0.00482641	0.0493492	0.0760628	0.0239076	0.0162751	-0.0104385
-0.0269756	0.00737057	0.0569816	0.0709745	0.030268	0.0162751	-0.0129827
-0.0422405	-0.00153398	0.0493492	0.0760628	0.0213634	0.0175472	-0.0104385
-0.034608	-0.00789437	0.0735187	0.0773349	0.0226355	0.0315401	-0.0333359
-0.0562334	-0.0142548	0.0900557	0.0938719	0.015003	0.0264518	-0.0244314
-0.0511451	-0.00535022	0.0811511	0.0964161	0.00991473	0.00482641	-0.0117106
-0.0460567	-0.00662229	0.0709745	0.0862395	0.0200914	0.015003	0.00101018
-0.0613217	-0.00280606	0.0722466	0.107865	0.0353563	0.015003	0.00737057
-0.0511451	-0.0206152	0.0760628	0.0989602	0.0315401	0.0239076	0.0391725
-0.0473288	-0.0142548	0.0722466	0.0976882	0.0213634	0.0417167	0.046805
-0.0511451	-0.0117106	0.0849674	0.121858	0.030268	0.0442609	0.0226355
-0.0575054	-0.00407814	0.0836953	0.119314	0.0289959	0.0379005	0.0251797
-0.0575054	-0.0104385	0.0913278	0.110409	0.0417167	0.0480771	0.0264518
-0.049873	-0.0155268	0.0925999	0.110409	0.00355434	0.0455329	0.00864265
-0.0320639	-0.000261901	0.0798791	0.106593	0.00355434	0.0582537	0.00101018
-0.0269756	-0.00407814	0.0849674	0.0849674	0.0366284	0.063342	0.00355434
-0.0206152	-0.0117106	0.0976882	0.0875115	0.0251797	0.0506213	-0.0117106
-0.0257035	-0.00916645	0.0925999	0.0824232	0.0175472	0.0442609	-0.0129827
-0.0282476	0.00737057	0.0684304	0.0684304	0.015003	0.0251797	-0.018071
-0.0231593	-0.00662229	0.0747907	0.0849674	-0.000261901	0.0417167	-0.0257035
-0.0358801	-0.00407814	0.0824232	0.0582537	0.0188193	0.0264518	-0.0244314
-0.0396963	0.00355434	0.0607979	0.0366284	0.0213634	0.0239076	-0.0257035
-0.0447847	-0.00789437	0.0722466	0.046805	0.00737057	0.0239076	-0.034608
-0.0333359	-0.00916645	0.0684304	0.0506213	0.013731	0.00609849	-0.0142548
-0.0600496	0.00482641	0.0722466	0.0213634	0.00482641	0.00991473	-0.00280606
-0.0536892	0.00355434	0.0722466	0.06207	-0.0193431	0.015003	0.00101018
-0.0613217	0.0124589	0.0671583	0.0684304	-0.0142548	0.0353563	-0.00535022
-0.06641	0.013731	0.0671583	0.0582537	-0.0155268	0.0289959	-0.0104385
-0.06641	0.00101018	0.063342	0.0582537	0.00609849	0.0455329	-0.0129827
-0.0676821	0.00101018	0.0569816	0.0569816	-0.00153398	0.0353563	-0.0193431
-0.0613217	0.00737057	0.0607979	0.0391725	0.00482641	0.0264518	-0.0307918
-0.0447847	-0.00789437	0.0658862	0.0188193	-0.00789437	0.0239076	-0.0206152
-0.0396963	-0.00535022	0.0518933	0.0188193	0.00101018	0.0239076	0.00228226
-0.0435126	-0.0206152	0.06207	0.0188193	-0.00407814	0.00101018	-0.0117106
-0.0307918	-0.0473288	0.0569816	0.00864265	0.00737057	0.030268	-0.00407814
-0.0473288	-0.0371522	0.0455329	0.00737057	-0.00407814	0.0366284	0.0200914
-0.0358801	-0.0231593	0.0379005	-0.000261901	0.0175472	0.0213634	0.0251797
-0.0244314	-0.0193431	0.0506213	0.00609849	0.0162751	0.0200914	0.00228226
-0.0333359	-0.0358801	0.0506213	-0.00153398	-0.00535022	0.0366284	-0.000261901
-0.0613217	-0.018071	0.0607979	0.00355434	-0.000261901	0.0417167	-0.00916645
-0.0613217	-0.0129827	0.0557096	0.013731	0.00737057	0.030268	-0.0142548
-0.0511451	-0.00535022	0.0569816	0.00101018	0.00609849	0.0391725	0.00991473
-0.0396963	-0.0155268	0.0531654	0.00355434	-0.00662229	0.0175472	-0.00662229
-0.0422405	-0.0231593	0.06207	0.0188193	-0.00407814	0.00355434	-0.0167989
-0.0473288	-0.0167989	0.0671583	0.0353563	-0.00535022	0.00991473	0.00228226
-0.0295197	-0.0320639	0.0747907	0.0340842	-0.00535022	0.00609849	-0.00916645
-0.0295197	-0.0295197	0.06207	0.0404446	0.00101018	-0.00280606	0.0162751
-0.0193431	-0.0257035	0.0353563	0.0506213	-0.00280606	0.00101018	0.0417167
-0.0167989	-0.0295197	0.0506213	0.06207	-0.00916645	0.00355434	0.0315401
-0.0104385	-0.0333359	0.0531654	0.0557096	-0.0269756	-0.00535022	0.0315401
-0.00916645	-0.0117106	0.0569816	0.0404446	-0.0206152	0.0162751	0.0442609
-0.00535022	-0.0193431	0.0646141	0.0213634	-0.0155268	0.00864265	0.0251797
0.00228226	-0.0295197	0.06207	0.00355434	-0.00535022	0.0111868	0.0162751
-0.034608	-0.0358801	0.030268	0.030268	-0.00916645	0.00609849	0.015003
-0.0295197	-0.0167989	0.0391725	0.0404446	0.00101018	0.0213634	0.00609849
-0.034608	-0.0129827	0.0569816	0.0264518	-0.00662229	0.0442609	0.00101018
-0.0206152	-0.018071	0.0544375	0.0111868	-0.00407814	0.046805	-0.0104385
-0.0307918	-0.0549613	0.0595258	0.0340842	-0.00280606	0.0417167	-0.0371522
-0.034608	-0.0435126	0.0824232	0.0366284	-0.0167989	0.0404446	-0.0142548
-0.0231593	-0.0257035	0.0862395	0.0251797	0.00355434	0.0455329	-0.0193431
-0.0231593	-0.0307918	0.0735187	0.013731	0.013731	0.030268	-0.00407814
-0.0320639	-0.0307918	0.0697024	0.0239076	0.015003	0.0328121	0.015003
-0.0447847	-0.034608	0.0697024	0.0366284	-0.00916645	0.0239076	0.0188193
-0.0587775	-0.0193431	0.0747907	0.0391725	-0.00535022	0.0251797	0.0111868
-0.0638658	-0.00916645	0.063342	0.0442609	-0.00407814	0.0213634	-0.0142548
-0.0524171	-0.0117106	0.0747907	0.0404446	-0.000261901	0.013731	0.0124589
-0.0549613	-0.0257035	0.0824232	0.0518933	-0.00407814	0.015003	0.015003
-0.0740425	-0.0269756	0.0697024	0.0607979	-0.000261901	0.0162751	-0.00789437
-0.0562334	-0.0142548	0.0582537	0.0709745	-0.000261901	-0.00153398	0.00482641
-0.0638658	-0.0269756	0.0658862	0.0735187	-0.00407814	0.00101018	0.00355434
-0.0714983	-0.0333359	0.0747907	0.06207	-0.000261901	0.00991473	0.0213634
-0.0740425	-0.000261901	0.078607	0.0518933	-0.0167989	-0.0117106	0.0200914
-0.0816749	-0.000261901	0.0773349	0.0379005	-0.0104385	-0.00916645	-0.00153398
-0.082947	-0.0193431	0.0646141	0.0328121	-0.00407814	0.00228226	0.013731
-0.0600496	-0.0307918	0.0607979	0.030268	-0.0206152	0.0111868	0.030268
-0.0562334	-0.0155268	0.0569816	0.0251797	-0.0269756	0.00101018	0.0277238
-0.0562334	-0.000261901	0.0557096	0.0264518	-0.0371522	0.0162751	0.0251797
-0.0473288	-0.0193431	0.0760628	0.0315401	-0.0218872	0.0328121	0.0162751
-0.0587775	-0.0104385	0.0607979	0.0328121	-0.0307918	0.0442609	0.00991473
-0.0447847	-0.00662229	0.0671583	0.0417167	-0.0257035	0.0391725	0.0277238
-0.0193431	-0.0244314	0.063342	0.0531654	-0.0193431	0.0366284	0.0226355
-0.0396963	-0.0282476	0.0506213	0.046805	-0.0269756	0.0455329	0.00101018
-0.0562334	-0.0167989	0.0442609	0.0188193	-0.00535022	0.0366284	0.00482641
-0.0371522	-0.00535022	0.0506213	0.0226355	-0.0167989	0.0289959	-0.00662229
-0.0206152	-0.00407814	0.0671583	0.0200914	-0.0104385	0.0175472	-0.0320639
-0.0193431	-0.0155268	0.0595258	0.0175472	-0.0193431	0.0391725	-0.0307918
-0.0206152	-0.0231593	0.06207	0.0213634	-0.0231593	0.0251797	-0.0142548
-0.0295197	-0.034608	0.0595258	0.0251797	-0.0269756	0.0340842	-0.0193431
-0.0320639	-0.0307918	0.0773349	0.0531654	-0.0193431	0.0340842	-0.0206152
-0.0295197	-0.0104385	0.0747907	0.0518933	-0.0206152	0.0353563	-0.0307918
-0.0333359	-0.0244314	0.0646141	0.046805	0.00101018	0.0442609	-0.0257035
-0.034608	-0.0307918	0.0697024	0.0544375	0.00991473	0.0366284	-0.0117106
-0.0371522	-0.0269756	0.0773349	0.0531654	-0.0129827	0.0175472	-0.0129827
-0.0435126	-0.0167989	0.0582537	0.0379005	-0.0117106	0.0226355	-0.0129827
-0.0206152	-0.0167989	0.0544375	0.0506213	-0.0155268	0.0315401	0.00355434
0.00101018	-0.0244314	0.0671583	0.0429888	-0.00662229	0.030268	-0.00535022
-0.00916645	-0.034608	0.0557096	0.0379005	-0.00280606	0.0239076	0.00101018
-0.018071	-0.0409684	0.0658862	0.0506213	-0.00535022	0.0366284	0.00228226
-0.0142548	-0.0358801	0.0760628	0.0251797	-0.0206152	0.0518933	-0.000261901
-0.00153398	-0.0396963	0.078607	0.0264518	-0.0206152	0.0353563	-0.000261901
-0.0129827	-0.034608	0.0671583	0.0239076	-0.0142548	0.013731	0.00609849
-0.0142548	-0.0575054	0.0722466	0.0366284	-0.0358801	0.0213634	0.030268
-0.0206152	-0.0396963	0.0506213	0.0417167	-0.0142548	0.0277238	0.0251797
-0.0231593	-0.0536892	0.0607979	0.0582537	-0.0129827	0.0277238	0.0213634
-0.00916645	-0.0575054	0.0709745	0.063342	-0.0206152	0.0340842	0.0162751
0.00101018	-0.06641	0.0684304	0.0417167	-0.0129827	0.0213634	0.00864265
-0.00535022	-0.0765866	0.0811511	0.0417167	-0.000261901	0.0213634	-0.00280606
-0.00407814	-0.0714983	0.0595258	0.0569816	0.00609849	0.0200914	-0.00407814
-0.00662229	-0.0486009	0.0697024	0.0747907	-0.000261901	0.0239076	-0.00407814
-0.0142548	-0.0765866	0.0671583	0.0569816	-0.00153398	0.0124589	-0.0117106
-0.0142548	-0.0753146	0.0607979	0.0404446	-0.00535022	-0.000261901	-0.0155268
-0.0231593	-0.0689542	0.06207	0.0506213	0.0213634	0.0111868	-0.0193431
-0.0231593	-0.0562334	0.0595258	0.046805	0.0162751	0.00355434	-0.0104385
-0.0193431	-0.0638658	0.0544375	0.0544375	0.0264518	-0.00280606	-0.00916645
0.00101018	-0.0575054	0.0455329	0.0684304	0.030268	0.00355434	-0.0231593
-0.0282476	-0.0460567	0.030268	0.078607	0.00609849	-0.00535022	0.00101018
-0.0295197	-0.0600496	0.0391725	0.0811511	0.0124589	-0.0257035	-0.000261901
-0.0231593	-0.0486009	0.0404446	0.0531654	0.0175472	-0.00916645	0.00228226
-0.0409684	-0.0486009	0.0557096	0.0557096	0.0264518	-0.0206152	0.0162751
-0.0473288	-0.0600496	0.0569816	0.0773349	0.0111868	-0.0244314	0.013731
-0.0714983	-0.0702262	0.0391725	0.0747907	0.0175472	-0.0358801	0.0264518
-0.0625938	-0.0333359	0.0455329	0.0518933	0.0111868	-0.0396963	0.0239076
-0.0613217	-0.034608	0.0544375	0.0455329	0.00991473	-0.0295197	0.00864265
-0.0575054	-0.0435126	0.0531654	0.046805	0.0239076	-0.0320639	0.00228226
-0.0524171	-0.0358801	0.0353563	0.0518933	0.0429888	-0.0447847	-0.00280606
-0.0333359	-0.0257035	0.0353563	0.0417167	0.0251797	-0.0435126	0.0213634
-0.0206152	-0.0269756	0.030268	0.0277238	0.0315401	-0.0435126	0.0340842
-0.00280606	-0.0155268	0.0239076	0.0175472	0.0315401	-0.0473288	0.0251797
-0.000261901	-0.00153398	0.0251797	0.00864265	0.0200914	-0.0460567	0.0251797
-0.0104385	-0.0117106	0.0277238	0.00864265	0.0111868	-0.0486009	0.0277238
-0.0129827	-0.0435126	0.0277238	0.00737057	0.00355434	-0.049873	0.0289959
-0.00662229	-0.0447847	0.015003	0.0111868	0.0213634	-0.0536892	0.0315401
0.0111868	-0.0295197	0.0264518	0.0162751	0.00737057	-0.0575054	0.0328121
0.0188193	-0.0333359	0.013731	0.030268	0.00609849	-0.0600496	0.0277238
0.00355434	-0.034608	0.0188193	0.0239076	-0.00280606	-0.0536892	0.0213634
0.00101018	-0.0396963	0.0213634	0.0251797	-0.000261901	-0.0524171	0.0264518
-0.00407814	-0.034608	0.0239076	0.0264518	0.0162751	-0.0524171	0.0239076
-0.00407814	-0.0460567	0.030268	0.00991473	0.00991473	-0.0536892	0.0162751
0.00101018	-0.0460567	0.06207	0.0213634	-0.00153398	-0.0524171	0.0200914
0.00482641	-0.0511451	0.0569816	0.0200914	-0.0104385	-0.0587775	0.0264518
-0.00407814	-0.0396963	0.0404446	0.0264518	-0.00280606	-0.0473288	0.0404446
0.00228226	-0.0396963	0.0544375	0.0239076	-0.0117106	-0.0371522	0.0506213
-0.00662229	-0.0396963	0.0404446	0.0124589	0.00609849	-0.0435126	0.0557096
0.0162751	-0.0409684	0.0340842	0.015003	-0.0129827	-0.034608	0.0353563
0.00355434	-0.0638658	0.0429888	0.00991473	-0.0371522	-0.0396963	0.0289959
-0.000261901	-0.0740425	0.0175472	-0.0104385	-0.0155268	-0.0473288	0.0289959
0.0124589	-0.0867633	0.0200914	-0.00153398	-0.0142548	-0.034608	0.0213634
0.00609849	-0.0753146	0.0315401	-0.0320639	-0.00407814	-0.0307918	0.0251797
0.00609849	-0.0638658	0.0353563	-0.0396963	0.00101018	-0.0269756	0.015003
0.00482641	-0.0676821	0.0442609	-0.0206152	0.00101018	-0.0206152	0.0239076
0.00991473	-0.0536892	0.0455329	-0.0257035	-0.0142548	-0.0257035	0.0251797
-0.0117106	-0.0409684	0.0531654	-0.0358801	-0.0167989	-0.0269756	0.0162751
-0.00280606	-0.0384243	0.0417167	-0.0142548	-0.0142548	-0.0371522	0.0251797
0.00228226	-0.0358801	0.030268	-0.00535022	0.00737057	-0.0396963	0.0417167
-0.00916645	-0.049873	0.0379005	-0.0409684	0.013731	-0.0320639	0.0417167
0.00737057	-0.0536892	0.0455329	-0.0320639	0.013731	-0.0257035	0.0124589
0.0188193	-0.0473288	0.0442609	-0.0269756	0.015003	-0.0244314	0.015003
0.0111868	-0.0600496	0.0277238	-0.0307918	0.0213634	-0.0295197	0.0289959
0.0264518	-0.0524171	0.0340842	-0.0295197	-0.000261901	-0.0295197	0.0200914
0.015003	-0.0511451	0.0391725	-0.00535022	-0.00153398	-0.0155268	0.030268
-0.0206152	-0.0638658	0.0455329	-0.0167989	0.00228226	-0.00662229	0.030268
-0.0193431	-0.0613217	0.06207	-0.0167989	-0.00662229	-0.0129827	0.0239076
-0.0435126	-0.0753146	0.0582537	-0.0218872	0.00355434	-0.0167989	0.0251797
-0.0473288	-0.0575054	0.0480771	-0.0142548	-0.00535022	-0.00535022	0.0175472
-0.0358801	-0.0613217	0.0366284	-0.0257035	-0.0129827	-0.0167989	0.0175472
-0.0638658	-0.0600496	0.0315401	-0.00789437	-0.00662229	-0.0142548	-0.00153398
-0.0676821	-0.0587775	0.0417167	0.00101018	0.00609849	-0.0269756	-0.00407814
-0.0562334	-0.0575054	0.0493492	-0.00916645	0.00482641	-0.0193431	0.00609849
-0.0714983	-0.0651379	0.0557096	-0.000261901	-0.00280606	0.00355434	0.0264518
-0.0867633	-0.06641	0.0417167	0.0175472	-0.00407814	-0.0129827	0.0175472
-0.0791308	-0.0613217	0.0366284	0.00864265	0.00737057	-0.0129827	0.0251797
-0.0765866	-0.0676821	0.06207	-0.00916645	-0.00535022	-0.0104385	0.0264518
-0.0511451	-0.049873	0.046805	0.00864265	-0.0218872	-0.0142548	0.0162751
-0.0307918	-0.0447847	0.0455329	-0.00535022	0.00228226	-0.0167989	0.0111868
-0.0257035	-0.0307918	0.0493492	-0.00662229	-0.00789437	-0.00535022	-0.00789437
-0.0384243	-0.0549613	0.046805	0.00101018	0.00101018	-0.0129827	-0.0104385
-0.0257035	-0.0549613	0.0557096	-0.0167989	0.00609849	-0.00153398	-0.0206152
-0.00407814	-0.0702262	0.0480771	-0.0218872	-0.0104385	0.00355434	-0.018071
-0.0129827	-0.0651379	0.0557096	-0.0257035	-0.0104385	0.00609849	0.00864265
0.00864265	-0.0295197	0.0544375	-0.0155268	-0.0142548	0.0239076	0.00609849
0.0124589	-0.0371522	0.0582537	-0.0193431	-0.00916645	0.030268	0.00101018
0.0124589	-0.0600496	0.0722466	-0.00535022	-0.0167989	0.0251797	0.00355434
-0.00280606	-0.0727704	0.0531654	-0.0142548	-0.00662229	0.0239076	-0.0129827
-0.0142548	-0.0613217	0.0518933	-0.0129827	-0.0129827	0.0289959	-0.0244314
-0.0206152	-0.0714983	0.0684304	-0.00916645	-0.0320639	0.0124589	-0.0142548
-0.0257035	-0.0753146	0.0811511	-0.0155268	-0.0218872	0.0213634	-0.00407814
-0.0155268	-0.0765866	0.0658862	-0.0206152	-0.00535022	0.015003	-0.018071
-0.0295197	-0.06641	0.0544375	-0.0129827	-0.0282476	0.0162751	-0.00407814
-0.034608	-0.049873	0.0557096	-0.0142548	0.00355434	-0.00153398	0.00482641
-0.0307918	-0.0587775	0.0569816	-0.0104385	0.00991473	-0.0117106	-0.00916645
-0.0307918	-0.0638658	0.0544375	-0.018071	-0.00662229	-0.00407814	-0.0129827
-0.0333359	-0.0689542	0.0557096	-0.00153398	-0.000261901	0.00737057	-0.00662229
-0.0371522	-0.0702262	0.0646141	-0.0155268	-0.000261901	0.0213634	-0.00535022
-0.0447847	-0.0727704	0.0646141	-0.0155268	-0.018071	0.00101018	-0.00535022
-0.0587775	-0.0702262	0.0811511	-0.00535022	-0.0155268	-0.000261901	-0.0167989
-0.0447847	-0.0893074	0.0671583	-0.00916645	-0.00789437	0.0175472	-0.0104385
-0.0638658	-0.0956678	0.0544375	-0.0155268	-0.00153398	0.0124589	-0.0104385
-0.0765866	-0.0727704	0.06207	-0.00153398	0.0124589	-0.0167989	-0.00407814
-0.0918516	-0.0804029	0.078607	-0.0142548	0.00355434	-0.0333359	0.00228226
-0.0867633	-0.0676821	0.0671583	-0.0155268	0.0213634	-0.00407814	-0.00916645
-0.0791308	-0.0524171	0.06207	-0.0307918	0.00991473	-0.0142548	0.00228226
-0.0740425	-0.0447847	0.0646141	-0.0244314	0.015003	-0.0358801	0.0175472
-0.0714983	-0.0307918	0.0773349	-0.0155268	0.00991473	-0.0269756	0.00991473
-0.0549613	-0.0447847	0.0671583	-0.0257035	-0.00916645	-0.0206152	-0.0206152
-0.0486009	-0.0473288	0.0582537	-0.0257035	0.00609849	-0.018071	0.00101018
-0.0562334	-0.0396963	0.046805	-0.0257035	0.015003	-0.00407814	0.013731
-0.0600496	-0.0371522	0.0582537	-0.0257035	0.0111868	-0.00662229	-0.00916645
-0.0511451	-0.049873	0.0798791	-0.0371522	0.0200914	-0.0155268	-0.00407814
-0.0600496	-0.0600496	0.0747907	-0.0613217	0.030268	0.00101018	-0.0193431
-0.0943957	-0.0575054	0.06207	-0.0956678	0.0264518	-0.00280606	-0.0244314
-0.0804029	-0.0536892	0.0557096	-0.0943957	0.0366284	0.00609849	-0.0396963
-0.0778587	-0.0536892	0.06207	-0.0854912	0.0200914	0.00609849	-0.0269756
-0.0905795	-0.0486009	0.0862395	-0.0791308	0.00737057	0.00991473	-0.0117106
-0.082947	-0.0396963	0.0709745	-0.0562334	0.00482641	0.00101018	-0.0167989
-0.0918516	-0.0536892	0.0697024	-0.0282476	0.0239076	0.0162751	-0.0104385
-0.0854912	-0.0371522	0.0607979	-0.0218872	0.030268	-0.00535022	-0.0218872
-0.06641	-0.0358801	0.0569816	-0.0257035	0.0353563	-0.0307918	-0.0193431
-0.0575054	-0.0460567	0.046805	-0.034608	0.0289959	-0.00407814	-0.0193431
-0.0638658	-0.0333359	0.0544375	-0.0358801	0.013731	-0.0295197	-0.00280606
-0.0676821	-0.0231593	0.0671583	-0.00662229	0.0251797	-0.0447847	0.00101018
-0.0358801	-0.0384243	0.0544375	0.00609849	0.0213634	-0.0333359	-0.00407814
-0.0218872	-0.0358801	0.06207	-0.00280606	0.0239076	-0.0269756	0.0111868
-0.0295197	-0.0244314	0.0671583	-0.0142548	0.0239076	-0.0206152	-0.0193431
-0.0409684	-0.0307918	0.0773349	-0.00662229	0.046805	-0.0193431	-0.0269756
-0.0562334	-0.0155268	0.0582537	-0.00916645	0.0417167	-0.0167989	-0.0371522
-0.0600496	-0.0104385	0.0518933	-0.0257035	0.046805	-0.0257035	-0.0295197
-0.0753146	-0.0244314	0.078607	-0.0244314	0.06207	-0.0142548	-0.0193431
-0.0931237	-0.0257035	0.0595258	-0.0218872	0.030268	-0.0142548	-0.0104385
-0.102028	-0.0320639	0.0404446	-0.0206152	0.0315401	0.00609849	-0.000261901
-0.100756	-0.0435126	0.0697024	-0.0460567	0.0506213	0.00864265	0.015003
-0.109661	-0.0295197	0.06207	-0.0282476	0.0506213	-0.000261901	0.015003
-0.105844	-0.0307918	0.0531654	-0.0396963	0.0442609	0.00101018	0.00609849
-0.098212	-0.0396963	0.0607979	-0.0447847	0.0213634	-0.0155268	-0.0129827
-0.112205	-0.0422405	0.0506213	-0.0358801	0.0315401	0.00737057	-0.00535022
-0.0905795	-0.0562334	0.0671583	-0.034608	0.0379005	0.00864265	0.00737057
-0.0854912	-0.0651379	0.0671583	-0.0396963	0.00991473	0.00609849	0.0111868
-0.082947	-0.0536892	0.0709745	-0.0320639	0.0124589	0.00864265	0.00991473
-0.0854912	-0.0486009	0.0684304	-0.0142548	0.0175472	0.00228226	-0.00916645
-0.0893074	-0.0587775	0.0569816	0.00482641	0.00737057	-0.00407814	-0.0142548
-0.0804029	-0.049873	0.0429888	0.00101018	0.0226355	-0.00407814	-0.0231593
-0.0854912	-0.0562334	0.0315401	-0.00407814	0.0315401	0.015003	-0.0104385
-0.0918516	-0.0447847	0.0429888	0.00991473	0.0518933	0.013731	-0.018071
-0.0905795	-0.0295197	0.0391725	-0.0117106	0.0442609	-0.00535022	-0.0218872
-0.0816749	-0.0371522	0.0569816	-0.0117106	0.0340842	0.00101018	0.00101018
-0.06641	-0.034608	0.0709745	0.0162751	0.0213634	-0.00280606	0.00228226
-0.0600496	-0.0460567	0.06207	0.0175472	0.015003	-0.00280606	-0.0193431
-0.0549613	-0.049873	0.0544375	0.00737057	0.0162751	0.00991473	-0.0257035
-0.049873	-0.0409684	0.046805	0.0175472	0.013731	-0.0206152	-0.0244314
-0.049873	-0.0460567	0.06207	0.0200914	0.0340842	-0.0231593	-0.0295197
-0.049873	-0.0524171	0.0658862	0.015003	0.046805	0.00355434	-0.0486009
-0.0409684	-0.06641	0.0569816	0.00355434	0.0455329	-0.0117106	-0.0409684
-0.0435126	-0.0511451	0.0518933	-0.00535022	0.0404446	-0.00535022	-0.0371522
-0.0473288	-0.0536892	0.0531654	-0.0206152	0.0569816	-0.00407814	-0.0409684
-0.0536892	-0.0562334	0.0518933	-0.0218872	0.046805	-0.00407814	-0.0511451
-0.0320639	-0.0435126	0.0213634	-0.0282476	0.0404446	0.00355434	-0.0460567
-0.018071	-0.0549613	0.0353563	-0.0231593	0.0353563	0.00737057	-0.0396963
-0.0295197	-0.0511451	0.0455329	-0.034608	0.0379005	-0.0142548	-0.0460567
-0.0358801	-0.0384243	0.0391725	-0.0409684	0.0417167	-0.0218872	-0.06641
-0.0435126	-0.0282476	0.0455329	-0.0435126	0.030268	-0.0167989	-0.049873
-0.0396963	-0.0167989	0.046805	-0.0409684	0.0353563	-0.00662229	-0.0307918
-0.0447847	-0.00280606	0.0480771	-0.0396963	0.0391725	-0.0257035	-0.0358801
-0.0218872	-0.0142548	0.0417167	-0.0511451	0.0455329	-0.0307918	-0.049873
-0.0167989	-0.0142548	0.030268	-0.0244314	0.0315401	-0.0104385	-0.0447847
-0.0460567	-0.0104385	0.0366284	-0.00662229	0.0264518	0.00355434	-0.0295197
-0.0447847	-0.0104385	0.030268	-0.00662229	0.0379005	0.00228226	-0.00662229
-0.00916645	-0.018071	0.0213634	-0.00407814	0.0328121	-0.0129827	0.0213634
-0.0155268	-0.0282476	0.030268	0.0162751	0.00737057	-0.0193431	0.00609849
-0.0473288	-0.0244314	0.0239076	0.0213634	0.013731	-0.00153398	-0.00153398
-0.0396963	-0.0193431	0.0340842	0.00101018	0.013731	0.015003	-0.00407814
-0.0486009	0.00609849	0.0315401	0.00609849	-0.000261901	0.00228226	0.0111868
-0.0778587	-0.00916645	0.0251797	0.00737057	-0.00407814	-0.000261901	0.00609849
-0.0613217	0.00991473	0.0175472	-0.00153398	0.0200914	-0.0104385	-0.00153398
-0.0714983	-0.00407814	0.0391725	0.00355434	0.0239076	0.00355434	-0.00662229
-0.0651379	-0.0358801	0.0213634	0.0213634	0.00609849	0.00991473	-0.0206152
-0.0473288	-0.0231593	0.00991473	0.00101018	0.0111868	0.00737057	-0.0155268
-0.049873	-0.0206152	0.0353563	0.00737057	0.0111868	-0.00916645	-0.000261901
-0.0473288	-0.0396963	0.0353563	-0.00662229	-0.00280606	-0.00535022	-0.0142548
-0.0333359	-0.0409684	0.0340842	-0.0231593	0.00228226	0.00609849	-0.0142548
-0.034608	-0.0307918	0.00864265	-0.00662229	0.0226355	-0.0104385	0.00355434
-0.0447847	-0.0524171	0.0111868	-0.00916645	0.0162751	0.00228226	0.00228226
-0.0371522	-0.0409684	0.0213634	-0.00407814	0.00991473	0.00991473	-0.00916645
-0.0422405	-0.0460567	0.0162751	-0.0307918	0.0353563	0.0162751	-0.0193431
-0.0435126	-0.0753146	0.0200914	-0.0244314	0.0251797	-0.0142548	-0.0142548
-0.0358801	-0.0740425	0.015003	-0.0206152	0.00609849	-0.0142548	-0.018071
-0.0435126	-0.06641	0.0175472	-0.018071	0.015003	-0.0295197	-0.0320639
-0.0371522	-0.0854912	-0.00535022	-0.0104385	0.0366284	-0.0333359	-0.0155268
-0.0384243	-0.0969399	0.0251797	-0.0218872	0.0315401	-0.0244314	-0.0244314
-0.0257035	-0.0893074	0.030268	-0.0231593	0.0239076	-0.0231593	-0.0244314
-0.0142548	-0.0714983	0.015003	-0.000261901	0.0264518	-0.0142548	-0.0257035
0.0111868	-0.0562334	0.0213634	0.015003	0.0111868	-0.0244314	-0.00407814
-0.00916645	-0.0422405	0.030268	-0.00535022	0.0111868	-0.0333359	0.00991473
-0.0142548	-0.0320639	0.0251797	-0.000261901	0.015003	-0.0536892	-0.0193431
0.00228226	-0.034608	0.0188193	0.0111868	0.0251797	-0.0460567	-0.0218872
0.00864265	-0.0117106	0.0251797	-0.00280606	0.0188193	-0.0486009	-0.0244314
0.00609849	-0.00789437	0.0264518	-0.00916645	0.013731	-0.034608	-0.0244314
-0.0142548	-0.0104385	0.0391725	-0.0155268	0.0188193	-0.0384243	-0.0142548
-0.00407814	-0.00789437	0.0340842	-0.0117106	0.0277238	-0.0193431	-0.0193431
-0.00407814	-0.00662229	0.0264518	-0.0117106	0.0162751	-0.0218872	-0.0142548
-0.0104385	-0.0104385	0.0455329	-0.0117106	0.00355434	-0.0142548	-0.0269756
-0.0269756	-0.0244314	0.0379005	-0.0129827	-0.0104385	-0.0104385	-0.0244314
-0.0257035	-0.0244314	0.0353563	-0.0282476	-0.00153398	-0.0142548	-0.0193431
-0.0218872	-0.034608	0.0442609	-0.0206152	0.00355434	-0.00662229	-0.0142548
-0.0218872	-0.0409684	0.0429888	-0.0206152	-0.00916645	-0.018071	-0.00407814
-0.0142548	-0.0549613	0.0429888	0.00101018	-0.0218872	-0.0193431	0.00609849
-0.0206152	-0.0511451	0.0289959	-0.00789437	-0.0193431	-0.0358801	-0.00662229
-0.00916645	-0.0473288	0.0213634	-0.0231593	-0.0142548	-0.034608	-0.0218872
0.00101018	-0.049873	0.0200914	0.0111868	-0.0167989	-0.034608	-0.000261901
-0.0129827	-0.0613217	0.0391725	0.0175472	-0.0193431	-0.0422405	-0.0129827
-0.0193431	-0.0549613	0.0264518	0.00737057	-0.0218872	-0.0473288	-0.00916645
-0.0167989	-0.0396963	0.0366284	-0.0129827	-0.0206152	-0.0320639	-0.0244314
-0.0409684	-0.0167989	0.0404446	-0.0167989	-0.0269756	-0.0384243	-0.0142548
-0.0447847	-0.0104385	0.046805	-0.0244314	-0.0320639	-0.0333359	0.00609849
-0.0371522	0.00737057	0.0379005	-0.0269756	-0.0307918	-0.0231593	-0.00535022
-0.0587775	-0.00535022	0.00991473	-0.0129827	-0.000261901	-0.034608	0.00355434
-0.034608	-0.0142548	0.00101018	-0.0193431	-0.00407814	-0.0511451	0.00101018
-0.0447847	-0.0104385	0.00609849	-0.0257035	0.00864265	-0.0422405	-0.00535022
-0.0524171	-0.000261901	0.0111868	-0.0269756	0.015003	-0.0396963	0.0124589
-0.0371522	0.015003	0.00228226	-0.0117106	-0.00280606	-0.0549613	0.00991473
-0.0422405	0.00991473	0.0340842	-0.0231593	-0.00789437	-0.0511451	-0.00280606
-0.034608	0.0124589	0.0366284	-0.0384243	-0.00280606	-0.0625938	-0.00916645
-0.0307918	0.0124589	0.015003	-0.034608	0.0111868	-0.0549613	-0.00662229
-0.034608	0.030268	0.0226355	-0.0117106	0.00609849	-0.0396963	-0.00662229
-0.0409684	0.0226355	0.00864265	-0.0409684	0.0188193	-0.0486009	-0.0257035
-0.0409684	-0.00153398	0.0213634	-0.0409684	0.030268	-0.049873	-0.0257035
-0.0524171	0.0277238	0.0175472	-0.0358801	0.00737057	-0.06641	-0.0307918
-0.0638658	0.0366284	0.00355434	-0.0320639	0.00991473	-0.0625938	-0.0257035
-0.0549613	0.0226355	-0.00280606	-0.0307918	0.0162751	-0.0511451	-0.0409684
-0.0587775	0.015003	0.0162751	-0.0447847	0.00864265	-0.0486009	-0.0371522
-0.0740425	0.0200914	0.0213634	-0.0295197	-0.0193431	-0.0460567	-0.0218872
-0.0600496	0.0315401	0.0251797	-0.034608	-0.00662229	-0.0396963	-0.0257035
-0.0358801	0.0404446	0.0251797	-0.0447847	-0.00916645	-0.0575054	-0.0206152
-0.0587775	0.0340842	0.0315401	-0.0524171	-0.0396963	-0.049873	-0.0231593
-0.0447847	0.0124589	0.0340842	-0.0562334	-0.0193431	-0.0396963	-0.0167989
-0.0231593	0.0213634	0.0264518	-0.0333359	0.00737057	-0.0600496	0.00864265
-0.0206152	0.00482641	0.00737057	-0.0435126	-0.0142548	-0.0282476	0.0289959
-0.0409684	0.00864265	0.0111868	-0.0549613	-0.000261901	-0.0129827	0.0340842
-0.0575054	-0.00280606	0.00737057	-0.0447847	0.0188193	-0.0269756	0.0175472
-0.0625938	-0.00789437	0.0340842	-0.0409684	0.0175472	-0.0257035	0.0531654
-0.0575054	-0.00535022	0.046805	-0.049873	0.015003	-0.00789437	0.0404446
-0.0753146	-0.000261901	0.0366284	-0.0486009	0.00609849	-0.0307918	-0.000261901
-0.098212	-0.000261901	0.030268	-0.0536892	0.013731	-0.0396963	0.0264518
-0.0714983	-0.00916645	0.0277238	-0.0447847	-0.000261901	-0.0371522	0.030268
-0.0549613	0.0124589	0.0518933	-0.0473288	0.00737057	-0.0307918	0.0226355
-0.049873	0.00228226	0.0417167	-0.0409684	-0.00280606	-0.0307918	0.00609849
-0.0638658	0.00482641	0.0442609	-0.0435126	-0.00535022	-0.0371522	-0.0155268
-0.0651379	0.0264518	0.0366284	-0.0600496	0.00101018	-0.0206152	-0.0193431
-0.0638658	0.0340842	0.0289959	-0.0600496	0.00482641	-0.0409684	-0.0206152
-0.0625938	0.00737057	0.0239076	-0.0689542	0.00482641	-0.0396963	-0.0244314
-0.0765866	0.00609849	0.00991473	-0.0727704	0.00101018	-0.0409684	-0.0307918
-0.0651379	0.0162751	0.030268	-0.0753146	0.00991473	-0.0473288	-0.0129827
-0.049873	-0.00535022	0.0315401	-0.0880353	-0.000261901	-0.0371522	-0.0269756
-0.0651379	-0.00535022	0.0340842	-0.0753146	-0.0206152	-0.0307918	-0.00916645
-0.0765866	-0.00153398	0.0251797	-0.0816749	-0.00407814	-0.0295197	-0.00153398
-0.0753146	0.00482641	0.0200914	-0.06641	0.00482641	-0.0269756	-0.00916645
-0.0549613	-0.00407814	0.0379005	-0.06641	0.00609849	-0.0117106	-0.00662229
-0.0384243	-0.00789437	0.0340842	-0.0524171	0.00482641	-0.00153398	0.00101018
-0.0244314	-0.0104385	0.030268	-0.049873	0.00991473	-0.0142548	0.013731
-0.00662229	-0.0104385	0.0226355	-0.0396963	-0.00916645	-0.000261901	-0.00280606
-0.0231593	-0.00662229	0.015003	-0.0269756	-0.00789437	0.0251797	-0.00407814
-0.0104385	-0.0193431	0.00864265	-0.0435126	0.00101018	0.0251797	-0.00916645
-0.0218872	-0.0295197	0.013731	-0.0371522	-0.0193431	0.0315401	-0.00662229
-0.0282476	-0.0129827	0.030268	-0.0257035	-0.0193431	0.0251797	0.00609849
-0.00789437	-0.00916645	0.0226355	-0.0155268	-0.00916645	0.0277238	-0.00407814
-0.0167989	-0.0167989	0.00864265	-0.0295197	-0.0206152	0.0124589	-0.00407814
-0.0142548	-0.0142548	0.00609849	-0.0486009	-0.034608	-0.00153398	-0.00535022
-0.0320639	-0.0371522	0.0251797	-0.0600496	-0.0384243	0.0162751	0.0188193
-0.0371522	-0.0371522	0.030268	-0.0587775	-0.0511451	0.00101018	0.0226355
-0.0511451	-0.0320639	0.00991473	-0.0486009	-0.0384243	0.00355434	0.0175472
-0.034608	-0.0447847	0.0162751	-0.049873	-0.0193431	0.0162751	0.0124589
-0.0257035	-0.0371522	-0.00280606	-0.0409684	-0.0104385	0.0353563	0.0226355
-0.0104385	-0.0587775	-0.00916645	-0.0333359	-0.0142548	0.0251797	0.0328121
0.00482641	-0.0600496	-0.00407814	-0.0409684	-0.00916645	0.0213634	0.0188193
0.013731	-0.0511451	0.00609849	-0.034608	-0.00407814	0.0277238	0.0213634
0.030268	-0.0422405	0.0111868	-0.0320639	-0.0167989	0.0239076	0.0111868
0.015003	-0.0333359	0.00101018	-0.0167989	-0.0142548	0.0162751	0.00355434
0.0213634	-0.0371522	0.00609849	-0.0104385	-0.018071	0.0277238	-0.00407814
0.0175472	-0.0358801	0.00609849	-0.0129827	-0.0155268	0.0366284	0.00609849
0.013731	-0.0422405	0.0264518	-0.0155268	-0.0117106	0.0455329	0.0188193
-0.0193431	-0.0333359	0.0442609	-0.0167989	-0.00662229	0.0366284	0.013731
-0.0244314	-0.0257035	0.0391725	-0.0129827	-0.00916645	0.0264518	0.0353563
0.0111868	-0.0129827	0.0366284	-0.00662229	-0.0167989	0.0264518	0.0328121
0.015003	-0.0269756	0.0328121	0.00101018	-0.0333359	0.0340842	0.0239076
-0.00789437	-0.0396963	0.0379005	0.00101018	-0.0473288	0.0213634	0.0239076
0.00355434	-0.0447847	0.0277238	0.0175472	-0.049873	0.0175472	0.0315401
0.0188193	-0.0384243	0.0162751	0.0200914	-0.0231593	0.0340842	0.0340842
0.013731	-0.0358801	0.00864265	-0.00407814	-0.0142548	0.030268	0.0264518
-0.0104385	-0.0422405	0.0200914	-0.0193431	-0.0193431	0.0124589	0.0162751
-0.00280606	-0.0193431	0.0188193	0.013731	-0.0167989	0.00737057	0.00864265
-0.00916645	-0.018071	0.0175472	0.0264518	-0.00153398	0.0315401	0.0124589
-0.00535022	-0.00662229	0.015003	0.0379005	-0.0218872	0.030268	0.0442609
-0.0206152	0.0175472	0.00609849	0.0188193	-0.0333359	0.0353563	0.030268
-0.0257035	0.0264518	0.00101018	0.0366284	-0.0244314	0.013731	0.0442609
-0.034608	0.00101018	-0.00407814	0.0404446	-0.018071	0.0188193	0.0442609
-0.0409684	-0.000261901	-0.00535022	0.030268	-0.000261901	0.0162751	0.0328121
-0.0257035	-0.00407814	-0.000261901	0.0315401	-0.00153398	0.0162751	0.0264518
-0.0358801	-0.00280606	-0.00153398	0.0239076	-0.0295197	0.0162751	0.0264518
-0.0307918	-0.0142548	-0.00407814	0.0340842	-0.0282476	0.0124589	0.0480771
-0.034608	-0.0193431	0.00355434	0.0404446	-0.0142548	-0.00407814	0.0417167
-0.0295197	-0.00535022	0.00482641	0.0251797	-0.0282476	0.00355434	0.0404446
-0.0206152	-0.00407814	0.00482641	0.00482641	-0.0218872	-0.00789437	0.0315401
-0.0358801	-0.00407814	-0.0104385	0.0251797	-0.0307918	-0.00789437	0.0200914
-0.0536892	-0.0206152	0.00609849	0.0480771	-0.0371522	-0.0142548	0.013731
-0.0562334	-0.0193431	0.00737057	0.0391725	-0.0447847	-0.0269756	0.0162751
-0.0562334	-0.018071	-0.00280606	0.0506213	-0.0435126	-0.0167989	0.0277238
-0.0536892	-0.0231593	-0.0142548	0.0518933	-0.0269756	-0.0371522	0.0213634
-0.0549613	-0.0371522	0.00101018	0.0506213	-0.0307918	-0.0257035	0.0162751
-0.0854912	-0.0371522	0.00101018	0.0658862	-0.0257035	-0.0167989	0.0366284
-0.0867633	-0.0358801	0.0124589	0.0735187	-0.0244314	-0.0193431	0.0239076
-0.0931237	-0.0218872	0.00609849	0.078607	-0.0269756	-0.00916645	0.0353563
-0.0867633	-0.0129827	0.015003	0.0798791	-0.0231593	-0.00535022	0.0277238
-0.0791308	-0.00280606	0.0213634	0.0824232	-0.034608	0.0111868	0.0353563
-0.0956678	-0.00407814	0.0213634	0.0697024	-0.0460567	0.0226355	0.0391725
-0.0893074	-0.0142548	0.00609849	0.0862395	-0.0295197	0.00609849	0.0239076
-0.0676821	-0.000261901	0.00101018	0.0938719	-0.0257035	0.00609849	0.00609849
-0.0625938	0.0188193	0.0111868	0.0900557	-0.0295197	0.00101018	0.00101018
-0.0740425	0.0213634	0.00737057	0.0722466	-0.00662229	-0.00407814	0.00609849
-0.0702262	0.00609849	0.00609849	0.0849674	-0.0129827	-0.00662229	0.00355434
-0.0753146	0.0162751	0.0124589	0.0709745	-0.0257035	-0.0142548	0.015003
-0.0740425	0.0251797	0.0200914	0.0747907	-0.0396963	-0.00535022	0.0213634
-0.0638658	0.0188193	0.0175472	0.118041	-0.0409684	0.00482641	0.00737057
-0.0651379	0.0264518	0.00355434	0.107865	-0.0371522	-0.00789437	0.0111868
-0.0613217	0.0251797	0.0251797	0.107865	-0.0384243	-0.0257035	0.015003
-0.0600496	0.0404446	0.0442609	0.0976882	-0.0396963	-0.00662229	0.013731
-0.0600496	0.030268	0.015003	0.0989602	-0.0536892	-0.0257035	0.0175472
-0.0740425	0.0213634	0.0213634	0.101504	-0.0562334	-0.0307918	0.030268
-0.0562334	0.0353563	0.0328121	0.0887836	-0.06641	-0.0155268	0.0200914
-0.0396963	0.0544375	0.0391725	0.0760628	-0.034608	-0.0307918	0.015003
-0.0409684	0.0379005	0.0264518	0.0658862	-0.0167989	-0.0257035	0.0162751
-0.0524171	0.0455329	0.0200914	0.0887836	-0.0257035	-0.0320639	0.0239076
-0.0447847	0.06207	0.0162751	0.0900557	-0.0460567	-0.0257035	0.030268
-0.0409684	0.046805	0.00991473	0.0722466	-0.0396963	-0.0307918	0.0340842
-0.0206152	0.0455329	0.0239076	0.0824232	-0.0486009	-0.0244314	0.0417167
-0.0218872	0.0569816	0.0277238	0.0887836	-0.0473288	-0.0167989	0.0391725
-0.0193431	0.0646141	0.0213634	0.0849674	-0.0460567	-0.00407814	0.0200914
-0.0244314	0.0646141	0.0200914	0.102776	-0.049873	-0.00407814	0.0111868
-0.0257035	0.0417167	0.00737057	0.0862395	-0.0447847	-0.0142548	0.00737057
-0.00916645	0.0455329	0.00355434	0.0518933	-0.0384243	-0.034608	0.0162751
-0.0167989	0.0595258	0.00101018	0.0760628	-0.0371522	-0.0447847	0.030268
-0.0142548	0.0480771	0.00991473	0.0875115	-0.0307918	-0.0396963	0.0366284
-0.0269756	0.0353563	-0.00407814	0.0684304	-0.049873	-0.0613217	0.0379005
-0.0117106	0.0506213	0.015003	0.0671583	-0.0473288	-0.0536892	0.0353563
-0.0193431	0.0455329	0.0111868	0.0722466	-0.0231593	-0.0435126	0.0493492
-0.0104385	0.046805	0.00482641	0.0569816	-0.034608	-0.0257035	0.0493492
0.00737057	0.0391725	0.013731	0.0544375	-0.0473288	-0.0396963	0.0493492
-0.00280606	0.0353563	0.00101018	0.0569816	-0.0371522	-0.0435126	0.0544375
-0.00280606	0.0366284	0.00991473	0.0582537	-0.0218872	-0.0409684	0.046805
-0.00535022	0.0366284	0.0277238	0.0417167	-0.0257035	-0.0358801	0.0518933
0.013731	0.0213634	0.030268	0.030268	-0.0307918	-0.0358801	0.046805
-0.00153398	0.0442609	0.0213634	0.0417167	-0.0206152	-0.049873	0.0417167
-0.00662229	0.046805	0.015003	0.0429888	-0.0193431	-0.0473288	0.0353563
-0.0104385	0.0582537	0.0277238	0.046805	-0.0193431	-0.0460567	0.0379005
-0.00662229	0.0544375	0.0124589	0.0518933	-0.00407814	-0.0613217	0.0264518
0.00991473	0.0340842	0.015003	0.0417167	-0.00407814	-0.0473288	0.0226355
-0.00789437	0.0340842	0.0175472	0.046805	-0.00280606	-0.0295197	0.0366284
0.00228226	0.0315401	0.00355434	0.0417167	-0.00916645	-0.034608	0.0379005
-0.0257035	0.0289959	0.0111868	0.0340842	0.00101018	-0.0218872	0.0213634
-0.0333359	0.0251797	0.0251797	0.0379005	-0.00916645	-0.0104385	0.0417167
-0.00407814	0.0379005	0.030268	0.0277238	-0.0129827	-0.00153398	0.0557096
-0.00789437	0.0366284	0.0353563	0.00864265	0.00991473	-0.0193431	0.0582537
-0.0104385	0.0213634	0.0289959	0.0124589	0.0200914	-0.0435126	0.0557096
-0.00662229	0.00482641	0.0226355	0.0353563	0.00482641	-0.0307918	0.0607979
0.00101018	0.013731	0.0315401	0.0264518	0.00355434	-0.0435126	0.0569816
-0.0333359	0.0111868	0.0162751	0.00609849	0.00737057	-0.0460567	0.0366284
-0.0295197	0.00355434	0.015003	0.0289959	0.00482641	-0.0244314	0.0404446
-0.0257035	0.0226355	0.0289959	0.0251797	0.00355434	-0.0257035	0.0353563
-0.0167989	0.0277238	0.00864265	0.0251797	-0.00280606	-0.0460567	0.0315401
-0.0231593	0.0188193	0.015003	0.0200914	-0.00407814	-0.034608	0.0417167
-0.0129827	0.00991473	0.0239076	0.0226355	0.0162751	-0.0396963	0.0417167
0.00609849	0.0251797	0.0175472	0.046805	0.0111868	-0.0575054	0.0264518
0.00737057	0.0239076	0.013731	0.0289959	-0.00280606	-0.0447847	0.0264518
0.013731	0.00101018	0.00228226	0.00864265	0.015003	-0.0396963	0.030268
0.00101018	0.013731	0.013731	0.00864265	0.0175472	-0.034608	0.0366284
-0.00662229	0.00482641	0.0239076	0.0111868	0.0200914	-0.0117106	0.0175472
-0.00916645	0.00991473	0.0328121	-0.00407814	0.00609849	0.00482641	0.0213634
-0.0167989	-0.00280606	0.0162751	-0.018071	-0.0104385	0.0264518	0.0277238
-0.00789437	-0.00916645	0.00737057	-0.0371522	-0.00407814	0.00609849	0.0111868
-0.0117106	-0.00916645	0.00609849	-0.0142548	-0.00916645	0.00355434	0.0162751
-0.00662229	-0.0167989	0.00101018	0.013731	-0.0244314	-0.000261901	0.0213634
-0.00280606	-0.0104385	0.015003	0.0213634	-0.00280606	-0.0193431	0.0328121
-0.0257035	0.0213634	0.0277238	0.00991473	-0.00535022	-0.0167989	0.0213634
-0.0371522	0.0226355	0.015003	0.0213634	-0.0155268	-0.0104385	0.0175472
-0.0218872	0.0226355	0.013731	0.0442609	-0.00789437	-0.0193431	-0.00407814
0.00101018	0.0264518	0.0264518	0.0328121	-0.0155268	-0.0193431	-0.0129827
-0.0167989	0.0213634	0.0188193	0.0366284	-0.0167989	-0.00662229	-0.0142548
-0.0231593	0.0277238	-0.00153398	0.0366284	-0.0307918	-0.0231593	-0.0269756
0.00355434	0.0289959	0.00864265	0.0264518	-0.0104385	-0.0167989	-0.0244314
0.0162751	0.0264518	0.00991473	0.0124589	-0.000261901	-0.0257035	-0.0231593
0.0213634	0.013731	0.00482641	0.0239076	-0.0142548	-0.0333359	-0.0257035
0.0111868	0.0226355	0.00737057	0.013731	-0.00916645	-0.0193431	-0.0206152
0.0175472	0.0175472	0.0124589	-0.0104385	-0.00153398	-0.0231593	-0.0167989
0.0175472	0.0264518	-0.0142548	-0.0206152	0.00737057	-0.0244314	-0.0142548
0.0200914	0.0328121	0.00609849	-0.000261901	0.00101018	-0.0358801	-0.00407814
0.00609849	0.0315401	0.0277238	0.013731	0.00228226	-0.0244314	0.00482641
0.00101018	0.0277238	0.00737057	-0.00407814	-0.00535022	-0.0244314	-0.00153398
0.00101018	0.0162751	-0.000261901	0.00991473	0.00864265	-0.0193431	-0.000261901
-0.00153398	0.015003	-0.000261901	0.0175472	0.0175472	-0.00407814	0.013731
0.00101018	-0.00407814	-0.00280606	-0.0142548	-0.00916645	-0.0142548	-0.00916645
-0.000261901	0.00737057	0.00101018	-0.0129827	-0.0104385	-0.0104385	-0.00789437
0.00737057	0.00228226	0.00355434	0.00355434	-0.0231593	-0.00535022	-0.0142548
-0.00280606	0.00991473	-0.00789437	0.015003	-0.0244314	-0.0155268	-0.0117106
-0.00407814	0.013731	0.00101018	0.0162751	-0.0486009	-0.0117106	0.00355434
-0.00280606	0.0353563	-0.00153398	0.00991473	-0.0409684	-0.0142548	0.00101018
-0.00280606	0.0442609	0.00101018	0.00101018	-0.0625938	-0.0104385	0.013731
-0.00280606	0.0404446	0.0111868	-0.00662229	-0.0625938	0.00737057	0.0213634
-0.00280606	0.0404446	-0.00407814	0.00228226	-0.0562334	0.0162751	0.00101018
-0.00280606	0.0328121	0.00101018	-0.00280606	-0.049873	0.00737057	0.00482641
-0.0167989	0.0353563	-0.00280606	-0.00789437	-0.0702262	0.00101018	0.00864265
-0.0155268	0.0264518	-0.00662229	-0.0244314	-0.0867633	-0.00280606	0.0213634
-0.00662229	0.0366284	-0.00407814	-0.0142548	-0.0804029	-0.00153398	0.013731
-0.0282476	0.0200914	-0.00407814	-0.00407814	-0.06641	0.0264518	0.0239076
-0.0422405	0.0111868	0.00355434	-0.0142548	-0.0562334	0.00991473	0.0226355
-0.0524171	0.00482641	-0.0104385	-0.0104385	-0.0549613	0.0111868	0.0239076
-0.0549613	0.00991473	-0.00535022	-0.0167989	-0.0575054	0.00737057	0.0213634
-0.0473288	0.0175472	0.00355434	-0.0117106	-0.0511451	0.00355434	0.00991473
-0.0689542	0.0111868	-0.00407814	-0.00789437	-0.0307918	0.0124589	0.0340842
-0.0562334	0.00609849	0.00482641	-0.00153398	-0.0307918	0.0213634	0.015003
-0.049873	0.0111868	0.00609849	0.00991473	-0.0193431	0.0111868	-0.00916645
-0.0422405	0.0162751	-0.00280606	-0.00662229	-0.0295197	0.0111868	-0.00916645
-0.0460567	-0.00280606	-0.00662229	0.00609849	-0.0257035	0.0226355	-0.00280606
-0.0269756	-0.00153398	0.00609849	-0.0155268	-0.0167989	0.0175472	-0.00789437
-0.00662229	0.00228226	0.00101018	-0.00789437	-0.0142548	0.0239076	-0.0142548
-0.0218872	-0.00662229	0.00228226	-0.0193431	0.00482641	0.015003	-0.00789437
-0.00407814	0.00101018	0.00482641	-0.018071	-0.00280606	0.013731	0.00101018
0.0162751	0.0111868	0.00101018	0.00101018	0.00482641	0.00101018	-0.0142548
-0.000261901	0.0213634	-0.00789437	0.00991473	-0.00280606	-0.0117106	-0.0142548
-0.0142548	0.0213634	-0.00153398	0.00482641	-0.000261901	-0.00916645	-0.0129827
-0.0129827	0.015003	0.00609849	-0.00153398	0.00101018	-0.0155268	-0.0231593
-0.0206152	0.00737057	-0.00153398	0.00228226	-0.0104385	-0.00407814	-0.0257035
-0.0307918	0.013731	0.00355434	0.0239076	-0.00153398	-0.00535022	-0.0358801
-0.0396963	-0.00535022	-0.0104385	0.0188193	-0.00535022	-0.0117106	-0.0447847
-0.049873	0.00482641	-0.0129827	0.00737057	-0.00407814	-0.0104385	-0.0396963
-0.0511451	0.015003	-0.0167989	0.00609849	-0.0104385	0.0111868	-0.0333359
-0.0244314	0.00609849	-0.00280606	0.00991473	-0.00662229	0.00991473	-0.0562334
-0.00916645	-0.000261901	-0.00916645	0.0251797	-0.00407814	0.00228226	-0.0460567
0.0111868	0.00991473	-0.0206152	0.0442609	-0.0257035	0.0175472	-0.0409684
0.0111868	-0.00153398	-0.0104385	0.0162751	-0.0129827	0.0213634	-0.0307918
0.0289959	-0.0142548	-0.0206152	0.0175472	-0.00916645	0.0264518	-0.0167989
0.0277238	-0.0142548	-0.0358801	0.0251797	-0.00916645	0.0328121	-0.0129827
0.0200914	-0.0104385	-0.0129827	0.0417167	-0.018071	0.0366284	-0.0295197
0.0213634	-0.00153398	-0.0167989	0.0480771	-0.0396963	0.0404446	-0.00662229
0.013731	-0.00662229	-0.0320639	0.0379005	-0.049873	0.0340842	-0.00407814
0.00609849	-0.00407814	-0.0244314	0.030268	-0.0269756	0.0455329	-0.0129827
-0.0167989	0.00864265	-0.0244314	0.0213634	-0.0295197	0.046805	-0.0142548
-0.0295197	0.00991473	-0.018071	-0.000261901	-0.0269756	0.0607979	-0.0257035
-0.0333359	0.00737057	-0.0129827	-0.00407814	-0.0307918	0.0404446	-0.00916645
-0.0193431	0.0239076	-0.0104385	0.00101018	-0.0269756	0.015003	-0.0371522
-0.0193431	0.00991473	-0.00535022	-0.00407814	-0.0218872	0.0111868	-0.0435126
-0.0307918	-0.00916645	-0.00407814	-0.00662229	-0.0358801	0.013731	-0.0193431
-0.0155268	-0.00407814	-0.00662229	-0.000261901	-0.0193431	-0.00662229	-0.000261901
0.00101018	0.00482641	0.0111868	-0.00280606	-0.0155268	-0.018071	-0.0244314
0.00482641	0.00101018	0.00609849	-0.018071	-0.0167989	-0.0167989	-0.0218872
-0.00407814	-0.0142548	-0.00535022	0.00482641	-0.0231593	0.00101018	-0.0218872
0.00101018	-0.018071	-0.00535022	0.00609849	-0.0142548	0.00482641	-0.0307918
0.00609849	-0.00662229	-0.000261901	-0.0155268	-0.0117106	0.00609849	-0.049873
-0.00535022	-0.0142548	0.00355434	0.0175472	-0.00662229	0.0200914	-0.0562334
-0.0129827	-0.0206152	-0.00662229	0.0213634	-0.00535022	0.0111868	-0.0486009
-0.0257035	0.00101018	-0.0231593	0.0213634	-0.0193431	-0.00407814	-0.0435126
-0.0333359	-0.0104385	0.0111868	0.0175472	-0.0333359	-0.00280606	-0.0384243
-0.0447847	0.00101018	0.00228226	0.0251797	-0.0435126	0.00228226	-0.0218872
-0.0320639	0.0162751	0.00355434	0.0429888	-0.0447847	0.0111868	-0.0333359
-0.0396963	0.0188193	0.00355434	0.0289959	-0.0447847	0.00228226	-0.0371522
-0.0435126	0.0111868	0.0264518	0.0442609	-0.0129827	0.0111868	-0.0320639
-0.0435126	0.0111868	0.0264518	0.0480771	-0.018071	0.0264518	-0.0257035
-0.0447847	0.0175472	0.00609849	0.0671583	-0.0142548	0.0162751	-0.0307918
-0.0460567	0.0213634	0.00609849	0.0684304	-0.0155268	-0.00407814	-0.0396963
-0.0384243	0.0226355	0.00609849	0.06207	-0.0142548	-0.0142548	-0.0320639
-0.00407814	0.0239076	0.00482641	0.0544375	-0.0193431	-0.00407814	-0.0155268
-0.00153398	0.0239076	0.00991473	0.046805	-0.0307918	-0.0104385	-0.0320639
-0.0257035	0.015003	0.0111868	0.0569816	-0.0257035	0.00101018	-0.034608
-0.0231593	0.015003	0.013731	0.0557096	-0.0282476	0.0111868	-0.0396963
-0.0155268	0.00609849	0.013731	0.0569816	-0.0155268	0.00355434	-0.0562334
-0.034608	0.015003	0.00864265	0.0404446	0.00482641	0.0111868	-0.0244314
-0.0536892	0.0188193	0.00228226	0.0480771	-0.00407814	0.0188193	-0.00280606
-0.0536892	0.0111868	0.0175472	0.0658862	-0.0244314	0.0175472	-0.018071
-0.0625938	0.0162751	0.0162751	0.063342	-0.0257035	0.0162751	-0.0333359
-0.0396963	0.00609849	-0.00535022	0.0582537	-0.0155268	0.0239076	-0.0295197
-0.0333359	-0.0167989	-0.00407814	0.0429888	0.00609849	0.0111868	-0.0167989
-0.0307918	-0.0193431	0.00609849	0.0544375	0.00101018	0.015003	-0.00916645
-0.0371522	0.0162751	0.00991473	0.0455329	-0.00916645	0.0277238	-0.0117106
-0.0295197	0.00737057	-0.00407814	0.0480771	0.0111868	0.0417167	-0.0269756
-0.0244314	-0.0167989	-0.00662229	0.0480771	0.00228226	0.0289959	-0.0206152
-0.0282476	-0.0282476	-0.00407814	0.0493492	0.00482641	0.0239076	-0.00916645
-0.0231593	-0.0193431	0.00737057	0.0455329	0.00864265	0.0188193	-0.0104385
-0.034608	0.00355434	0.0239076	0.0379005	0.015003	0.0162751	-0.0244314
-0.034608	0.0124589	0.00609849	0.0188193	0.0111868	0.00864265	-0.0231593
-0.0384243	0.013731	0.00864265	0.00737057	-0.00916645	-0.00280606	-0.0244314
-0.0333359	0.0200914	0.00991473	0.0124589	-0.0193431	0.00101018	-0.0206152
-0.018071	0.013731	0.0264518	0.00355434	-0.00280606	0.0264518	-0.034608
-0.0117106	0.00355434	0.0264518	0.0200914	-0.0167989	0.00991473	-0.0396963
-0.0269756	0.0226355	0.0175472	0.00101018	-0.0193431	-0.0155268	-0.0193431
-0.0435126	0.0226355	0.0277238	-0.000261901	-0.0206152	0.0162751	-0.034608
-0.034608	0.0111868	-0.000261901	-0.00662229	-0.00916645	0.0213634	-0.0384243
-0.0562334	0.015003	-0.00407814	0.00228226	-0.0129827	-0.00280606	-0.0409684
-0.06641	0.0251797	-0.000261901	0.00737057	-0.0257035	0.00482641	-0.0167989
-0.06641	0.0226355	-0.0218872	0.0213634	-0.0333359	0.0162751	-0.0142548
-0.0613217	0.0366284	-0.0155268	0.0213634	-0.0269756	0.0124589	0.00228226
-0.0753146	0.0366284	-0.0104385	0.00864265	-0.0231593	0.0111868	-0.00535022
-0.0842191	0.0188193	-0.0244314	0.0277238	-0.0193431	0.015003	-0.00407814
-0.0689542	0.0315401	-0.0307918	0.015003	-0.0257035	0.00991473	-0.00407814
-0.0638658	0.0379005	-0.00916645	-0.00153398	-0.034608	0.00101018	-0.0129827
-0.049873	0.0379005	0.00991473	-0.00916645	-0.00662229	-0.0129827	-0.018071
-0.0536892	0.0366284	-0.0129827	-0.0193431	-0.00662229	-0.000261901	-0.0167989
-0.049873	0.0429888	-0.000261901	-0.0269756	-0.000261901	-0.00280606	-0.0104385
-0.0384243	0.0417167	0.00482641	-0.0333359	-0.0104385	-0.0117106	-0.0409684
-0.0206152	0.0557096	0.0111868	-0.0206152	-0.0104385	-0.0142548	-0.0511451
-0.0129827	0.063342	-0.00789437	-0.0167989	0.00991473	-0.0206152	-0.0396963
-0.0231593	0.0646141	-0.0104385	-0.034608	0.0213634	0.00482641	-0.0320639
-0.0142548	0.0747907	-0.0193431	-0.0358801	0.0175472	0.0175472	-0.0193431
0.00101018	0.0506213	-0.0117106	-0.0409684	0.0124589	-0.00280606	-0.0193431
-0.0155268	0.030268	-0.00535022	-0.0193431	0.00482641	0.0111868	-0.00916645
-0.0358801	0.0379005	-0.0167989	-0.00916645	0.00355434	0.015003	-0.0244314
-0.0422405	0.0264518	-0.0129827	-0.00280606	0.0111868	0.00864265	-0.0257035
-0.034608	0.0111868	-0.0167989	0.00991473	-0.00662229	0.015003	-0.0142548
-0.0257035	0.0175472	-0.0104385	0.00991473	-0.0257035	0.0213634	-0.0142548
-0.0244314	0.0391725	0.00991473	0.015003	-0.034608	0.0226355	-0.0269756
-0.00916645	0.0264518	0.00737057	0.00228226	-0.0282476	0.0200914	-0.0269756
-0.000261901	0.0391725	-0.018071	0.00101018	-0.0307918	0.0188193	-0.0231593
-0.00280606	0.0442609	-0.00407814	0.00737057	-0.0307918	0.0200914	-0.0473288
0.00101018	0.0200914	-0.00789437	0.00864265	-0.0193431	0.0200914	-0.0549613
0.00609849	0.0404446	-0.00280606	-0.0193431	-0.0307918	0.00482641	-0.0269756
-0.00280606	0.0315401	-0.0142548	-0.018071	-0.0269756	-0.0193431	-0.0142548
-0.0167989	0.0353563	-0.0295197	-0.0129827	-0.0129827	-0.00535022	-0.018071
-0.0104385	0.0366284	-0.0295197	-0.0295197	-0.00535022	0.0213634	-0.0511451
-0.0320639	0.0289959	-0.0193431	-0.0117106	-0.00662229	0.0175472	-0.0600496
-0.0307918	0.0340842	-0.0193431	-0.00407814	-0.0193431	-0.00916645	-0.0396963
-0.0193431	0.0162751	-0.0257035	-0.00535022	-0.0104385	-0.00916645	-0.0422405
-0.0257035	0.0162751	-0.0218872	-0.00916645	0.00609849	-0.00789437	-0.0269756
-0.0269756	0.0226355	-0.00407814	0.00737057	0.0188193	-0.0244314	-0.0269756
-0.0206152	0.0264518	-0.0206152	0.0264518	0.00228226	-0.0333359	-0.0358801
0.00101018	0.0264518	-0.0218872	0.0162751	0.00991473	-0.0396963	-0.0257035
-0.0104385	0.0264518	-0.0231593	-0.00407814	0.013731	-0.0231593	-0.0396963
0.00991473	0.0162751	-0.0371522	-0.0142548	0.00482641	-0.018071	-0.0409684
0.0188193	0.015003	-0.034608	-0.0129827	0.0213634	-0.0206152	-0.0231593
0.0162751	0.0162751	-0.0193431	-0.0117106	0.00609849	-0.0257035	-0.0104385
0.0111868	0.0239076	-0.0142548	-0.0129827	0.0213634	-0.0142548	-0.0307918
0.013731	0.030268	-0.0167989	-0.0155268	0.00609849	-0.0269756	-0.0307918
0.00737057	0.0239076	-0.0295197	-0.0193431	-0.00535022	-0.0155268	-0.0333359
-0.00153398	0.00991473	-0.0218872	-0.0129827	-0.00280606	-0.0142548	-0.0396963
0.00737057	0.0264518	-0.0142548	-0.0155268	-0.0142548	-0.0142548	-0.0269756
0.00609849	0.0353563	-0.0244314	-0.0167989	-0.0104385	-0.00280606	-0.0320639
0.00991473	0.0226355	-0.0206152	-0.018071	0.00355434	-0.000261901	-0.0295197
0.00482641	0.0188193	-0.0320639	-0.0142548	0.0213634	-0.0104385	-0.0193431
-0.0117106	0.0162751	-0.0167989	-0.0167989	0.0328121	-0.0104385	-0.0104385
-0.00789437	0.030268	-0.0142548	-0.0142548	0.0251797	-0.0104385	-0.0257035
-0.0129827	0.0264518	-0.0218872	0.015003	0.00864265	-0.0142548	-0.034608
-0.00407814	0.0213634	-0.018071	0.00609849	0.00609849	-0.00407814	-0.0295197
0.00228226	0.0315401	-0.00916645	0.00737057	0.00609849	0.013731	-0.034608
0.00355434	0.015003	-0.0295197	0.0239076	0.00991473	0.0162751	-0.0206152
-0.00407814	0.0213634	-0.0231593	0.00101018	0.00101018	-0.000261901	-0.0257035
0.00737057	0.0379005	-0.0117106	-0.0117106	-0.00916645	0.00482641	-0.0142548
-0.00789437	0.0417167	-0.0257035	-0.00789437	0.00482641	-0.00280606	-0.0129827
-0.0193431	0.0379005	-0.0257035	0.00737057	0.0162751	-0.00407814	0.00101018
-0.0218872	0.0264518	-0.0206152	-0.0117106	0.00991473	-0.00535022	-0.00407814
-0.0269756	0.0175472	-0.0231593	-0.00153398	-0.0117106	0.00101018	-0.0269756
-0.0142548	0.00737057	-0.00407814	0.00482641	0.00482641	0.00101018	-0.0231593
-0.00662229	-0.000261901	-0.00407814	0.00355434	-0.00153398	-0.00407814	-0.00535022
-0.00662229	0.013731	0.0111868	0.015003	-0.00662229	0.0162751	0.0200914
-0.00535022	-0.00407814	0.013731	0.0111868	0.0162751	0.0213634	-0.0104385
0.015003	-0.00535022	0.013731	0.0200914	0.030268	-0.00407814	-0.0104385
0.0162751	-0.00789437	0.0111868	0.0175472	0.0175472	0.00737057	-0.00662229
0.0111868	-0.00407814	0.013731	0.0315401	0.00355434	0.0200914	-0.0142548
-0.000261901	0.0111868	0.00101018	0.0226355	0.0111868	0.00737057	-0.0358801
-0.000261901	-0.0142548	-0.0231593	0.013731	-0.00662229	0.00355434	-0.0447847
-0.0257035	0.015003	-0.00153398	-0.00153398	-0.00535022	0.00355434	-0.0244314
-0.0549613	0.00609849	0.00101018	-0.0117106	-0.0244314	-0.00280606	-0.0333359
-0.049873	-0.000261901	-0.0117106	-0.0167989	-0.034608	-0.0269756	-0.0307918
-0.0625938	0.00101018	-0.0155268	-0.00535022	-0.0155268	-0.0257035	-0.0142548
-0.0740425	0.0213634	-0.0155268	0.00355434	-0.00535022	-0.0333359	-0.00916645
-0.0714983	0.0251797	-0.00662229	0.00609849	-0.0142548	-0.0307918	-0.0155268
-0.06641	0.0200914	-0.00662229	-0.0104385	-0.00407814	-0.0193431	-0.00916645
-0.0638658	0.0200914	-0.00153398	-0.0295197	-0.0155268	-0.0218872	-0.0155268
-0.0549613	0.0264518	-0.0167989	-0.0167989	-0.0320639	-0.0333359	-0.0155268
-0.0435126	0.0277238	-0.0206152	-0.00662229	-0.0244314	-0.0333359	0.013731
-0.0575054	0.0213634	-0.0269756	0.00609849	-0.0295197	-0.0167989	0.00101018
-0.0231593	0.0289959	-0.0447847	0.0289959	-0.0104385	-0.0193431	0.00609849
-0.00153398	0.0289959	-0.0371522	0.0404446	-0.0167989	-0.00662229	0.0162751
-0.0269756	0.015003	-0.0295197	0.0251797	-0.0396963	-0.00662229	0.013731
-0.00916645	0.00991473	-0.0231593	0.00737057	-0.0244314	0.00101018	0.00101018
0.00101018	0.00737057	-0.0142548	0.00864265	-0.0447847	0.0162751	0.0111868
-0.0142548	0.00101018	-0.0282476	0.0213634	-0.0307918	0.0162751	0.015003
-0.0282476	0.0111868	-0.0257035	0.030268	-0.0358801	0.0226355	-0.018071
-0.0358801	-0.000261901	-0.0231593	0.0251797	-0.0358801	0.015003	-0.00280606
-0.0320639	0.00228226	-0.0307918	0.00609849	-0.0396963	-0.00662229	-0.0142548
-0.0396963	0.00737057	-0.0320639	0.00609849	-0.0371522	0.013731	-0.0231593
-0.0447847	-0.000261901	-0.0244314	0.00991473	-0.0613217	0.0213634	-0.0193431
-0.0524171	-0.00407814	-0.0167989	0.015003	-0.0396963	0.00101018	-0.034608
-0.0625938	-0.000261901	-0.0167989	0.0175472	-0.0320639	-0.00535022	-0.034608
-0.049873	0.00737057	-0.0422405	0.0251797	-0.0447847	0.00228226	-0.0358801
-0.0511451	0.00228226	-0.0511451	0.030268	-0.0384243	0.0124589	-0.0282476
-0.0320639	-0.000261901	-0.0447847	0.030268	-0.0435126	0.0111868	-0.0396963
-0.0257035	0.0289959	-0.0447847	0.0239076	-0.0257035	0.0111868	-0.0244314
-0.0193431	0.013731	-0.0396963	0.00991473	-0.034608	0.00737057	-0.00407814
-0.0142548	0.0251797	-0.0447847	0.0124589	-0.0333359	0.0328121	-0.0117106
-0.0155268	0.0175472	-0.0409684	-0.000261901	-0.0384243	0.0251797	-0.0231593
-0.0142548	0.013731	-0.0396963	0.00101018	-0.0231593	0.0251797	-0.0206152
-0.0307918	0.0251797	-0.0307918	-0.000261901	-0.018071	0.00101018	0.00609849
-0.0320639	0.030268	-0.0320639	-0.00789437	-0.00789437	0.0162751	-0.00662229
-0.0371522	0.0188193	-0.0218872	0.00991473	-0.0358801	0.00609849	-0.0142548
-0.049873	0.0111868	-0.0244314	-0.00407814	-0.034608	-0.0142548	-0.0206152
-0.0575054	0.00228226	-0.0396963	-0.00407814	-0.0282476	-0.00535022	-0.00662229
-0.0753146	-0.00280606	-0.0307918	-0.00280606	-0.0142548	0.0111868	-0.0142548
-0.06641	0.00737057	-0.0282476	0.00101018	-0.00407814	0.0213634	-0.0167989
-0.0524171	0.00864265	-0.0371522	-0.00916645	-0.0104385	0.0226355	-0.0193431
-0.0358801	0.00609849	-0.0269756	-0.00153398	-0.0218872	0.0200914	-0.0244314
-0.0460567	-0.000261901	-0.0307918	-0.0206152	-0.034608	0.0417167	-0.0142548
-0.0269756	0.00228226	-0.0231593	-0.0282476	-0.0104385	0.0366284	-0.0117106
-0.0142548	-0.0193431	-0.0396963	-0.0129827	-0.000261901	0.0417167	-0.0117106
-0.0104385	-0.018071	-0.0562334	-0.0193431	-0.0142548	0.030268	-0.00662229
0.00609849	-0.00535022	-0.0447847	-0.00662229	-0.0142548	0.0315401	-0.0104385
0.00101018	-0.00407814	-0.0396963	-0.018071	0.00101018	0.0493492	-0.0142548
-0.0142548	-0.0129827	-0.0575054	-0.0218872	0.00609849	0.0366284	-0.0117106
-0.0129827	-0.0142548	-0.06641	-0.0193431	-0.00280606	0.0404446	0.00482641
-0.00407814	0.00355434	-0.0600496	-0.0142548	0.00355434	0.0251797	-0.0104385
-0.0244314	0.015003	-0.0714983	-0.0269756	-0.00407814	0.0289959	-0.0129827
-0.0409684	0.00609849	-0.0638658	-0.0167989	-0.0167989	-0.00153398	0.00609849
-0.0218872	-0.00407814	-0.0714983	-0.00280606	-0.0193431	-0.0282476	-0.0104385
-0.0244314	-0.00407814	-0.0613217	-0.00535022	-0.00535022	-0.0269756	-0.0320639
-0.0269756	0.0162751	-0.0651379	-0.000261901	-0.0155268	-0.0193431	-0.0295197
-0.0282476	0.015003	-0.0702262	-0.0129827	-0.00916645	-0.00407814	-0.0307918
-0.0244314	0.0340842	-0.0753146	-0.00789437	-0.00407814	-0.0142548	-0.0524171
-0.00916645	0.0328121	-0.0854912	-0.0231593	-0.00535022	0.0111868	-0.0320639
-0.0257035	0.0226355	-0.0613217	-0.0129827	0.00991473	0.013731	-0.034608
-0.0193431	0.015003	-0.0638658	-0.0231593	-0.0142548	0.013731	-0.0257035
-0.00535022	-0.0155268	-0.0765866	-0.0257035	-0.0257035	-0.00789437	-0.0206152
-0.00662229	-0.0155268	-0.0740425	-0.0231593	-0.0142548	-0.000261901	-0.0244314
-0.0167989	-0.0218872	-0.0536892	-0.0320639	-0.0307918	0.0162751	-0.0193431
-0.0142548	-0.0282476	-0.0460567	-0.0307918	-0.0473288	0.0200914	-0.0371522
-0.018071	-0.0396963	-0.049873	-0.0396963	-0.0562334	0.015003	-0.0307918
-0.0295197	-0.0307918	-0.0473288	-0.0396963	-0.0486009	0.00737057	-0.0206152
-0.0320639	-0.0142548	-0.0676821	-0.0600496	-0.0600496	0.00101018	-0.0167989
-0.0282476	-0.0206152	-0.0549613	-0.06641	-0.0702262	-0.000261901	-0.0396963
-0.0333359	0.00355434	-0.049873	-0.0727704	-0.0651379	-0.000261901	-0.0460567
-0.0358801	-0.00407814	-0.0613217	-0.0740425	-0.0740425	0.0226355	-0.0460567
-0.0333359	0.00737057	-0.0396963	-0.0689542	-0.0727704	0.0175472	-0.049873
-0.0295197	0.00991473	-0.0460567	-0.0702262	-0.0740425	0.0239076	-0.0396963
-0.0257035	-0.00280606	-0.0473288	-0.0587775	-0.0918516	0.0289959	-0.0422405
-0.0320639	-0.00407814	-0.0396963	-0.0536892	-0.110933	0.0289959	-0.0295197
-0.0320639	0.00737057	-0.034608	-0.0486009	-0.107117	0.0213634	-0.0371522
-0.0231593	-0.00153398	-0.034608	-0.0473288	-0.082947	0.0289959	-0.0473288
-0.0193431	-0.0231593	-0.0358801	-0.0231593	-0.0676821	0.0379005	-0.0460567
-0.00535022	0.00101018	-0.0486009	-0.00662229	-0.0740425	0.0315401	-0.0549613
-0.00916645	-0.000261901	-0.0396963	-0.0307918	-0.0804029	0.0455329	-0.0562334
-0.0142548	-0.0320639	-0.0333359	-0.0269756	-0.0638658	0.0684304	-0.0625938
-0.0129827	-0.0371522	-0.0460567	-0.0269756	-0.049873	0.0544375	-0.0638658
-0.0129827	-0.00535022	-0.0447847	-0.0295197	-0.0587775	0.0569816	-0.0447847
-0.0295197	-0.00407814	-0.0396963	-0.0244314	-0.0587775	0.06207	-0.0460567
-0.018071	-0.0206152	-0.0562334	-0.0129827	-0.0562334	0.0569816	-0.0600496
-0.00535022	-0.0231593	-0.0600496	-0.00407814	-0.0536892	0.0544375	-0.0409684
-0.00916645	-0.0257035	-0.0575054	0.0213634	-0.0422405	0.0366284	-0.0244314
-0.0193431	-0.00280606	-0.0562334	0.0264518	-0.0435126	0.0213634	-0.0549613
-0.0307918	-0.0269756	-0.0651379	0.0162751	-0.0396963	0.0213634	-0.0536892
-0.0396963	-0.0142548	-0.0753146	0.0379005	-0.049873	0.0289959	-0.0409684
-0.0244314	-0.0206152	-0.0575054	0.0315401	-0.0269756	0.0213634	-0.0295197
-0.0167989	-0.00535022	-0.0804029	0.0391725	-0.0333359	0.030268	-0.0244314
-0.00407814	-0.00407814	-0.0842191	0.0391725	-0.0562334	0.0239076	-0.0104385
-0.00407814	-0.0129827	-0.107117	0.0328121	-0.0524171	0.0111868	-0.0117106
0.00355434	-0.00153398	-0.098212	0.0366284	-0.0473288	0.00355434	-0.00662229
0.00101018	0.00482641	-0.0816749	0.0239076	-0.034608	0.0162751	0.00737057
-0.00407814	0.0111868	-0.0753146	0.0264518	-0.0244314	0.0111868	-0.00916645
-0.0104385	-0.000261901	-0.0778587	0.0251797	-0.0282476	-0.00153398	-0.0218872
-0.0193431	0.0124589	-0.0842191	0.0162751	-0.0307918	0.00355434	0.00737057
-0.0269756	0.00609849	-0.0753146	0.00609849	-0.0244314	-0.0117106	-0.0117106
-0.0371522	-0.0206152	-0.0778587	0.0251797	-0.0396963	-0.0117106	-0.0206152
-0.0244314	-0.0409684	-0.0854912	0.00991473	-0.0384243	-0.00280606	-0.0142548
-0.0447847	-0.0422405	-0.0765866	0.00482641	-0.0167989	0.00482641	-0.0409684
-0.0435126	-0.0358801	-0.0702262	0.013731	-0.0358801	0.00355434	-0.0333359
-0.0473288	-0.0244314	-0.0575054	0.0124589	-0.0473288	-0.00407814	-0.0117106
-0.0473288	-0.0371522	-0.0651379	0.013731	-0.0396963	-0.0142548	0.00228226
-0.0651379	-0.0358801	-0.0486009	0.0226355	-0.0257035	-0.0231593	-0.00535022
-0.034608	-0.00916645	-0.0600496	0.0162751	-0.0473288	-0.018071	-0.0307918
-0.0218872	-0.00662229	-0.0753146	0.0264518	-0.0473288	-0.00662229	-0.0231593
-0.0396963	-0.00280606	-0.0714983	0.0213634	-0.0473288	0.00101018	-0.00407814
-0.0257035	-0.000261901	-0.0651379	0.00991473	-0.0358801	0.00737057	-0.00916645
-0.0155268	-0.0117106	-0.0447847	0.0239076	-0.0371522	-0.00535022	-0.0167989
-0.0129827	-0.0206152	-0.0536892	0.015003	-0.0244314	-0.0104385	-0.0193431
-0.0129827	-0.0231593	-0.0562334	0.00991473	-0.0371522	-0.0231593	-0.0396963
-0.00153398	-0.0282476	-0.0511451	-0.0104385	-0.0575054	-0.0142548	-0.00280606
-0.0155268	-0.0193431	-0.0422405	0.0328121	-0.0625938	-0.0167989	0.0111868
0.00228226	-0.0295197	-0.0625938	0.0544375	-0.0651379	-0.0333359	-0.0104385
0.00355434	-0.0524171	-0.0740425	0.030268	-0.0804029	-0.0307918	-0.00789437
0.00864265	-0.0333359	-0.0562334	0.0315401	-0.0854912	-0.034608	0.00101018
-0.00535022	-0.0473288	-0.0702262	0.0200914	-0.0676821	-0.0295197	0.00864265
-0.000261901	-0.0562334	-0.0816749	0.0175472	-0.0804029	-0.0295197	-0.000261901
0.013731	-0.0511451	-0.0714983	-0.00280606	-0.0753146	-0.0384243	-0.0104385
0.015003	-0.0435126	-0.0765866	0.00737057	-0.0702262	-0.0511451	-0.0295197
0.0251797	-0.0358801	-0.0765866	-0.0155268	-0.0562334	-0.049873	-0.0409684
0.0175472	-0.0295197	-0.0969399	-0.00280606	-0.0447847	-0.0575054	-0.0358801
0.0200914	-0.0269756	-0.100756	0.00482641	-0.0409684	-0.0358801	-0.0371522
0.00355434	-0.0295197	-0.0956678	0.00991473	-0.0447847	-0.0333359	-0.0409684
-0.00280606	-0.0206152	-0.0969399	-0.00535022	-0.0575054	-0.0295197	-0.034608
-0.00280606	-0.0142548	-0.0880353	0.015003	-0.0524171	-0.0206152	-0.0295197
-0.00280606	-0.0155268	-0.0956678	-0.00407814	-0.0549613	-0.0333359	-0.0409684
0.00737057	-0.0371522	-0.0854912	-0.0129827	-0.0473288	-0.0358801	-0.0447847
0.00101018	-0.0257035	-0.0867633	0.0315401	-0.0842191	-0.0511451	-0.0549613
0.00991473	-0.0117106	-0.0867633	0.0251797	-0.114749	-0.0396963	-0.0575054
-0.000261901	-0.0142548	-0.0689542	0.0239076	-0.0880353	-0.0295197	-0.0460567
-0.0167989	-0.0206152	-0.0651379	0.015003	-0.0956678	-0.0193431	-0.0447847
-0.0295197	-0.0307918	-0.0765866	0.0251797	-0.0931237	-0.0244314	-0.0549613
-0.0257035	-0.0193431	-0.0842191	0.0315401	-0.0969399	-0.0396963	-0.0562334
-0.0269756	0.00101018	-0.0753146	-0.000261901	-0.119837	-0.0295197	-0.0358801
-0.0447847	0.00991473	-0.0905795	-0.00407814	-0.116021	-0.0129827	-0.0257035
-0.034608	0.0251797	-0.0854912	-0.0129827	-0.105844	-0.0193431	-0.0473288
-0.049873	0.0239076	-0.0740425	-0.0193431	-0.109661	-0.0358801	-0.0613217
-0.0422405	0.0162751	-0.098212	-0.0257035	-0.102028	-0.0536892	-0.0422405
-0.0371522	0.0404446	-0.112205	-0.0257035	-0.0867633	-0.0473288	-0.0562334
-0.0269756	0.0379005	-0.099484	-0.0244314	-0.0918516	-0.049873	-0.0396963
-0.0257035	0.0277238	-0.0969399	-0.034608	-0.0905795	-0.0613217	-0.034608
-0.0358801	0.0251797	-0.102028	-0.0269756	-0.108389	-0.0753146	-0.0435126
-0.0257035	0.0175472	-0.112205	-0.0257035	-0.0931237	-0.0600496	-0.0600496
-0.0155268	0.0111868	-0.0956678	-0.0307918	-0.0804029	-0.0536892	-0.0511451
-0.0167989	0.0111868	-0.0918516	-0.0435126	-0.0702262	-0.0575054	-0.049873
-0.0257035	0.0200914	-0.0804029	-0.034608	-0.0753146	-0.0651379	-0.0536892
-0.00407814	0.0239076	-0.099484	-0.0371522	-0.0727704	-0.0613217	-0.0511451
-0.00916645	0.015003	-0.105844	-0.0473288	-0.0651379	-0.0473288	-0.0460567
-0.0167989	0.0188193	-0.0714983	-0.0613217	-0.0702262	-0.0511451	-0.0384243
0.00991473	0.0200914	-0.0638658	-0.0651379	-0.0562334	-0.0460567	-0.0447847
0.00609849	0.0366284	-0.0575054	-0.0562334	-0.0702262	-0.049873	-0.0536892
0.0124589	0.0315401	-0.0396963	-0.0651379	-0.0854912	-0.0295197	-0.049873
0.013731	0.0200914	-0.0307918	-0.0676821	-0.0943957	-0.0167989	-0.0511451
0.0264518	0.015003	-0.0473288	-0.0702262	-0.0702262	-0.0244314	-0.0524171
0.015003	0.0251797	-0.0460567	-0.0600496	-0.0511451	-0.0155268	-0.0409684
0.0162751	0.0200914	-0.0575054	-0.0575054	-0.0409684	-0.0104385	-0.0295197
0.0277238	0.00737057	-0.0473288	-0.0587775	-0.0511451	-0.018071	-0.0486009
0.00737057	0.0366284	-0.0536892	-0.0447847	-0.0511451	-0.00662229	-0.0460567
0.00482641	0.0442609	-0.0511451	-0.049873	-0.0358801	-0.0117106	-0.0600496
-0.000261901	0.0379005	-0.0396963	-0.06641	-0.034608	-0.0142548	-0.0702262
-0.0167989	0.030268	-0.0269756	-0.0396963	-0.0295197	0.00609849	-0.0778587
-0.0167989	0.0582537	-0.0320639	-0.034608	-0.0218872	0.015003	-0.0549613
-0.0167989	0.0518933	-0.0549613	-0.0536892	-0.0167989	-0.0129827	-0.0676821
-0.0193431	0.06207	-0.0676821	-0.0562334	-0.0307918	-0.034608	-0.0842191
-0.0358801	0.0442609	-0.0536892	-0.0447847	-0.0193431	-0.0282476	-0.0651379
-0.034608	0.0379005	-0.0396963	-0.049873	-0.0257035	-0.0142548	-0.0549613
-0.0409684	0.0455329	-0.0422405	-0.0511451	-0.0231593	-0.0167989	-0.0587775
-0.00916645	0.0289959	-0.0371522	-0.0587775	-0.0206152	-0.0167989	-0.0549613
-0.00280606	0.015003	-0.0358801	-0.0575054	-0.00662229	-0.00789437	-0.0371522
0.00101018	0.00609849	-0.0358801	-0.0511451	-0.00662229	-0.0193431	-0.034608
0.015003	0.00609849	-0.0447847	-0.0613217	-0.0193431	-0.0167989	-0.049873
-0.00407814	0.00609849	-0.0384243	-0.0447847	-0.0244314	-0.0193431	-0.0536892
0.00864265	0.00101018	-0.0778587	-0.0409684	-0.0447847	0.00482641	-0.0473288
-0.00662229	-0.0129827	-0.0867633	-0.0307918	-0.0358801	0.0111868	-0.0460567
-0.00407814	-0.00535022	-0.0765866	-0.00280606	-0.0447847	0.015003	-0.049873
0.0175472	0.00609849	-0.0753146	-0.0193431	-0.0396963	0.030268	-0.049873
-0.00407814	0.0111868	-0.0536892	-0.0231593	-0.0549613	0.0188193	-0.0447847
-0.00280606	0.00737057	-0.0396963	-0.0282476	-0.0536892	0.0366284	-0.0473288
-0.0142548	-0.00916645	-0.0613217	-0.0193431	-0.0307918	0.0200914	-0.0447847
-0.0129827	-0.00280606	-0.0575054	-0.00280606	-0.0358801	0.0111868	-0.0193431
-0.0167989	0.015003	-0.0396963	0.00228226	-0.034608	0.013731	-0.0193431
-0.0193431	0.0379005	-0.034608	-0.00153398	-0.0167989	0.0366284	-0.00916645
-0.0244314	0.0417167	-0.0435126	-0.00662229	-0.0155268	0.030268	-0.0231593
-0.0206152	0.030268	-0.0447847	-0.00407814	-0.018071	0.0162751	-0.0333359
-0.0193431	0.0251797	-0.0435126	-0.0167989	-0.0117106	0.0340842	-0.0129827
-0.0142548	0.0213634	-0.0435126	-0.0129827	-0.0167989	0.00864265	0.00355434
-0.0282476	0.0175472	-0.0371522	-0.00153398	-0.0142548	0.0340842	-0.0167989
-0.0244314	-0.00535022	-0.0371522	-0.0117106	-0.0244314	0.046805	-0.0142548
-0.00916645	-0.00662229	-0.0511451	0.0124589	-0.0447847	0.0315401	-0.0104385
-0.0422405	-0.0129827	-0.049873	-0.00407814	-0.0384243	0.0315401	-0.00407814
-0.0447847	-0.00916645	-0.0575054	-0.0244314	-0.0435126	0.00991473	-0.0231593
-0.0460567	-0.00407814	-0.049873	-0.0193431	-0.034608	0.015003	-0.034608
-0.0638658	-0.0129827	-0.049873	-0.00916645	-0.0206152	0.0239076	-0.0384243
-0.0600496	-0.00407814	-0.0549613	0.00101018	-0.0320639	0.00101018	-0.0384243
-0.06641	-0.0142548	-0.0727704	-0.00789437	-0.0473288	0.013731	-0.034608
-0.0562334	-0.0193431	-0.0549613	-0.0193431	-0.0409684	0.00482641	-0.034608
-0.049873	-0.0142548	-0.049873	-0.00789437	-0.0257035	-0.00407814	-0.0333359
-0.0295197	0.00101018	-0.06641	0.00991473	-0.0269756	-0.0129827	-0.0447847
-0.0333359	-0.00662229	-0.0689542	-0.00407814	-0.0142548	-0.00153398	-0.0257035
-0.0307918	-0.00153398	-0.0804029	0.0111868	-0.0257035	0.00482641	-0.0193431
-0.0231593	0.0162751	-0.102028	0.030268	-0.0193431	-0.00407814	-0.0206152
-0.0167989	0.0277238	-0.110933	0.0264518	-0.0206152	0.0226355	-0.0117106
-0.00535022	0.0175472	-0.110933	0.0162751	-0.00916645	0.0264518	-0.0396963
-0.0104385	0.0251797	-0.0969399	0.013731	-0.0104385	0.0315401	-0.0333359
-0.0257035	0.0264518	-0.0880353	0.0328121	-0.0104385	0.0239076	-0.0307918
-0.0320639	0.0366284	-0.0804029	0.0213634	-0.0117106	0.0239076	-0.0282476
-0.0371522	0.0557096	-0.0956678	0.030268	-0.0333359	0.0404446	-0.0129827
-0.0536892	0.0658862	-0.082947	0.0340842	-0.0244314	0.0328121	-0.00153398
-0.0638658	0.0646141	-0.0753146	0.0404446	-0.0269756	0.015003	0.0162751
-0.0727704	0.046805	-0.0854912	0.0315401	-0.0218872	0.030268	0.0111868
-0.0804029	0.046805	-0.0689542	0.0340842	-0.0307918	0.0442609	0.0239076
-0.0753146	0.0404446	-0.0587775	0.0277238	-0.0295197	0.030268	0.0277238
-0.0727704	0.0353563	-0.0562334	0.0111868	-0.0333359	0.0366284	0.0264518
-0.049873	0.0417167	-0.0613217	-0.00280606	-0.034608	0.0582537	0.00737057
-0.0371522	0.046805	-0.0600496	-0.0244314	-0.0193431	0.0480771	-0.00407814
-0.0320639	0.0340842	-0.0536892	0.00101018	-0.0142548	0.0442609	-0.00662229
-0.0371522	0.0264518	-0.0562334	0.0124589	-0.00662229	0.0379005	-0.018071
-0.0320639	0.0175472	-0.0702262	-0.00280606	0.00482641	0.0340842	-0.0129827
-0.0117106	0.00991473	-0.049873	-0.00789437	0.0175472	0.0366284	-0.00535022
-0.0167989	0.00991473	-0.034608	-0.0142548	0.0175472	0.0455329	-0.00407814
-0.0167989	0.0264518	-0.0549613	-0.00535022	-0.0104385	0.0455329	0.013731
-0.034608	0.0162751	-0.0562334	0.00101018	0.00609849	0.030268	0.0340842
-0.0511451	0.013731	-0.0702262	0.0111868	0.00864265	0.0340842	0.0200914
-0.0358801	0.0340842	-0.0702262	0.00609849	0.00101018	0.0264518	0.013731
-0.0575054	0.0518933	-0.0854912	0.015003	0.00101018	0.013731	-0.00662229
-0.0575054	0.0429888	-0.0778587	0.00101018	0.00609849	0.015003	-0.0193431
-0.034608	0.0340842	-0.0575054	-0.0193431	-0.0155268	0.00991473	-0.00916645
-0.018071	0.0506213	-0.0549613	-0.0307918	-0.0231593	0.00355434	-0.00407814
-0.0409684	0.0506213	-0.0536892	-0.0358801	-0.0206152	0.0213634	0.0175472
-0.0447847	0.030268	-0.06641	-0.0307918	-0.00916645	0.0213634	0.00864265
-0.0257035	0.046805	-0.0740425	-0.0295197	0.015003	0.00609849	-0.00153398
-0.0117106	0.0506213	-0.0765866	-0.0295197	-0.0104385	0.0188193	-0.00153398
-0.00280606	0.0506213	-0.0714983	-0.0409684	-0.00407814	0.0162751	-0.000261901
-0.0193431	0.0836953	-0.0702262	-0.0269756	-0.00407814	0.00228226	-0.0142548
-0.0257035	0.0569816	-0.0918516	-0.0167989	-0.00280606	0.00482641	0.00228226
-0.0129827	0.0506213	-0.098212	0.013731	0.00101018	-0.00662229	-0.00407814
-0.0193431	0.0658862	-0.100756	0.013731	-0.00916645	0.00101018	0.0111868
-0.0167989	0.0557096	-0.104572	0.00482641	-0.0257035	-0.00280606	0.0175472
-0.0167989	0.0582537	-0.0854912	0.00355434	-0.0244314	-0.0206152	0.00228226
-0.0257035	0.0658862	-0.0867633	0.015003	-0.0104385	-0.00153398	-0.00153398
-0.0282476	0.0493492	-0.0905795	-0.00280606	-0.0142548	-0.00916645	0.00355434
-0.00535022	0.0353563	-0.0842191	-0.0117106	-0.00153398	-0.00407814	0.0251797
-0.0167989	0.0595258	-0.0753146	-0.00662229	-0.0129827	0.00101018	0.0277238
-0.0218872	0.0569816	-0.0778587	-0.0396963	-0.000261901	0.0124589	0.013731
-0.0206152	0.0607979	-0.0804029	-0.0447847	0.0251797	0.015003	-0.0129827
-0.0167989	0.0480771	-0.0918516	-0.0244314	0.0175472	-0.000261901	0.00228226
-0.0307918	0.0582537	-0.0854912	-0.034608	0.00991473	-0.00153398	0.0175472
-0.0282476	0.0480771	-0.0791308	-0.034608	0.00609849	-0.0142548	0.0213634
-0.0257035	0.0340842	-0.0791308	-0.00662229	0.015003	-0.00662229	0.00355434
-0.0396963	0.046805	-0.0753146	0.00482641	0.00864265	0.00609849	-0.00280606
-0.0409684	0.0455329	-0.0702262	0.0175472	0.0226355	-0.0206152	-0.00153398
-0.0409684	0.0289959	-0.0600496	0.0379005	0.0251797	-0.0231593	-0.0142548
-0.0358801	0.0442609	-0.0651379	0.0213634	0.0315401	-0.0333359	-0.00662229
-0.0371522	0.0557096	-0.0600496	0.015003	0.0315401	-0.00789437	0.00228226
-0.0104385	0.0340842	-0.0854912	-0.000261901	0.0289959	-0.000261901	0.0213634
-0.0142548	0.0582537	-0.0689542	0.00991473	0.0200914	-0.0104385	0.0277238
-0.00662229	0.0671583	-0.0600496	0.0175472	0.0315401	0.00737057	0.0264518
-0.0104385	0.0646141	-0.0804029	0.00991473	0.0366284	0.00991473	0.0340842
-0.00535022	0.0607979	-0.0842191	0.0200914	0.0239076	0.0239076	0.015003
-0.00280606	0.0607979	-0.0842191	0.0340842	0.0213634	0.0200914	0.0162751
-0.0104385	0.0709745	-0.0791308	0.013731	0.0162751	0.0111868	0.0188193
-0.000261901	0.0506213	-0.0804029	0.015003	0.00864265	0.00355434	0.0353563
-0.00535022	0.06207	-0.0804029	0.030268	-0.00407814	0.0162751	0.0239076
-0.00662229	0.0544375	-0.0778587	0.0277238	0.00609849	0.0188193	0.0188193
-0.00662229	0.0264518	-0.0893074	0.0264518	0.00101018	0.00609849	0.00228226
-0.0307918	0.030268	-0.0867633	0.00737057	-0.000261901	0.0251797	-0.0117106
-0.00662229	0.0340842	-0.0905795	0.00609849	-0.0155268	0.0315401	0.00101018
0.0162751	0.0213634	-0.0918516	0.0188193	-0.00280606	0.0340842	-0.00407814
0.00355434	0.0251797	-0.0740425	0.00864265	0.00991473	0.0277238	-0.00280606
-0.0117106	0.0429888	-0.0918516	0.00482641	-0.0129827	-0.000261901	-0.00662229
-0.000261901	0.0226355	-0.0854912	0.00609849	-0.00789437	0.0340842	0.0111868
0.00482641	0.0366284	-0.0854912	0.00355434	0.00609849	0.0264518	0.00737057
-0.0104385	0.0404446	-0.0753146	0.0124589	0.013731	0.0213634	0.0111868
0.00228226	0.0391725	-0.0854912	0.0315401	0.00355434	0.0328121	0.015003
-0.000261901	0.0264518	-0.107117	0.0251797	0.013731	0.0277238	0.0213634
0.00355434	0.0315401	-0.0905795	0.015003	0.00609849	0.015003	0.0404446
0.00737057	0.0251797	-0.0931237	0.0442609	0.00482641	-0.000261901	0.0417167
0.00609849	0.0239076	-0.0854912	0.0200914	0.00355434	0.00482641	0.0506213
0.013731	0.00991473	-0.0854912	0.00609849	0.015003	0.00991473	0.0366284
0.0162751	0.00101018	-0.1033	0.0175472	0.00355434	0.0213634	0.0328121
-0.00535022	0.00609849	-0.102028	0.0188193	-0.00789437	0.0213634	0.030268
-0.0282476	0.0213634	-0.0943957	0.013731	-0.0104385	0.015003	0.0340842
-0.0244314	0.0391725	-0.100756	0.0315401	-0.00407814	0.030268	0.0239076
-0.0358801	0.030268	-0.098212	0.0340842	-0.0142548	0.0315401	0.00101018
-0.0613217	0.046805	-0.100756	0.00737057	-0.0104385	0.0175472	-0.0206152
-0.049873	0.06207	-0.116021	0.015003	0.00101018	0.00101018	0.00609849
-0.0447847	0.0747907	-0.121109	0.0455329	0.00228226	-0.000261901	0.0175472
-0.0396963	0.0773349	-0.118565	0.0506213	0.00609849	-0.00280606	0.00609849
-0.0295197	0.0887836	-0.110933	0.0518933	0.00101018	-0.00407814	0.00991473
-0.0295197	0.0862395	-0.122381	0.0404446	0.015003	-0.0167989	0.00355434
-0.0104385	0.0735187	-0.121109	0.0493492	0.0417167	-0.0104385	0.0175472
-0.00407814	0.0887836	-0.109661	0.0569816	0.0417167	-0.000261901	0.013731
0.00609849	0.0875115	-0.102028	0.0251797	0.0353563	-0.00280606	0.0239076
0.0111868	0.078607	-0.114749	0.0175472	0.0480771	0.00355434	0.030268
0.00864265	0.0887836	-0.123654	0.0251797	0.0671583	0.0111868	0.0162751
0.0213634	0.104049	-0.112205	0.0557096	0.0557096	0.00991473	0.0366284
0.0353563	0.0849674	-0.126198	0.0671583	0.0569816	-0.00407814	0.0455329
0.0557096	0.0811511	-0.0893074	0.0480771	0.030268	0.00101018	0.0506213
0.0455329	0.0913278	-0.0905795	0.0175472	0.0353563	-0.00407814	0.0264518
0.0417167	0.106593	-0.0893074	0.0175472	0.0251797	-0.00407814	0.0353563
0.0544375	0.0938719	-0.100756	-0.0142548	0.0251797	-0.00407814	0.0417167
0.046805	0.0735187	-0.0740425	-0.0231593	0.0379005	-0.0155268	0.0493492
0.0379005	0.0964161	-0.0753146	-0.000261901	0.0366284	-0.00153398	0.0315401
0.0239076	0.118041	-0.0931237	0.00101018	0.0328121	-0.0218872	0.030268
0.015003	0.112953	-0.0969399	0.00737057	0.0264518	-0.0231593	0.0518933
0.0200914	0.100232	-0.104572	0.0239076	0.0417167	-0.0244314	0.0391725
0.030268	0.0862395	-0.100756	0.00991473	0.0531654	-0.0333359	0.0544375
0.0340842	0.0862395	-0.100756	0.015003	0.0722466	-0.0358801	0.0557096
0.013731	0.0824232	-0.108389	0.0213634	0.0455329	-0.0409684	0.0442609
0.0213634	0.0913278	-0.113477	0.0429888	0.0213634	-0.0231593	0.0442609
0.0213634	0.095144	-0.100756	0.0506213	0.0353563	-0.0231593	0.0277238
0.0200914	0.111681	-0.121109	0.046805	0.0429888	-0.0333359	0.0162751
0.0379005	0.114225	-0.117293	0.0531654	0.0379005	-0.034608	0.0162751
0.0404446	0.110409	-0.105844	0.0646141	0.0162751	-0.0384243	0.00991473
0.0328121	0.121858	-0.100756	0.0506213	0.030268	-0.0447847	0.015003
0.0239076	0.133306	-0.107117	0.0506213	0.0429888	-0.0409684	0.013731
0.013731	0.132034	-0.114749	0.0544375	0.0379005	-0.0460567	0.0277238
0.013731	0.106593	-0.110933	0.0417167	0.0213634	-0.0511451	0.0455329
0.0213634	0.0913278	-0.123654	0.0264518	0.0289959	-0.0447847	0.030268
0.0366284	0.0798791	-0.117293	0.0251797	0.0213634	-0.0193431	0.0340842
0.0226355	0.078607	-0.126198	0.0239076	0.0188193	-0.0473288	0.0404446
0.030268	0.0773349	-0.131286	0.0111868	0.0315401	-0.0511451	0.030268
0.0251797	0.105321	-0.126198	0.0315401	0.00228226	-0.0486009	0.015003
0.0429888	0.0875115	-0.132558	0.0188193	0.00101018	-0.0511451	0.0251797
0.0595258	0.0671583	-0.137646	0.0213634	0.0213634	-0.0600496	0.00355434
0.0646141	0.078607	-0.142735	0.0277238	0.00355434	-0.0575054	0.00101018
0.0569816	0.0646141	-0.118565	0.0340842	0.015003	-0.0422405	0.0111868
0.0544375	0.0607979	-0.126198	0.0340842	0.0315401	-0.0549613	0.0213634
0.0557096	0.0582537	-0.138918	0.0175472	-0.0104385	-0.0676821	0.0162751
0.0506213	0.0544375	-0.118565	0.013731	-0.00535022	-0.0511451	0.0175472
0.0582537	0.0264518	-0.117293	0.0213634	0.0175472	-0.0511451	0.0213634
0.0582537	0.0239076	-0.135102	0.00609849	0.0417167	-0.0613217	-0.00407814
0.0366284	0.00101018	-0.140191	-0.0142548	0.030268	-0.0702262	0.0277238
0.030268	-0.00535022	-0.130014	-0.00916645	0.0366284	-0.049873	0.0557096
0.0200914	-0.00280606	-0.137646	0.00355434	0.0518933	-0.0753146	0.0455329
0.0366284	-0.00916645	-0.149095	0.015003	0.0404446	-0.099484	0.0340842
0.0379005	-0.0155268	-0.147823	0.0277238	0.0518933	-0.0893074	0.0251797
0.0289959	-0.00535022	-0.138918	0.0251797	0.0595258	-0.0867633	0.0213634
0.0429888	-0.0142548	-0.142735	0.0264518	0.046805	-0.0676821	0.0226355
0.0417167	-0.0295197	-0.147823	0.0366284	0.0340842	-0.0702262	0.0213634
0.0366284	-0.0206152	-0.124926	0.0340842	0.0417167	-0.0740425	0.015003
0.0391725	-0.0257035	-0.118565	0.0200914	0.030268	-0.0778587	0.0175472
0.0289959	-0.0155268	-0.131286	0.0213634	0.0277238	-0.0791308	0.00355434
0.015003	-0.0167989	-0.145279	0.0111868	0.0264518	-0.06641	-0.00280606
0.030268	-0.00280606	-0.13383	-0.00280606	0.0353563	-0.06641	0.0111868
0.0379005	0.00101018	-0.150367	0.0175472	0.0518933	-0.0753146	0.0111868
0.0213634	-0.0206152	-0.141463	0.0124589	0.0379005	-0.0753146	-0.00280606
0.0213634	-0.0295197	-0.141463	0.00355434	0.0506213	-0.0727704	-0.00662229
0.0175472	-0.0307918	-0.142735	-0.00535022	0.0671583	-0.0740425	-0.0142548
0.00609849	-0.0269756	-0.140191	-0.00407814	0.0493492	-0.0727704	-0.00662229
-0.0117106	-0.0269756	-0.136374	-0.0104385	0.0315401	-0.0651379	0.0124589
-0.0206152	-0.0511451	-0.126198	-0.0104385	0.0595258	-0.0651379	0.00737057
-0.0231593	-0.0524171	-0.102028	-0.0142548	0.0455329	-0.0804029	0.00355434
-0.0307918	-0.0142548	-0.102028	-0.0104385	0.0353563	-0.0778587	0.013731
-0.0269756	0.00355434	-0.116021	0.0111868	0.0404446	-0.0765866	0.015003
-0.0193431	-0.0117106	-0.128742	-0.00153398	0.0353563	-0.0854912	0.0111868
-0.00916645	0.00101018	-0.141463	-0.00662229	0.0213634	-0.0893074	0.00991473
-0.0142548	-0.0129827	-0.138918	-0.0104385	-0.00407814	-0.0918516	0.00355434
-0.00535022	-0.0193431	-0.122381	-0.0117106	-0.0155268	-0.0867633	-0.00280606
-0.00280606	-0.0129827	-0.12747	0.00101018	0.00101018	-0.0956678	-0.0117106
-0.0104385	-0.0117106	-0.132558	0.00101018	-0.00280606	-0.0918516	-0.0167989
0.0175472	-0.018071	-0.131286	0.0239076	-0.0142548	-0.0943957	-0.00916645
0.0213634	-0.00916645	-0.126198	0.0328121	0.0175472	-0.102028	-0.0193431
-0.000261901	-0.00407814	-0.126198	0.0239076	0.0213634	-0.105844	-0.00280606
0.0111868	-0.0244314	-0.141463	0.0111868	0.0340842	-0.0727704	-0.0142548
-0.0269756	-0.00916645	-0.177081	0.0289959	0.0251797	-0.0854912	-0.018071
-0.0396963	0.00101018	-0.175809	0.0188193	0.0353563	-0.0931237	-0.0257035
-0.0333359	-0.00153398	-0.156728	0.0213634	0.0391725	-0.0918516	-0.0142548
-0.0460567	0.0124589	-0.146551	0.0264518	0.0417167	-0.0765866	-0.00407814
-0.049873	0.0239076	-0.141463	0.0366284	0.0480771	-0.0753146	0.00609849
-0.0613217	-0.00407814	-0.138918	0.0429888	0.0493492	-0.0804029	-0.00916645
-0.0676821	0.00101018	-0.119837	0.0455329	0.0607979	-0.0575054	-0.0142548
-0.0638658	0.0162751	-0.132558	0.0328121	0.0264518	-0.0562334	-0.0193431
-0.0307918	-0.00407814	-0.145279	0.013731	0.0366284	-0.0562334	0.00609849
-0.034608	0.00482641	-0.131286	0.0175472	0.0404446	-0.0651379	0.00101018
-0.0142548	0.00609849	-0.152911	0.00482641	0.030268	-0.0714983	-0.00407814
0.0162751	0.00355434	-0.152911	0.00991473	0.015003	-0.0651379	-0.0104385
0.0124589	0.0213634	-0.136374	-0.0193431	-0.00407814	-0.0613217	-0.00789437
0.00355434	0.013731	-0.128742	-0.0129827	0.0111868	-0.0575054	0.00737057
0.0239076	0.0213634	-0.145279	-0.00535022	0.0264518	-0.0600496	-0.0142548
-0.000261901	0.015003	-0.12747	-0.0104385	0.015003	-0.0473288	-0.00789437
-0.018071	0.0175472	-0.121109	0.00101018	-0.00789437	-0.0409684	-0.0117106
-0.0269756	0.00737057	-0.112205	-0.000261901	-0.000261901	-0.0409684	-0.000261901
-0.0269756	0.00609849	-0.113477	-0.0129827	0.00355434	-0.034608	-0.00662229
-0.0231593	-0.00662229	-0.12747	-0.0231593	0.00355434	-0.049873	-0.0155268
-0.0167989	-0.0167989	-0.150367	-0.018071	0.0200914	-0.0396963	-0.0282476
-0.00662229	-0.0167989	-0.161816	-0.0282476	0.0124589	-0.034608	-0.00280606
-0.0142548	-0.0142548	-0.179625	-0.0218872	0.00101018	-0.0193431	0.00482641
-0.0142548	-0.0104385	-0.208883	-0.0244314	0.00737057	0.00482641	0.015003
-0.00789437	-0.0129827	-0.187257	-0.0193431	0.0251797	-0.00535022	0.0111868
-0.00280606	0.013731	-0.177081	-0.0129827	0.0289959	-0.0142548	0.013731
0.015003	0.0353563	-0.163088	0.00609849	0.0315401	-0.0206152	0.0264518
0.0188193	0.0213634	-0.161816	0.013731	0.0366284	-0.0231593	0.013731
0.0251797	0.0264518	-0.156728	-0.0206152	0.0506213	-0.0193431	0.0188193
0.00737057	0.0391725	-0.140191	-0.0218872	0.0353563	-0.0155268	0.0289959
-0.0244314	0.0366284	-0.147823	-0.0193431	0.0239076	-0.0142548	0.030268
0.00737057	0.0226355	-0.12747	-0.0193431	0.0213634	-0.0218872	0.00991473
-0.00280606	0.0353563	-0.12747	-0.0244314	0.0239076	-0.0129827	0.0188193
-0.0244314	0.0455329	-0.126198	-0.0206152	0.0315401	-0.0257035	0.0124589
-0.0320639	0.046805	-0.114749	0.00101018	0.0340842	-0.0269756	0.013731
-0.034608	0.0455329	-0.122381	-0.00407814	0.0200914	-0.0269756	0.0188193
-0.0231593	0.046805	-0.122381	-0.000261901	0.0162751	-0.00916645	-0.000261901
-0.0282476	0.0353563	-0.107117	0.00991473	0.00991473	0.00609849	0.00609849
-0.0142548	0.0251797	-0.100756	-0.00407814	-0.00662229	-0.00789437	0.00864265
-0.0104385	0.0417167	-0.100756	-0.0142548	-0.00407814	0.00101018	0.0213634
-0.0142548	0.0429888	-0.0854912	-0.0104385	-0.0104385	-0.00280606	0.0251797
0.00737057	0.0607979	-0.0867633	-0.00535022	-0.0117106	-0.00916645	0.0264518
0.00609849	0.0544375	-0.0918516	-0.00280606	-0.0167989	-0.00153398	0.00355434
-0.00280606	0.0404446	-0.0969399	0.0124589	-0.0244314	0.00101018	0.0111868
-0.00280606	0.0709745	-0.0740425	0.00482641	-0.0282476	0.00737057	0.0277238
-0.0142548	0.06207	-0.0575054	0.00482641	-0.0257035	-0.000261901	0.0111868
-0.0193431	0.0671583	-0.0676821	0.0111868	-0.0396963	0.00482641	-0.00407814
-0.0155268	0.0811511	-0.0600496	0.0251797	-0.0320639	-0.00153398	-0.00407814
-0.0244314	0.0747907	-0.0804029	0.0289959	-0.0396963	0.00482641	0.00482641
-0.0307918	0.0582537	-0.0753146	0.0264518	-0.0549613	-0.00153398	0.00864265
-0.0562334	0.0557096	-0.0753146	0.0404446	-0.0409684	0.00991473	0.0175472
-0.0613217	0.0658862	-0.082947	0.0442609	-0.0193431	0.00228226	0.00609849
-0.0384243	0.0658862	-0.0918516	0.0353563	-0.0117106	0.00864265	0.00355434
-0.0447847	0.078607	-0.098212	0.0200914	0.00355434	0.0188193	0.013731
-0.0714983	0.06207	-0.099484	0.0328121	0.0200914	-0.00280606	0.0226355
-0.0422405	0.0518933	-0.0956678	0.0239076	0.0111868	0.00101018	0.0188193
-0.0257035	0.0658862	-0.0842191	0.0239076	-0.00662229	0.00101018	0.030268
-0.0295197	0.063342	-0.102028	0.0226355	-0.0155268	-0.0104385	0.0506213
-0.0244314	0.0697024	-0.100756	0.00864265	-0.0231593	-0.0167989	0.0366284
-0.0269756	0.0747907	-0.0854912	0.00101018	-0.034608	-0.0257035	0.0429888
-0.0257035	0.0671583	-0.0854912	-0.00153398	-0.0282476	-0.000261901	0.0455329
-0.0396963	0.0506213	-0.098212	0.0111868	-0.0257035	0.013731	0.0391725
-0.0358801	0.06207	-0.114749	0.0175472	-0.0447847	0.0162751	0.0353563
-0.0231593	0.0607979	-0.0931237	0.00228226	-0.0613217	0.0239076	0.0366284
-0.034608	0.0658862	-0.0854912	-0.00789437	-0.0549613	0.0213634	0.0544375
-0.034608	0.0747907	-0.0753146	0.00864265	-0.0486009	0.0289959	0.046805
-0.0295197	0.0862395	-0.06641	0.015003	-0.0587775	0.013731	0.0379005
-0.0193431	0.0671583	-0.0702262	0.00228226	-0.049873	0.0251797	0.030268
-0.0231593	0.0506213	-0.0689542	-0.0104385	-0.0524171	0.0315401	0.0175472
-0.0193431	0.0518933	-0.0587775	-0.0155268	-0.0396963	0.0277238	0.0200914
-0.0142548	0.0379005	-0.0600496	-0.00916645	-0.0486009	0.0340842	0.0239076
-0.0206152	0.0544375	-0.0943957	-0.0129827	-0.0587775	0.0175472	0.0251797
-0.0167989	0.0518933	-0.0842191	-0.00407814	-0.0651379	0.00737057	0.0200914
-0.0167989	0.0442609	-0.0702262	0.00737057	-0.0524171	0.00864265	0.0289959
-0.00535022	0.0353563	-0.049873	0.030268	-0.0447847	0.00991473	0.0124589
0.00101018	0.06207	-0.0511451	0.046805	-0.0600496	0.0111868	-0.00407814
0.013731	0.0658862	-0.049873	0.0340842	-0.0625938	0.00991473	-0.00280606
0.015003	0.0722466	-0.0613217	0.0480771	-0.0753146	0.00864265	0.00355434
0.00864265	0.0709745	-0.0460567	0.0582537	-0.0460567	-0.00662229	0.0124589
0.0188193	0.0569816	-0.0295197	0.0544375	-0.0409684	-0.00153398	0.0226355
-0.00407814	0.063342	-0.0447847	0.0582537	-0.0511451	-0.0117106	0.00101018
-0.00535022	0.0518933	-0.0511451	0.0569816	-0.0676821	-0.0104385	0.0111868
0.00864265	0.0531654	-0.0587775	0.0709745	-0.0638658	-0.0104385	0.00991473
-0.0142548	0.0544375	-0.0676821	0.0582537	-0.0460567	0.015003	0.00101018
-0.000261901	0.0595258	-0.0765866	0.0455329	-0.0460567	0.00609849	0.00864265
-0.000261901	0.0544375	-0.0880353	0.0582537	-0.0460567	0.00228226	-0.0104385
0.00101018	0.0480771	-0.0969399	0.0544375	-0.0371522	0.0289959	-0.0206152
0.00609849	0.06207	-0.0969399	0.0506213	-0.0307918	0.0277238	-0.0282476
0.00101018	0.0709745	-0.0956678	0.0544375	-0.0257035	0.0251797	-0.00916645
0.00991473	0.0569816	-0.0956678	0.0531654	-0.00789437	0.0289959	-0.00535022
0.0124589	0.0595258	-0.0714983	0.0417167	-0.0104385	0.0162751	0.015003
0.015003	0.0582537	-0.0727704	0.0417167	-0.0129827	0.0213634	0.0200914
0.00991473	0.0455329	-0.0638658	0.0493492	-0.0142548	0.00737057	0.0289959
0.0111868	0.0493492	-0.0600496	0.0557096	-0.0129827	0.013731	0.0264518
0.013731	0.06207	-0.0804029	0.0646141	-0.0295197	0.00991473	0.0200914
0.0162751	0.0607979	-0.0740425	0.0518933	-0.0231593	-0.00407814	0.0213634
-0.00407814	0.0455329	-0.06641	0.0671583	-0.0320639	-0.00662229	0.00482641
-0.0206152	0.0315401	-0.0511451	0.0836953	-0.0358801	-0.0104385	0.00609849
-0.0307918	0.0251797	-0.0562334	0.0964161	-0.0155268	-0.0231593	0.00355434
-0.0244314	0.0353563	-0.06641	0.0671583	-0.0117106	-0.0155268	0.00991473
-0.0409684	0.0506213	-0.0676821	0.0506213	-0.0206152	-0.0104385	-0.00535022
-0.0460567	0.0506213	-0.0702262	0.0518933	-0.0218872	-0.0117106	0.0111868
-0.0587775	0.0366284	-0.0600496	0.0417167	-0.0282476	-0.0167989	0.0188193
-0.0702262	0.0442609	-0.0753146	0.0518933	-0.018071	0.00609849	0.00101018
-0.0511451	0.0480771	-0.0676821	0.0518933	-0.0333359	0.00991473	0.00355434
-0.0536892	0.0480771	-0.0791308	0.0595258	-0.0193431	0.0111868	-0.0129827
-0.0511451	0.0684304	-0.0969399	0.0518933	-0.0396963	0.0251797	0.0124589
-0.0447847	0.0506213	-0.0969399	0.0722466	-0.0562334	0.0315401	0.015003
-0.0460567	0.0506213	-0.0740425	0.0747907	-0.0511451	0.0188193	0.00228226
-0.0384243	0.0773349	-0.0702262	0.06207	-0.034608	0.0213634	0.00609849
-0.0447847	0.0849674	-0.0651379	0.0607979	-0.0231593	0.0404446	0.030268
-0.0447847	0.0747907	-0.0562334	0.0595258	-0.00916645	0.0506213	0.0175472
-0.0396963	0.0595258	-0.0600496	0.0595258	-0.0129827	0.0506213	0.00609849
-0.0473288	0.0735187	-0.0536892	0.0417167	-0.0206152	0.0366284	0.013731
-0.049873	0.0773349	-0.0651379	0.0366284	-0.0129827	0.0417167	0.0353563
-0.0511451	0.0773349	-0.0689542	0.0264518	-0.0129827	0.0480771	0.00355434
-0.049873	0.0709745	-0.0638658	0.0455329	-0.00153398	0.0366284	0.00355434
-0.034608	0.0925999	-0.0753146	0.0417167	-0.0129827	0.0251797	0.0200914
-0.0282476	0.0849674	-0.102028	0.030268	-0.00535022	0.0404446	0.015003
-0.0269756	0.0747907	-0.116021	0.0264518	-0.00280606	0.0506213	0.013731
-0.0218872	0.0773349	-0.117293	0.0264518	-0.00916645	0.0442609	0.0251797
-0.0257035	0.0646141	-0.122381	0.0328121	-0.00407814	0.046805	0.0277238
-0.0257035	0.0557096	-0.1033	0.030268	0.00228226	0.0379005	0.0251797
-0.0142548	0.06207	-0.0880353	0.0417167	0.0277238	0.0366284	0.0213634
-0.0142548	0.063342	-0.098212	0.0277238	0.0251797	0.0239076	0.0124589
-0.00535022	0.0417167	-0.0943957	0.0366284	0.030268	0.0277238	0.00609849
-0.0167989	0.0531654	-0.0854912	0.0379005	0.0264518	0.0226355	-0.000261901
-0.0333359	0.0366284	-0.0854912	0.0239076	0.0366284	0.0162751	0.00101018
-0.0257035	0.0379005	-0.0893074	0.0264518	0.0353563	0.00737057	-0.0117106
-0.018071	0.0518933	-0.0880353	-0.000261901	0.0277238	0.0124589	-0.00535022
-0.0193431	0.0607979	-0.0778587	0.013731	0.00991473	0.0124589	-0.0307918
-0.0295197	0.0735187	-0.0905795	0.015003	0.0213634	0.00737057	-0.0257035
-0.0333359	0.0798791	-0.098212	0.030268	0.0277238	0.0111868	-0.0244314
-0.0307918	0.0684304	-0.109661	0.0366284	0.0289959	0.0239076	-0.0269756
-0.0218872	0.0697024	-0.121109	0.0442609	0.0264518	0.0239076	-0.0193431
-0.0206152	0.0671583	-0.107117	0.0557096	0.0251797	0.0239076	0.00737057
-0.0358801	0.0607979	-0.121109	0.0518933	0.0226355	0.0455329	0.013731
-0.0295197	0.0671583	-0.117293	0.0493492	0.0162751	0.0366284	0.0213634
-0.0167989	0.0697024	-0.108389	0.0340842	0.015003	0.013731	0.0188193
-0.0333359	0.0747907	-0.109661	0.0277238	0.00101018	0.013731	0.00737057
-0.0295197	0.063342	-0.0931237	0.030268	0.013731	0.0175472	0.0213634
-0.0142548	0.0684304	-0.0905795	0.0328121	0.0111868	0.00991473	-0.000261901
-0.0231593	0.0684304	-0.0918516	0.0366284	0.0162751	0.00991473	-0.00789437
-0.0409684	0.0569816	-0.0880353	0.0340842	-0.000261901	0.0315401	0.0200914
-0.0231593	0.0595258	-0.098212	0.0557096	-0.00407814	0.0315401	0.0251797
-0.0333359	0.06207	-0.0867633	0.0582537	-0.00789437	0.030268	0.0111868
-0.0562334	0.0709745	-0.0956678	0.0671583	0.00101018	0.0162751	0.015003
-0.0549613	0.0518933	-0.105844	0.0671583	-0.00153398	0.013731	0.0213634
-0.06641	0.0709745	-0.121109	0.0506213	-0.0167989	-0.00407814	0.0366284
-0.0727704	0.0684304	-0.141463	0.0277238	-0.00916645	-0.00916645	0.0315401
-0.0753146	0.0913278	-0.144007	0.0162751	-0.0142548	-0.00916645	0.0175472
-0.0918516	0.0900557	-0.142735	0.015003	0.00101018	-0.00280606	0.00609849
-0.0905795	0.0709745	-0.146551	-0.0167989	0.013731	0.0213634	0.00737057
-0.0905795	0.06207	-0.142735	-0.00280606	0.0239076	0.015003	0.0213634
-0.0791308	0.0709745	-0.113477	0.0175472	0.00609849	0.0175472	0.00737057
-0.0727704	0.0811511	-0.0931237	0.0226355	0.00737057	0.00609849	0.0124589
-0.0371522	0.0925999	-0.0854912	0.0251797	0.0213634	0.0124589	0.0111868
-0.034608	0.0735187	-0.0816749	0.0455329	0.00355434	0.015003	-0.0129827
-0.0447847	0.0671583	-0.0740425	0.0518933	-0.00407814	0.0111868	-0.00535022
-0.0473288	0.0671583	-0.0714983	0.046805	-0.00407814	-0.00407814	-0.00280606
-0.0524171	0.0569816	-0.0791308	0.0379005	-0.0104385	-0.00535022	-0.00407814
-0.0396963	0.0582537	-0.0613217	0.015003	-0.0167989	-0.000261901	-0.00407814
-0.0600496	0.06207	-0.0714983	0.0162751	-0.00407814	-0.00407814	0.00101018
-0.0575054	0.0684304	-0.0753146	0.0162751	-0.0193431	-0.000261901	0.00864265
-0.0511451	0.0722466	-0.06641	0.0175472	-0.0257035	0.00609849	0.00482641
-0.0435126	0.0697024	-0.0867633	0.0239076	-0.034608	0.0213634	-0.00407814
-0.0447847	0.0646141	-0.0727704	0.0226355	-0.0282476	0.030268	-0.00535022
-0.0473288	0.0709745	-0.0702262	0.0239076	-0.0307918	0.0417167	0.00609849
-0.0396963	0.0480771	-0.06641	0.0277238	-0.0167989	0.0391725	0.00355434
-0.0575054	0.0366284	-0.0600496	0.0518933	-0.00280606	0.0506213	0.00737057
-0.0511451	0.046805	-0.0562334	0.0607979	-0.00153398	0.0722466	0.0226355
-0.0422405	0.0340842	-0.0396963	0.0658862	-0.00280606	0.0671583	-0.00280606
-0.034608	0.0391725	-0.0460567	0.0671583	0.00228226	0.0722466	0.00482641
-0.0333359	0.0328121	-0.0409684	0.0607979	0.00609849	0.0722466	0.0213634
-0.0396963	0.0226355	-0.0396963	0.0569816	0.00101018	0.0709745	-0.00407814
-0.0473288	0.00991473	-0.0295197	0.046805	0.00101018	0.0671583	-0.0282476
-0.0575054	0.0239076	-0.0269756	0.0557096	0.00101018	0.06207	-0.0193431
-0.0575054	0.0391725	-0.0333359	0.0557096	0.00864265	0.0557096	-0.00916645
-0.0600496	0.0353563	-0.0396963	0.0658862	-0.00280606	0.0569816	-0.0155268
-0.0778587	0.0264518	-0.0651379	0.0671583	-0.0142548	0.0671583	-0.00535022
-0.0600496	0.0417167	-0.0714983	0.0722466	-0.00407814	0.0607979	-0.00280606
-0.0549613	0.0417167	-0.099484	0.0709745	-0.00789437	0.0493492	0.00609849
-0.0473288	0.0289959	-0.0943957	0.0760628	-0.00280606	0.0429888	0.0162751
-0.0587775	0.0442609	-0.110933	0.06207	0.00355434	0.0493492	-0.00280606
-0.0651379	0.0404446	-0.117293	0.0773349	-0.00280606	0.0442609	0.0162751
-0.049873	0.0391725	-0.105844	0.0824232	0.00101018	0.0506213	0.0200914
-0.034608	0.030268	-0.0956678	0.06207	0.0200914	0.0595258	0.0264518
-0.0104385	0.0442609	-0.0740425	0.0544375	0.015003	0.0544375	0.0175472
-0.0231593	0.0506213	-0.0740425	0.0417167	0.013731	0.0735187	0.0200914
-0.0320639	0.0531654	-0.0702262	0.0480771	0.00609849	0.0773349	0.0277238
-0.0269756	0.0455329	-0.0842191	0.0671583	0.0264518	0.0671583	0.0188193
-0.0409684	0.0277238	-0.0714983	0.0582537	0.0213634	0.0569816	0.013731
-0.0384243	0.0213634	-0.0651379	0.0391725	0.013731	0.0569816	0.013731
-0.0333359	0.0226355	-0.0676821	0.0289959	0.0162751	0.0557096	0.00737057
-0.0384243	0.030268	-0.0638658	0.0353563	0.0200914	0.0289959	0.00864265
-0.0371522	0.0544375	-0.0702262	0.0353563	0.015003	0.0379005	0.0239076
-0.0638658	0.0506213	-0.0804029	0.0315401	0.00737057	0.0366284	0.0379005
-0.0536892	0.0493492	-0.0956678	0.0455329	0.0188193	0.0251797	0.0213634
-0.06641	0.0722466	-0.0931237	0.0417167	-0.00407814	0.00864265	0.0213634
-0.0473288	0.0862395	-0.0765866	0.06207	0.0162751	0.0200914	0.0111868
-0.0447847	0.0747907	-0.0931237	0.0531654	0.00355434	0.0506213	0.00609849
-0.0447847	0.0658862	-0.06641	0.0582537	0.00991473	0.0518933	0.00609849
-0.034608	0.0582537	-0.0549613	0.06207	0.0162751	0.046805	0.0175472
-0.0435126	0.06207	-0.0613217	0.0544375	0.0200914	0.0366284	0.015003
-0.0307918	0.0747907	-0.0447847	0.0773349	0.0188193	0.0557096	0.0188193
-0.0269756	0.0607979	-0.0384243	0.078607	0.0111868	0.0607979	0.0162751
-0.0282476	0.0404446	-0.049873	0.0671583	0.0213634	0.0557096	0.0340842
-0.0244314	0.0569816	-0.0511451	0.0671583	0.0264518	0.0569816	0.0366284
-0.0333359	0.0607979	-0.06641	0.0582537	0.013731	0.0518933	0.0315401
-0.0269756	0.0557096	-0.0943957	0.063342	0.015003	0.0862395	0.0251797
-0.0422405	0.0697024	-0.0956678	0.0646141	0.015003	0.0849674	0.0277238
-0.0320639	0.0747907	-0.108389	0.0722466	-0.0155268	0.063342	0.0379005
-0.0295197	0.0798791	-0.1033	0.0862395	-0.00916645	0.0493492	0.0455329
-0.0307918	0.0646141	-0.0956678	0.0964161	-0.0206152	0.06207	0.0379005
-0.0409684	0.0671583	-0.0893074	0.0862395	-0.0193431	0.0722466	0.0277238
-0.0435126	0.0798791	-0.0778587	0.0925999	-0.0155268	0.0722466	0.0251797
-0.034608	0.0709745	-0.0714983	0.078607	-0.00153398	0.0747907	0.00609849
-0.0396963	0.0722466	-0.06641	0.0773349	-0.00407814	0.0684304	0.0162751
-0.0295197	0.0747907	-0.0842191	0.0722466	-0.00916645	0.0697024	0.015003
-0.034608	0.063342	-0.102028	0.0671583	0.00355434	0.0684304	0.00991473
-0.0511451	0.0518933	-0.100756	0.0569816	-0.0142548	0.0925999	0.00609849
-0.0600496	0.0506213	-0.0893074	0.0518933	-0.0142548	0.0824232	0.0124589
-0.0562334	0.0493492	-0.0943957	0.06207	-0.00916645	0.0722466	0.0162751
-0.0651379	0.0646141	-0.114749	0.0455329	-0.0155268	0.0760628	0.00101018
-0.06641	0.0760628	-0.118565	0.0569816	-0.034608	0.0684304	0.00864265
-0.0676821	0.06207	-0.104572	0.0429888	-0.0142548	0.0760628	0.00228226
-0.0511451	0.0506213	-0.114749	0.0366284	-0.00662229	0.0913278	0.00737057
-0.049873	0.0442609	-0.118565	0.0442609	-0.0206152	0.0798791	0.0162751
-0.0651379	0.0429888	-0.108389	0.0531654	-0.0333359	0.0798791	0.0188193
-0.0765866	0.0404446	-0.107117	0.0544375	-0.0257035	0.0773349	0.00991473
-0.06641	0.0518933	-0.0931237	0.0480771	-0.00789437	0.0773349	0.0188193
-0.0587775	0.0506213	-0.0867633	0.046805	-0.0104385	0.0709745	0.0200914
-0.0753146	0.0569816	-0.1033	0.0697024	-0.00662229	0.0735187	0.00609849
-0.06641	0.0455329	-0.0956678	0.06207	-0.00789437	0.06207	0.0213634
-0.0409684	0.0480771	-0.0854912	0.0518933	-0.0104385	0.06207	0.0162751
-0.0562334	0.0582537	-0.0905795	0.0544375	0.00355434	0.0671583	0.0175472
-0.0575054	0.0569816	-0.0918516	0.0671583	0.00737057	0.0862395	0.0200914
-0.0676821	0.0671583	-0.0867633	0.0722466	-0.00280606	0.0887836	0.0200914
-0.0511451	0.0671583	-0.0893074	0.0811511	-0.0155268	0.0989602	0.0239076
-0.0473288	0.0798791	-0.0880353	0.06207	-0.00153398	0.0964161	0.0239076
-0.0473288	0.0658862	-0.105844	0.0569816	-0.0129827	0.095144	0.00991473
-0.0447847	0.0684304	-0.107117	0.0607979	-0.0104385	0.095144	0.0111868
-0.0307918	0.0557096	-0.107117	0.0607979	0.0162751	0.0824232	0.0239076
-0.018071	0.0429888	-0.100756	0.0455329	-0.0104385	0.0925999	0.00991473
-0.018071	0.030268	-0.0880353	0.0582537	-0.0307918	0.101504	0.015003
-0.0142548	0.030268	-0.082947	0.0607979	-0.00535022	0.0811511	0.00991473
-0.00407814	0.0200914	-0.034608	0.0506213	-0.0193431	0.106593	0.013731
-0.0142548	0.0162751	-0.0307918	0.0391725	-0.0384243	0.101504	0.0175472
-0.0206152	0.0213634	-0.0447847	0.0518933	-0.0129827	0.0938719	-0.0142548
-0.0193431	0.0353563	-0.0486009	0.0379005	-0.00789437	0.0913278	-0.0206152
-0.0104385	0.0557096	-0.0524171	0.00228226	-0.0244314	0.095144	0.00482641
-0.0129827	0.0747907	-0.0613217	0.0124589	-0.0307918	0.0913278	0.015003
-0.0257035	0.0773349	-0.0536892	0.030268	-0.0104385	0.0709745	0.013731
-0.0142548	0.0518933	-0.0460567	0.0404446	-0.0295197	0.0875115	0.015003
-0.00916645	0.0569816	-0.0765866	0.0239076	-0.0257035	0.115497	0.0162751
-0.00280606	0.0722466	-0.0791308	0.0315401	-0.0295197	0.107865	0.0188193
0.013731	0.0722466	-0.0804029	0.0557096	-0.0396963	0.0913278	0.00101018
0.00355434	0.06207	-0.100756	0.0671583	-0.0396963	0.0747907	-0.0142548
-0.0104385	0.0709745	-0.0956678	0.0595258	-0.0358801	0.0811511	-0.0104385
-0.0193431	0.0773349	-0.0956678	0.0582537	-0.0244314	0.0747907	0.030268
-0.00535022	0.0798791	-0.0714983	0.0404446	-0.0384243	0.0697024	0.0175472
0.00609849	0.0747907	-0.0791308	0.0455329	-0.0371522	0.063342	0.00991473
-0.0142548	0.0557096	-0.0778587	0.0480771	-0.0282476	0.0773349	0.00101018
-0.0193431	0.0455329	-0.0753146	0.0544375	-0.0320639	0.106593	0.0213634
-0.0155268	0.046805	-0.0740425	0.00864265	-0.0384243	0.0900557	0.0315401
-0.0104385	0.06207	-0.0791308	0.00737057	-0.0473288	0.0747907	0.0239076
-0.00153398	0.0544375	-0.0893074	0.0264518	-0.0447847	0.0900557	0.0175472
0.00737057	0.0391725	-0.0778587	0.00864265	-0.0409684	0.0976882	0.0251797
-0.0117106	0.0557096	-0.06641	-0.00280606	-0.0384243	0.101504	0.0239076
0.00101018	0.0671583	-0.0549613	-0.0142548	-0.0206152	0.12949	0.0175472
0.00609849	0.0595258	-0.0753146	-0.000261901	-0.0142548	0.132034	0.0162751
0.00737057	0.0480771	-0.049873	0.00355434	-0.0167989	0.116769	0.013731
0.0162751	0.0557096	-0.0447847	0.0239076	-0.0142548	0.110409	0.00991473
0.00609849	0.0442609	-0.0613217	0.0251797	-0.0129827	0.120586	0.00609849
0.00101018	0.0595258	-0.0651379	0.00609849	0.00101018	0.128218	-0.00535022
-0.000261901	0.0607979	-0.0651379	0.00482641	0.013731	0.111681	-0.00407814
-0.00280606	0.0607979	-0.0765866	0.0277238	-0.000261901	0.118041	-0.0167989
-0.00280606	0.0569816	-0.0842191	0.015003	-0.00916645	0.106593	-0.00662229
-0.00535022	0.0607979	-0.0562334	0.0200914	-0.00407814	0.125674	0.00737057
-0.0193431	0.0658862	-0.0333359	0.0200914	-0.00789437	0.111681	0.0264518
-0.0193431	0.0595258	-0.034608	0.013731	-0.00280606	0.102776	0.0239076
-0.0167989	0.0582537	-0.0676821	0.00737057	0.00991473	0.121858	0.015003
-0.0206152	0.046805	-0.0676821	0.00991473	0.00737057	0.12949	0.0200914
-0.00535022	0.0480771	-0.0740425	-0.0117106	0.00737057	0.12313	0.0213634
0.00228226	0.0417167	-0.0956678	-0.0142548	-0.0117106	0.119314	0.0429888
0.0111868	0.0506213	-0.0893074	-0.000261901	-0.0231593	0.137123	0.0264518
0.00991473	0.0646141	-0.0931237	-0.00535022	-0.0307918	0.149843	0.0251797
-0.00153398	0.0455329	-0.0854912	-0.000261901	-0.00153398	0.132034	0.0417167
-0.00407814	0.0506213	-0.0804029	-0.00789437	0.00737057	0.116769	0.0429888
-0.0307918	0.0544375	-0.0702262	-0.00789437	0.00991473	0.121858	0.0391725
-0.0282476	0.0735187	-0.0600496	-0.00407814	0.0188193	0.118041	0.0417167
-0.0231593	0.0747907	-0.0702262	-0.0129827	0.00482641	0.0964161	0.0531654
-0.0257035	0.0773349	-0.0536892	-0.00916645	0.00609849	0.0964161	0.0353563
-0.0447847	0.0811511	-0.0244314	-0.0117106	0.0264518	0.0913278	0.0480771
-0.0269756	0.0849674	-0.0295197	-0.0231593	0.046805	0.0964161	0.0862395
-0.0282476	0.0976882	-0.034608	-0.0231593	0.0417167	0.095144	0.0722466
[truncated: 1,415 more rows]

## Sheet: Rat4-Decision making
Trial 1	Trial 2	Trial 3	Trial 4	Trial 5	Trial 6	Trial 7
-0.45821	0.971606	-4.22738	0.156204	7.19843	0.0811511	-3.39417
-1.39192	0.850759	-3.97805	0.25797	7.85228	0.0811511	-3.03671
-1.93764	0.719735	-3.96152	-0.123654	7.01144	0.0760628	-2.03432
-2.75304	0.689205	-3.06979	0.0124589	6.87024	0.0646141	-0.797855
-3.0418	-0.144007	-2.81283	-0.289024	6.86133	0.0671583	0.952525
-2.80265	-0.431497	-2.64746	-0.248317	6.88168	0.0773349	1.60383
-2.43756	-0.7457	-3.18428	0.204543	6.49624	0.0684304	0.523835
-2.37014	-1.19729	-3.9259	0.647226	7.00635	0.0773349	-0.762237
-2.12845	-1.66032	-4.13706	0.193094	6.7532	0.0607979	-1.29269
-1.71121	-1.63488	-4.61918	-0.309377	6.799	0.0607979	-1.2787
-1.33086	-1.47206	-4.97282	0.270691	7.52281	0.0773349	-0.594323
-0.687184	-2.10301	-4.05438	0.993232	6.34105	0.0582537	-0.000261901
-0.121109	-3.11813	-4.2859	0.855847	6.12861	0.0506213	0.899098
0.885105	-3.32166	-4.34059	0.250338	6.13625	0.0506213	1.23111
1.86588	-3.41198	-4.60392	-0.364076	6.1795	0.0531654	0.896554
2.72835	-4.03148	-4.34187	-0.395878	6.20875	0.0607979	0.186734
2.62531	-4.36985	-3.84321	-0.687184	6.24183	0.0595258	0.12949
2.07704	-5.1013	-3.66385	-0.969586	5.90982	0.0595258	1.41429
1.53387	-5.3926	-3.29876	-1.01284	5.55491	0.0595258	2.90389
1.09627	-5.19543	-2.87262	-1.43771	5.57144	0.0493492	3.87322
1.17641	-5.24377	-2.51262	-1.5293	4.81074	0.0569816	4.36042
2.01853	-5.73861	-1.7163	-1.00012	4.41004	0.0493492	4.12127
2.69273	-6.52221	-1.16549	-1.23545	3.9559	0.0735187	3.82106
2.76269	-7.21295	-1.3016	-1.04082	3.46997	0.0900557	3.56792
2.87336	-8.01945	-1.82697	-0.88054	3.40637	0.0811511	3.05273
2.30602	-9.07018	-1.90075	-0.864003	4.15053	0.0709745	2.62912
2.05287	-10.411	-1.79008	-1.21637	4.88961	0.0722466	3.05909
2.40778	-10.4148	-1.8664	-1.8028	5.25215	0.0760628	3.56283
2.54771	-9.89958	-1.63488	-1.91983	5.42388	0.0722466	4.10219
2.49937	-8.78905	-0.930152	-1.8982	4.74841	0.0849674	3.92537
3.3046	-7.25111	-0.477291	-2.24548	3.69385	0.0836953	3.57301
3.88212	-7.15189	-0.273759	-2.46428	3.64297	0.0913278	2.74107
3.4229	-7.55387	0.0557096	-2.44393	3.28933	0.0925999	2.21316
3.14559	-6.67486	0.312669	-3.35346	3.44453	0.0798791	2.32128
2.85556	-6.41154	0.498393	-3.99586	3.12778	0.0849674	2.22969
2.83266	-6.27288	0.661219	-3.45777	3.41018	0.0976882	2.02616
2.74234	-6.43062	0.690477	-3.40562	3.92156	0.0925999	1.5644
3.49287	-6.42044	1.00214	-2.98583	3.64679	0.0684304	1.89641
3.48015	-6.43062	0.8762	-2.70852	3.23082	0.0747907	2.72326
3.38856	-6.90892	1.43337	-2.48463	2.63549	0.0824232	3.15195
3.9152	-5.64448	1.5097	-2.34089	2.52863	0.0607979	2.38616
4.14417	-5.89253	0.892737	-2.16534	2.49937	0.0722466	1.9104
4.08057	-5.98666	1.04157	-1.93509	1.79973	0.0684304	1.96256
4.09456	-6.55656	1.06447	-1.82188	1.75139	0.0722466	1.73104
4.93159	-6.67995	0.39281	-1.20492	2.40778	0.0722466	1.89641
6.05483	-6.63542	0.676484	-0.271215	2.87845	0.0671583	2.04906
6.21257	-6.60744	0.83931	1.05302	3.31859	0.0671583	3.05909
5.63759	-7.13535	0.640866	1.89641	3.6646	0.063342	3.28043
5.36918	-6.88857	0.456414	2.22333	3.49159	0.0569816	2.161
4.58813	-6.11514	0.573446	1.90277	3.77527	0.0607979	1.65344
3.91774	-5.03769	0.0811511	1.80227	4.05131	0.0658862	1.7056
4.05004	-4.84815	0.577262	1.65344	4.16452	0.0518933	1.8786
4.54488	-4.25537	1.21457	1.48934	3.98516	0.06207	1.80227
4.27774	-3.80759	1.15097	1.24765	4.4889	0.0569816	2.07068
4.52071	-3.67275	0.960158	1.59492	4.14417	0.0455329	2.61513
4.56396	-2.82937	1.20185	1.63309	4.17724	0.0379005	3.10234
4.37315	-2.0534	1.25401	1.27182	4.3388	0.0506213	3.09979
4.43293	-1.90329	1.26164	1.36977	4.64537	0.0506213	2.48029
4.7306	-1.44662	1.38503	1.99817	4.99901	0.0607979	2.11902
3.84905	-1.17693	2.04778	2.46884	5.25215	0.0557096	2.00199
3.31605	-1.48987	2.23478	2.6393	5.41879	0.0569816	2.0974
3.22573	-1.79517	1.96892	2.16736	6.04593	0.0531654	1.86333
3.46488	-2.58513	2.53499	2.05033	6.16042	0.06207	1.43083
4.46728	-2.54696	3.3046	1.8557	5.82713	0.0671583	1.51606
4.72551	-2.19714	3.75237	1.17896	5.50021	0.0747907	2.31111
4.37569	-2.05213	3.72057	0.983055	5.15293	0.06207	2.57697
4.28919	-1.48478	3.97371	0.537827	5.0995	0.0353563	2.46375
4.49908	-0.248317	3.80834	-0.0842191	5.40607	0.0506213	2.28948
5.05116	0.363553	4.38205	0.139667	4.6301	0.0531654	1.9104
5.6325	0.369913	4.5347	-0.236869	3.95972	0.0569816	2.34164
5.77498	-0.32337	4.48636	-0.514182	3.49923	0.0646141	2.84029
5.93271	-1.66923	4.35025	-0.778774	3.02856	0.06207	2.53499
6.58529	-2.45792	4.48763	-0.922519	2.74107	0.030268	2.23987
6.49116	-2.49481	3.83633	-1.10951	2.4116	0.0391725	1.80991
5.94671	-2.2353	3.43181	-0.885629	2.43831	0.0569816	1.64326
5.9289	-2.44138	3.57428	-0.766053	2.48792	0.0544375	1.81245
5.11477	-2.43629	3.30842	-0.364076	2.13937	0.0595258	1.95874
4.48763	-2.37269	3.3593	0.546732	1.47153	0.0824232	2.58587
4.10346	-2.01905	3.2728	1.08737	1.09373	0.0862395	2.80467
4.32862	-1.72393	2.94078	1.54913	0.522562	0.0735187	2.91407
3.947	-1.46442	2.43704	1.11535	0.299949	0.0697024	3.62771
3.15068	-1.45552	1.94475	1.66489	0.679028	0.0697024	4.25103
2.9764	-1.3792	1.95747	2.50955	0.634505	0.0747907	4.9354
2.74743	-1.28125	2.02998	2.60877	0.224896	0.063342	5.00537
2.34672	-0.981035	2.66474	2.44213	0.209631	0.0747907	4.58049
1.97909	-0.688457	3.25372	2.59096	0.00482641	0.0824232	3.54629
1.38885	-1.05736	2.90771	2.66093	-0.0880353	0.0697024	2.25895
1.21585	-1.3105	2.4116	3.22955	-0.378069	0.0582537	1.51606
0.871112	-0.90471	2.34291	3.43817	-0.584146	0.0658862	0.960158
-0.210155	-0.852555	2.27676	3.82615	-0.633757	0.0747907	0.38645
-1.32831	-1.54075	2.3658	4.54742	-0.487468	0.078607	-0.117293
-1.91474	-1.26216	2.43577	4.4024	0.0315401	0.0773349	-0.1033
-1.82824	-0.960681	2.67365	3.75619	0.176557	0.0646141	0.078607
-1.71121	-0.905982	2.6711	4.33244	0.404259	0.0607979	0.207087
-2.18697	-0.68464	2.09485	4.49145	0.481856	0.0569816	0.843126
-2.0852	-0.144007	2.15846	3.64933	0.132034	0.0557096	0.755353
-2.17679	0.506025	2.62149	3.22319	0.465319	0.0760628	0.537827
-2.50753	1.16242	2.51337	2.5986	0.874928	0.0607979	1.03775
-3.02399	1.26037	2.52227	2.61004	1.02249	0.0671583	1.47026
-3.13466	0.630689	2.49428	3.09089	1.12426	0.063342	2.04906
-2.25566	-0.423864	2.04142	2.98658	1.22729	0.0506213	1.54786
-2.12082	-1.24817	1.84807	2.82375	1.54023	0.0442609	1.16496
-2.08902	-1.35375	1.66489	3.49159	1.65853	0.0506213	1.6827
-1.40082	-1.00648	1.52623	4.06785	1.62291	0.0671583	2.19026
-0.459482	-0.730435	1.12807	4.26756	1.33288	0.0595258	2.09104
-0.118565	-0.422592	0.699381	4.41131	1.3774	0.06207	1.54786
0.502209	0.201999	0.242705	4.69498	1.38885	0.0595258	1.44991
0.972878	0.474223	0.0417167	5.19109	1.33288	0.0773349	1.18532
0.878745	1.2909	0.0595258	5.42007	1.07719	0.0747907	0.299949
0.677756	2.1839	0.0607979	5.53201	1.10136	0.0646141	-0.278847
0.866024	2.42814	-0.0117106	6.13116	0.631961	0.0697024	-0.467115
0.989415	2.66983	-0.399695	6.55603	0.158748	0.0773349	-0.918703
0.525107	3.11124	-0.227964	6.0383	-0.105844	0.0582537	-1.69594
0.0111868	2.96114	0.419524	5.65794	-0.099484	0.0544375	-2.4859
-0.0422405	2.9357	0.030268	5.7877	0.464047	0.0671583	-2.81537
0.540372	3.12269	-0.00662229	5.11604	1.10263	0.0557096	-3.34583
0.400443	3.08707	0.408075	4.87307	1.51478	0.0658862	-3.83685
0.279595	2.52863	0.751537	4.66572	1.84171	0.0760628	-3.7071
0.960158	2.68001	1.23493	3.41273	2.3569	0.078607	-3.62823
1.26291	3.1952	2.1063	3.45979	2.61513	0.0671583	-3.83558
1.44482	3.02983	2.07068	3.37838	3.24863	0.0722466	-3.51629
1.58348	3.04255	1.47917	2.63676	3.51449	0.0506213	-2.65509
1.32397	2.30347	1.14206	2.30729	3.08326	0.0607979	-2.1081
1.09245	1.47281	0.631961	2.43704	2.98149	0.0709745	-2.2493
1.01613	0.886377	0.443694	2.16227	2.73344	0.0684304	-2.67036
1.14715	0.376273	0.334295	2.17372	2.61004	0.0811511	-1.9847
1.00977	0.259242	0.687933	2.27676	2.89881	0.0595258	-1.55347
1.48044	0.0518933	0.61288	2.50701	2.83266	0.0697024	-1.46824
2.12411	-1.01411	-0.00662229	2.40906	1.64962	0.0671583	-1.52676
2.67619	-1.62979	-0.121109	1.66235	1.07592	0.0607979	-1.20238
2.87591	-1.76464	-0.315737	1.03139	1.18786	0.06207	-0.890717
3.01075	-2.15644	-0.472203	1.02885	0.597615	0.0595258	-0.902166
3.47124	-2.83573	-0.855099	1.04793	0.408075	0.0544375	-1.34231
3.65951	-3.33692	-0.889445	0.822773	0.803692	0.0455329	-1.96435
3.37838	-3.02908	-0.888173	0.728639	0.825317	0.030268	-2.72251
3.25244	-3.29495	-0.772414	0.942348	0.798604	0.0391725	-3.30258
3.04891	-3.63586	-0.624853	0.830406	0.553092	0.0404446	-3.88646
3.03365	-3.23134	-0.726619	0.985599	0.663763	0.0557096	-4.64462
3.13796	-3.01636	-0.45821	1.56694	0.265603	0.0569816	-4.47162
3.44962	-3.93989	-0.412415	2.04778	0.871112	0.0391725	-4.08618
3.66078	-4.31388	-1.18584	2.16863	1.59365	0.0455329	-3.68547
3.8147	-4.13706	-1.18457	1.72086	1.83789	0.0544375	-3.43615
4.01442	-3.75417	-1.14768	1.45245	1.68524	0.0531654	-3.33311
4.23703	-4.07219	-1.97071	1.22984	1.4957	0.0353563	-3.04689
4.24339	-4.04929	-2.2493	1.13698	1.56185	0.0353563	-2.88788
4.55251	-4.37621	-2.08011	1.26291	1.6509	0.030268	-2.63092
4.4482	-4.25918	-2.46173	1.44355	1.68906	0.0239076	-2.54696
4.38714	-4.08491	-2.76449	1.82772	1.68651	0.0251797	-2.43756
4.54742	-4.25791	-2.64491	2.27549	1.56058	0.0277238	-2.22386
5.05371	-4.36095	-2.34979	2.50955	1.35577	0.0277238	-1.57255
5.24197	-5.14455	-1.77736	2.86446	1.72849	0.015003	-0.984851
5.40353	-5.84292	-1.69467	3.5959	1.90277	0.0264518	-0.792767
6.29907	-5.87091	-1.4517	4.12127	2.30729	0.013731	-0.881813
6.51024	-6.31359	-1.17312	3.77527	2.68637	0.0188193	-0.91107
6.18204	-6.01083	-1.17821	3.64806	2.98531	0.0213634	-1.14259
6.03194	-5.68518	-0.9963	2.83266	3.1634	0.0239076	-1.57128
5.4824	-6.2996	-0.636301	2.5757	3.55011	0.030268	-2.50626
6.33215	-6.53111	-0.403511	3.13032	3.74983	0.06207	-3.33184
6.90331	-6.28815	-0.215243	2.97259	4.04113	0.0569816	-3.44887
6.05611	-6.38864	-0.0193431	2.69655	4.63901	0.0404446	-3.95134
5.9149	-5.95741	0.493305	2.99803	5.31067	0.0544375	-4.81635
5.59434	-6.222	1.00214	3.0222	5.57017	0.0404446	-5.30865
6.32451	-6.84277	1.09245	3.1405	5.70374	0.0340842	-5.67119
6.04974	-6.46878	1.49952	3.67859	5.66685	0.0429888	-5.7526
6.08282	-6.30341	1.77556	3.93301	4.82855	0.0175472	-6.12023
6.68197	-6.5044	2.04524	3.89103	4.22686	0.0200914	-6.07062
6.78119	-6.32885	2.20171	4.24848	3.96481	0.0315401	-6.48914
6.93638	-5.4702	1.34941	4.14544	4.18615	0.0353563	-7.62892
7.14882	-4.92321	0.156204	4.02332	4.79929	0.0442609	-7.80701
7.50628	-4.94738	-0.729163	4.0653	5.71137	0.0455329	-7.68107
8.04945	-5.06695	-1.15404	3.6646	5.82459	0.0531654	-7.2791
8.15758	-5.54907	-1.19729	4.14544	5.42007	0.0417167	-7.29945
7.41596	-5.8073	-1.07898	4.46728	5.00155	0.030268	-7.11881
6.99617	-5.3926	-0.967042	4.34262	4.95067	0.0379005	-7.47372
7.00889	-5.0695	-0.899622	4.62883	4.56014	0.0455329	-7.7345
7.12338	-5.0695	-0.743156	5.53328	4.83618	0.0442609	-7.98256
6.73794	-4.54286	-0.636301	5.74826	5.09569	0.0277238	-7.88461
6.70359	-3.6524	-1.2558	5.52692	5.07152	0.0340842	-7.9533
6.96691	-3.37509	-1.42499	5.13003	5.66176	0.0391725	-7.06666
7.8103	-3.42343	-0.557432	5.41879	6.31052	0.0455329	-7.32871
7.36889	-3.71473	-0.217787	5.52565	6.50897	0.06207	-7.80319
7.9655	-3.8254	-0.281391	5.48113	6.40084	0.0582537	-7.58058
8.07108	-3.27078	-0.0511451	5.63632	6.46699	0.0480771	-7.98128
8.01638	-2.94131	0.261786	5.90854	6.05992	0.0366284	-8.14793
7.15009	-3.03671	-0.0307918	5.61215	6.079	0.0315401	-7.99273
6.53822	-2.76449	-0.624853	5.8284	6.03194	0.0417167	-7.475
5.59688	-2.4859	-1.21001	5.79278	6.2431	0.0493492	-7.35288
5.47858	-2.54315	-1.61071	4.94431	6.2749	0.0557096	-7.09719
5.93271	-2.5317	-1.07898	4.71152	5.77752	0.0417167	-7.27274
5.33992	-2.85862	-0.970858	4.54869	5.88819	0.0366284	-7.6569
5.49639	-2.92477	-1.07262	4.47873	6.96055	0.06207	-6.96489
5.18855	-2.72124	-0.717714	5.1313	7.15518	0.046805	-6.48532
4.55887	-2.92095	-0.239413	4.99138	7.38797	0.0455329	-7.09465
4.61357	-3.46922	0.142211	4.43166	7.14119	0.0493492	-6.55274
4.09202	-3.95261	0.387722	4.51562	6.89949	0.046805	-6.6456
3.51704	-3.73127	0.369913	5.27759	6.48352	0.0557096	-7.43811
3.23336	-4.11925	0.397899	4.89851	5.68466	0.0480771	-7.35669
3.21047	-3.79869	0.0709745	4.89724	5.61851	0.0557096	-7.38086
2.53754	-3.09777	-0.150367	5.16311	6.60183	0.0544375	-6.67995
2.21443	-2.94767	0.0251797	4.80438	7.692	0.0582537	-6.38228
1.93711	-2.17297	0.143483	5.2636	9.24393	0.0722466	-5.47783
1.71068	-1.96944	0.167653	5.86911	10.4257	0.0531654	-6.15712
1.64581	-2.43884	0.228712	5.95052	9.52506	0.0518933	-6.83133
1.64962	-3.26569	0.623057	5.92254	9.05312	0.0684304	-6.755
1.39775	-3.39926	0.779522	6.27745	9.15871	0.0811511	-6.82751
1.60637	-3.51374	0.872384	7.04324	8.99334	0.0658862	-7.05394
2.1699	-3.16901	0.868568	6.66416	8.75291	0.0544375	-7.80447
2.1699	-2.81792	0.90673	5.98741	9.64337	0.0557096	-7.43175
1.86333	-2.68053	1.12171	6.22911	9.54669	0.0569816	-6.95981
2.0516	-2.48463	1.58984	6.34614	9.42203	0.0544375	-6.68885
2.27294	-1.98089	1.82517	6.42374	9.30754	0.0557096	-6.98779
2.02998	-2.07757	1.69033	5.87165	9.72987	0.0646141	-6.54384
1.24638	-3.11813	2.34672	5.90982	8.945	0.0646141	-5.79967
0.280868	-3.7389	2.49428	5.56635	8.78471	0.0811511	-5.2107
-0.572697	-3.95261	2.27549	5.08551	8.64351	0.0671583	-4.84434
-1.56874	-3.74399	2.26149	4.97611	8.89157	0.0544375	-4.92575
-1.98852	-3.21608	2.88736	5.0359	8.8127	0.06207	-4.79727
-1.66032	-3.42343	3.73583	5.05752	8.03928	0.078607	-4.2172
-1.30541	-3.76943	3.22827	4.73696	8.25426	0.0671583	-4.07091
-1.14259	-3.49975	2.42686	4.98883	8.6944	0.06207	-4.17904
-1.29397	-2.7276	2.39252	4.82346	9.21849	0.0646141	-4.39148
-1.40082	-2.02032	3.17866	4.38841	9.03913	0.0773349	-4.24773
-1.82824	-1.66287	3.67859	4.53343	10.0072	0.0671583	-3.59388
-1.86513	-1.37029	3.88085	5.01046	9.07729	0.0582537	-3.38018
-1.54711	-0.936512	4.15435	5.03844	8.53539	0.046805	-2.85862
-1.30796	-0.930152	4.41512	5.29667	7.70472	0.0582537	-2.3587
-0.864003	-0.636301	4.6301	5.42515	6.68451	0.0798791	-2.0623
-0.25595	0.387722	4.41258	5.07915	6.46826	0.0747907	-1.47587
-0.48874	0.799876	3.71548	5.64777	6.67815	0.06207	-1.1693
-0.691001	0.971606	3.51068	5.68975	6.52169	0.0557096	-1.33849
-0.310649	0.916907	4.04876	5.6465	6.44536	0.06207	-1.77227
-0.0842191	1.0492	4.34643	5.33484	5.45696	0.0862395	-1.63997
0.148571	1.30998	4.31845	5.78006	5.00791	0.0709745	-1.66796
0.526379	1.5275	4.53852	5.9925	4.68735	0.0697024	-1.72902
1.0721	1.54277	4.58685	6.08536	4.12127	0.0607979	-1.53566
1.27309	1.90022	4.58431	5.72664	4.07802	0.0569816	-1.00393
1.3545	2.35817	5.24961	6.02939	3.95209	0.046805	-0.930152
1.53259	2.20552	5.5918	5.71773	3.11379	0.0544375	-1.19602
1.37486	2.03125	5.81823	5.71519	3.02983	0.0671583	-1.17185
1.2451	1.71959	5.97469	5.80805	3.04128	0.0544375	-0.899622
0.989415	1.47026	6.07519	6.22275	2.78813	0.06207	-1.45806
0.762985	1.19295	5.52183	6.64508	2.82757	0.0671583	-1.98725
0.527651	1.53895	5.91872	6.86896	2.86573	0.0773349	-1.07898
0.60652	1.8786	5.6465	6.70359	3.17866	0.0582537	-0.600683
0.988143	1.58348	5.77625	6.06119	3.74092	0.0518933	-0.539623
1.44609	1.44609	6.31052	7.26204	4.17852	0.078607	-1.10951
1.65598	1.47535	6.55476	6.74048	3.78799	0.0595258	-1.12224
1.60256	1.73485	6.30925	6.33596	3.41781	0.0404446	-0.45821
1.94347	2.51337	6.68324	6.42246	3.2728	0.0697024	-0.0816749
1.71577	2.89499	6.51914	6.72649	2.93188	0.06207	-0.158
0.859663	3.17612	6.08282	7.13101	2.53117	0.0531654	-0.280119
0.788427	3.45725	5.52692	6.87024	2.95223	0.0607979	0.111681
1.00977	4.28664	4.84381	6.54331	3.02856	0.0506213	1.0721
1.30616	4.10474	4.93413	6.08282	3.14559	0.0671583	1.45118
1.46644	2.79195	5.4506	5.82713	3.33258	0.0671583	1.24638
1.53514	2.03634	5.57526	5.88183	3.16721	0.0709745	0.820229
1.64835	1.90404	6.08664	5.69865	3.46361	0.0684304	0.948709
1.24129	1.49061	6.58529	6.01285	3.97626	0.0569816	0.925811
0.513658	1.03648	6.68197	5.84876	4.00043	0.0429888	1.46644
-0.267398	0.859663	6.34487	5.43024	3.31096	0.0315401	1.84425
0.28214	0.708286	5.93144	5.74572	2.70672	0.0429888	1.94856
1.52114	0.296132	6.26218	5.46204	2.69782	0.0391725	3.02856
2.14701	0.481856	5.80932	6.15024	2.92552	0.0569816	3.46488
2.43068	0.335567	5.07406	6.14642	3.24227	0.0709745	3.40128
2.64312	0.0836953	4.01442	5.70628	3.4	0.06207	3.38347
2.46375	0.311397	3.44834	5.41752	3.63534	0.0544375	4.09456
2.52481	0.955069	3.57555	5.36918	3.93428	0.046805	3.84014
2.30474	0.779522	3.88848	5.546	4.19378	0.06207	3.52212
1.62291	0.483128	4.01951	4.97738	4.61484	0.0658862	2.69146
1.29599	0.168925	2.89117	4.88706	4.63519	0.0569816	1.7921
2.07195	-0.657927	2.47902	5.2547	4.6848	0.0518933	1.66235
2.56298	-0.666831	2.55662	5.8284	5.33356	0.0531654	1.43592
2.52863	-0.25595	2.334	5.97851	6.09554	0.0518933	0.817685
2.63549	-0.0524171	2.59605	6.54458	5.46713	0.0213634	0.147299
2.60877	-0.238141	3.09343	6.75956	5.7966	0.0353563	0.0544375
2.76905	-1.26471	3.15577	7.12847	6.09554	0.0455329	0.479312
2.74234	-1.80025	3.34276	8.48578	6.09936	0.0391725	0.596343
2.85047	-2.33453	3.23209	9.1727	6.07646	0.0455329	1.35323
2.91407	-3.01254	3.40509	8.98189	6.24437	0.046805	1.86588
3.06418	-2.87516	3.15322	8.18938	6.23801	0.0480771	2.2157
3.60863	-2.32689	2.82757	8.34712	5.31321	0.0417167	2.22333
4.06657	-1.87658	3.34403	7.58769	5.15547	0.030268	2.02362
4.13527	-1.83842	3.95081	8.05327	5.72409	0.0366284	1.95492
4.43166	-2.38287	4.17852	7.97567	6.093	0.030268	2.02743
4.60721	-4.14088	4.27519	7.55334	6.36013	0.0213634	1.58348
4.66572	-6.23599	4.16071	8.29115	5.97596	0.030268	1.24638
4.78911	-7.54115	3.92156	8.27334	5.6325	0.0239076	1.34178
4.8489	-7.84772	3.47124	8.12832	4.32862	0.0340842	1.69033
4.74459	-7.24602	3.16976	8.36493	4.96212	0.0315401	1.65598
4.51689	-6.35938	2.36835	8.62698	5.31703	0.0251797	1.25401
4.40113	-4.89522	1.97273	9.00224	4.76749	0.0175472	1.56312
4.58813	-4.85451	1.73231	9.03786	4.85399	0.0391725	1.43592
4.63647	-4.88886	1.5644	9.12818	5.37809	0.0213634	0.679028
4.75858	-5.1013	1.44609	8.31913	5.55999	0.00991473	0.5391
4.2841	-5.83783	1.33033	8.1614	4.96212	0.0353563	-0.0575054
4.57413	-6.74101	0.691749	8.62443	5.1542	0.0353563	-0.511638
4.43039	-7.84644	0.475496	7.76832	5.00155	0.0340842	-0.614676
4.85653	-8.00291	0.520018	7.505	4.63392	0.00864265	-0.285208
5.08678	-7.88842	-0.0740425	6.93893	4.71661	0.0111868	-0.00407814
5.23561	-7.12263	-0.623581	6.7443	4.42784	0.0213634	-0.213971
5.62741	-6.37338	-0.257222	7.16409	5.27123	0.0162751	-0.0524171
5.80551	-6.55528	0.0964161	6.89695	5.12749	0.0200914	0.366097
5.34247	-6.35048	0.579806	7.13992	4.97993	0.015003	0.376273
5.38954	-6.27924	0.97415	7.40196	5.12494	0.0175472	0.64977
5.58416	-6.14822	1.19549	7.61313	4.86798	-0.00535022	0.620513
5.56381	-5.05805	1.27563	8.29496	5.41879	0.0251797	-0.100756
5.33229	-4.35077	1.15606	8.60662	5.30558	0.030268	-0.0549613
5.07406	-3.94879	1.5275	8.80888	4.39095	0.015003	0.452598
5.38318	-3.47304	1.49189	8.59009	3.68877	0.0213634	0.387722
5.29795	-3.98187	2.07959	8.585	2.83011	0.030268	0.570901
5.86911	-3.95007	2.59223	8.22373	2.3658	0.0251797	0.911819
5.69102	-2.64746	2.71308	9.08365	2.45231	0.0188193	1.07973
5.63759	-1.99107	3.2817	8.80125	2.53372	0.0251797	0.4844
5.98614	-2.16152	3.25753	7.21242	2.33527	0.0264518	-0.189802
5.73936	-2.38032	2.17118	6.65271	2.71435	0.0391725	-0.108389
5.82204	-2.0394	1.73104	6.7672	2.64821	0.0340842	0.238889
5.91618	-1.97071	2.04397	6.49116	2.36708	0.0264518	0.768074
5.52565	-1.64124	1.85825	7.22006	1.89514	0.0455329	1.1357
5.03844	-0.206339	1.44609	7.05214	1.70051	0.0379005	0.979239
4.44311	1.8557	1.27309	6.72649	2.06051	0.0353563	1.0721
3.87322	3.72566	1.81881	6.81935	2.95223	0.0442609	1.09881
3.78036	4.71279	2.28439	6.9491	3.03237	0.0429888	0.677756
3.45216	3.57428	1.88369	7.60931	2.69146	0.0429888	0.448782
3.19011	2.45358	1.42065	7.53808	2.30347	0.0289959	0.12949
3.14559	1.71959	2.02362	7.04705	1.9104	0.0213634	0.22108
2.67238	1.34687	1.33033	6.64508	1.93966	0.0200914	-0.258494
1.8328	1.09373	1.1904	6.61836	2.00708	0.0391725	-0.754605
1.01358	1.35323	1.07083	6.09808	1.77556	0.0264518	-0.7457
0.860935	1.70432	0.694293	6.60056	0.732455	0.0366284	-1.12096
1.11281	1.62164	0.696837	6.69978	-0.140191	0.0404446	-2.11573
1.47153	1.20821	0.783339	6.2431	-0.621036	0.046805	-2.90187
1.30998	0.844398	0.457686	6.11717	-0.679552	0.0379005	-3.2695
1.14079	0.174013	0.902914	5.59307	-0.978491	0.00991473	-2.93876
1.1179	-0.365349	1.55167	4.8171	-1.50513	0.00101018	-1.93764
0.498393	-0.696089	1.55295	4.87562	-1.7888	0.00609849	-1.03446
-0.716442	-0.258494	0.776978	5.59052	-1.86513	0.0111868	-0.721531
-2.05849	0.359736	-0.0142548	5.33865	-2.15389	0.00228226	-1.49114
-2.28492	1.18532	-0.554888	5.14911	-2.1717	0.0340842	-2.23022
-2.13354	2.20679	-0.773686	4.69244	-1.57001	0.0366284	-2.8459
-2.62838	3.05654	-1.02174	4.90742	-1.35375	0.015003	-2.81919
-2.89424	2.74743	-1.19474	6.26091	-1.03701	0.0226355	-2.73142
-2.35106	2.49683	-1.21637	6.1566	-0.614676	0.00864265	-2.55841
-1.32195	2.33782	-1.05736	6.44409	-0.623581	0.0213634	-2.58767
-1.04464	2.04651	-1.03065	6.54204	-1.10951	0.0175472	-2.05976
-1.44026	2.24369	-0.928879	6.2978	-1.53184	0.00355434	-1.64124
-1.56746	2.32764	-0.207611	6.25201	-1.57255	-0.00280606	-1.32322
-1.25199	1.99436	-0.491284	6.54331	-1.83969	0.0162751	-0.922519
-1.64506	1.93711	-0.250861	6.18077	-2.46937	0.0213634	-0.949233
-2.1081	1.91931	0.662491	6.40211	-2.93622	0.0251797	-1.51531
-1.93891	1.64581	1.42828	6.66925	-3.22625	0.0251797	-1.4746
-1.96435	1.87351	1.69287	7.02797	-3.34837	0.0315401	-0.159272
-1.70103	1.9562	1.74249	6.95165	-3.12703	0.0340842	0.400443
-1.58909	1.63436	2.04524	6.26473	-4.04547	0.0264518	0.672668
-1.57764	1.23111	2.32001	5.88565	-4.65734	0.00737057	0.47804
-1.32195	1.36213	2.38616	5.59307	-4.16505	0.0111868	0.0175472
-1.34231	1.90022	2.32128	5.63378	-3.29367	0.00737057	-0.154183
-1.17693	2.25259	2.21952	6.14515	-2.82682	0.0340842	-1.10443
-0.64775	3.16594	2.32637	5.84494	-2.15644	0.046805	-1.2469
-0.520542	3.65315	2.64566	5.61215	-1.84223	0.0366284	-0.951777
-0.688457	3.57301	2.60496	6.00013	-1.81297	0.030268	-0.248317
-0.507821	2.97259	2.14955	7.09921	-1.50259	0.0277238	0.818957
0.0709745	3.00566	1.38885	7.73907	-1.27107	0.0518933	0.559453
0.586166	3.15831	1.41047	7.75051	-1.12987	0.0417167	0.106593
1.35323	3.23209	1.75775	8.86994	-0.294112	0.0442609	-0.398423
1.60637	3.00439	1.49061	9.66372	0.434789	0.0366284	-0.925063
2.04524	3.28425	1.39266	9.55305	0.315214	0.0289959	-1.57001
2.76778	3.7282	1.99309	9.60902	0.433517	0.0239076	-1.5611
3.47124	3.5781	2.15082	9.69807	-0.212699	0.00991473	-1.73792
4.30064	2.83902	1.78319	9.31772	-0.514182	0.030268	-2.32562
5.37809	2.76397	2.12665	9.87234	-0.0918516	0.0315401	-2.62838
5.75335	3.03365	2.71181	9.97665	0.217264	0.0340842	-2.56604
6.95165	2.91661	2.96623	8.86613	0.658675	0.0251797	-2.70089
6.43264	2.40142	3.15831	8.31405	0.892737	0.0200914	-2.9464
6.46826	1.8786	2.94714	7.43631	0.813869	0.0379005	-2.11318
6.70359	1.7145	2.77287	6.8626	0.804964	0.0340842	-1.49495
7.26204	1.00468	2.79704	6.61455	1.05811	0.030268	-1.30669
7.46175	0.00609849	3.29061	5.98996	0.997048	0.0226355	-1.52803
7.32691	-0.692273	3.35294	5.733	0.368641	0.015003	-2.34598
7.7238	-1.25708	3.22191	5.85893	-0.0269756	0.00864265	-2.54188
7.7467	-2.9006	3.23845	5.49385	0.57599	0.013731	-2.10555
7.42741	-5.17508	3.1405	5.12622	1.6051	0.030268	-1.36647
5.8831	-5.35953	3.1863	5.08424	2.09104	0.0226355	-0.853827
4.37823	-4.91812	3.06799	5.44296	2.4345	0.00864265	-1.18711
3.95081	-4.73876	3.30333	6.11208	3.04637	0.00609849	-2.24294
3.76764	-4.95374	2.99167	6.35504	3.3046	0.0251797	-3.16774
3.80071	-4.93211	3.35803	6.08664	3.16085	0.030268	-3.56081
3.54757	-5.64829	3.83251	5.82586	3.00566	0.00991473	-3.69311
3.93046	-6.46115	4.13018	5.38063	2.80594	0.0162751	-3.69819
4.01569	-6.80334	4.2065	4.54488	2.69782	-0.00280606	-2.35106
4.07675	-6.93436	4.09583	4.06149	2.58206	-0.00916645	-1.42753
4.59703	-6.21691	4.35025	3.9012	2.05542	-0.00407814	-1.74047
4.2612	-6.46624	4.32989	2.79704	2.11266	0.00609849	-2.97438
3.8287	-6.44589	4.53979	2.76905	2.45867	0.0111868	-4.17141
4.13272	-6.0032	4.91887	2.8034	3.31478	0.00101018	-4.57847
3.65951	-6.4408	5.53455	1.83535	4.30572	0.00609849	-4.92957
4.07675	-7.53224	5.71519	1.51478	4.68226	0.00609849	-4.73876
4.03859	-7.08192	5.97215	1.6598	4.48763	0.0264518	-4.57847
4.28028	-7.33252	5.8831	0.850759	4.667	0.0442609	-4.15614
4.04113	-7.66199	5.8424	0.418252	3.92156	0.0391725	-3.3153
4.09583	-7.38722	6.50006	0.70447	3.21428	0.0366284	-2.75431
4.26883	-8.11104	6.75829	1.29853	3.0082	0.0328121	-2.51135
4.54488	-8.22934	6.23801	2.03634	2.84156	0.0379005	-1.92237
5.11477	-8.2586	5.906	2.91916	3.40255	0.0277238	-0.951777
5.2089	-8.27005	5.80551	3.1316	3.81979	0.0162751	-0.507821
5.54727	-8.46595	5.09314	2.88227	3.66714	0.00864265	-0.857643
5.18092	-8.4545	5.50784	2.15846	3.67477	0.0200914	-1.72393
5.43915	-8.14665	5.84876	1.1497	4.09074	0.0188193	-2.83954
5.70501	-7.94312	5.68211	0.274507	4.6848	0.0175472	-3.62696
5.10968	-6.85422	5.64777	-0.151639	5.11222	0.015003	-4.46399
4.8947	-6.40518	5.7737	-0.0358801	5.08424	0.00609849	-4.36731
4.86417	-5.58214	5.83985	0.555637	4.30445	0.00101018	-3.89791
5.30303	-5.39388	5.65922	0.818957	4.18488	-0.00407814	-3.66894
4.71788	-5.81366	5.35137	0.751537	4.79166	-0.00535022	-3.49593
3.86686	-6.12659	5.76353	0.497121	5.01682	-0.000261901	-4.26809
3.67096	-5.13946	5.34501	0.583622	4.58049	-0.00153398	-4.59374
3.35167	-4.56448	5.30303	0.904186	4.15053	-0.00407814	-4.43091
3.27661	-3.26314	5.05116	1.03267	3.62898	0.00355434	-4.69423
3.13541	-3.41707	4.33244	1.55676	4.15435	0.00482641	-4.68278
2.87972	-3.98187	4.55505	2.24623	4.87562	0.00482641	-4.28335
3.57174	-3.54046	4.05258	2.64948	4.41894	-0.0104385	-4.37494
4.19378	-3.1512	3.15577	2.96495	3.74855	0.00609849	-4.86724
4.3617	-2.94767	2.56934	2.87336	3.9559	0.00737057	-5.04405
4.14544	-2.5546	2.43322	2.79831	4.16071	-0.00280606	-4.71459
3.85414	-2.46046	2.51082	3.30333	4.24721	-0.0142548	-4.71967
3.77781	-2.39559	2.46757	3.49414	4.49654	0.00101018	-3.82159
3.97626	-3.25551	2.37471	3.64043	4.59449	0.00101018	-3.04562
3.87449	-4.51869	2.22588	3.89357	5.21526	0.0124589	-2.93495
3.11379	-5.26285	2.20552	3.82106	5.3959	0.00609849	-3.1512
3.26516	-5.82129	2.30093	3.05146	5.60197	0.015003	-2.59276
2.89372	-6.09225	2.86319	2.99803	6.80282	0.0213634	-3.05071
2.83647	-5.45621	3.2817	3.68495	6.98091	0.0213634	-3.21989
2.88736	-4.73367	3.25626	3.55647	7.66656	0.00609849	-3.02145
2.81358	-5.57706	3.38856	3.79944	8.76182	0.00101018	-3.32293
3.47506	-4.97027	3.53612	3.78926	8.61044	0.0111868	-3.4336
4.40367	-4.43218	3.87195	3.92792	8.92083	0.00737057	-3.42979
3.90375	-4.24264	4.16707	4.78911	8.92083	0.00609849	-3.77198
2.75379	-4.11671	4.55632	5.25342	9.17906	0.0124589	-3.36745
2.70545	-3.07996	4.76367	5.27887	9.44365	0.0200914	-4.01876
2.56298	-2.04068	4.21922	5.88565	8.94627	0.0175472	-3.88137
2.35563	-1.57128	3.1952	7.13483	8.81906	0.00355434	-3.63968
2.3658	-1.4199	3.07308	7.90189	8.55956	0.0251797	-3.56081
2.81103	-1.04209	2.7487	8.8445	7.71998	0.0442609	-3.36109
3.14177	-1.17948	2.52227	9.50471	8.13468	0.015003	-3.14484
2.90135	-1.28506	2.57951	10.4257	8.18557	0.0213634	-3.90046
2.9675	-1.21128	2.25513	10.4257	8.29115	0.0328121	-4.45635
3.30078	-1.24435	1.67125	10.4257	8.05709	0.0391725	-4.27699
3.414	-1.34739	1.61273	10.4257	7.98967	0.0264518	-4.66243
3.22573	-0.481108	1.03521	10.4257	7.97567	0.0200914	-5.42441
3.56156	0.962702	1.02503	10.4257	6.86896	0.0162751	-5.69536
3.4776	1.58856	1.56058	10.4257	6.45554	0.00991473	-5.68773
2.69782	1.75393	1.72849	10.4257	5.9696	0.0239076	-5.6572
2.62022	2.31365	2.18771	10.4257	5.59052	0.0277238	-5.26285
2.79704	2.20807	2.19535	10.4257	5.72918	0.0213634	-5.57578
2.59096	1.54023	1.77302	10.4257	6.01794	0.0200914	-5.41932
2.56043	1.75775	1.60129	10.4257	6.52041	0.00737057	-4.99953
2.14828	1.38885	2.30093	10.4257	6.81935	0.00355434	-4.67006
2.18517	0.942348	2.68255	10.4257	6.98472	0.00101018	-4.86978
1.77556	1.03394	2.43831	10.4257	7.32691	0.00991473	-4.88123
1.42192	0.972878	2.48284	9.60393	6.78119	-0.00407814	-4.64589
1.66998	1.15606	2.23478	9.88761	6.88804	0.015003	-4.29862
1.78701	2.27549	1.64199	9.56704	7.16917	0.0111868	-4.73876
1.21076	3.35294	1.15606	8.6804	7.92352	0.00482641	-4.96646
0.871112	3.53485	0.928356	8.95899	7.88154	0.013731	-4.82144
0.956341	2.54135	0.756625	9.56831	7.25186	0.00101018	-5.22978
1.02885	1.7781	1.06701	9.27955	6.91603	0.00991473	-5.56306
0.951253	0.672668	1.11153	9.42966	6.24437	0.0277238	-6.09734
1.36849	-0.407327	0.813869	8.96153	6.07519	0.030268	-6.19783
1.4321	-1.48987	0.522562	8.68931	6.11717	0.0213634	-5.96377
1.59238	-1.76082	1.04157	7.69073	6.08536	0.015003	-6.35557
1.93457	-1.1604	1.00341	7.09412	6.19095	0.0277238	-6.38991
2.12538	-0.428952	1.13825	6.52805	6.64889	0.0124589	-6.04009
1.99309	0.0824232	0.942348	6.18331	7.40451	0.015003	-6.52857
1.75775	0.208359	0.977967	5.8424	7.34727	0.0175472	-6.09352
2.13683	0.125674	1.16623	5.27632	7.34727	0.00355434	-5.69281
2.66093	1.08355	0.713374	4.58304	7.87263	0.0111868	-5.62794
3.26135	2.24496	1.31634	4.19887	7.15518	0.0251797	-6.02101
3.88085	2.54898	1.73358	3.6964	7.19589	0.030268	-6.00066
5.61088	2.91153	1.7603	3.20029	6.91985	0.0353563	-5.62921
6.90967	2.10121	1.96383	2.74743	5.8831	0.0289959	-5.96758
6.76593	1.61019	2.46375	2.28948	6.72522	0.0226355	-5.79967
6.74176	1.19804	2.63549	1.96764	6.73158	0.0315401	-5.49564
6.67688	0.687933	3.06036	1.91931	6.7125	0.0162751	-5.76405
6.47208	0.701926	3.20156	1.73613	6.40084	0.015003	-6.20292
5.7648	0.699381	2.98403	1.22729	5.55745	0.0289959	-6.049
5.20508	0.335567	3.15958	1.24001	4.61611	0.00864265	-6.27288
5.09696	0.479312	3.46488	1.63945	4.15562	0.015003	-5.83656
[truncated: 3,196 more rows]

## Sheet: Rat5-Decision making
Trial 1	Trial 2	Trial 3	Trial 4	Trial 5
[truncated: 2,990 more rows]

[truncated: 11 more sheets: Rat6-Decision making, Rat7-Decision making, Rat8-Decision making, Rat1-Reaching the reward, Rat2-Reaching the reward, Rat3-reaching the reward, Rat4-Reaching the reward, Rat5-Reaching the reward, Rat6-Reaching the reward, Rat7-Reaching the reward, Rat8-Reaching the reward]
